# Supplementary material for: E2F4 regulates transcriptional activation in mouse embryonic stem cells independently of the RB family
Source: Nat Commun. 2019 Jul 3;10:2939. doi: 10.1038/s41467-019-10901-x (PMC6610666; doi:10.1038/s41467-019-10901-x)
Supplement: Supplementary file 3 — Supplementary Data 1 [file 41467_2019_10901_MOESM3_ESM.xlsx]

## Sheet: Supplementary Table 1
Supplementary Table 1: RNA-seq analysis of WT and E2F4KO mESCs
	# of reads								FPM values
	WT mESCs				E2F4KO mESCs				WT mESCs				E2F4KO mESCs
Gene Name	C1	C2	J3-3	J3-14	J1-18	J1-23	J3-6	J3-26	C1	C2	J3.3	J3.14	J1.18	J1.23	J3.6	J3.26	baseMean	log2FoldChange	lfcSE	stat	pvalue	padj
0610005C13Rik	10	33	7	20	48	66	32	35	0.419904	0.532638	0.135569	0.615873	0.856626	1.52142	1.09573	0.752397	30.3587	1.00942	0.295987	3.41036	0.000648781	0.00235758
0610007P14Rik	1067	2378	2258	1533	1947	1453	1216	1564	44.8037	38.3822	43.7306	47.2066	34.7469	33.4943	41.6378	33.6214	1626.03	-0.272316	0.109348	-2.49036	0.0127615	0.030546
0610009B22Rik	1188	2467	2406	1881	1708	1202	1006	1271	49.8846	39.8187	46.597	57.9228	30.4816	27.7083	34.447	27.3227	1608.42	-0.670669	0.1279	-5.24368	1.57405e-07	1.66367e-06
0610009L18Rik	14	25	15	17	23	20	9	19	0.587865	0.403514	0.290505	0.523492	0.410467	0.461036	0.308174	0.408444	17.3726	-0.0912433	0.291088	-0.313456	0.753934	0.821001
0610009O20Rik	673	1960	1627	918	1449	1049	731	1255	28.2595	31.6355	31.5101	28.2685	25.8594	24.1814	25.0306	26.9788	1135.09	-0.22787	0.093314	-2.44197	0.0146074	0.0343011
0610010F05Rik	366	996	910	574	946	605	441	529	15.3685	16.076	17.624	17.6755	16.8827	13.9464	15.1005	11.3719	635.035	-0.213313	0.129209	-1.65091	0.0987561	0.166664
0610010K14Rik	1685	3740	3476	2314	2404	1939	1403	2041	70.7538	60.3657	67.3196	71.2565	42.9027	44.6975	48.041	43.8755	2299.69	-0.576305	0.0927511	-6.21345	5.18322e-10	1.06238e-08
0610011F06Rik	216	404	426	306	472	343	257	336	9.06992	6.52078	8.25033	9.42285	8.42349	7.90677	8.80009	7.22301	335.919	-0.0312982	0.137906	-0.226953	0.820461	0.87244
0610012G03Rik	268	687	612	411	650	505	340	504	11.2534	11.0886	11.8526	12.6562	11.6001	11.6412	11.6421	10.8345	473.894	-0.0342398	0.102538	-0.333921	0.738439	0.80885
0610030E20Rik	195	488	379	330	376	382	226	322	8.18813	7.87659	7.34009	10.1619	6.71024	8.8058	7.7386	6.92205	326.326	-0.145068	0.139822	-1.03751	0.299496	0.406669
0610037L13Rik	668	1425	1309	828	1200	899	593	1091	28.0496	23.0003	25.3514	25.4971	21.4156	20.7236	20.3053	23.4533	961.399	-0.236515	0.10158	-2.32837	0.0198927	0.0444037
0610038B21Rik	1	13	3	5	15	18	7	5	0.0419904	0.209827	0.0581009	0.153968	0.267696	0.414933	0.239691	0.107485	7.64677	0.59239	0.347065	1.70686	0.0878488	0.151697
0610040B10Rik	4	19	12	14	17	13	4	17	0.167962	0.30667	0.232404	0.431111	0.303388	0.299674	0.136966	0.36545	11.486	-0.0140498	0.322561	-0.043557	0.965258	0.975656
0610040F04Rik	33	59	54	46	72	33	57	62	1.38568	0.952292	1.04582	1.41651	1.28494	0.76071	1.95177	1.33282	51.862	0.134962	0.241451	0.558964	0.576186	0.675451
0610040J01Rik	55	150	106	93	367	421	193	178	2.30947	2.42108	2.0529	2.86381	6.54962	9.70482	6.60863	3.82647	186.022	1.31918	0.211811	6.22807	4.72208e-10	9.74477e-09
0610043K17Rik	3	14	6	2	11	7	5	10	0.125971	0.225968	0.116202	0.0615873	0.19631	0.161363	0.171208	0.21497	6.51993	0.248935	0.344681	0.72222	0.470159	0.577934
1110001J03Rik	384	819	771	753	541	348	287	357	16.1243	13.2191	14.9319	23.1876	9.65489	8.02203	9.82734	7.67445	525.461	-0.883302	0.163012	-5.41863	6.00579e-08	7.17181e-07
1110002L01Rik	1229	2499	2588	1887	1551	911	823	922	51.6062	40.3352	50.1217	58.1076	27.6797	21.0002	28.1808	19.8203	1519.7	-1.00317	0.143772	-6.97747	3.00537e-12	1.02481e-10
1110004E09Rik	761	1689	1651	1069	1256	1039	735	1204	31.9547	27.2614	31.9749	32.9184	22.415	23.9508	25.1676	25.8824	1134.07	-0.340788	0.101727	-3.35004	0.000807995	0.00285044
1110004F10Rik	3831	7638	8497	6109	5480	3164	2937	3225	160.865	123.282	164.561	188.118	97.7981	72.936	100.568	69.328	5003.96	-0.859048	0.149747	-5.73665	9.65649e-09	1.42871e-07
1110006O24Rik	4	33	20	10	29	26	20	46	0.167962	0.532638	0.38734	0.307936	0.517545	0.599347	0.684832	0.988864	21.4321	0.706853	0.292616	2.41563	0.0157081	0.0364495
1110007C09Rik	129	307	255	198	215	124	123	188	5.41676	4.95515	4.93858	6.09714	3.83697	2.85843	4.21172	4.04144	186.121	-0.490216	0.151488	-3.23602	0.0012121	0.0040491
1110008F13Rik	2066	4639	4646	3394	3796	2854	2202	2949	86.7521	74.876	89.979	104.514	67.7448	65.7899	75.4	63.3948	3217.27	-0.376189	0.114791	-3.27718	0.0010485	0.00357127
1110008L16Rik	1194	2655	2460	1600	2499	1822	1339	2029	50.1365	42.8532	47.6428	49.2698	44.5981	42.0004	45.8495	43.6175	1873.53	-0.105834	0.0898887	-1.17739	0.239039	0.340301
1110008P14Rik	271	523	554	449	622	495	322	543	11.3794	8.44151	10.7293	13.8263	11.1004	11.4107	11.0258	11.6729	458.626	0.0324667	0.1402	0.231574	0.816869	0.869573
1110012L19Rik	483	956	1004	742	676	507	384	534	20.2814	15.4304	19.4444	22.8489	12.0641	11.6873	13.1488	11.4794	647.01	-0.66287	0.128339	-5.16498	2.40468e-07	2.4249e-06
1110019D14Rik	68	147	138	134	155	129	90	118	2.85535	2.37266	2.67264	4.12635	2.76619	2.97369	3.08174	2.53665	119.718	-0.0677708	0.179856	-0.376806	0.706318	0.782806
1110020A21Rik	3	13	24	15	23	13	10	18	0.125971	0.209827	0.464808	0.461904	0.410467	0.299674	0.342416	0.386947	13.8326	0.119614	0.316597	0.377812	0.70557	0.782149
1110032A03Rik	49	136	100	82	122	116	87	118	2.05753	2.19511	1.9367	2.52508	2.17726	2.67401	2.97902	2.53665	97.6846	0.227434	0.169641	1.34068	0.180026	0.271268
1110032F04Rik	24	55	63	51	57	41	16	49	1.00777	0.88773	1.22012	1.57047	1.01724	0.945125	0.547866	1.05336	42.2332	-0.311694	0.239796	-1.29983	0.19366	0.287286
1110034G24Rik	287	572	537	503	331	232	237	287	12.0512	9.23239	10.4001	15.4892	5.90715	5.34802	8.11526	6.16965	372.245	-0.831336	0.168118	-4.94496	7.61579e-07	6.70811e-06
1110037F02Rik	1944	5202	4509	2218	4987	3041	2321	3285	81.6293	83.9631	87.3257	68.3003	88.9999	70.1006	79.4747	70.6178	3227.31	-0.0538873	0.11475	-0.469609	0.638635	0.728807
1110038B12Rik	2105	5489	4578	4262	3938	3156	2193	3259	88.3898	88.5955	88.662	131.242	70.279	72.7515	75.0918	70.0589	3507.13	-0.444514	0.131899	-3.37011	0.000751376	0.00267822
1110038F14Rik	867	1872	1706	1222	1742	1597	864	1443	36.4057	30.2151	33.0401	37.6298	31.0884	36.8138	29.5847	31.0202	1360.72	-0.0899979	0.111095	-0.810099	0.417883	0.527584
1110051M20Rik	110	249	274	197	206	151	102	149	4.61894	4.019	5.30655	6.06634	3.67635	3.48083	3.49264	3.20306	173.361	-0.498367	0.154074	-3.23461	0.00121811	0.00406557
1110059E24Rik	887	2083	1947	1661	1288	786	707	761	37.2455	33.6208	37.7075	51.1482	22.9861	18.1187	24.2088	16.3593	1235.79	-0.919051	0.152948	-6.00889	1.86795e-09	3.30027e-08
1110059G10Rik	258	642	601	476	420	326	242	324	10.8335	10.3622	11.6396	14.6578	7.49548	7.51489	8.28647	6.96504	398.057	-0.626699	0.132453	-4.73147	2.22898e-06	1.68439e-05
1110065P20Rik	257	522	507	387	378	268	186	250	10.7915	8.42537	9.81906	11.9171	6.74593	6.17789	6.36894	5.37426	335.934	-0.695465	0.136842	-5.08223	3.73029e-07	3.56419e-06
1190002F15Rik	37	45	66	60	15	14	14	15	1.55364	0.726325	1.27822	1.84762	0.267696	0.322726	0.479382	0.322456	34.8018	-1.56918	0.277165	-5.66155	1.50012e-08	2.09434e-07
1190002N15Rik	308	967	818	401	717	609	346	629	12.933	15.6079	15.8422	12.3482	12.7958	14.0386	11.8476	13.5216	557.679	-0.120956	0.119804	-1.00962	0.312679	0.42045
1190007I07Rik	133	293	320	187	225	195	129	239	5.58472	4.72918	6.19743	5.75841	4.01543	4.49511	4.41717	5.13779	206.491	-0.286443	0.141335	-2.0267	0.0426936	0.0839096
1200014J11Rik	2110	5173	4496	2544	4076	3193	2209	3414	88.5997	83.4951	87.0739	78.339	72.7418	73.6045	75.6397	73.3909	3239.97	-0.189817	0.0805806	-2.35562	0.0184918	0.0418921
1300002E11Rik	104	246	187	169	228	200	119	200	4.367	3.97058	3.62163	5.20412	4.06897	4.61036	4.07475	4.29941	175.169	0.00297803	0.146927	0.0202687	0.983829	0.989462
1300017J02Rik	18	30	20	26	54	37	31	33	0.755827	0.484216	0.38734	0.800634	0.963704	0.852917	1.06149	0.709403	30.7958	0.511386	0.25878	1.97614	0.0481388	0.0926232
1500004A13Rik	14	36	27	16	22	17	10	18	0.587865	0.58106	0.522908	0.492698	0.39262	0.391881	0.342416	0.386947	18.9335	-0.419114	0.275849	-1.51936	0.128672	0.20645
1500009C09Rik	27	40	62	27	45	38	34	28	1.13374	0.645622	1.20075	0.831428	0.803087	0.875969	1.16421	0.601917	37.1499	-0.127397	0.252226	-0.50509	0.613496	0.70717
1500009L16Rik	844	1574	1731	1226	1551	1220	849	1184	35.4399	25.4052	33.5242	37.753	27.6797	28.1232	29.0711	25.4525	1241.19	-0.249246	0.125898	-1.97975	0.0477312	0.0919796
1500011B03Rik	458	1034	907	760	856	541	481	612	19.2316	16.6893	17.5659	23.4032	15.2765	12.471	16.4702	13.1562	687.347	-0.404908	0.134777	-3.00429	0.00266205	0.0079835
1500011K16Rik	202	453	503	378	385	253	180	272	8.48206	7.31167	9.74159	11.64	6.87085	5.83211	6.16349	5.8472	316.833	-0.556795	0.148803	-3.74183	0.000182686	0.00078288
1500012F01Rik	1323	3947	3281	2838	2257	1678	1042	1923	55.5533	63.7067	63.5431	87.3923	40.2793	38.681	35.6797	41.3388	2181.75	-0.762398	0.132833	-5.73951	9.49498e-09	1.40895e-07
1500015A07Rik	111	356	308	192	226	150	161	215	4.66093	5.74604	5.96503	5.91238	4.03328	3.45777	5.5129	4.62187	204.315	-0.336393	0.155662	-2.16105	0.0306917	0.0639135
1500015O10Rik	32	53	79	45	35	22	18	26	1.34369	0.855449	1.52999	1.38571	0.624623	0.50714	0.616349	0.558923	37.9954	-0.974421	0.242971	-4.01043	6.06072e-05	0.000300371
1600002H07Rik	419	1131	913	702	1153	954	588	1030	17.594	18.255	17.6821	21.6171	20.5769	21.9914	20.1341	22.142	819.061	0.172559	0.104348	1.65368	0.0981918	0.16586
1600002K03Rik	131	307	308	216	191	161	141	185	5.50074	4.95515	5.96503	6.65142	3.40866	3.71134	4.82807	3.97695	199.642	-0.51606	0.149782	-3.4454	0.00057021	0.0021019
1600010M07Rik	1	8	16	5	26	25	19	28	0.0419904	0.129124	0.309872	0.153968	0.464006	0.576296	0.65059	0.601917	14.9883	1.22703	0.315934	3.88381	0.000102831	0.000475325
1600012H06Rik	451	1017	845	765	981	702	493	725	18.9377	16.4149	16.3651	23.5571	17.5073	16.1824	16.8811	15.5854	724.038	-0.175925	0.129141	-1.36227	0.173112	0.26298
1600014C10Rik	262	700	660	432	625	481	340	466	11.0015	11.2984	12.7822	13.3028	11.154	11.0879	11.6421	10.0176	472.45	-0.139577	0.111807	-1.24837	0.211896	0.309086
1600020E01Rik	98	236	197	194	164	136	104	173	4.11506	3.80917	3.8153	5.97396	2.9268	3.13505	3.56113	3.71899	158.985	-0.378998	0.170294	-2.22554	0.0260449	0.0557746
1700001C19Rik	27	51	48	21	83	79	63	86	1.13374	0.823168	0.929615	0.646666	1.48125	1.82109	2.15722	1.84875	55.5017	0.944861	0.211959	4.45774	8.28269e-06	5.31951e-05
1700001G11Rik	5	11	14	12	12	14	13	5	0.209952	0.177546	0.271138	0.369524	0.214156	0.322726	0.445141	0.107485	10.8411	0.0333473	0.332639	0.100251	0.920145	0.945044
1700001L05Rik	269	778	457	367	719	636	370	822	11.2954	12.5573	8.85071	11.3013	12.8315	14.661	12.6694	17.6706	521.343	0.378779	0.142916	2.65037	0.00804047	0.0206178
1700001L19Rik	11	13	8	13	19	23	12	17	0.461894	0.209827	0.154936	0.400317	0.339081	0.530192	0.410899	0.36545	14.7059	0.369392	0.312836	1.18078	0.237689	0.338793
1700001O22Rik	11	12	5	13	18	14	12	19	0.461894	0.193687	0.0968349	0.400317	0.321235	0.322726	0.410899	0.408444	13.3925	0.302125	0.324049	0.932346	0.351158	0.461068
1700001P01Rik	32	66	65	38	94	49	56	62	1.34369	1.06528	1.25885	1.17016	1.67756	1.12954	1.91753	1.33282	55.7778	0.293257	0.210342	1.39419	0.163259	0.251089
1700003M02Rik	30	43	26	29	96	56	47	48	1.25971	0.694044	0.503541	0.893015	1.71325	1.2909	1.60936	1.03186	46.0522	0.688728	0.247829	2.77905	0.00545186	0.0147301
1700003M07Rik	18	102	53	28	122	109	63	140	0.755827	1.64634	1.02645	0.862222	2.17726	2.51265	2.15722	3.00959	72.4266	1.02335	0.220958	4.63143	3.63147e-06	2.58272e-05
1700007K13Rik	230	578	391	282	820	716	421	609	9.65779	9.32924	7.57249	8.6838	14.634	16.5051	14.4157	13.0917	480.657	0.715972	0.121396	5.89783	3.68319e-09	6.09401e-08
1700007L15Rik	64	97	96	98	100	66	44	61	2.68738	1.56563	1.85923	3.01778	1.78464	1.52142	1.50663	1.31132	78.0911	-0.488698	0.212621	-2.29845	0.0215361	0.047444
1700008J07Rik	21	101	53	48	67	70	50	49	0.881798	1.6302	1.02645	1.47809	1.19571	1.61363	1.71208	1.05336	54.2209	0.10179	0.229035	0.444429	0.656732	0.744335
1700008O03Rik	36	125	98	77	162	107	84	203	1.51165	2.01757	1.89796	2.37111	2.89111	2.46654	2.87629	4.3639	104.416	0.626622	0.196568	3.18781	0.00143356	0.00468631
1700010I14Rik	14	32	31	24	24	25	16	23	0.587865	0.516498	0.600376	0.739047	0.428313	0.576296	0.547866	0.494432	22.9895	-0.2089	0.264035	-0.791183	0.428837	0.538667
1700012C14Rik	0	12	14	10	17	7	14	9	0	0.193687	0.271138	0.307936	0.303388	0.161363	0.479382	0.193473	9.77989	0.275	0.342206	0.803609	0.421623	0.531209
1700012D01Rik	4	13	3	4	12	10	7	14	0.167962	0.209827	0.0581009	0.123175	0.214156	0.230518	0.239691	0.300959	7.9063	0.49919	0.340114	1.46771	0.142182	0.224407
1700013H16Rik	98	216	88	91	1643	976	711	636	4.11506	3.48636	1.70429	2.80222	29.3216	22.4986	24.3458	13.6721	521.9	2.32792	0.275917	8.43703	3.25492e-17	2.94424e-15
1700016K19Rik	13	39	53	35	108	83	60	116	0.545875	0.629481	1.02645	1.07778	1.92741	1.9133	2.0545	2.49366	59.7351	1.19348	0.219202	5.44466	5.19031e-08	6.28748e-07
1700017B05Rik	483	1617	1117	666	1559	1604	799	1598	20.2814	26.0993	21.6329	20.5086	27.8225	36.9751	27.359	34.3523	1100.82	0.494173	0.130617	3.78338	0.00015471	0.000676817
1700018B08Rik	32	54	45	49	52	23	46	76	1.34369	0.87159	0.871514	1.50889	0.928011	0.530192	1.57511	1.63378	47.4196	0.0278049	0.271952	0.102242	0.918565	0.943999
1700018B24Rik	26	43	43	40	89	70	63	82	1.09175	0.694044	0.83278	1.23175	1.58833	1.61363	2.15722	1.76276	56.1711	0.82044	0.215505	3.80706	0.000140626	0.000622778
1700019A02Rik	92	201	157	108	173	153	91	131	3.86312	3.24425	3.04062	3.32571	3.08742	3.52693	3.11599	2.81611	133.207	-0.0857881	0.150124	-0.571449	0.567695	0.668004
1700019B21Rik	11	10	10	11	35	53	19	70	0.461894	0.161405	0.19367	0.33873	0.624623	1.22175	0.65059	1.50479	26.4029	1.40019	0.303995	4.60597	4.10539e-06	2.87188e-05
1700019D03Rik	292	716	590	509	643	435	396	600	12.2612	11.5566	11.4265	15.674	11.4752	10.0275	13.5597	12.8982	506.198	-0.0820455	0.137726	-0.595716	0.551365	0.653245
1700019E08Rik	7	34	18	13	23	38	16	10	0.293933	0.548779	0.348606	0.400317	0.410467	0.875969	0.547866	0.21497	18.6392	0.232464	0.312908	0.742913	0.457534	0.566193
1700019G17Rik	88	218	207	132	206	116	143	210	3.69515	3.51864	4.00896	4.06476	3.67635	2.67401	4.89655	4.51438	158.95	0.0350181	0.174532	0.20064	0.84098	0.886931
1700020D05Rik	2	20	3	13	11	3	4	11	0.0839808	0.322811	0.0581009	0.400317	0.19631	0.0691555	0.136966	0.236468	7.7001	-0.231445	0.348659	-0.663817	0.506808	0.612026
1700020I14Rik	414	956	961	688	668	534	373	437	17.384	15.4304	18.6117	21.186	11.9214	12.3097	12.7721	9.39421	609.254	-0.622171	0.132995	-4.67816	2.89455e-06	2.11847e-05
1700020N01Rik	29	59	58	38	51	35	25	57	1.21772	0.952292	1.12328	1.17016	0.910165	0.806814	0.85604	1.22533	42.2953	-0.185093	0.222047	-0.833574	0.404521	0.514585
1700020N15Rik	2	16	14	7	14	3	10	1	0.0839808	0.258249	0.271138	0.215555	0.249849	0.0691555	0.342416	0.021497	7.73968	-0.192213	0.34896	-0.550818	0.581758	0.679978
1700021F05Rik	477	1286	1194	751	980	914	592	1046	20.0294	20.7567	23.1242	23.126	17.4894	21.0694	20.271	22.4859	861.857	-0.0974296	0.110858	-0.878866	0.379474	0.490194
1700021K19Rik	324	948	646	457	1023	923	478	1072	13.6049	15.3012	12.5111	14.0727	18.2568	21.2768	16.3675	23.0448	688.228	0.492045	0.127478	3.85984	0.000113461	0.00051922
1700023F06Rik	11	32	24	22	38	35	34	33	0.461894	0.516498	0.464808	0.67746	0.678162	0.806814	1.16421	0.709403	28.0503	0.535292	0.258799	2.06837	0.0386051	0.0773085
1700024G13Rik	5	24	25	27	9	7	2	9	0.209952	0.387373	0.484175	0.831428	0.160617	0.161363	0.0684832	0.193473	12.7824	-1.10324	0.329436	-3.34887	0.000811433	0.00286056
1700025G04Rik	94	274	235	117	211	182	114	212	3.9471	4.42251	4.55124	3.60285	3.76558	4.19543	3.90354	4.55737	168.661	-0.0180965	0.142078	-0.12737	0.898647	0.929601
1700026D08Rik	15	14	23	14	26	21	13	16	0.629856	0.225968	0.445441	0.431111	0.464006	0.484088	0.445141	0.343953	17.762	0.0522899	0.296715	0.176229	0.860114	0.900455
1700026L06Rik	5	12	5	6	19	9	15	15	0.209952	0.193687	0.0968349	0.184762	0.339081	0.207466	0.513624	0.322456	10.5862	0.675215	0.329085	2.05179	0.0401896	0.0798821
1700028B04Rik	45	72	55	60	54	46	28	45	1.88957	1.16212	1.06518	1.84762	0.963704	1.06038	0.958765	0.967367	50.7571	-0.489172	0.224822	-2.17582	0.029569	0.0620116
1700028I16Rik	11	39	25	26	23	28	19	43	0.461894	0.629481	0.484175	0.800634	0.410467	0.645451	0.65059	0.924373	25.633	0.110094	0.275363	0.399813	0.689294	0.769341
1700028J19Rik	13	27	29	19	20	20	7	16	0.545875	0.435795	0.561642	0.585079	0.356927	0.461036	0.239691	0.343953	18.0714	-0.446033	0.285303	-1.56337	0.117967	0.192462
1700028K03Rik	6	11	19	29	17	17	14	14	0.251942	0.177546	0.367973	0.893015	0.303388	0.391881	0.479382	0.300959	16.2084	-0.12682	0.326345	-0.388607	0.697567	0.775211
1700029J07Rik	7	22	15	14	21	26	18	28	0.293933	0.355092	0.290505	0.431111	0.374774	0.599347	0.616349	0.601917	18.2405	0.517182	0.287868	1.7966	0.0723998	0.129613
1700029M20Rik	12	18	15	7	11	13	17	22	0.503885	0.29053	0.290505	0.215555	0.19631	0.299674	0.582107	0.472935	14.5979	0.181988	0.317272	0.573602	0.566237	0.666738
1700029P11Rik	176	330	281	202	622	352	287	468	7.39031	5.32638	5.44212	6.22031	11.1004	8.11424	9.82734	10.0606	324.987	0.666881	0.142056	4.6945	2.67256e-06	1.97688e-05
1700030C10Rik	56	211	116	156	453	461	289	499	2.35146	3.40566	2.24657	4.80381	8.08441	10.6269	9.89582	10.727	266.933	1.48461	0.191573	7.7496	9.21833e-15	4.97329e-13
1700030J22Rik	45	139	126	73	178	116	108	181	1.88957	2.24354	2.44024	2.24793	3.17665	2.67401	3.69809	3.89097	113.962	0.553441	0.168683	3.28096	0.00103454	0.00352931
1700030K09Rik	533	1282	1163	774	1099	799	604	876	22.3809	20.6922	22.5238	23.8343	19.6132	18.4184	20.6819	18.8314	854.813	-0.201367	0.0955275	-2.10794	0.0350358	0.0713275
1700030L20Rik	2	9	3	16	19	23	6	13	0.0839808	0.145265	0.0581009	0.492698	0.339081	0.530192	0.20545	0.279462	10.9259	0.487624	0.344526	1.41535	0.156967	0.243231
1700034H15Rik	11	22	17	33	21	16	13	25	0.461894	0.355092	0.329239	1.01619	0.374774	0.368829	0.445141	0.537426	19.9071	-0.215202	0.305639	-0.704107	0.481366	0.587835
1700034P13Rik	20	34	30	19	24	25	17	21	0.839808	0.548779	0.581009	0.585079	0.428313	0.576296	0.582107	0.451438	23.5124	-0.253641	0.264774	-0.957954	0.338086	0.447444
1700037C18Rik	33	82	92	68	81	45	34	39	1.38568	1.32353	1.78176	2.09397	1.44556	1.03733	1.16421	0.838385	56.6736	-0.485434	0.220444	-2.20208	0.0276598	0.0586428
1700037H04Rik	1006	2485	2125	1255	2543	2549	1546	3358	42.2423	40.1093	41.1548	38.646	45.3833	58.7591	52.9375	72.1871	2003.82	0.481608	0.131283	3.66846	0.000244017	0.00100521
1700042O10Rik	150	232	280	225	166	66	126	149	6.29856	3.74461	5.42275	6.92857	2.9625	1.52142	4.31444	3.20306	176.086	-0.792505	0.22723	-3.48767	0.000487241	0.00183254
1700048O20Rik	14	23	18	29	23	18	21	42	0.587865	0.371233	0.348606	0.893015	0.410467	0.414933	0.719074	0.902876	23.7952	0.13961	0.300172	0.4651	0.64186	0.731492
1700049E22Rik	11	16	16	8	39	29	24	29	0.461894	0.258249	0.309872	0.246349	0.696009	0.668503	0.821798	0.623414	20.9182	0.94463	0.278201	3.39549	0.000685059	0.00247276
1700049G17Rik	58	154	131	88	98	56	63	60	2.43544	2.48564	2.53707	2.70984	1.74894	1.2909	2.15722	1.28982	85.2626	-0.613575	0.186666	-3.28702	0.00101255	0.00346666
1700052K11Rik	34	140	101	75	245	210	114	203	1.42767	2.25968	1.95607	2.30952	4.37236	4.84088	3.90354	4.3639	130.204	1.05197	0.162854	6.45958	1.04992e-10	2.53761e-09
1700057H21Rik	64	94	53	75	129	107	89	91	2.68738	1.51721	1.02645	2.30952	2.30218	2.46654	3.0475	1.95623	88.6319	0.35132	0.231011	1.5208	0.128311	0.206027
1700061G19Rik	338	830	575	490	1055	922	635	1080	14.1928	13.3967	11.136	15.0889	18.8279	21.2538	21.7434	23.2168	710.857	0.643363	0.120925	5.32033	1.03577e-07	1.15556e-06
1700066B19Rik	7	12	16	8	4	8	6	6	0.293933	0.193687	0.309872	0.246349	0.0713855	0.184415	0.20545	0.128982	8.36543	-0.536817	0.337472	-1.5907	0.111676	0.184149
1700066M21Rik	138	402	321	285	333	223	213	293	5.79467	6.4885	6.2168	8.77618	5.94284	5.14056	7.29346	6.29863	265.96	-0.141158	0.154459	-0.913884	0.360778	0.470875
1700067K01Rik	23	30	26	25	20	15	7	15	0.965779	0.484216	0.503541	0.769841	0.356927	0.345777	0.239691	0.322456	20.4172	-0.802588	0.287979	-2.78697	0.00532033	0.0144341
1700084C01Rik	5	8	6	11	15	20	4	30	0.209952	0.129124	0.116202	0.33873	0.267696	0.461036	0.136966	0.644911	11.7982	0.630957	0.337638	1.86874	0.0616591	0.113644
1700086O06Rik	38	98	90	96	81	55	45	59	1.59563	1.58177	1.74303	2.95619	1.44556	1.26785	1.54087	1.26833	68.5957	-0.454089	0.214362	-2.11833	0.0341469	0.0698826
1700088E04Rik	8	17	21	15	20	16	10	24	0.335923	0.274389	0.406707	0.461904	0.356927	0.368829	0.342416	0.515929	15.6808	0.0929229	0.296538	0.313359	0.754008	0.821022
1700092M07Rik	11	39	26	35	15	12	20	16	0.461894	0.629481	0.503541	1.07778	0.267696	0.276622	0.684832	0.343953	21.7358	-0.611307	0.300889	-2.03167	0.0421868	0.0830758
1700094D03Rik	60	191	126	136	140	110	71	196	2.51942	3.08284	2.44024	4.18793	2.49849	2.5357	2.43115	4.21342	122.4	-0.0553932	0.207168	-0.267383	0.789174	0.84867
1700096K18Rik	16	31	25	24	47	27	27	74	0.671846	0.500357	0.484175	0.739047	0.838779	0.622399	0.924523	1.59078	32.6202	0.620562	0.272322	2.27878	0.0226803	0.0496102
1700097N02Rik	10	29	34	19	18	22	9	15	0.419904	0.468076	0.658477	0.585079	0.321235	0.50714	0.308174	0.322456	18.3813	-0.437502	0.286831	-1.52529	0.127186	0.204629
1700101E01Rik	13	39	26	19	58	31	23	28	0.545875	0.629481	0.503541	0.585079	1.03509	0.714606	0.787557	0.601917	27.6607	0.397986	0.256606	1.55096	0.120911	0.196333
1700102H20Rik	5	18	21	11	7	3	8	16	0.209952	0.29053	0.406707	0.33873	0.124925	0.0691555	0.273933	0.343953	10.5351	-0.427463	0.335389	-1.27453	0.202475	0.29805
1700102P08Rik	15	53	31	34	41	22	28	54	0.629856	0.855449	0.600376	1.04698	0.731701	0.50714	0.958765	1.16084	33.2304	0.0757348	0.263599	0.287311	0.773874	0.836684
1700109H08Rik	1	35	21	13	29	7	5	11	0.0419904	0.564919	0.406707	0.400317	0.517545	0.161363	0.171208	0.236468	12.8011	-0.252317	0.339949	-0.742218	0.457955	0.566528
1700113A16Rik	37	99	84	55	88	72	38	85	1.55364	1.59791	1.62683	1.69365	1.57048	1.65973	1.30118	1.82725	65.685	-0.0141592	0.185327	-0.076401	0.9391	0.957611
1700113B09Rik	14	13	4	17	14	5	6	18	0.587865	0.209827	0.0774679	0.523492	0.249849	0.115259	0.20545	0.386947	12.062	-0.268524	0.343388	-0.781983	0.434225	0.543672
1700121N20Rik	8	12	36	24	15	4	6	5	0.335923	0.193687	0.697211	0.739047	0.267696	0.0922073	0.20545	0.107485	13.5085	-0.964033	0.336358	-2.8661	0.00415567	0.011714
1700123I01Rik	10	27	23	17	23	14	12	21	0.419904	0.435795	0.445441	0.523492	0.410467	0.322726	0.410899	0.451438	17.5091	-0.150979	0.282816	-0.533844	0.59345	0.689569
1700123M08Rik	4	25	33	16	5	8	14	11	0.167962	0.403514	0.63911	0.492698	0.0892319	0.184415	0.479382	0.236468	13.7853	-0.578818	0.332796	-1.73926	0.0819898	0.143323
1700123O20Rik	1041	2202	2048	1672	1820	1335	1083	1372	43.712	35.5415	39.6636	51.4869	32.4804	30.7742	37.0837	29.4939	1537.02	-0.378154	0.127303	-2.97052	0.00297299	0.00878693
1810007D17Rik	8	16	9	11	8	5	1	17	0.335923	0.258249	0.174303	0.33873	0.142771	0.115259	0.0342416	0.36545	9.03532	-0.393944	0.343213	-1.14781	0.251047	0.35376
1810009A15Rik	4	11	13	12	11	17	7	8	0.167962	0.177546	0.251771	0.369524	0.19631	0.391881	0.239691	0.171976	10.0681	0.0316292	0.330715	0.0956389	0.923807	0.947003
1810010H24Rik	50	130	74	36	182	171	85	189	2.09952	2.09827	1.43316	1.10857	3.24804	3.94186	2.91054	4.06294	107.01	0.98161	0.197356	4.9738	6.56515e-07	5.88914e-06
1810011O10Rik	33	61	54	58	25	27	11	8	1.38568	0.984574	1.04582	1.78603	0.446159	0.622399	0.376658	0.171976	34.9105	-1.33025	0.277852	-4.78763	1.68761e-06	1.325e-05
1810013L24Rik	664	1828	1427	926	1788	1658	922	1547	27.8816	29.5049	27.6367	28.5149	31.9093	38.2199	31.5708	33.2559	1272.13	0.244214	0.0970978	2.51514	0.0118986	0.028806
1810014B01Rik	121	295	278	229	185	125	116	148	5.08084	4.76146	5.38402	7.05174	3.30158	2.88148	3.97203	3.18156	182.325	-0.702613	0.159409	-4.4076	1.0452e-05	6.46816e-05
1810019D21Rik	32	84	73	50	131	96	85	127	1.34369	1.35581	1.41379	1.53968	2.33787	2.21297	2.91054	2.73013	81.1138	0.784763	0.177762	4.4147	1.01151e-05	6.28721e-05
1810022K09Rik	1972	4399	4328	3754	2888	2139	1688	2355	82.805	71.0023	83.8203	115.599	51.5403	49.3078	57.7998	50.6255	2879.65	-0.724608	0.137392	-5.27402	1.33471e-07	1.4414e-06
1810024B03Rik	21	52	38	40	59	24	21	42	0.881798	0.839309	0.735945	1.23175	1.05294	0.553244	0.719074	0.902876	35.4103	-0.136075	0.249363	-0.545692	0.585278	0.683299
1810026B05Rik	154	448	385	283	294	215	125	254	6.46652	7.23097	7.45629	8.7146	5.24683	4.95614	4.2802	5.46025	255.005	-0.555551	0.13467	-4.12529	3.70273e-05	0.000195299
1810026J23Rik	652	1679	1516	814	1634	1299	838	1436	27.3777	27.1	29.3603	25.066	29.161	29.9443	28.6945	30.8698	1165.03	0.121006	0.0910702	1.32871	0.183943	0.276015
1810030O07Rik	603	1535	1243	773	1270	970	692	1176	25.3202	24.7757	24.0732	23.8035	22.6649	22.3603	23.6952	25.2805	982.784	-0.0583325	0.0903616	-0.645545	0.518574	0.623295
1810032O08Rik	1070	3289	2518	2415	2273	1723	1084	2152	44.9297	53.0863	48.7661	74.3666	40.5648	39.7183	37.1179	46.2616	1969.99	-0.414025	0.145881	-2.83809	0.00453837	0.012607
1810037I17Rik	1665	3139	3444	2780	2788	1839	1388	1549	69.914	50.6652	66.6999	85.6063	49.7557	42.3923	47.5273	33.2989	2282.52	-0.622289	0.156333	-3.98052	6.87635e-05	0.000334323
1810041L15Rik	24	52	42	25	74	62	28	42	1.00777	0.839309	0.813413	0.769841	1.32063	1.42921	0.958765	0.902876	41.1691	0.396868	0.228567	1.73633	0.0825047	0.144049
1810043G02Rik	90	312	257	198	228	236	136	230	3.77913	5.03585	4.97731	6.09714	4.06897	5.44023	4.65686	4.94432	199.655	-0.0626045	0.1558	-0.401825	0.687813	0.768442
1810043H04Rik	250	594	654	471	500	410	284	431	10.4976	9.58749	12.666	14.5038	8.92319	9.45125	9.72461	9.26523	433.197	-0.325263	0.136753	-2.37847	0.0173848	0.0397962
1810044D09Rik	37	79	51	51	64	46	43	87	1.55364	1.2751	0.987716	1.57047	1.14217	1.06038	1.47239	1.87024	55.9656	0.0531519	0.224661	0.236587	0.812977	0.867046
1810055G02Rik	691	1598	1400	843	1483	1111	757	1217	29.0154	25.7926	27.1138	25.959	26.4662	25.6106	25.9209	26.1619	1085.51	-0.0471982	0.0874481	-0.539729	0.589384	0.686501
1810058I24Rik	1120	2601	2241	1539	2589	1900	1463	2315	47.0292	41.9816	43.4014	47.3914	46.2043	43.7985	50.0955	49.7657	1892.47	0.078281	0.0924189	0.847024	0.396982	0.507087
1810062G17Rik	4	13	8	10	15	21	3	7	0.167962	0.209827	0.154936	0.307936	0.267696	0.484088	0.102725	0.150479	9.44857	0.180383	0.339827	0.530807	0.595553	0.691288
1810063I02Rik	9	20	17	17	10	11	6	14	0.377913	0.322811	0.329239	0.523492	0.178464	0.25357	0.20545	0.300959	12.757	-0.505959	0.312217	-1.62054	0.105116	0.175399
2010001A14Rik	16	72	58	58	76	53	42	70	0.671846	1.16212	1.12328	1.78603	1.35632	1.22175	1.43815	1.50479	52.5468	0.179966	0.226962	0.792937	0.427815	0.537651
2010107E04Rik	2460	4555	5221	4619	3863	2286	2142	2333	103.296	73.5202	101.115	142.236	68.9405	52.6965	73.3455	50.1526	3405.93	-0.726783	0.171998	-4.22554	2.38368e-05	0.00013292
2010107G12Rik	38	75	93	53	83	42	38	43	1.59563	1.21054	1.80113	1.63206	1.48125	0.968177	1.30118	0.924373	55.8746	-0.363774	0.216787	-1.67803	0.0933419	0.159235
2010107G23Rik	202	378	452	326	396	200	226	288	8.48206	6.10113	8.75388	10.0387	7.06716	4.61036	7.7386	6.19115	301.956	-0.35508	0.173803	-2.04301	0.0410517	0.0812641
2010111I01Rik	550	1091	1092	794	834	617	472	691	23.0947	17.6093	21.1487	24.4501	14.8839	14.223	16.162	14.8545	749.611	-0.502849	0.119688	-4.20133	2.65354e-05	0.00014624
2010204K13Rik	943	1739	1923	1564	1033	729	668	808	39.5969	28.0684	37.2427	48.1612	18.4353	16.8048	22.8734	17.3696	1170.05	-0.968319	0.153239	-6.31902	2.63233e-10	5.75456e-09
2010300C02Rik	13	38	29	17	65	55	18	32	0.545875	0.613341	0.561642	0.523492	1.16001	1.26785	0.616349	0.687906	30.5958	0.61635	0.262384	2.34904	0.018822	0.0424732
2010315B03Rik	18	40	39	30	35	20	12	24	0.755827	0.645622	0.755312	0.923809	0.624623	0.461036	0.410899	0.515929	26.0733	-0.483139	0.257098	-1.8792	0.0602173	0.111408
2010320M18Rik	186	434	397	297	473	333	287	356	7.81021	7.005	7.68869	9.14571	8.44133	7.67626	9.82734	7.65295	334.026	0.0833128	0.131065	0.635661	0.524997	0.629313
2200002D01Rik	72	181	123	151	198	197	105	134	3.02331	2.92144	2.38214	4.64984	3.53358	4.54121	3.59537	2.8806	140.924	0.159021	0.1964	0.809681	0.418124	0.527799
2210011C24Rik	22	97	74	41	66	81	29	46	0.923789	1.56563	1.43316	1.26254	1.17786	1.8672	0.993006	0.988864	52.2793	-0.0580978	0.232984	-0.249363	0.80308	0.859098
2210013O21Rik	327	869	739	546	739	526	357	600	13.7309	14.0261	14.3122	16.8133	13.1885	12.1253	12.2243	12.8982	559.643	-0.215783	0.106923	-2.01812	0.0435789	0.0853055
2210016F16Rik	267	702	600	320	702	634	375	644	11.2114	11.3307	11.6202	9.85396	12.5282	14.6149	12.8406	13.8441	500.9	0.281032	0.108782	2.58343	0.0097822	0.0244207
2210016L21Rik	629	1413	1236	933	1377	1065	756	1231	26.412	22.8066	23.9376	28.7305	24.5745	24.5502	25.8866	26.4629	1041.08	-0.00271622	0.103265	-0.0263034	0.979015	0.985671
2210018M11Rik	602	2028	1249	829	1875	1516	1003	1751	25.2782	32.733	24.1894	25.5279	33.4619	34.9466	34.3443	37.6413	1270.23	0.36888	0.115404	3.19643	0.00139138	0.00456619
2210404O09Rik	132	356	310	257	282	200	158	221	5.54273	5.74604	6.00376	7.91396	5.03268	4.61036	5.41017	4.75085	230.426	-0.333869	0.142565	-2.34188	0.019187	0.043118
2210408I21Rik	121	266	289	245	214	151	120	123	5.08084	4.29339	5.59706	7.54444	3.81912	3.48083	4.10899	2.64414	187.209	-0.629961	0.181844	-3.46429	0.000531628	0.00198095
2210409E12Rik	261	576	323	372	1409	1617	899	862	10.9595	9.29696	6.25553	11.4552	25.1455	37.2748	30.7832	18.5305	766.376	1.4283	0.194848	7.33033	2.29579e-13	9.50142e-12
2210417A02Rik	4	6	4	12	21	9	11	6	0.167962	0.0968433	0.0774679	0.369524	0.374774	0.207466	0.376658	0.128982	9.21322	0.389961	0.344528	1.13187	0.257688	0.361168
2300009A05Rik	14	36	32	30	39	24	20	27	0.587865	0.58106	0.619743	0.923809	0.696009	0.553244	0.684832	0.58042	26.7589	-0.0824633	0.255657	-0.322555	0.747033	0.815131
2310007B03Rik	6	23	18	21	24	45	12	24	0.251942	0.371233	0.348606	0.646666	0.428313	1.03733	0.410899	0.515929	20.5334	0.422116	0.304743	1.38515	0.166006	0.253968
2310009A05Rik	143	298	252	214	179	140	127	201	6.00463	4.80988	4.88048	6.58984	3.1945	3.22726	4.34868	4.32091	191.343	-0.527533	0.161344	-3.26962	0.00107692	0.00365245
2310009B15Rik	65	116	132	116	125	97	66	139	2.72938	1.8723	2.55644	3.57206	2.2308	2.23603	2.25995	2.98809	104.666	-0.113821	0.195293	-0.58282	0.560015	0.661266
2310010G23Rik	80	184	173	133	140	72	45	111	3.35923	2.96986	3.35049	4.09555	2.49849	1.65973	1.54087	2.38617	111.912	-0.688826	0.184279	-3.73796	0.000185523	0.000791893
2310010J17Rik	23	48	46	46	41	33	27	27	0.965779	0.774746	0.890881	1.41651	0.731701	0.76071	0.924523	0.58042	36.0674	-0.365455	0.244864	-1.49248	0.135573	0.215589
2310011J03Rik	807	1480	1603	1196	1301	1071	765	1045	33.8862	23.888	31.0453	36.8292	23.2181	24.6885	26.1948	22.4644	1137.6	-0.363919	0.131833	-2.76047	0.00577191	0.0154483
2310015A10Rik	15	58	38	24	62	62	34	50	0.629856	0.936152	0.735945	0.739047	1.10648	1.42921	1.16421	1.07485	40.0118	0.54516	0.225737	2.41502	0.0157344	0.0364881
2310022A10Rik	782	2342	1830	968	2043	1663	1153	1993	32.8365	37.8012	35.4416	29.8082	36.4601	38.3352	39.4806	42.8436	1500.01	0.202011	0.105227	1.91976	0.0548883	0.103166
2310022B05Rik	430	1239	922	452	753	446	335	716	18.0559	19.9981	17.8564	13.9187	13.4383	10.2811	11.4709	15.3919	616.431	-0.443568	0.14649	-3.02798	0.00246198	0.00745753
2310030G06Rik	41	97	73	72	144	107	71	114	1.72161	1.56563	1.41379	2.21714	2.56988	2.46654	2.43115	2.45066	86.1919	0.503601	0.177979	2.82956	0.00466125	0.0128796
2310033P09Rik	446	1051	962	527	1002	876	582	939	18.7277	16.9637	18.631	16.2282	17.8821	20.1934	19.9286	20.1857	761.458	0.145131	0.100538	1.44355	0.148866	0.23296
2310034G01Rik	13	8	10	12	31	7	16	15	0.545875	0.129124	0.19367	0.369524	0.553238	0.161363	0.547866	0.322456	14.4526	0.287412	0.33291	0.863334	0.387954	0.498166
2310035C23Rik	835	2269	1868	955	2442	1559	1272	2125	35.062	36.6229	36.1775	29.4079	43.5808	35.9378	43.5553	45.6812	1566.66	0.288818	0.112664	2.56352	0.0103616	0.0255672
2310036O22Rik	1612	3813	3436	2113	2915	2681	1810	3112	67.6885	61.5439	66.5449	65.0669	52.0222	61.8019	61.9773	66.8988	2577.83	-0.101763	0.100139	-1.01622	0.309525	0.416764
2310039H08Rik	109	196	181	158	236	134	105	128	4.57695	3.16355	3.50542	4.86539	4.21174	3.08894	3.59537	2.75162	152.347	-0.206649	0.179068	-1.15403	0.248489	0.350942
2310039L15Rik	19	25	46	32	27	9	17	17	0.797817	0.403514	0.890881	0.985396	0.481852	0.207466	0.582107	0.36545	24.1352	-0.694003	0.29521	-2.35088	0.0187292	0.0423257
2310040G24Rik	88	168	157	131	139	77	92	99	3.69515	2.71161	3.04062	4.03397	2.48065	1.77499	3.15023	2.12821	117.825	-0.45797	0.18864	-2.42775	0.0151927	0.0354775
2310057M21Rik	377	819	729	424	727	534	397	587	15.8304	13.2191	14.1185	13.0565	12.9743	12.3097	13.5939	12.6188	551.465	-0.120433	0.10535	-1.14318	0.252965	0.3558
2310061I04Rik	484	1398	1091	651	1045	1114	680	1312	20.3233	22.5645	21.1294	20.0467	18.6495	25.6797	23.2843	28.2041	920.881	0.180199	0.128767	1.39941	0.161689	0.24913
2310067B10Rik	629	2182	1264	938	2188	1781	1088	2108	26.412	35.2187	24.4799	28.8844	39.0479	41.0553	37.2549	45.3158	1421.49	0.482355	0.125376	3.84726	0.000119447	0.000542176
2310068J16Rik	5	20	8	13	34	11	6	20	0.209952	0.322811	0.154936	0.400317	0.606777	0.25357	0.20545	0.429941	13.2272	0.339074	0.325558	1.04152	0.297636	0.404616
2310069G16Rik	8	17	12	12	10	8	2	6	0.335923	0.274389	0.232404	0.369524	0.178464	0.184415	0.0684832	0.128982	9.07452	-0.671287	0.332487	-2.01899	0.0434887	0.0851626
2400006E01Rik	184	356	330	337	326	280	166	270	7.72623	5.74604	6.3911	10.3775	5.81792	6.45451	5.68411	5.8042	276.454	-0.317681	0.166693	-1.90579	0.0566774	0.105988
2410002F23Rik	2201	5752	4882	3737	4474	4218	2516	4215	92.4208	92.8404	94.5496	115.076	79.8447	97.2326	86.1519	90.6101	3833.01	-0.154391	0.107048	-1.44226	0.14923	0.233385
2410003L11Rik	710	1502	1322	1007	1246	976	747	1106	29.8132	24.2431	25.6031	31.0092	22.2366	22.4986	25.5785	23.7757	1048.23	-0.225902	0.111054	-2.03416	0.0419359	0.0827003
2410004B18Rik	680	1548	1360	1042	1110	810	645	778	28.5535	24.9856	26.3391	32.087	19.8095	18.672	22.0858	16.7247	968.878	-0.518299	0.119619	-4.33292	1.47146e-05	8.74081e-05
2410004I01Rik	33	106	69	69	83	59	48	71	1.38568	1.7109	1.33632	2.12476	1.48125	1.36006	1.6436	1.52629	64.3447	-0.118585	0.197542	-0.600303	0.548304	0.650438
2410004P03Rik	22	47	49	42	54	31	34	37	0.923789	0.758606	0.948982	1.29333	0.963704	0.714606	1.16421	0.795391	38.7159	-0.091654	0.237483	-0.385939	0.699541	0.776948
2410006H16Rik	1506	3404	3340	3099	2250	1704	1159	1711	63.2375	54.9424	64.6857	95.4294	40.1543	39.2803	39.686	36.7814	2222.82	-0.796754	0.146593	-5.43515	5.47497e-08	6.62169e-07
2410015M20Rik	1771	3481	3529	3251	3133	2353	1786	2521	74.365	56.1853	68.3461	100.11	55.9127	54.2409	61.1555	54.1941	2685.16	-0.38743	0.147113	-2.63355	0.00844969	0.0215065
2410016O06Rik	460	1222	1003	499	1032	927	591	1097	19.3156	19.7238	19.4251	15.366	18.4175	21.369	20.2368	23.5823	805.974	0.17238	0.119665	1.44052	0.14972	0.234127
2410021H03Rik	11	19	15	11	25	34	7	14	0.461894	0.30667	0.290505	0.33873	0.446159	0.783762	0.239691	0.300959	16.2201	0.287158	0.312218	0.919735	0.357711	0.467911
2410089E03Rik	452	1478	759	598	1413	968	699	1131	18.9797	23.8557	14.6995	18.4146	25.2169	22.3142	23.9349	24.3132	879.143	0.320527	0.136111	2.3549	0.0185279	0.0419552
2410124H12Rik	8	23	21	20	23	16	10	20	0.335923	0.371233	0.406707	0.615873	0.410467	0.368829	0.342416	0.429941	16.7987	-0.10751	0.290112	-0.37058	0.71095	0.786439
2410131K14Rik	341	778	737	453	702	531	350	583	14.3187	12.5573	14.2735	13.9495	12.5282	12.2405	11.9846	12.5328	534.386	-0.152945	0.100111	-1.52775	0.126574	0.203753
2410137M14Rik	81	237	122	141	314	265	167	182	3.40122	3.82531	2.36277	4.3419	5.60376	6.10873	5.71835	3.91246	180.583	0.57114	0.186239	3.06671	0.00216432	0.00668046
2410141K09Rik	696	1982	1582	1084	1713	1363	961	1407	29.2253	31.9906	30.6386	33.3803	30.5708	31.4196	32.9062	30.2463	1281.78	-0.00321767	0.0887436	-0.0362581	0.971077	0.98003
2500002B13Rik	494	1282	896	829	1272	967	786	1197	20.7433	20.6922	17.3528	25.5279	22.7006	22.2911	26.9139	25.732	931.489	0.205155	0.12785	1.60465	0.10857	0.180107
2500004C02Rik	30	67	57	57	69	73	59	100	1.25971	1.08142	1.10392	1.75524	1.2314	1.68278	2.02025	2.1497	62.8886	0.403236	0.22009	1.83214	0.0669305	0.12161
2510002D24Rik	130	264	261	217	229	156	129	185	5.45875	4.26111	5.05478	6.68222	4.08682	3.59608	4.41717	3.97695	192.15	-0.38751	0.155182	-2.49713	0.0125204	0.0300928
2510003B16Rik	11	37	26	33	31	23	18	12	0.461894	0.5972	0.503541	1.01619	0.553238	0.530192	0.616349	0.257965	23.2244	-0.316578	0.289025	-1.09533	0.273372	0.378302
2510009E07Rik	10	18	11	11	46	46	16	48	0.419904	0.29053	0.213037	0.33873	0.820933	1.06038	0.547866	1.03186	24.18	1.21444	0.28032	4.33232	1.47544e-05	8.76098e-05
2510039O18Rik	701	1895	1304	868	2061	1932	1098	1964	29.4353	30.5863	25.2545	26.7289	36.7814	44.5361	37.5973	42.2202	1398.31	0.512553	0.107436	4.7708	1.83497e-06	1.42004e-05
2610001J05Rik	663	1675	1477	1074	1480	1035	749	1062	27.8396	27.0354	28.605	33.0724	26.4126	23.8586	25.647	22.8299	1102.2	-0.233062	0.103582	-2.25003	0.0244469	0.0529151
2610002M06Rik	281	642	685	420	388	271	181	292	11.7993	10.3622	13.2664	12.9333	6.92439	6.24704	6.19773	6.27714	378.872	-0.882176	0.121818	-7.24176	4.42908e-13	1.72437e-11
2610005L07Rik	285	865	668	650	797	482	355	482	11.9673	13.9616	12.9371	20.0159	14.2236	11.111	12.1558	10.3616	546.41	-0.28202	0.159117	-1.77241	0.0763271	0.135233
2610008E11Rik	93	249	281	187	208	105	114	125	3.90511	4.019	5.44212	5.75841	3.71205	2.42044	3.90354	2.68713	163.041	-0.550591	0.18348	-3.00082	0.00269253	0.0080621
2610015P09Rik	301	779	610	319	616	525	303	656	12.6391	12.5735	11.8139	9.82317	10.9934	12.1022	10.3752	14.1021	483.384	0.02271	0.130664	0.173805	0.862018	0.901839
2610020C07Rik	22	38	55	26	56	46	21	40	0.923789	0.613341	1.06518	0.800634	0.999397	1.06038	0.719074	0.859882	36.049	0.105582	0.240575	0.438876	0.660752	0.747944
2610020H08Rik	65	201	152	166	232	173	116	185	2.72938	3.24425	2.94378	5.11174	4.14036	3.98797	3.97203	3.97695	154.126	0.185988	0.177617	1.04713	0.29504	0.40181
2610035D17Rik	9	47	42	28	26	35	26	31	0.377913	0.758606	0.813413	0.862222	0.464006	0.806814	0.890282	0.666408	28.8715	-0.0422662	0.265446	-0.159227	0.87349	0.910687
2610035F20Rik	2	15	15	10	14	20	5	10	0.0839808	0.242108	0.290505	0.307936	0.249849	0.461036	0.171208	0.21497	10.3493	0.138742	0.331645	0.418346	0.675694	0.758887
2610042L04Rik	8	36	27	23	23	9	10	15	0.335923	0.58106	0.522908	0.708253	0.410467	0.207466	0.342416	0.322456	17.5643	-0.582648	0.294256	-1.98007	0.0476957	0.0919417
2610044O15Rik8	257	678	589	466	511	276	290	441	10.7915	10.9433	11.4072	14.3498	9.1195	6.3623	9.93006	9.4802	421.754	-0.424021	0.150451	-2.81834	0.0048273	0.0132707
2610301B20Rik	311	687	650	381	544	447	302	467	13.059	11.0886	12.5885	11.7324	9.70843	10.3042	10.341	10.0391	454.914	-0.25405	0.105418	-2.40994	0.0159552	0.0368996
2610305D13Rik	3522	8563	8005	4998	6160	4491	3478	4327	147.89	138.212	155.033	153.907	109.934	103.526	119.092	93.0177	5224.89	-0.473895	0.0995085	-4.76236	1.9134e-06	1.47307e-05
2610306M01Rik	38	109	100	96	127	70	65	98	1.59563	1.75932	1.9367	2.95619	2.26649	1.61363	2.2257	2.10671	84.2668	-0.00337822	0.201708	-0.016748	0.986638	0.991213
2610307P16Rik	25	53	56	36	38	23	26	33	1.04976	0.855449	1.08455	1.10857	0.678162	0.530192	0.890282	0.709403	35.3563	-0.48015	0.235313	-2.04047	0.0413031	0.0816548
2610318N02Rik	448	1070	904	634	815	722	506	821	18.8117	17.2704	17.5078	19.5232	14.5448	16.6434	17.3262	17.6491	713.009	-0.139942	0.105243	-1.3297	0.183616	0.275741
2610507B11Rik	7773	24974	16369	10068	20077	14582	10276	16684	326.391	403.094	317.018	310.03	358.302	336.142	351.867	358.657	14137.2	0.0492644	0.102645	0.47995	0.631263	0.722742
2610507I01Rik	2	18	11	17	17	10	4	9	0.0839808	0.29053	0.213037	0.523492	0.303388	0.230518	0.136966	0.193473	10.1127	-0.221905	0.336218	-0.660005	0.509251	0.614555
2610524H06Rik	525	1158	949	887	1077	709	592	729	22.045	18.6908	18.3793	27.3139	19.2205	16.3437	20.271	15.6713	808.531	-0.259707	0.142336	-1.8246	0.0680611	0.123247
2610528J11Rik	62	126	167	98	153	50	63	66	2.6034	2.03371	3.23429	3.01778	2.73049	1.15259	2.15722	1.41881	93.9317	-0.475492	0.228658	-2.07949	0.0375724	0.0755851
2700029M09Rik	1857	4099	4324	2693	2438	1985	1375	2098	77.9761	66.1601	83.7428	82.9272	43.5095	45.7579	47.0822	45.1008	2520.05	-0.759906	0.100438	-7.5659	3.85187e-14	1.80703e-12
2700038G22Rik	262	776	530	462	607	525	373	610	11.0015	12.5251	10.2645	14.2267	10.8327	12.1022	12.7721	13.1132	495.75	0.0216945	0.12762	0.169993	0.865016	0.903975
2700046G09Rik	7	19	6	12	19	27	13	19	0.293933	0.30667	0.116202	0.369524	0.339081	0.622399	0.445141	0.408444	14.8533	0.551327	0.313336	1.75954	0.0784859	0.138522
2700049A03Rik	498	1502	915	559	1297	1024	629	1232	20.9112	24.2431	17.7208	17.2136	23.1467	23.6051	21.538	26.4844	895.189	0.233984	0.128081	1.82684	0.0677236	0.122805
2700060E02Rik	4559	9764	9745	7527	7174	5253	4118	5651	191.434	157.596	188.731	231.784	128.03	121.091	141.007	121.48	6558.7	-0.570896	0.120019	-4.75673	1.9675e-06	1.51098e-05
2700062C07Rik	453	988	943	601	811	506	449	615	19.0216	15.9469	18.2631	18.507	14.4734	11.6642	15.3745	13.2207	647.454	-0.378031	0.11693	-3.23297	0.0012251	0.00408258
2700081O15Rik	210	832	545	460	663	544	374	882	8.81798	13.4289	10.555	14.1651	11.8321	12.5402	12.8064	18.9604	527.839	0.238164	0.171139	1.39164	0.164031	0.251891
2700094K13Rik	3337	7047	7393	5190	5264	3509	2874	4167	140.122	113.742	143.18	159.819	93.9433	80.8888	98.4104	89.5782	4708.21	-0.600026	0.116815	-5.13655	2.79827e-07	2.77367e-06
2700097O09Rik	593	1392	1326	1000	1011	813	624	860	24.9003	22.4676	25.6806	30.7936	18.0427	18.7411	21.3668	18.4875	923.946	-0.425769	0.11808	-3.60578	0.000311216	0.00124272
2700099C18Rik	280	792	624	501	636	499	317	612	11.7573	12.7833	12.085	15.4276	11.3503	11.5029	10.8546	13.1562	506.394	-0.144987	0.121401	-1.19428	0.232369	0.332907
2810001G20Rik	123	185	185	196	189	129	133	155	5.16482	2.986	3.58289	6.03555	3.37296	2.97369	4.55413	3.33204	163.831	-0.283007	0.20148	-1.40464	0.160129	0.247029
2810002D19Rik	70	170	151	117	83	71	69	84	2.93933	2.74389	2.92441	3.60285	1.48125	1.63668	2.36267	1.80575	99.8116	-0.706116	0.178686	-3.95172	7.75914e-05	0.000372449
2810004N23Rik	3229	7179	7008	4547	5326	2709	2980	3888	135.587	115.873	135.724	140.019	95.0498	62.4474	102.04	83.5805	4455.49	-0.594121	0.139012	-4.27389	1.92088e-05	0.000110456
2810006K23Rik	312	684	679	417	500	341	323	455	13.101	11.0401	13.1502	12.8409	8.92319	7.86067	11.06	9.78116	449.263	-0.401374	0.127648	-3.14437	0.00166445	0.00533034
2810013P06Rik	195	450	376	320	405	200	262	320	8.18813	7.26325	7.28198	9.85396	7.22778	4.61036	8.9713	6.87906	308.574	-0.220109	0.173672	-1.26738	0.205018	0.301002
2810021J22Rik	273	677	602	398	581	473	343	489	11.4634	10.9272	11.6589	12.2559	10.3687	10.9035	11.7449	10.5121	459.896	-0.0886666	0.103847	-0.853819	0.393205	0.503583
2810025M15Rik	1286	2672	2724	1461	2379	2011	1430	3036	53.9996	43.1275	52.7557	44.9895	42.4565	46.3572	48.9655	65.265	2037.08	0.0575273	0.138154	0.4164	0.677117	0.760034
2810029C07Rik	20	41	51	30	37	53	20	38	0.839808	0.661763	0.987716	0.923809	0.660316	1.22175	0.684832	0.816888	34.7958	-0.00139635	0.249639	-0.00559348	0.995537	0.997254
2810047C21Rik1	18	38	41	25	45	17	22	32	0.755827	0.613341	0.794046	0.769841	0.803087	0.391881	0.753315	0.687906	28.511	-0.120356	0.258185	-0.466162	0.6411	0.730792
2810403A07Rik	1111	2944	2199	1780	2016	2055	1148	1822	46.6513	47.5178	42.588	54.8127	35.9783	47.3715	39.3094	39.1676	1809.17	-0.23604	0.116646	-2.02357	0.0430149	0.0844422
2810403D21Rik	16	38	37	25	31	7	18	23	0.671846	0.613341	0.716578	0.769841	0.553238	0.161363	0.616349	0.494432	23.5337	-0.478495	0.286379	-1.67085	0.0947514	0.161021
2810408A11Rik	87	220	233	136	154	131	93	135	3.65316	3.55092	4.51251	4.18793	2.74834	3.01979	3.18447	2.9021	142.11	-0.412055	0.148328	-2.77799	0.00546959	0.01477
2810408I11Rik	152	394	345	278	239	210	126	281	6.38254	6.35938	6.68161	8.56063	4.26528	4.84088	4.31444	6.04067	242.891	-0.493069	0.152775	-3.22742	0.00124911	0.00415435
2810410L24Rik	8	11	12	7	11	20	13	21	0.335923	0.177546	0.232404	0.215555	0.19631	0.461036	0.445141	0.451438	12.877	0.506664	0.318961	1.58848	0.112178	0.184794
2810417H13Rik	2211	5016	5469	3886	1082	751	604	871	92.8407	80.961	105.918	119.664	19.3098	17.3119	20.6819	18.7239	2433.81	-2.31245	0.126501	-18.2802	1.19063e-74	1.79856e-70
2810428I15Rik	934	1879	1901	1297	1659	1230	842	1317	39.219	30.3281	36.8166	39.9393	29.6071	28.3537	28.8314	28.3116	1338.24	-0.334823	0.107341	-3.11924	0.00181319	0.00574454
2810429I04Rik	25	50	40	27	35	38	21	27	1.04976	0.807027	0.774679	0.831428	0.624623	0.875969	0.719074	0.58042	32.0625	-0.250375	0.241089	-1.03852	0.299029	0.406217
2810459M11Rik	14	44	51	14	29	22	14	29	0.587865	0.710184	0.987716	0.431111	0.517545	0.50714	0.479382	0.623414	24.8001	-0.311842	0.271077	-1.15038	0.249986	0.352508
2810468N07Rik	18	38	36	16	35	37	17	30	0.755827	0.613341	0.697211	0.492698	0.624623	0.852917	0.582107	0.644911	26.9465	0.0771076	0.253956	0.303626	0.761413	0.826669
2810474O19Rik	1863	6372	4249	2389	5341	4513	2518	4752	78.2281	102.848	82.2903	73.566	95.3175	104.033	86.2203	102.154	3709.79	0.195676	0.119689	1.63487	0.102076	0.171291
2900008C10Rik	4	15	15	8	13	7	4	7	0.167962	0.242108	0.290505	0.246349	0.232003	0.161363	0.136966	0.150479	8.33298	-0.31231	0.333299	-0.937028	0.348744	0.458616
2900009J06Rik	8	44	37	16	31	21	26	26	0.335923	0.710184	0.716578	0.492698	0.553238	0.484088	0.890282	0.558923	24.2756	0.04596	0.274994	0.167131	0.867267	0.90595
2900011O08Rik	302	825	782	351	1020	853	500	1113	12.6811	13.316	15.145	10.8086	18.2033	19.6632	17.1208	23.9262	669.942	0.577031	0.136442	4.22912	2.34607e-05	0.000131064
2900026A02Rik	187	562	377	219	525	466	301	557	7.8522	9.07099	7.30135	6.7438	9.36935	10.7421	10.3067	11.9739	375.559	0.431779	0.130994	3.29617	0.000980142	0.00336654
2900041M22Rik	113	212	260	230	139	119	81	146	4.74491	3.4218	5.03541	7.08253	2.48065	2.74317	2.77357	3.13857	160.854	-0.788709	0.190393	-4.14252	3.43503e-05	0.000183097
2900060B14Rik	10	24	26	24	31	16	16	14	0.419904	0.387373	0.503541	0.739047	0.553238	0.368829	0.547866	0.300959	19.5599	-0.1597	0.289913	-0.550854	0.581733	0.679978
2900076A07Rik	28	79	83	88	63	35	43	54	1.17573	1.2751	1.60746	2.70984	1.12432	0.806814	1.47239	1.16084	58.0153	-0.493375	0.244415	-2.0186	0.043529	0.0852299
2900097C17Rik	375	1118	732	581	837	804	470	1001	15.7464	18.0451	14.1766	17.8911	14.9374	18.5337	16.0936	21.5185	701.06	0.106027	0.135315	0.783559	0.433299	0.542647
3000002C10Rik	6	46	32	33	41	40	19	48	0.251942	0.742465	0.619743	1.01619	0.731701	0.922073	0.65059	1.03186	30.5451	0.260191	0.271834	0.957167	0.338483	0.447852
3010026O09Rik	291	590	557	327	627	426	359	558	12.2192	9.52292	10.7874	10.0695	11.1897	9.82008	12.2927	11.9954	449.977	0.0903097	0.121816	0.741364	0.458473	0.566983
3110001I22Rik	353	691	669	610	580	356	332	417	14.8226	11.1531	12.9565	18.7841	10.3509	8.20645	11.3682	8.96427	494.563	-0.53605	0.158993	-3.37154	0.000747493	0.00266689
3110002H16Rik	487	1317	1110	605	1145	939	681	1190	20.4493	21.2571	21.4973	18.6301	20.4341	21.6457	23.3185	25.5815	884.698	0.146592	0.107078	1.36902	0.170992	0.260331
3110009E18Rik	112	234	237	182	126	104	63	129	4.70292	3.77689	4.58997	5.60444	2.24864	2.39739	2.15722	2.77312	144.625	-0.894994	0.162532	-5.50658	3.65861e-08	4.62873e-07
3110040N11Rik	299	676	644	549	481	323	323	342	12.5551	10.911	12.4723	16.9057	8.5841	7.44574	11.06	7.35199	446.85	-0.5854	0.159775	-3.6639	0.000248404	0.00102161
3110043O21Rik	267	669	703	419	608	403	300	379	11.2114	10.798	13.615	12.9025	10.8506	9.28988	10.2725	8.14738	445.833	-0.321269	0.129472	-2.48138	0.0130876	0.0312028
3110045C21Rik	1	14	16	10	8	8	16	13	0.0419904	0.225968	0.309872	0.307936	0.142771	0.184415	0.547866	0.279462	10.445	0.164068	0.34041	0.481974	0.629825	0.721642
3110052M02Rik	39	102	112	80	86	70	27	44	1.63763	1.64634	2.1691	2.46349	1.53479	1.61363	0.924523	0.94587	66.221	-0.570712	0.219551	-2.59945	0.00933741	0.0234772
3110056K07Rik	44	89	78	76	85	60	46	55	1.84758	1.43651	1.51062	2.34032	1.51694	1.38311	1.57511	1.18234	65.4897	-0.287322	0.203508	-1.41185	0.157995	0.244515
3110057O12Rik	44	95	74	55	88	65	52	42	1.84758	1.53335	1.43316	1.69365	1.57048	1.49837	1.78056	0.902876	62.7637	-0.156852	0.210911	-0.743687	0.457066	0.565659
3110062M04Rik	90	195	150	109	162	155	106	138	3.77913	3.14741	2.90505	3.35651	2.89111	3.57303	3.62961	2.96659	134.376	-0.0074352	0.154232	-0.048208	0.96155	0.973472
3110082I17Rik	1028	2080	2255	1558	1751	950	963	1092	43.1661	33.5723	43.6725	47.9765	31.249	21.8992	32.9747	23.4748	1423.11	-0.589777	0.149176	-3.95357	7.6995e-05	0.000369821
3300002I08Rik	24	30	44	27	29	25	11	12	1.00777	0.484216	0.852147	0.831428	0.517545	0.576296	0.376658	0.257965	25.1055	-0.661618	0.282251	-2.34408	0.0190742	0.0428973
3300002P13Rik	14	21	18	15	20	24	9	17	0.587865	0.338952	0.348606	0.461904	0.356927	0.553244	0.308174	0.36545	17.0021	-0.0542811	0.294071	-0.184585	0.853555	0.895589
3632451O06Rik	174	433	423	290	477	300	231	270	7.30633	6.98886	8.19223	8.93015	8.51272	6.91555	7.90981	5.8042	310.029	-0.103347	0.144005	-0.717661	0.472966	0.580062
3830406C13Rik	153	398	310	217	397	366	241	350	6.42453	6.42394	6.00376	6.68222	7.08501	8.43697	8.25223	7.52397	290.947	0.283583	0.118663	2.38982	0.0168566	0.0386985
3830408C21Rik	22	31	34	25	28	23	11	13	0.923789	0.500357	0.658477	0.769841	0.499698	0.530192	0.376658	0.279462	23.2341	-0.567281	0.277695	-2.04282	0.0410702	0.0812901
3830417A13Rik	65	183	128	78	842	446	243	222	2.72938	2.95372	2.47897	2.4019	15.0266	10.2811	8.32071	4.77234	250.669	1.63554	0.228111	7.16994	7.50307e-13	2.77797e-11
4632404H12Rik	25	53	33	50	62	41	21	46	1.04976	0.855449	0.63911	1.53968	1.10648	0.945125	0.719074	0.988864	40.154	-0.0618854	0.250879	-0.246674	0.80516	0.860531
4632415L05Rik	117	271	215	203	192	158	119	119	4.91288	4.37409	4.1639	6.25111	3.4265	3.64219	4.07475	2.55815	171.005	-0.489181	0.17229	-2.83928	0.00452154	0.0125648
4632427E13Rik	4	12	6	8	16	11	8	5	0.167962	0.193687	0.116202	0.246349	0.285542	0.25357	0.273933	0.107485	8.41998	0.221999	0.337743	0.657302	0.510987	0.616236
4632428N05Rik	85	193	134	83	237	140	107	167	3.56918	3.11513	2.59518	2.55587	4.22959	3.22726	3.66385	3.59001	135.899	0.309265	0.159635	1.93733	0.0527047	0.0998192
4732416N19Rik	6	16	7	15	22	14	10	22	0.251942	0.258249	0.135569	0.461904	0.39262	0.322726	0.342416	0.472935	13.5068	0.367028	0.31598	1.16156	0.245416	0.347381
4732471J01Rik	14	25	36	19	39	23	25	29	0.587865	0.403514	0.697211	0.585079	0.696009	0.530192	0.85604	0.623414	25.491	0.206729	0.264433	0.781781	0.434343	0.54373
4732491K20Rik	9	22	11	18	12	11	6	16	0.377913	0.355092	0.213037	0.554285	0.214156	0.25357	0.20545	0.343953	12.8878	-0.366639	0.317136	-1.15609	0.247643	0.349911
4831440E17Rik	7	12	12	16	29	19	10	22	0.293933	0.193687	0.232404	0.492698	0.517545	0.437985	0.342416	0.472935	15.2742	0.458865	0.305835	1.50037	0.133519	0.212914
4833417C18Rik	52	96	109	90	90	51	61	69	2.1835	1.54949	2.111	2.77143	1.60617	1.17564	2.08874	1.4833	76.6333	-0.392821	0.210484	-1.86628	0.0620022	0.114206
4833420G17Rik	566	1523	1224	935	1093	812	627	961	23.7666	24.5821	23.7052	28.792	19.5061	18.7181	21.4695	20.6587	927.621	-0.321022	0.104207	-3.08061	0.00206576	0.00643146
4833439L19Rik	2030	5678	4624	2600	5062	3922	2798	4620	85.2405	91.646	89.5529	80.0634	90.3383	90.4092	95.808	99.3164	3698.11	0.114601	0.0861436	1.33035	0.183402	0.275559
4921507P07Rik	12	62	38	41	30	41	21	46	0.503885	1.00071	0.735945	1.26254	0.535391	0.945125	0.719074	0.988864	34.2565	-0.128614	0.263837	-0.487478	0.62592	0.718258
4921524J17Rik	902	1992	2019	1237	1635	1075	817	928	37.8753	32.152	39.1019	38.0917	29.1788	24.7807	27.9754	19.9493	1275.26	-0.512058	0.128648	-3.98031	6.88254e-05	0.000334516
4921525O09Rik	5	11	3	5	33	22	32	55	0.209952	0.177546	0.0581009	0.153968	0.58893	0.50714	1.09573	1.18234	20.3429	1.7578	0.316435	5.55502	2.77577e-08	3.6241e-07
4921531C22Rik	13	33	20	15	35	33	20	21	0.545875	0.532638	0.38734	0.461904	0.624623	0.76071	0.684832	0.451438	22.7779	0.318915	0.269689	1.18253	0.236995	0.338187
4921536K21Rik	11	37	15	11	37	21	17	47	0.461894	0.5972	0.290505	0.33873	0.660316	0.484088	0.582107	1.01036	22.6543	0.541546	0.288736	1.87558	0.0607132	0.112256
4930402H24Rik	119	367	304	182	540	525	322	540	4.99686	5.92358	5.88756	5.60444	9.63704	12.1022	11.0258	11.6084	341.902	0.943468	0.123028	7.66875	1.73681e-14	8.89364e-13
4930405A21Rik	9	24	10	10	28	15	26	22	0.377913	0.387373	0.19367	0.307936	0.499698	0.345777	0.890282	0.472935	17.7928	0.582627	0.30447	1.91358	0.0556744	0.104409
4930412C18Rik	3	13	8	12	20	18	7	21	0.125971	0.209827	0.154936	0.369524	0.356927	0.414933	0.239691	0.451438	11.8936	0.546485	0.321588	1.69933	0.0892565	0.153653
4930425L21Rik	5	13	16	15	20	29	7	12	0.209952	0.209827	0.309872	0.461904	0.356927	0.668503	0.239691	0.257965	13.8973	0.261002	0.322217	0.810019	0.417929	0.527598
4930427A07Rik	715	2063	1527	1150	1834	1503	1027	1664	30.0231	33.298	29.5734	35.4127	32.7302	34.6469	35.1661	35.7711	1364.94	0.105386	0.0961895	1.09561	0.273251	0.378205
4930429B21Rik	41	87	68	52	82	80	58	74	1.72161	1.40423	1.31695	1.60127	1.4634	1.84415	1.98601	1.59078	66.1853	0.179977	0.190386	0.945324	0.344493	0.453948
4930430F08Rik	393	909	931	518	837	529	446	495	16.5022	14.6718	18.0307	15.9511	14.9374	12.1944	15.2718	10.641	605.112	-0.286785	0.133299	-2.15144	0.0314412	0.0651957
4930432K21Rik	174	386	321	200	409	268	236	336	7.30633	6.23025	6.2168	6.15873	7.29917	6.17789	8.08102	7.22301	279.995	0.149953	0.12705	1.18026	0.237895	0.339055
4930444M15Rik	72	185	133	83	299	308	193	338	3.02331	2.986	2.57581	2.55587	5.33607	7.09996	6.60863	7.266	191.729	1.17974	0.149589	7.88655	3.10649e-15	1.89221e-13
4930447C04Rik	341	1335	767	700	1018	720	426	755	14.3187	21.5476	14.8545	21.5555	18.1676	16.5973	14.5869	16.2303	705.749	-0.134481	0.148305	-0.906787	0.364519	0.474733
4930451G09Rik	8	19	11	15	22	10	13	15	0.335923	0.30667	0.213037	0.461904	0.39262	0.230518	0.445141	0.322456	13.8646	0.0725252	0.309813	0.234094	0.814912	0.868361
4930452B06Rik	219	659	483	314	688	502	369	712	9.19589	10.6366	9.35425	9.6692	12.2783	11.572	12.6351	15.3059	464.058	0.398549	0.121568	3.2784	0.00104396	0.00355791
4930453H23Rik	3	16	6	5	22	13	13	21	0.125971	0.258249	0.116202	0.153968	0.39262	0.299674	0.445141	0.451438	11.4841	0.835059	0.322611	2.58844	0.00964114	0.0241084
4930453N24Rik	856	2130	1982	1213	1747	1530	984	1468	35.9438	34.3794	38.3854	37.3527	31.1776	35.2693	33.6937	31.5577	1421.95	-0.147424	0.0906768	-1.62581	0.103989	0.173836
4930455B14Rik	20	25	23	17	40	23	37	35	0.839808	0.403514	0.445441	0.523492	0.713855	0.530192	1.26694	0.752397	28.0318	0.474196	0.278274	1.70406	0.0883691	0.152438
4930461G14Rik	252	611	558	417	494	305	281	524	10.5816	9.86188	10.8068	12.8409	8.81611	7.03081	9.62189	11.2645	413.771	-0.249764	0.14747	-1.69365	0.0903309	0.155044
4930477N07Rik	5	13	4	13	13	22	14	11	0.209952	0.209827	0.0774679	0.400317	0.232003	0.50714	0.479382	0.236468	12.0436	0.459975	0.334206	1.37632	0.168722	0.257655
4930480K23Rik	65	115	84	68	63	30	38	52	2.72938	1.85616	1.62683	2.09397	1.12432	0.691555	1.30118	1.11785	64.2033	-0.852731	0.217125	-3.92738	8.58778e-05	0.000407302
4930481A15Rik	8	16	12	8	15	12	4	13	0.335923	0.258249	0.232404	0.246349	0.267696	0.276622	0.136966	0.279462	10.4111	-0.0673258	0.321619	-0.209334	0.834187	0.882131
4930486L24Rik	24	62	35	24	68	60	26	59	1.00777	1.00071	0.677844	0.739047	1.21355	1.38311	0.890282	1.26833	41.8798	0.433961	0.228007	1.90328	0.057004	0.106467
4930502E18Rik	105	179	186	161	389	154	231	243	4.40899	2.88916	3.60226	4.95777	6.94224	3.54998	7.90981	5.22378	202.133	0.523375	0.210307	2.48863	0.0128238	0.0306609
4930503L19Rik	357	1074	901	635	639	467	371	507	14.9906	17.335	17.4496	19.554	11.4038	10.7652	12.7036	10.899	589.244	-0.587778	0.113928	-5.15922	2.47979e-07	2.49732e-06
4930505A04Rik	15	15	21	17	29	21	18	15	0.629856	0.242108	0.406707	0.523492	0.517545	0.484088	0.616349	0.322456	19.1598	0.12166	0.295655	0.411494	0.68071	0.762876
4930507D05Rik	6	14	20	14	16	13	11	12	0.251942	0.225968	0.38734	0.431111	0.285542	0.299674	0.376658	0.257965	12.8814	-0.0741473	0.311135	-0.238313	0.811639	0.865924
4930509E16Rik	43	75	68	73	88	50	44	45	1.80559	1.21054	1.31695	2.24793	1.57048	1.15259	1.50663	0.967367	60.2964	-0.279396	0.227483	-1.22821	0.219369	0.317748
4930513N10Rik	50	130	121	69	155	124	97	121	2.09952	2.09827	2.3434	2.12476	2.76619	2.85843	3.32144	2.60114	103.479	0.378618	0.159746	2.37012	0.0177823	0.040528
4930519F16Rik	22	54	26	25	61	39	41	33	0.923789	0.87159	0.503541	0.769841	1.08863	0.899021	1.40391	0.709403	36.7045	0.354858	0.252227	1.4069	0.159458	0.246296
4930520O04Rik	9	11	11	5	16	11	10	14	0.377913	0.177546	0.213037	0.153968	0.285542	0.25357	0.342416	0.300959	10.776	0.287681	0.322161	0.892971	0.371873	0.482604
4930524B15Rik	34	75	47	47	44	45	43	54	1.42767	1.21054	0.910248	1.4473	0.78524	1.03733	1.47239	1.16084	48.3861	-0.146235	0.229057	-0.638423	0.523199	0.627456
4930525G20Rik	2	12	1	13	2	7	2	7	0.0839808	0.193687	0.019367	0.400317	0.0356927	0.161363	0.0684832	0.150479	5.69976	-0.31312	0.345976	-0.905034	0.365447	0.475818
4930526I15Rik	20	27	37	16	36	24	18	24	0.839808	0.435795	0.716578	0.492698	0.642469	0.553244	0.616349	0.515929	24.6389	-0.049814	0.266978	-0.186585	0.851986	0.894695
4930526L06Rik	88	184	178	166	162	115	120	127	3.69515	2.96986	3.44732	5.11174	2.89111	2.65096	4.10899	2.73013	141.322	-0.275951	0.188054	-1.46741	0.142266	0.224516
4930528A17Rik	11	49	27	21	53	33	46	53	0.461894	0.790887	0.522908	0.646666	0.945858	0.76071	1.57511	1.13934	35.0338	0.68553	0.256293	2.67479	0.00747759	0.0193926
4930539E08Rik	112	276	206	134	326	216	177	245	4.70292	4.45479	3.9896	4.12635	5.81792	4.97919	6.06076	5.26678	201.695	0.345958	0.132498	2.61104	0.00902681	0.0227911
4930549G23Rik	4	4	17	4	17	10	2	7	0.167962	0.0645622	0.329239	0.123175	0.303388	0.230518	0.0684832	0.150479	7.36067	0.0957459	0.347918	0.275196	0.783165	0.844312
4930550C14Rik	19	36	32	27	29	17	24	20	0.797817	0.58106	0.619743	0.831428	0.517545	0.391881	0.821798	0.429941	25.5519	-0.324027	0.268702	-1.2059	0.227858	0.327624
4930550L24Rik	11	18	4	8	30	20	35	43	0.461894	0.29053	0.0774679	0.246349	0.535391	0.461036	1.19846	0.924373	21.4783	1.10854	0.318241	3.48333	0.000495217	0.00185996
4930552P12Rik	3	11	1	3	20	10	16	10	0.125971	0.177546	0.019367	0.0923809	0.356927	0.230518	0.547866	0.21497	9.0385	0.949008	0.344522	2.75456	0.00587707	0.0156964
4930556M19Rik	4	13	16	23	19	12	7	19	0.167962	0.209827	0.309872	0.708253	0.339081	0.276622	0.239691	0.408444	13.6163	-0.0761719	0.325788	-0.233808	0.815134	0.868426
4930558C23Rik	18	37	18	15	40	31	22	33	0.755827	0.5972	0.348606	0.461904	0.713855	0.714606	0.753315	0.709403	25.877	0.375086	0.262342	1.42976	0.152785	0.237949
4930558J18Rik	78	207	177	158	185	103	85	160	3.27525	3.34109	3.42796	4.86539	3.30158	2.37434	2.91054	3.43953	137.894	-0.282072	0.173802	-1.62296	0.104599	0.17469
4930562C15Rik	4	4	13	3	21	11	15	9	0.167962	0.0645622	0.251771	0.0923809	0.374774	0.25357	0.513624	0.193473	9.78884	0.725406	0.340088	2.13299	0.0329252	0.0677838
4930563E22Rik	25	59	55	37	42	40	36	43	1.04976	0.952292	1.06518	1.13936	0.749548	0.922073	1.2327	0.924373	41.1357	-0.136058	0.222784	-0.610718	0.541387	0.64385
4930579G18Rik	21	32	31	22	33	20	21	24	0.881798	0.516498	0.600376	0.67746	0.58893	0.461036	0.719074	0.515929	25.3977	-0.165558	0.262039	-0.631806	0.527514	0.631389
4930579G24Rik	283	672	595	438	554	379	329	366	11.8833	10.8464	11.5234	13.4876	9.88689	8.73664	11.2655	7.86792	437.694	-0.327171	0.132336	-2.47227	0.0134258	0.0318784
4930579K19Rik	8	21	8	9	22	10	10	12	0.335923	0.338952	0.154936	0.277143	0.39262	0.230518	0.342416	0.257965	11.9306	0.117161	0.319156	0.367096	0.713548	0.788619
4930590J08Rik	2	11	3	3	11	13	8	4	0.0839808	0.177546	0.0581009	0.0923809	0.19631	0.299674	0.273933	0.0859882	6.49092	0.52747	0.347847	1.51638	0.129422	0.207587
4930591A17Rik	16	55	36	40	66	68	48	118	0.671846	0.88773	0.697211	1.23175	1.17786	1.56752	1.6436	2.53665	53.314	0.844573	0.245609	3.43868	0.00058455	0.00215056
4931406C07Rik	496	1109	1046	458	1015	811	516	876	20.8272	17.8999	20.2579	14.1035	18.1141	18.695	17.6687	18.8314	749.464	0.00524912	0.125596	0.0417938	0.966663	0.976759
4931406P16Rik	905	2762	2033	1133	2884	2063	1387	2250	38.0013	44.5802	39.3731	34.8892	51.4689	47.5559	47.4931	48.3684	1800.64	0.305021	0.0998987	3.05331	0.00226336	0.00693937
4931409K22Rik	2	15	7	7	11	9	6	16	0.0839808	0.242108	0.135569	0.215555	0.19631	0.207466	0.20545	0.343953	8.34659	0.279922	0.336837	0.831032	0.405956	0.516149
4931414P19Rik	197	467	419	217	315	198	150	257	8.27211	7.53764	8.11476	6.68222	5.62161	4.56426	5.13624	5.52474	263.41	-0.531073	0.128839	-4.122	3.756e-05	0.000197763
4931428F04Rik	169	569	369	288	244	226	194	337	7.09638	9.18397	7.14642	8.86856	4.35451	5.20971	6.64287	7.24451	285.389	-0.441993	0.164594	-2.68535	0.00724548	0.0188642
4931440F15Rik	12	21	12	23	21	22	17	22	0.503885	0.338952	0.232404	0.708253	0.374774	0.50714	0.582107	0.472935	19.0464	0.120885	0.298828	0.404528	0.685824	0.767014
4932412D23Rik	11	46	22	25	37	37	24	44	0.461894	0.742465	0.426074	0.769841	0.660316	0.852917	0.821798	0.94587	29.0841	0.362023	0.258146	1.4024	0.160797	0.247932
4932416H05Rik	6	13	18	10	15	16	12	19	0.251942	0.209827	0.348606	0.307936	0.267696	0.368829	0.410899	0.408444	13.1782	0.268699	0.308674	0.870494	0.38403	0.494516
4932418E24Rik	14	55	36	16	20	11	23	16	0.587865	0.88773	0.697211	0.492698	0.356927	0.25357	0.787557	0.343953	22.5637	-0.534461	0.293556	-1.82064	0.068661	0.124102
4932438A13Rik	631	2425	1352	972	2681	1440	1172	1709	26.4959	39.1408	26.1842	29.9314	47.8461	33.1946	40.1312	36.7385	1431.7	0.3559	0.147745	2.40888	0.0160014	0.0369735
4933402E13Rik	54	144	80	47	295	181	105	118	2.26748	2.32424	1.54936	1.4473	5.26468	4.17238	3.59537	2.53665	118.552	0.932526	0.214225	4.35302	1.34272e-05	8.02974e-05
4933404O12Rik	589	1604	1229	696	801	709	432	870	24.7323	25.8894	23.802	21.4324	14.2949	16.3437	14.7924	18.7024	819.047	-0.563252	0.116428	-4.83778	1.31299e-06	1.0675e-05
4933405L10Rik	7	21	23	10	21	4	11	18	0.293933	0.338952	0.445441	0.307936	0.374774	0.0922073	0.376658	0.386947	13.3966	-0.137194	0.320632	-0.427885	0.668735	0.75348
4933406J08Rik	88	196	165	138	106	69	76	81	3.69515	3.16355	3.19555	4.24952	1.89172	1.59058	2.60236	1.74126	113.29	-0.815336	0.178776	-4.56067	5.09915e-06	3.46816e-05
4933407K13Rik	21	62	62	56	77	72	29	47	0.881798	1.00071	1.20075	1.72444	1.37417	1.65973	0.993006	1.01036	50.4001	0.0679141	0.234536	0.289568	0.772147	0.835354
4933408N05Rik	11	22	18	9	48	70	31	32	0.461894	0.355092	0.348606	0.277143	0.856626	1.61363	1.06149	0.687906	28.9879	1.24323	0.279266	4.45178	8.51599e-06	5.42338e-05
4933412E12Rik	36	92	79	66	56	52	28	38	1.51165	1.48493	1.52999	2.03238	0.999397	1.19869	0.958765	0.816888	53.9208	-0.644307	0.208188	-3.09484	0.00196918	0.00617163
4933413J09Rik	1	13	24	6	10	10	3	4	0.0419904	0.209827	0.464808	0.184762	0.178464	0.230518	0.102725	0.0859882	7.67436	-0.359267	0.347373	-1.03424	0.301023	0.408375
4933416M07Rik	28	47	59	43	55	46	27	52	1.17573	0.758606	1.14265	1.32413	0.98155	1.06038	0.924523	1.11785	43.44	-0.066921	0.224818	-0.297668	0.765956	0.830561
4933427D06Rik	47	119	91	46	164	107	90	165	1.97355	1.92073	1.7624	1.41651	2.9268	2.46654	3.08174	3.54701	97.7559	0.710384	0.176748	4.01918	5.83998e-05	0.000290863
4933427D14Rik	321	918	676	513	811	563	366	739	13.4789	14.817	13.0921	15.7971	14.4734	12.9782	12.5324	15.8863	578.773	-0.0301411	0.117036	-0.257538	0.796764	0.854338
4933430I17Rik	13	67	36	35	38	16	17	47	0.545875	1.08142	0.697211	1.07778	0.678162	0.368829	0.582107	1.01036	30.9299	-0.302748	0.27735	-1.09158	0.275019	0.380007
4933431E20Rik	48	124	120	88	93	82	58	142	2.01554	2.00143	2.32404	2.70984	1.65971	1.89025	1.98601	3.05258	90.3027	-0.0667555	0.201414	-0.331435	0.740316	0.810378
4933433C11Rik	9	14	15	7	12	11	6	11	0.377913	0.225968	0.290505	0.215555	0.214156	0.25357	0.20545	0.236468	10.339	-0.171632	0.321528	-0.533802	0.593479	0.689569
4933433G19Rik	6	13	13	7	24	23	14	11	0.251942	0.209827	0.251771	0.215555	0.428313	0.530192	0.479382	0.236468	13.328	0.610347	0.312564	1.95271	0.0508536	0.0969577
4933434E20Rik	881	1892	1884	1390	1533	1064	762	957	36.9935	30.5379	36.4874	42.8031	27.3585	24.5271	26.0921	20.5727	1256.15	-0.554038	0.127445	-4.34726	1.37851e-05	8.22425e-05
4933439C10Rik	12	62	51	75	43	58	36	43	0.503885	1.00071	0.987716	2.30952	0.767394	1.33701	1.2327	0.924373	46.3985	-0.145834	0.283538	-0.514334	0.607018	0.701631
5031425E22Rik	51	141	100	87	123	84	46	69	2.14151	2.27582	1.9367	2.67905	2.1951	1.93635	1.57511	1.4833	83.0513	-0.289586	0.186676	-1.55128	0.120834	0.19625
5031439G07Rik	269	803	652	331	961	903	513	825	11.2954	12.9609	12.6273	10.1927	17.1504	20.8158	17.5659	17.7351	616.083	0.613938	0.117693	5.21645	1.82383e-07	1.90399e-06
5033404E19Rik	2	8	11	7	13	10	7	16	0.0839808	0.129124	0.213037	0.215555	0.232003	0.230518	0.239691	0.343953	8.6408	0.436802	0.334029	1.30767	0.190984	0.284545
5033406O09Rik	13	29	28	8	50	30	19	38	0.545875	0.468076	0.542275	0.246349	0.892319	0.691555	0.65059	0.816888	24.8491	0.626889	0.267347	2.34485	0.0190349	0.0428271
5330411J11Rik	52	105	61	68	327	202	174	294	2.1835	1.69476	1.18139	2.09397	5.83576	4.65647	5.95804	6.32013	153.192	1.5791	0.180501	8.74843	2.16338e-18	2.42075e-16
5330413P13Rik	5	24	8	8	24	13	20	13	0.209952	0.387373	0.154936	0.246349	0.428313	0.299674	0.684832	0.279462	13.7757	0.482708	0.321284	1.50243	0.132985	0.212309
5330417C22Rik	6	23	15	7	24	16	15	13	0.251942	0.371233	0.290505	0.215555	0.428313	0.368829	0.513624	0.279462	13.9219	0.321498	0.306235	1.04984	0.293793	0.400436
5430402O13Rik	18	50	35	42	86	107	31	52	0.755827	0.807027	0.677844	1.29333	1.53479	2.46654	1.06149	1.11785	49.7332	0.688429	0.259338	2.65457	0.00794106	0.0204044
5430405H02Rik	10	19	16	19	13	22	16	18	0.419904	0.30667	0.309872	0.585079	0.232003	0.50714	0.547866	0.386947	16.8708	0.0391413	0.304114	0.128706	0.89759	0.928762
5430416N02Rik	235	592	541	378	332	325	227	285	9.86774	9.55521	10.4775	11.64	5.925	7.49184	7.77284	6.12666	352.504	-0.588247	0.130368	-4.5122	6.41581e-06	4.24517e-05
5530601H04Rik	144	360	326	316	259	178	138	202	6.04662	5.8106	6.31364	9.73079	4.62221	4.10322	4.72534	4.3424	233.929	-0.607602	0.165372	-3.67416	0.000238632	0.00098545
5730405O15Rik	4	13	16	12	20	15	9	5	0.167962	0.209827	0.309872	0.369524	0.356927	0.345777	0.308174	0.107485	11.1374	0.0461041	0.329178	0.140058	0.888614	0.922262
5730408K05Rik	58	172	166	156	136	98	94	125	2.43544	2.77617	3.21492	4.80381	2.42711	2.25908	3.21871	2.68713	121.956	-0.30007	0.196246	-1.52905	0.126251	0.203401
5730409E04Rik	84	242	220	154	227	150	135	179	3.52719	3.90601	4.26074	4.74222	4.05113	3.45777	4.62262	3.84797	165.948	-0.048094	0.147804	-0.32539	0.744886	0.813729
5730455P16Rik	333	1281	709	460	794	606	471	670	13.9828	20.676	13.7312	14.1651	14.17	13.9694	16.1278	14.403	620.598	-0.0947243	0.141436	-0.669733	0.503028	0.608727
5730457N03Rik	9	19	5	18	14	19	13	16	0.377913	0.30667	0.0968349	0.554285	0.249849	0.437985	0.445141	0.343953	14.3989	0.122122	0.325395	0.375305	0.707434	0.78364
5730480H06Rik	19	82	58	63	64	60	34	59	0.797817	1.32353	1.12328	1.94	1.14217	1.38311	1.16421	1.26833	51.923	-0.0641872	0.227313	-0.282374	0.777657	0.839812
5730507C01Rik	37	80	102	45	108	58	57	63	1.55364	1.29124	1.97543	1.38571	1.92741	1.33701	1.95177	1.35431	65.4079	0.0672838	0.208834	0.322187	0.747311	0.815258
5730508B09Rik	19	51	39	34	59	59	33	43	0.797817	0.823168	0.755312	1.04698	1.05294	1.36006	1.12997	0.924373	40.395	0.343001	0.225439	1.52148	0.12814	0.205793
5730559C18Rik	230	718	597	314	666	492	294	773	9.65779	11.5889	11.5621	9.6692	11.8857	11.3415	10.067	16.6172	472.976	0.21942	0.152074	1.44285	0.149063	0.233196
5830415F09Rik	551	1113	1119	605	806	675	428	643	23.1367	17.9644	21.6717	18.6301	14.3842	15.56	14.6554	13.8226	715.817	-0.462777	0.112841	-4.10114	4.11124e-05	0.000214283
5830417I10Rik	381	1448	760	484	1247	1125	613	1355	15.9983	23.3715	14.7189	14.9041	22.2544	25.9333	20.9901	29.1285	856.467	0.481036	0.157224	3.05956	0.00221662	0.00681511
5830418P13Rik	22	53	31	36	45	45	26	23	0.923789	0.855449	0.600376	1.10857	0.803087	1.03733	0.890282	0.494432	34.368	-0.0843371	0.256253	-0.329116	0.742068	0.811649
5830454E08Rik	10	11	13	17	9	14	10	15	0.419904	0.177546	0.251771	0.523492	0.160617	0.322726	0.342416	0.322456	12.9056	-0.146801	0.324069	-0.452994	0.650553	0.739281
5930412G12Rik	33	64	62	51	55	29	36	37	1.38568	1.033	1.20075	1.57047	0.98155	0.668503	1.2327	0.795391	45.3989	-0.432625	0.229173	-1.88776	0.0590576	0.109611
5930430L01Rik	1	14	14	9	18	5	8	20	0.0419904	0.225968	0.271138	0.277143	0.321235	0.115259	0.273933	0.429941	10.0166	0.267247	0.337841	0.791044	0.428918	0.53872
6030419C18Rik	22	83	75	42	105	79	49	90	0.923789	1.33967	1.45252	1.29333	1.87387	1.82109	1.67784	1.93473	63.0545	0.476746	0.191095	2.49481	0.0126026	0.030247
6030443J06Rik	24	74	39	45	85	38	39	31	1.00777	1.1944	0.755312	1.38571	1.51694	0.875969	1.33542	0.666408	44.7328	0.0163763	0.254587	0.0643247	0.948712	0.964413
6030458C11Rik	979	2499	2234	1182	2431	1986	1354	2500	41.1086	40.3352	43.2658	36.3981	43.3845	45.7809	46.3631	53.7426	1793.72	0.226733	0.102872	2.20402	0.0275229	0.0583885
6230400D17Rik	8	22	15	16	17	5	8	13	0.335923	0.355092	0.290505	0.492698	0.303388	0.115259	0.273933	0.279462	12.5233	-0.413818	0.317066	-1.30515	0.191842	0.285542
6330403K07Rik	59	183	153	125	136	115	63	99	2.47743	2.95372	2.96315	3.8492	2.42711	2.65096	2.15722	2.12821	110.614	-0.361792	0.169483	-2.13469	0.0327867	0.067561
6330408A02Rik	29	114	54	52	82	79	39	109	1.21772	1.84002	1.04582	1.60127	1.4634	1.82109	1.33542	2.34318	64.8519	0.251156	0.223548	1.1235	0.261226	0.365005
6330410L21Rik	77	156	77	84	474	484	295	596	3.23326	2.51793	1.49126	2.58666	8.45918	11.1571	10.1013	12.8122	268.045	1.96888	0.187191	10.518	7.13564e-26	2.62905e-23
6330416G13Rik	90	416	204	163	240	223	160	223	3.77913	6.71447	3.95086	5.01936	4.28313	5.14056	5.47866	4.79384	200.475	0.000558281	0.176122	0.00316987	0.997471	0.998144
6330418K02Rik	35	51	73	46	63	41	22	50	1.46966	0.823168	1.41379	1.41651	1.12432	0.945125	0.753315	1.07485	46.1806	-0.307847	0.23098	-1.33279	0.182602	0.274603
6330549D23Rik	7	16	14	12	16	9	11	10	0.293933	0.258249	0.271138	0.369524	0.285542	0.207466	0.376658	0.21497	11.6593	-0.101868	0.315733	-0.322639	0.746969	0.81512
6430411K18Rik	12	35	14	19	16	17	10	20	0.503885	0.564919	0.271138	0.585079	0.285542	0.391881	0.342416	0.429941	17.2769	-0.302804	0.296553	-1.02108	0.307217	0.414322
6430531B16Rik	10	28	22	16	50	47	32	37	0.419904	0.451935	0.426074	0.492698	0.892319	1.08344	1.09573	0.795391	28.9628	0.93076	0.25054	3.71502	0.000203189	0.000855453
6430548M08Rik	2	14	14	9	45	33	19	43	0.0839808	0.225968	0.271138	0.277143	0.803087	0.76071	0.65059	0.924373	20.4621	1.41096	0.287201	4.91278	8.97932e-07	7.71129e-06
6430562O15Rik	5	0	13	11	9	12	1	3	0.209952	0	0.251771	0.33873	0.160617	0.276622	0.0342416	0.0644911	6.84166	-0.212137	0.344359	-0.616036	0.537871	0.640476
6430571L13Rik	16	27	24	20	22	20	25	13	0.671846	0.435795	0.464808	0.615873	0.39262	0.461036	0.85604	0.279462	21.3861	-0.117236	0.293038	-0.400072	0.689103	0.769341
6430573F11Rik	20	40	43	19	40	17	11	21	0.839808	0.645622	0.83278	0.585079	0.713855	0.391881	0.376658	0.451438	24.763	-0.448063	0.270392	-1.65709	0.0975015	0.164915
6530403H02Rik	4	21	11	12	36	34	25	17	0.167962	0.338952	0.213037	0.369524	0.642469	0.783762	0.85604	0.36545	19.1321	0.927489	0.300645	3.085	0.00203553	0.00635435
6720489N17Rik	100	303	291	243	176	130	102	131	4.19904	4.89059	5.63579	7.48285	3.14096	2.99674	3.49264	2.81611	177.411	-0.787567	0.171227	-4.59954	4.23428e-06	2.94625e-05
6820408C15Rik	7	18	15	4	10	2	4	12	0.293933	0.29053	0.290505	0.123175	0.178464	0.0461036	0.136966	0.257965	8.28131	-0.40893	0.342213	-1.19496	0.232104	0.332621
6820431F20Rik	104	371	234	221	390	198	159	242	4.367	5.98814	4.53187	6.80539	6.96009	4.56426	5.44441	5.20229	224.553	0.0291712	0.170944	0.170648	0.864501	0.903685
8030462N17Rik	888	2209	2141	1281	1930	1148	978	1046	37.2875	35.6545	41.4647	39.4466	34.4435	26.4635	33.4883	22.4859	1385.99	-0.381672	0.135523	-2.81629	0.00485814	0.013348
8430429K09Rik	32	89	73	55	75	76	59	73	1.34369	1.43651	1.41379	1.69365	1.33848	1.75194	2.02025	1.56928	64.3382	0.151435	0.19417	0.779907	0.435445	0.544839
8430430B14Rik	9	25	16	24	44	24	29	20	0.377913	0.403514	0.309872	0.739047	0.78524	0.553244	0.993006	0.429941	23.507	0.462066	0.291745	1.5838	0.113239	0.186197
9030025P20Rik	28	120	96	57	94	62	44	72	1.17573	1.93687	1.85923	1.75524	1.67756	1.42921	1.50663	1.54779	65.9798	-0.140633	0.192595	-0.730201	0.465267	0.573226
9030617O03Rik	148	276	216	143	386	265	219	288	6.21458	4.45479	4.18327	4.40349	6.8887	6.10873	7.49891	6.19115	235.203	0.462676	0.146672	3.1545	0.00160772	0.00516947
9030624G23Rik	93	210	168	113	290	199	162	197	3.90511	3.38952	3.25365	3.47968	5.17545	4.58731	5.54714	4.23492	171.872	0.46333	0.142985	3.24041	0.00119358	0.00400225
9030624J02Rik	586	1764	1224	588	1479	1296	761	1528	24.6064	28.4719	23.7052	18.1067	26.3948	29.8752	26.0579	32.8475	1075.4	0.266784	0.137906	1.93453	0.0530478	0.100331
9130008F23Rik	34	82	85	102	41	34	5	15	1.42767	1.32353	1.64619	3.14095	0.731701	0.783762	0.171208	0.322456	48.8771	-1.43769	0.292422	-4.91649	8.81109e-07	7.60573e-06
9130011E15Rik	531	1314	1118	548	1142	787	560	870	22.2969	21.2087	21.6523	16.8749	20.3806	18.1418	19.1753	18.7024	811.077	-0.099837	0.112086	-0.890716	0.373081	0.483674
9130019O22Rik	113	199	197	119	192	124	75	137	4.74491	3.21197	3.8153	3.66444	3.4265	2.85843	2.56812	2.9451	139.425	-0.341131	0.161049	-2.11818	0.0341599	0.0698929
9130023H24Rik	37	92	69	81	96	111	53	111	1.55364	1.48493	1.33632	2.49428	1.71325	2.55875	1.8148	2.38617	78.5423	0.286242	0.212488	1.3471	0.177948	0.268781
9130221H12Rik	44	128	83	45	122	117	58	172	1.84758	2.06599	1.60746	1.38571	2.17726	2.69706	1.98601	3.69749	89.4077	0.552804	0.207142	2.66872	0.00761409	0.0196781
9130227L01Rik	8	14	7	7	21	17	10	17	0.335923	0.225968	0.135569	0.215555	0.374774	0.391881	0.342416	0.36545	12.2227	0.544481	0.314217	1.73282	0.0831284	0.144946
9130401M01Rik	2078	4625	4406	3075	3970	2673	2232	3151	87.256	74.65	85.3309	94.6904	70.8501	61.6175	76.4272	67.7372	3166.64	-0.298151	0.106445	-2.80098	0.00509478	0.0139146
9230110C19Rik	151	286	278	203	216	129	94	175	6.34055	4.6162	5.38402	6.25111	3.85482	2.97369	3.21871	3.76198	186.351	-0.656978	0.152731	-4.30154	1.69619e-05	9.88909e-05
9230114K14Rik	81	200	219	176	150	125	73	84	3.40122	3.22811	4.24137	5.41968	2.67696	2.88148	2.49964	1.80575	133.893	-0.663301	0.190433	-3.48312	0.000495603	0.00186094
9230116N13Rik	19	37	53	43	39	19	15	37	0.797817	0.5972	1.02645	1.32413	0.696009	0.437985	0.513624	0.795391	31.6818	-0.482916	0.267632	-1.8044	0.0711686	0.127833
9330020H09Rik	33	77	52	37	74	53	39	48	1.38568	1.24282	1.00708	1.13936	1.32063	1.22175	1.33542	1.03186	49.5792	0.0459169	0.206969	0.221854	0.824428	0.875056
9330102E08Rik	16	28	24	21	44	47	30	71	0.671846	0.451935	0.464808	0.646666	0.78524	1.08344	1.02725	1.52629	34.0821	0.859977	0.255907	3.36051	0.000777984	0.00275874
9330133O14Rik	33	118	65	59	123	73	100	109	1.38568	1.90458	1.25885	1.81682	2.1951	1.68278	3.42416	2.34318	81.9672	0.517071	0.214544	2.41009	0.0159486	0.0368942
9330151L19Rik	10	37	29	34	29	15	23	12	0.419904	0.5972	0.561642	1.04698	0.517545	0.345777	0.787557	0.257965	23.2142	-0.374282	0.298768	-1.25275	0.210296	0.307198
9330159F19Rik	75	297	150	86	178	200	138	148	3.14928	4.79374	2.90505	2.64825	3.17665	4.61036	4.72534	3.18156	149.436	0.180455	0.198813	0.907664	0.364056	0.474293
9330159M07Rik	12	38	34	25	36	29	17	21	0.503885	0.613341	0.658477	0.769841	0.642469	0.668503	0.582107	0.451438	25.0341	-0.105441	0.258706	-0.407572	0.683588	0.76542
9330182L06Rik	11	54	53	14	66	50	47	43	0.461894	0.87159	1.02645	0.431111	1.17786	1.15259	1.60936	0.924373	39.19	0.609147	0.258435	2.35706	0.0184203	0.041774
9430015G10Rik	1066	3153	2207	2055	2655	2152	1345	2315	44.7618	50.8912	42.7429	63.2809	47.3821	49.6075	46.0549	49.7657	2019.53	-0.0623603	0.124446	-0.501105	0.616297	0.709695
9430016H08Rik	729	1489	1419	1085	1321	849	715	1288	30.611	24.0333	27.4817	33.4111	23.5751	19.571	24.4827	27.6882	1079.44	-0.264725	0.13303	-1.98997	0.0465947	0.0902383
9430020K01Rik	167	511	356	238	700	526	318	435	7.01239	8.24782	6.89464	7.32888	12.4925	12.1253	10.8888	9.35122	380.582	0.581223	0.129053	4.50374	6.67671e-06	4.39662e-05
9430038I01Rik	372	625	660	556	538	345	310	395	15.6204	10.0878	12.7822	17.1213	9.60135	7.95288	10.6149	8.49133	472.376	-0.564347	0.159135	-3.54635	0.000390604	0.00151442
9430069I07Rik	41	51	49	55	19	3	10	7	1.72161	0.823168	0.948982	1.69365	0.339081	0.0691555	0.342416	0.150479	31.1695	-1.85546	0.302553	-6.13269	8.64078e-10	1.68858e-08
9430083A17Rik	6	12	6	15	15	11	22	16	0.251942	0.193687	0.116202	0.461904	0.267696	0.25357	0.753315	0.343953	13.5268	0.433074	0.332753	1.30149	0.193092	0.286612
9430091E24Rik	7	20	20	7	21	8	10	18	0.293933	0.322811	0.38734	0.215555	0.374774	0.184415	0.342416	0.386947	12.8404	0.0407813	0.312907	0.130331	0.896305	0.927877
9530027J09Rik	32	23	60	24	20	30	11	35	1.34369	0.371233	1.16202	0.739047	0.356927	0.691555	0.376658	0.752397	29.6592	-0.521669	0.301686	-1.72918	0.0837772	0.145917
9530053A07Rik	72	193	134	91	182	131	99	161	3.02331	3.11513	2.59518	2.80222	3.24804	3.01979	3.38992	3.46102	126.216	0.176848	0.148563	1.19039	0.233893	0.334582
9530068E07Rik	1279	2774	2713	1870	2663	1791	1305	1787	53.7057	44.7739	52.5426	57.5841	47.5249	41.2858	44.6853	38.4152	1948.01	-0.270691	0.110549	-2.44861	0.014341	0.0337491
9530077C05Rik	52	162	107	79	186	137	82	137	2.1835	2.61477	2.07227	2.4327	3.31943	3.1581	2.80781	2.9451	110.239	0.372503	0.158476	2.35054	0.0187464	0.0423293
9530082P21Rik	7	30	19	9	24	28	10	15	0.293933	0.484216	0.367973	0.277143	0.428313	0.645451	0.342416	0.322456	16.187	0.190424	0.301114	0.632398	0.527127	0.631115
9830147E19Rik	343	1089	761	629	837	695	436	870	14.4027	17.5771	14.7383	19.3692	14.9374	16.021	14.9293	18.7024	668.987	-0.0323585	0.128085	-0.252634	0.800551	0.856939
9930012K11Rik	116	251	243	166	242	148	103	125	4.87088	4.05128	4.70618	5.11174	4.31882	3.41167	3.52688	2.68713	167.325	-0.39299	0.161449	-2.43415	0.014927	0.0349485
9930014A18Rik	9	43	26	24	15	6	8	4	0.377913	0.694044	0.503541	0.739047	0.267696	0.138311	0.273933	0.0859882	15.7701	-1.16431	0.314031	-3.70761	0.000209221	0.000878645
9930021J03Rik	231	1103	422	321	837	739	397	885	9.69978	17.803	8.17287	9.88475	14.9374	17.0353	13.5939	19.0249	563.909	0.458013	0.192857	2.37488	0.0175547	0.0401243
9930104L06Rik	393	845	695	483	902	890	458	856	16.5022	13.6388	13.4601	14.8733	16.0974	20.5161	15.6827	18.4015	661.28	0.271465	0.121462	2.23498	0.0254187	0.0546117
A130010J15Rik	299	743	716	494	620	410	339	543	12.5551	11.9924	13.8668	15.2121	11.0648	9.45125	11.6079	11.6729	498.746	-0.283157	0.120601	-2.34789	0.0188799	0.0425799
A230046K03Rik	1545	4340	3661	1953	3970	2599	1743	2676	64.8751	70.05	70.9025	60.14	70.8501	59.9117	59.6831	57.5261	2631.04	-0.0991793	0.102894	-0.963896	0.335098	0.44419
A230050P20Rik	227	673	585	427	404	381	249	545	9.53182	10.8626	11.3297	13.1489	7.20993	8.78274	8.52616	11.7159	415.221	-0.294368	0.15302	-1.92372	0.0543893	0.10247
A230065H16Rik	4	15	22	6	14	9	9	5	0.167962	0.242108	0.426074	0.184762	0.249849	0.207466	0.308174	0.107485	9.69548	-0.195131	0.334483	-0.58338	0.559638	0.660873
A230072C01Rik	60	167	126	125	94	81	41	96	2.51942	2.69547	2.44024	3.8492	1.67756	1.8672	1.40391	2.06372	94.794	-0.643555	0.189378	-3.39827	0.000678146	0.00245308
A230103J11Rik	8	14	15	5	10	16	4	15	0.335923	0.225968	0.290505	0.153968	0.178464	0.368829	0.136966	0.322456	10.3057	0.0230864	0.329592	0.0700452	0.944158	0.961141
A2m	85	173	123	51	488	372	360	550	3.56918	2.79232	2.38214	1.57047	8.70903	8.57528	12.327	11.8234	264.921	1.84979	0.190289	9.72095	2.45481e-22	5.70497e-20
A330009N23Rik	11	40	38	26	41	25	18	26	0.461894	0.645622	0.735945	0.800634	0.731701	0.576296	0.616349	0.558923	26.2489	-0.0880821	0.255312	-0.344998	0.730096	0.801805
A330035P11Rik	11	18	19	17	20	19	14	17	0.461894	0.29053	0.367973	0.523492	0.356927	0.437985	0.479382	0.36545	16.8101	0.0193188	0.291506	0.0662722	0.947161	0.96323
A330069E16Rik	20	38	24	47	31	28	13	21	0.839808	0.613341	0.464808	1.4473	0.553238	0.645451	0.445141	0.451438	27.9545	-0.501594	0.287775	-1.743	0.0813328	0.142464
A330102I10Rik	11	14	13	16	19	9	7	16	0.461894	0.225968	0.251771	0.492698	0.339081	0.207466	0.239691	0.343953	13.1185	-0.180667	0.316393	-0.571022	0.567985	0.668275
A430005L14Rik	1661	3439	3482	2921	2022	1540	1155	1659	69.746	55.5073	67.4358	89.9482	36.0854	35.4998	39.549	35.6636	2198.44	-0.908827	0.133357	-6.81501	9.42576e-12	2.84771e-10
A430033K04Rik	77	183	174	89	184	122	105	146	3.23326	2.95372	3.36985	2.74063	3.28373	2.81232	3.59537	3.13857	128.637	0.0529278	0.151533	0.349283	0.726877	0.799258
A430046D13Rik	21	55	45	39	40	27	27	35	0.881798	0.88773	0.871514	1.20095	0.713855	0.622399	0.924523	0.752397	35.0942	-0.311537	0.23427	-1.32982	0.183577	0.275739
A430105I19Rik	7	35	14	16	95	57	34	37	0.293933	0.564919	0.271138	0.492698	1.69541	1.31395	1.16421	0.795391	33.7451	1.28717	0.273623	4.70416	2.54908e-06	1.895e-05
A4galt	142	415	267	149	592	443	288	577	5.96263	6.69833	5.17098	4.58825	10.5651	10.212	9.86158	12.4038	335.127	0.898735	0.140568	6.39359	1.62034e-10	3.73693e-09
A530072M11Rik	6	10	12	13	13	7	11	9	0.251942	0.161405	0.232404	0.400317	0.232003	0.161363	0.376658	0.193473	10.2877	-0.07526	0.329918	-0.228117	0.819555	0.871784
A630001G21Rik	7	22	17	15	39	28	24	24	0.293933	0.355092	0.329239	0.461904	0.696009	0.645451	0.821798	0.515929	21.0885	0.709132	0.275915	2.57011	0.0101665	0.0251886
A630020A06	13	56	28	24	28	26	25	38	0.545875	0.903871	0.542275	0.739047	0.499698	0.599347	0.85604	0.816888	28.1721	-0.0179478	0.263221	-0.0681853	0.945638	0.962199
A630066F11Rik	14	29	22	13	44	31	20	37	0.587865	0.468076	0.426074	0.400317	0.78524	0.714606	0.684832	0.795391	24.8925	0.580553	0.257056	2.25847	0.0239164	0.0519083
A630072M18Rik	75	215	167	129	208	168	114	235	3.14928	3.47022	3.23429	3.97238	3.71205	3.87271	3.90354	5.05181	155.456	0.246157	0.153703	1.60151	0.109263	0.181038
A630089N07Rik	141	512	322	257	348	273	188	228	5.92064	8.26396	6.23617	7.91396	6.21054	6.29315	6.43742	4.90133	267.114	-0.245381	0.147868	-1.65946	0.0970225	0.164197
A730017L22Rik	8	25	27	15	30	19	26	42	0.335923	0.403514	0.522908	0.461904	0.535391	0.437985	0.890282	0.902876	22.99	0.512178	0.281747	1.81787	0.0690844	0.124667
A730036I17Rik	30	70	34	41	108	86	77	130	1.25971	1.12984	0.658477	1.26254	1.92741	1.98246	2.6366	2.79462	69.8879	1.01234	0.217333	4.65802	3.19263e-06	2.30755e-05
A730090H04Rik	6	6	12	8	15	10	7	9	0.251942	0.0968433	0.232404	0.246349	0.267696	0.230518	0.239691	0.193473	9.00455	0.151017	0.333236	0.453183	0.650417	0.739181
A730090N16Rik	8	42	14	18	17	14	21	18	0.335923	0.677903	0.271138	0.554285	0.303388	0.322726	0.719074	0.386947	18.2832	-0.111342	0.308688	-0.360693	0.718329	0.792512
A830010M20Rik	61	209	172	76	199	139	92	163	2.56141	3.37337	3.33112	2.34032	3.55143	3.2042	3.15023	3.50402	128.067	0.179365	0.161128	1.11318	0.26563	0.369871
A830018L16Rik	54	157	113	59	133	87	57	138	2.26748	2.53407	2.18847	1.81682	2.37357	2.00551	1.95177	2.96659	92.6826	0.0728417	0.183901	0.396091	0.692038	0.770995
A830080D01Rik	1061	3020	2299	1605	2758	1884	1180	1822	44.5518	48.7445	44.5247	49.4238	49.2203	43.4296	40.4051	39.1676	1840.25	-0.117396	0.10258	-1.14444	0.252442	0.35523
A830082N09Rik	8	26	23	19	38	22	7	21	0.335923	0.419654	0.445441	0.585079	0.678162	0.50714	0.239691	0.451438	18.7499	0.0813159	0.292835	0.277685	0.781254	0.842733
A930001C03Rik	9	44	23	36	37	33	27	40	0.377913	0.710184	0.445441	1.10857	0.660316	0.76071	0.924523	0.859882	29.9357	0.213782	0.272247	0.78525	0.432307	0.54163
A930004D18Rik	43	146	64	82	273	182	148	357	1.80559	2.35652	1.23949	2.52508	4.87206	4.19543	5.06776	7.67445	152.232	1.3099	0.213415	6.1378	8.36728e-10	1.64151e-08
A930005H10Rik	62	187	182	111	167	134	108	170	2.6034	3.01828	3.52479	3.41809	2.98034	3.08894	3.69809	3.6545	133.034	0.0746774	0.156031	0.478606	0.632219	0.723563
A930006K02Rik	8	6	7	17	14	4	11	10	0.335923	0.0968433	0.135569	0.523492	0.249849	0.0922073	0.376658	0.21497	10.3694	-0.101235	0.344652	-0.293731	0.768964	0.833044
A930007I19Rik	4	16	5	10	15	9	6	11	0.167962	0.258249	0.0968349	0.307936	0.267696	0.207466	0.20545	0.236468	8.94898	0.103152	0.334401	0.308469	0.757725	0.823942
A930013F10Rik	51	234	105	161	221	79	89	99	2.14151	3.77689	2.03353	4.95777	3.94405	1.82109	3.0475	2.12821	122.1	-0.203891	0.249461	-0.817324	0.413743	0.523451
A930015D03Rik	111	228	223	164	203	142	122	145	4.66093	3.68005	4.31884	5.05015	3.62281	3.27336	4.17747	3.11707	163.312	-0.299687	0.153335	-1.95446	0.0506467	0.0966514
A930017M01Rik	9	15	21	7	10	6	7	7	0.377913	0.242108	0.406707	0.215555	0.178464	0.138311	0.239691	0.150479	9.97883	-0.554972	0.328175	-1.69108	0.0908209	0.155708
A930024E05Rik	106	284	295	185	96	103	49	84	4.45098	4.58392	5.71326	5.69682	1.71325	2.37434	1.67784	1.80575	143.425	-1.34731	0.165593	-8.13627	4.07646e-16	2.98927e-14
AA388235	47	125	81	73	77	59	40	62	1.97355	2.01757	1.56873	2.24793	1.37417	1.36006	1.36966	1.33282	67.8035	-0.473051	0.187337	-2.52513	0.0115657	0.0281474
AA414768	74	168	99	85	295	224	128	254	3.10729	2.71161	1.91733	2.61746	5.26468	5.16361	4.38292	5.46025	156.782	0.937033	0.160628	5.83355	5.42614e-09	8.62813e-08
AA415398	1	15	13	3	25	15	19	25	0.0419904	0.242108	0.251771	0.0923809	0.446159	0.345777	0.65059	0.537426	13.3524	1.02224	0.322999	3.16484	0.00155166	0.00501593
AA465934	484	880	871	913	599	434	416	570	20.3233	14.2037	16.8686	28.1146	10.69	10.0045	14.2445	12.2533	648.638	-0.69882	0.178401	-3.91714	8.96061e-05	0.000422469
AA467197	10	21	16	16	34	39	14	9	0.419904	0.338952	0.309872	0.492698	0.606777	0.899021	0.479382	0.193473	19.1469	0.366739	0.31279	1.17248	0.241005	0.34255
AA474331	29	41	45	37	56	31	24	26	1.21772	0.661763	0.871514	1.13936	0.999397	0.714606	0.821798	0.558923	35.7593	-0.243198	0.251252	-0.967941	0.333074	0.441933
AA543401	11	22	9	6	36	16	12	24	0.461894	0.355092	0.174303	0.184762	0.642469	0.368829	0.410899	0.515929	15.9426	0.569479	0.308153	1.84804	0.0645964	0.118106
AA986860	13	37	33	25	57	71	23	66	0.545875	0.5972	0.63911	0.769841	1.01724	1.63668	0.787557	1.41881	37.9464	0.799903	0.248455	3.21951	0.0012841	0.00426132
Aaas	1868	5406	4005	2462	4771	4195	2550	4885	78.438	87.2558	77.5648	75.8139	85.145	96.7024	87.3161	105.013	3549	0.224618	0.100292	2.23964	0.0251142	0.0540882
Aacs	414	1195	1043	519	1101	831	545	878	17.384	19.288	20.1998	15.9819	19.6489	19.1561	18.6617	18.8744	763.783	0.0620132	0.104719	0.592188	0.553725	0.655273
Aadac	21	54	54	33	28	14	13	13	0.881798	0.87159	1.04582	1.01619	0.499698	0.322726	0.445141	0.279462	27.4522	-1.0859	0.259919	-4.17784	2.94287e-05	0.000159566
Aadat	20	32	35	16	23	20	3	18	0.839808	0.516498	0.677844	0.492698	0.410467	0.461036	0.102725	0.386947	19.9042	-0.627266	0.295787	-2.12067	0.0339498	0.0695573
Aaed1	113	298	270	210	249	183	146	177	4.74491	4.80988	5.22908	6.46666	4.44375	4.21848	4.99927	3.80498	198.207	-0.273464	0.146663	-1.86457	0.0622419	0.114578
Aagab	1340	2703	2662	1713	2372	1703	1343	1654	56.2671	43.6279	51.5549	52.7495	42.3316	39.2573	45.9865	35.5561	1880.5	-0.314218	0.114738	-2.73856	0.00617093	0.016377
Aak1	475	1644	962	654	1934	1650	1015	1788	19.9454	26.5351	18.631	20.139	34.5149	38.0355	34.7552	38.4367	1182.54	0.74614	0.122833	6.07444	1.24421e-09	2.3216e-08
Aamdc	95	251	192	159	243	205	154	230	3.98909	4.05128	3.71846	4.89619	4.33667	4.72562	5.27321	4.94432	183.964	0.201971	0.140322	1.43934	0.150055	0.234505
Aamp	4136	9727	8680	4682	10059	7688	5537	10904	173.672	156.999	168.105	144.176	179.517	177.222	189.596	234.404	7288.41	0.272665	0.113519	2.40193	0.0163087	0.0376064
Aar2	875	2056	1813	920	1890	1598	999	1860	36.7416	33.185	35.1123	28.3301	33.7296	36.8368	34.2074	39.9845	1423.84	0.116027	0.109697	1.0577	0.290191	0.396598
Aard	865	2382	1458	1276	3257	2936	1840	2482	36.3217	38.4468	28.2371	39.2927	58.1256	67.6801	63.0045	53.3557	1968.22	0.74243	0.124431	5.96658	2.42272e-09	4.18258e-08
Aars	6418	18056	13244	5575	16225	10182	8466	19351	269.494	291.434	256.496	171.674	289.557	234.714	289.889	415.989	11361.2	0.294159	0.17208	1.70943	0.087372	0.151046
Aars2	580	1866	1297	864	1630	1470	875	1840	24.3544	30.1183	25.119	26.6057	29.0896	33.8862	29.9614	39.5546	1221.94	0.30756	0.122726	2.50607	0.0122083	0.0294238
Aarsd1	1588	3818	3314	1883	3545	3087	2006	4014	66.6807	61.6246	64.1822	57.9844	63.2654	71.161	68.6886	86.2891	2763.83	0.203349	0.111509	1.82361	0.0682108	0.123489
Aasdh	242	670	519	363	465	357	215	449	10.1617	10.8142	10.0515	11.1781	8.29856	8.2295	7.36194	9.65217	387.78	-0.318022	0.117517	-2.70619	0.00680605	0.0178648
Aasdhppt	2103	4813	4852	4358	3503	2636	1850	2830	88.3058	77.6845	93.9686	134.199	62.5158	60.7646	63.347	60.8366	3284.7	-0.641327	0.143985	-4.45414	8.42305e-06	5.38462e-05
Aass	923	1807	1274	1080	1931	1337	897	1004	38.7571	29.166	24.6735	33.2571	34.4613	30.8203	30.7147	21.583	1246.23	-0.090371	0.156839	-0.576202	0.564479	0.665134
Aatf	1744	4822	4171	1948	3784	3519	2072	3862	73.2312	77.8297	80.7797	59.986	67.5307	81.1194	70.9486	83.0216	3043.2	0.0502184	0.117741	0.426515	0.669733	0.754267
Aatk	11	30	15	26	16	21	7	19	0.461894	0.484216	0.290505	0.800634	0.285542	0.484088	0.239691	0.408444	17.6875	-0.36145	0.304594	-1.18666	0.235361	0.336231
Abat	53	138	125	62	276	201	163	350	2.22549	2.2274	2.42087	1.9092	4.9256	4.63342	5.58138	7.52397	160.991	1.27015	0.174901	7.26208	3.81184e-13	1.50737e-11
Abca1	231	625	398	219	852	529	334	608	9.69978	10.0878	7.70806	6.7438	15.2051	12.1944	11.4367	13.0702	441.013	0.575005	0.146259	3.93143	8.44438e-05	0.000401261
Abca13	15	60	31	26	144	73	58	108	0.629856	0.968433	0.600376	0.800634	2.56988	1.68278	1.98601	2.32168	59.1782	1.32942	0.219312	6.06179	1.34613e-09	2.47681e-08
Abca16	9	18	16	7	29	22	17	32	0.377913	0.29053	0.309872	0.215555	0.517545	0.50714	0.582107	0.687906	17.8593	0.74749	0.287197	2.6027	0.00924918	0.023267
Abca2	301	1153	706	566	1178	769	534	1062	12.6391	18.6101	13.6731	17.4292	21.023	17.7269	18.285	22.8299	728.058	0.339503	0.141016	2.40754	0.0160603	0.0370844
Abca3	126	393	187	182	727	601	293	541	5.29079	6.34324	3.62163	5.60444	12.9743	13.8541	10.0328	11.6299	355.035	1.14898	0.163686	7.01939	2.22836e-12	7.75612e-11
Abca4	17	60	36	18	89	74	58	85	0.713837	0.968433	0.697211	0.554285	1.58833	1.70583	1.98601	1.82725	51.4046	1.1025	0.215962	5.10509	3.3064e-07	3.20443e-06
Abca5	87	304	195	133	371	271	170	260	3.65316	4.90673	3.77656	4.09555	6.621	6.24704	5.82107	5.58923	208.412	0.530082	0.140215	3.78051	0.00015651	0.0006839
Abca6	2	19	7	4	12	12	6	7	0.0839808	0.30667	0.135569	0.123175	0.214156	0.276622	0.20545	0.150479	7.65911	0.171726	0.342014	0.502103	0.615595	0.709103
Abca7	149	567	299	368	461	418	219	389	6.25657	9.15169	5.79073	11.3321	8.22718	9.63566	7.49891	8.36235	339.185	0.0482713	0.180946	0.266772	0.789645	0.848995
Abca8b	16	53	44	32	29	18	9	12	0.671846	0.855449	0.852147	0.985396	0.517545	0.414933	0.308174	0.257965	24.8978	-0.941074	0.269297	-3.49456	0.000474842	0.0017919
Abcb10	1090	2302	2140	1360	2306	1176	1227	1581	45.7695	37.1555	41.4453	41.8793	41.1537	27.1089	42.0144	33.9868	1589.64	-0.19582	0.137268	-1.42655	0.15371	0.239128
Abcb11	10	30	20	21	45	53	19	35	0.419904	0.484216	0.38734	0.646666	0.803087	1.22175	0.65059	0.752397	27.4703	0.690328	0.26651	2.59025	0.0095905	0.0240056
Abcb1a	383	912	561	405	1509	1256	783	1060	16.0823	14.7202	10.8649	12.4714	26.9302	28.9531	26.8112	22.7869	817.155	0.92942	0.133436	6.96528	3.2775e-12	1.11509e-10
Abcb1b	903	2372	1553	1133	3494	2406	1798	2132	37.9173	38.2854	30.0769	34.8892	62.3552	55.4627	61.5664	45.8317	1875.66	0.652396	0.123971	5.26247	1.42129e-07	1.51732e-06
Abcb4	2	13	5	2	23	6	8	4	0.0839808	0.209827	0.0968349	0.0615873	0.410467	0.138311	0.273933	0.0859882	6.9671	0.489993	0.348621	1.40552	0.159867	0.246726
Abcb5	55	123	103	110	206	248	113	78	2.30947	1.98529	1.9948	3.3873	3.67635	5.71685	3.8693	1.67677	126.019	0.537726	0.248872	2.16065	0.0307222	0.0639507
Abcb6	407	955	825	650	1139	869	716	1184	17.0901	15.4142	15.9778	20.0159	20.327	20.032	24.517	25.4525	813.092	0.387495	0.124855	3.10355	0.00191211	0.00602008
Abcb7	1302	3153	3059	1637	2575	1669	1311	1763	54.6715	50.8912	59.2436	50.4092	45.9544	38.4735	44.8907	37.8993	1957.82	-0.355996	0.105376	-3.37835	0.000729215	0.00261155
Abcb8	490	1271	1024	640	1166	925	691	1075	20.5753	20.5146	19.8318	19.7079	20.8089	21.3229	23.6609	23.1093	867.896	0.136799	0.0926588	1.47638	0.139842	0.221362
Abcc1	619	1932	1237	936	1799	1309	857	1568	25.992	31.1835	23.957	28.8228	32.1056	30.1748	29.345	33.7074	1204.53	0.183807	0.109583	1.67733	0.0934772	0.159341
Abcc10	209	655	426	350	827	650	465	760	8.77599	10.5721	8.25033	10.7778	14.7589	14.9837	15.9223	16.3378	513.877	0.668771	0.119092	5.61558	1.95907e-08	2.65176e-07
Abcc12	14	69	23	20	22	15	15	17	0.587865	1.1137	0.445441	0.615873	0.39262	0.345777	0.513624	0.36545	22.4246	-0.635916	0.290376	-2.18997	0.0285261	0.060209
Abcc2	30	125	83	66	158	88	81	123	1.25971	2.01757	1.60746	2.03238	2.81973	2.02856	2.77357	2.64414	87.9668	0.506118	0.187417	2.7005	0.00692352	0.0181448
Abcc3	19	53	26	33	83	44	41	67	0.797817	0.855449	0.503541	1.01619	1.48125	1.01428	1.40391	1.4403	43.5799	0.668834	0.235335	2.84205	0.00448246	0.0124792
Abcc4	948	2715	1794	981	2233	1479	1064	1839	39.8069	43.8216	34.7444	30.2085	39.8509	34.0936	36.4331	39.5331	1528.09	0.0121824	0.12386	0.0983556	0.92165	0.946011
Abcc5	1645	4653	3110	2257	5812	3892	2921	4332	69.0742	75.102	60.2313	69.5012	103.723	89.7177	100.02	93.1252	3381.32	0.48683	0.099308	4.90222	9.47603e-07	8.09186e-06
Abcc6	6	8	23	12	22	15	11	20	0.251942	0.129124	0.445441	0.369524	0.39262	0.345777	0.376658	0.429941	14.0323	0.273473	0.316105	0.865132	0.386966	0.497233
Abcc8	19	55	61	36	67	53	32	49	0.797817	0.88773	1.18139	1.10857	1.19571	1.22175	1.09573	1.05336	43.7299	0.170038	0.215951	0.787393	0.431052	0.540596
Abcd1	64	250	163	94	299	246	177	292	2.68738	4.03514	3.15682	2.8946	5.33607	5.67075	6.06076	6.27714	184.905	0.803577	0.151352	5.30933	1.10031e-07	1.22041e-06
Abcd2	3	12	26	5	16	8	7	6	0.125971	0.193687	0.503541	0.153968	0.285542	0.184415	0.239691	0.128982	9.29575	-0.172704	0.340853	-0.506683	0.612377	0.70615
Abcd3	597	1736	1344	753	1762	1364	958	1689	25.0683	28.02	26.0292	23.1876	31.4453	31.4427	32.8035	36.3085	1199.5	0.357356	0.100744	3.54718	0.000389372	0.00151049
Abcd4	314	880	600	480	984	780	474	775	13.185	14.2037	11.6202	14.7809	17.5608	17.9804	16.2305	16.6602	625.699	0.34082	0.109499	3.11256	0.00185475	0.0058627
Abce1	14037	33993	32858	16828	25694	17743	12975	17956	589.419	548.666	636.36	518.195	458.545	409.008	444.285	386.001	20428.8	-0.424372	0.099476	-4.26607	1.98947e-05	0.000113751
Abcf1	3899	10986	8651	3912	9298	8240	5087	10320	163.721	177.32	167.544	120.465	165.936	189.947	174.187	221.85	7069.69	0.247401	0.13361	1.85166	0.0640743	0.117365
Abcf2	5623	14174	13016	5627	12296	9163	6406	10844	236.112	228.776	252.081	173.276	219.439	211.224	219.352	233.114	9078.56	-0.0113673	0.117322	-0.0968898	0.922814	0.946627
Abcf3	1201	2607	2225	1364	2832	2196	1465	1919	50.4305	42.0784	43.0915	42.0025	50.5409	50.6218	50.1639	41.2528	1895.1	0.115443	0.107506	1.07383	0.282899	0.388921
Abcg1	145	359	346	194	392	265	205	252	6.08861	5.79446	6.70098	5.97396	6.99578	6.10873	7.01953	5.41726	256.477	0.0514063	0.131296	0.391531	0.695405	0.773263
Abcg2	2692	6025	6226	3895	4090	2497	2129	2612	113.038	97.2468	120.579	119.941	72.9917	57.5604	72.9004	56.1503	3636.84	-0.771531	0.121145	-6.36866	1.90682e-10	4.3185e-09
Abcg3	16	28	22	21	70	48	30	59	0.671846	0.451935	0.426074	0.646666	1.24925	1.10649	1.02725	1.26833	35.0566	0.988849	0.239174	4.13443	3.55829e-05	0.000188668
Abcg4	9	8	9	11	13	9	12	18	0.377913	0.129124	0.174303	0.33873	0.232003	0.207466	0.410899	0.386947	11.5564	0.234412	0.328453	0.713687	0.475421	0.582316
Abhd1	133	330	211	155	337	308	225	313	5.58472	5.32638	4.08643	4.77301	6.01423	7.09996	7.70436	6.72858	242.237	0.460007	0.140003	3.28568	0.00101735	0.0034801
Abhd10	618	1400	1359	884	1093	798	602	897	25.9501	22.5968	26.3197	27.2216	19.5061	18.3954	20.6134	19.2829	920.903	-0.382829	0.0997593	-3.83753	0.000124278	0.0005594
Abhd11	809	2105	1571	1264	1886	1571	1037	1608	33.9702	33.9759	30.4255	38.9231	33.6583	36.2144	35.5085	34.5673	1419.31	0.028039	0.0999366	0.280568	0.779042	0.841067
Abhd11os	68	134	125	78	130	112	88	115	2.85535	2.16283	2.42087	2.4019	2.32003	2.5818	3.01326	2.47216	103.556	0.0791504	0.163858	0.483041	0.629066	0.720883
Abhd12	705	1357	1329	849	1530	1134	778	1030	29.6032	21.9027	25.7387	26.1438	27.3049	26.1408	26.64	22.142	1052.63	-0.0123978	0.117684	-0.105348	0.9161	0.942171
Abhd13	1156	2619	2404	1724	1958	1410	1083	1405	48.5409	42.2721	46.5582	53.0882	34.9432	32.5031	37.0837	30.2034	1664.78	-0.486901	0.107178	-4.54293	5.54784e-06	3.72801e-05
Abhd14a	760	1753	1672	1240	1293	892	775	1092	31.9127	28.2944	32.3816	38.1841	23.0754	20.5622	26.5372	23.4748	1148.9	-0.46729	0.119704	-3.90372	9.4727e-05	0.000442943
Abhd14b	102	215	140	105	200	142	124	180	4.28302	3.47022	2.71138	3.23333	3.56927	3.27336	4.24596	3.86947	146.701	0.130279	0.161799	0.805192	0.420709	0.530273
Abhd15	11	28	30	17	34	39	22	23	0.461894	0.451935	0.581009	0.523492	0.606777	0.899021	0.753315	0.494432	24.429	0.354654	0.266909	1.32875	0.183932	0.276015
Abhd16a	358	886	805	591	795	543	419	656	15.0326	14.3005	15.5904	18.199	14.1879	12.5171	14.3472	14.1021	605.503	-0.188118	0.111979	-1.67994	0.0929682	0.158725
Abhd17a	877	2005	1995	1244	1927	1436	1108	1601	36.8256	32.3618	38.6371	38.3073	34.39	33.1024	37.9397	34.4168	1464.04	-0.0620902	0.0980361	-0.63334	0.526512	0.630478
Abhd17b	490	1210	1217	680	884	725	449	714	20.5753	19.5301	23.5696	20.9397	15.7762	16.7126	15.3745	15.3489	756.781	-0.411935	0.101078	-4.07541	4.59328e-05	0.00023649
Abhd17c	820	2193	1711	906	1528	1314	726	1443	34.4321	35.3962	33.1369	27.899	27.2693	30.2901	24.8594	31.0202	1250.68	-0.2	0.113528	-1.76168	0.0781239	0.13798
Abhd2	311	712	594	408	1012	537	442	433	13.059	11.4921	11.504	12.5638	18.0605	12.3788	15.1348	9.30822	529.862	0.166477	0.165547	1.00561	0.314602	0.422358
Abhd3	34	127	95	73	174	146	81	97	1.42767	2.04985	1.83986	2.24793	3.10527	3.36557	2.77357	2.08521	96.7303	0.52456	0.189271	2.77147	0.00558034	0.0150127
Abhd4	516	1320	1133	577	1515	1226	665	1079	21.667	21.3055	21.9428	17.7679	27.0373	28.2615	22.7707	23.1953	941.699	0.284835	0.115165	2.47329	0.0133877	0.0318029
Abhd5	357	906	841	537	873	695	384	429	14.9906	14.6233	16.2876	16.5362	15.5799	16.021	13.1488	9.22223	595.944	-0.198911	0.153317	-1.29738	0.194501	0.288221
Abhd6	185	398	320	256	522	441	269	462	7.76822	6.42394	6.19743	7.88317	9.31581	10.1659	9.21099	9.93164	342.471	0.448339	0.122594	3.65711	0.000255077	0.00104593
Abhd8	152	333	345	177	233	199	137	254	6.38254	5.3748	6.68161	5.45047	4.1582	4.58731	4.6911	5.46025	219.039	-0.322855	0.1403	-2.30118	0.0213815	0.0471654
Abi1	1077	2792	2393	1247	2802	1961	1291	1991	45.2236	45.0644	46.3452	38.3997	50.0055	45.2046	44.2059	42.8006	1828.89	0.0567907	0.0995431	0.570514	0.568329	0.668524
Abi2	948	2794	2377	1088	2354	1620	1177	2008	39.8069	45.0967	46.0353	33.5035	42.0104	37.344	40.3024	43.1661	1675.39	-0.0155774	0.116513	-0.133697	0.893642	0.925819
Abi3	65	164	212	102	153	115	87	116	2.72938	2.64705	4.1058	3.14095	2.73049	2.65096	2.97902	2.49366	120.189	-0.215257	0.172119	-1.25063	0.211069	0.308089
Abl1	1037	3460	2260	1354	3361	2466	1585	3314	43.544	55.8463	43.7694	41.6946	59.9817	56.8458	54.2729	71.2412	2186.98	0.376871	0.12445	3.0283	0.00245936	0.00745257
Abl2	1164	3796	2634	1414	3347	2328	1588	3131	48.8768	61.2695	51.0126	43.5422	59.7318	53.6646	54.3757	67.3073	2251.4	0.192191	0.123078	1.56154	0.118396	0.192995
Ablim1	65	189	148	101	240	222	108	258	2.72938	3.05056	2.86631	3.11016	4.28313	5.1175	3.69809	5.54624	155.636	0.631858	0.157113	4.02168	5.77843e-05	0.000288368
Ablim2	22	61	39	24	90	58	53	89	0.923789	0.984574	0.755312	0.739047	1.60617	1.33701	1.8148	1.91324	51.5723	0.863387	0.212776	4.05773	4.95528e-05	0.000252035
Ablim3	5	26	19	11	22	24	10	18	0.209952	0.419654	0.367973	0.33873	0.39262	0.553244	0.342416	0.386947	15.4172	0.213824	0.297589	0.718521	0.472436	0.579648
Abo	20	40	21	27	75	65	55	44	0.839808	0.645622	0.406707	0.831428	1.33848	1.49837	1.88329	0.94587	42.9493	0.91672	0.251103	3.65077	0.000261451	0.001068
Abr	1306	3671	2606	1245	3199	2525	1701	2812	54.8394	59.252	50.4704	38.3381	57.0905	58.2059	58.245	60.4497	2236.61	0.198113	0.125906	1.5735	0.115604	0.189404
Abra	8	10	12	6	29	23	11	11	0.335923	0.161405	0.232404	0.184762	0.517545	0.530192	0.376658	0.236468	13.1842	0.65164	0.318049	2.04887	0.0404752	0.0803863
Abracl	964	2233	2059	1651	1575	1382	813	1237	40.4787	36.0418	39.8766	50.8403	28.108	31.8576	27.8384	26.5918	1441.79	-0.529605	0.120803	-4.38405	1.16493e-05	7.11869e-05
Abt1	953	2045	1808	1154	2017	1753	1163	1853	40.0168	33.0074	35.0155	35.5358	35.9961	40.4098	39.823	39.834	1533.96	0.12025	0.0962601	1.24922	0.211583	0.30872
Abtb1	334	832	664	439	808	673	510	798	14.0248	13.4289	12.8597	13.5184	14.4199	15.5139	17.4632	17.1546	606.049	0.255427	0.105099	2.43036	0.0150839	0.035261
Abtb2	47	147	103	52	191	174	72	139	1.97355	2.37266	1.9948	1.60127	3.40866	4.01102	2.4654	2.98809	106.562	0.639527	0.183893	3.4777	0.000505733	0.0018938
Acaa1a	679	1516	1407	799	1919	1530	1035	2010	28.5115	24.4691	27.2493	24.6041	34.2472	35.2693	35.4401	43.2091	1295.2	0.488356	0.109557	4.45757	8.28951e-06	5.31951e-05
Acaa1b	32	75	52	44	87	108	51	133	1.34369	1.21054	1.00708	1.35492	1.55263	2.4896	1.74632	2.85911	69.4387	0.742774	0.216505	3.43074	0.000601927	0.00220804
Acaa2	703	1610	1250	686	3399	2712	1919	2937	29.5192	25.9863	24.2087	21.1244	60.6598	62.5165	65.7096	63.1368	1806.43	1.28984	0.109489	11.7805	4.91801e-32	4.12731e-29
Acaca	1025	3706	2532	1195	3142	2040	1539	2449	43.0401	59.8169	49.0372	36.7984	56.0733	47.0257	52.6978	52.6463	2033.09	0.135941	0.137254	0.990435	0.321961	0.43006
Acacb	464	1016	962	645	930	634	515	747	19.4835	16.3988	18.631	19.8619	16.5971	14.6149	17.6344	16.0583	713.026	-0.189534	0.10823	-1.75122	0.0799086	0.140393
Acad10	147	354	244	197	481	338	247	551	6.17259	5.71375	4.72554	6.06634	8.5841	7.79152	8.45767	11.8449	303.868	0.666359	0.152827	4.36021	1.29937e-05	7.79831e-05
Acad11	463	1317	975	443	1863	1359	878	1493	19.4415	21.2571	18.8828	13.6416	33.2478	31.3274	30.0641	32.0951	1023.66	0.761623	0.129224	5.89383	3.77354e-09	6.22305e-08
Acad12	98	236	182	121	297	213	204	288	4.11506	3.80917	3.52479	3.72603	5.30037	4.91004	6.98529	6.19115	197.413	0.594364	0.145815	4.07615	4.57866e-05	0.000235978
Acad8	835	1928	1657	1224	1768	1170	910	1386	35.062	31.119	32.0911	37.6914	31.5524	26.9706	31.1599	29.7949	1307.7	-0.180347	0.102543	-1.75875	0.0786201	0.138678
Acad9	1556	3859	3570	1854	5409	3935	2925	4106	65.337	62.2864	69.1401	57.0914	96.531	90.7089	100.157	88.2669	3222.74	0.554343	0.0944116	5.87155	4.31731e-09	6.98258e-08
Acadl	407	1080	963	442	716	654	313	579	17.0901	17.4318	18.6504	13.6108	12.778	15.0759	10.7176	12.4468	603.069	-0.373264	0.13348	-2.79641	0.00516737	0.0140772
Acadm	3054	6590	5703	3826	7556	4971	4133	5273	128.239	106.366	110.45	117.816	134.847	114.591	141.521	113.354	4951.37	0.121141	0.108099	1.12065	0.262438	0.366462
Acads	1125	2423	2161	1389	2902	2213	1587	2142	47.2392	39.1086	41.852	42.7723	51.7902	51.0137	54.3414	46.0467	1915.49	0.245762	0.0977872	2.51323	0.0119631	0.0289235
Acadsb	695	1720	1504	884	1701	1127	834	1164	29.1833	27.7617	29.1279	27.2216	30.3567	25.9794	28.5575	25.0226	1142.7	-0.0424321	0.0981197	-0.432453	0.665412	0.751193
Acadvl	947	2304	1788	1056	3263	3193	1937	3157	39.7649	37.1878	34.6282	32.5181	58.2327	73.6045	66.326	67.8662	2099.6	0.86407	0.106493	8.11389	4.90244e-16	3.52649e-14
Acan	202	599	347	198	704	645	380	758	8.48206	9.66819	6.72034	6.09714	12.5638	14.8684	13.0118	16.2948	449.003	0.828423	0.15191	5.45337	4.94247e-08	6.02105e-07
Acap1	145	515	383	242	502	427	290	417	6.08861	8.31238	7.41755	7.45206	8.95888	9.84313	9.93006	8.96427	342.829	0.339705	0.122777	2.76684	0.00566019	0.015187
Acap2	544	1806	1315	674	1574	1366	706	1403	22.8428	29.1498	25.4676	20.7549	28.0902	31.4888	24.1746	30.1604	1085.97	0.204433	0.127904	1.59833	0.109971	0.181931
Acap3	333	969	785	562	795	745	416	802	13.9828	15.6402	15.2031	17.306	14.1879	17.1736	14.2445	17.2406	639.813	0.015626	0.116372	0.134277	0.893184	0.925598
Acat1	651	1465	1454	1035	1400	843	752	1065	27.3357	23.6459	28.1596	31.8714	24.9849	19.4327	25.7497	22.8944	1044.73	-0.245356	0.124564	-1.96971	0.0488711	0.0937932
Acat2	1892	4377	4214	2394	3136	2317	1744	3001	79.4458	70.6472	81.6125	73.7199	55.9662	53.4111	59.7173	64.5126	2759.51	-0.378893	0.0973162	-3.89343	9.88384e-05	0.000459967
Acat3	45	31	73	52	48	74	28	50	1.88957	0.500357	1.41379	1.60127	0.856626	1.70583	0.958765	1.07485	51.1992	-0.161674	0.280104	-0.577192	0.56381	0.664608
Acbd3	571	1641	1377	721	1456	1072	721	1389	23.9765	26.4866	26.6683	22.2022	25.9843	24.7116	24.6882	29.8594	1047.31	0.0796259	0.108279	0.73538	0.462108	0.570252
Acbd4	343	705	668	407	563	441	326	461	14.4027	11.3791	12.9371	12.533	10.0475	10.1659	11.1628	9.91014	473.738	-0.300336	0.111677	-2.68933	0.00715958	0.0186695
Acbd5	457	1287	991	603	1092	802	599	829	19.1896	20.7729	19.1927	18.5686	19.4882	18.4876	20.5107	17.8211	788.544	-0.0295762	0.0966663	-0.305962	0.759633	0.825244
Acbd6	463	1218	1073	565	1150	1038	605	1431	19.4415	19.6592	20.7808	17.3984	20.5233	23.9278	20.7162	30.7623	886.724	0.299399	0.136429	2.19454	0.0281969	0.0595973
Acbd7	100	159	138	152	139	77	78	103	4.19904	2.56635	2.67264	4.68063	2.48065	1.77499	2.67084	2.2142	119.073	-0.553744	0.204181	-2.71203	0.00668731	0.0176052
Accs	64	170	140	88	179	169	112	169	2.68738	2.74389	2.71138	2.70984	3.1945	3.89576	3.83506	3.633	130.087	0.397335	0.146909	2.70463	0.00683797	0.0179362
Accsl	298	646	557	374	745	566	515	858	12.5131	10.4268	10.7874	11.5168	13.2955	13.0473	17.6344	18.4445	551.182	0.447586	0.137555	3.25387	0.00113846	0.00383471
Acd	522	1474	1107	718	1424	857	730	1375	21.919	23.7912	21.4392	22.1098	25.4132	19.7554	24.9964	29.5584	967.473	0.154326	0.124118	1.24339	0.213726	0.311155
Ace	29	73	46	21	138	124	88	131	1.21772	1.17826	0.890881	0.646666	2.4628	2.85843	3.01326	2.81611	77.2213	1.36546	0.196628	6.94441	3.80051e-12	1.28148e-10
Acer1	9	29	24	20	42	31	28	24	0.377913	0.468076	0.464808	0.615873	0.749548	0.714606	0.958765	0.515929	24.9084	0.481507	0.266247	1.8085	0.0705287	0.126834
Acer2	738	1826	1507	957	1801	1820	1038	1815	30.9889	29.4726	29.186	29.4695	32.1413	41.9543	35.5428	39.0171	1370.83	0.31294	0.104829	2.98524	0.00283356	0.00843092
Acer3	236	624	645	476	577	413	310	351	9.90973	10.0717	12.4917	14.6578	10.2974	9.5204	10.6149	7.54546	435.705	-0.297976	0.151479	-1.9671	0.0491711	0.0942972
Acin1	3587	12023	8341	5353	8896	8272	4933	10394	150.62	194.058	161.54	164.838	158.761	190.685	168.914	223.44	7232.94	0.13951	0.124635	1.11935	0.26299	0.367064
Ackr3	111	214	173	114	290	170	130	146	4.66093	3.45408	3.35049	3.51047	5.17545	3.91881	4.45141	3.13857	162.08	0.159275	0.17234	0.924189	0.355388	0.465601
Ackr4	22	45	50	41	62	40	30	24	0.923789	0.726325	0.968349	1.26254	1.10648	0.922073	1.02725	0.515929	38.1533	-0.0913174	0.251625	-0.362911	0.716671	0.791123
Acly	11917	30723	25701	10786	28412	18250	13344	21063	500.399	495.886	497.751	332.14	507.051	420.696	456.92	452.792	18755.5	0.00852716	0.132389	0.0644097	0.948644	0.964413
Acnat1	6	15	11	3	15	16	10	16	0.251942	0.242108	0.213037	0.0923809	0.267696	0.368829	0.342416	0.343953	10.8652	0.485586	0.321936	1.50833	0.131469	0.210467
Aco1	850	2615	2127	923	2342	1980	1149	2225	35.6918	42.2075	41.1936	28.4225	41.7962	45.6426	39.3436	47.8309	1649.1	0.232915	0.130493	1.78489	0.0742795	0.132303
Aco2	6057	13832	12659	6680	14139	10052	7592	11973	254.336	223.256	245.167	205.701	252.33	231.717	259.962	257.384	9879.64	0.107103	0.0960118	1.11552	0.264627	0.368768
Acot1	177	392	418	202	238	154	105	191	7.4323	6.3271	8.0954	6.22031	4.24744	3.54998	3.59537	4.10594	223.071	-0.814585	0.140682	-5.79028	7.02712e-09	1.09097e-07
Acot10	13	24	15	11	13	10	4	8	0.545875	0.387373	0.290505	0.33873	0.232003	0.230518	0.136966	0.171976	11.9483	-0.67193	0.317425	-2.11681	0.0342757	0.070092
Acot11	141	360	240	154	406	334	258	452	5.92064	5.8106	4.64808	4.74222	7.24563	7.69931	8.83433	9.71667	279.607	0.637293	0.141885	4.4916	7.06888e-06	4.61662e-05
Acot13	522	1193	1182	1135	822	430	451	662	21.919	19.2557	22.8918	34.9508	14.6697	9.91228	15.443	14.231	784.663	-0.808519	0.175619	-4.60383	4.14784e-06	2.89544e-05
Acot2	51	138	142	57	127	81	58	95	2.14151	2.2274	2.75011	1.75524	2.26649	1.8672	1.98601	2.04222	87.2145	-0.121213	0.17966	-0.674683	0.499877	0.605496
Acot3	12	25	35	23	25	27	30	28	0.503885	0.403514	0.677844	0.708253	0.446159	0.622399	1.02725	0.601917	25.5519	0.164962	0.277779	0.593859	0.552606	0.654257
Acot4	2	11	11	12	7	6	5	10	0.0839808	0.177546	0.213037	0.369524	0.124925	0.138311	0.171208	0.21497	7.64579	-0.242557	0.341504	-0.710262	0.477542	0.584119
Acot6	6	12	10	5	11	13	7	13	0.251942	0.193687	0.19367	0.153968	0.19631	0.299674	0.239691	0.279462	9.25789	0.24915	0.327779	0.760118	0.447184	0.556118
Acot7	1410	3263	3239	1628	2491	1998	1334	1991	59.2064	52.6666	62.7296	50.132	44.4553	46.0575	45.6783	42.8006	2066.83	-0.321718	0.099208	-3.24286	0.00118337	0.00397198
Acot8	285	640	624	461	825	610	422	595	11.9673	10.33	12.085	14.1959	14.7233	14.0616	14.45	12.7907	535.505	0.203372	0.119994	1.69485	0.0901037	0.154747
Acot9	2696	6199	5850	4088	4721	3271	2557	3059	113.206	100.055	113.297	125.884	84.2527	75.4025	87.5558	65.7595	3918.44	-0.516859	0.115033	-4.49315	7.01786e-06	4.58926e-05
Acox1	420	1270	946	546	1415	1137	601	1132	17.636	20.4985	18.3212	16.8133	25.2526	26.2099	20.5792	24.3347	868.478	0.383904	0.112484	3.41297	0.000642579	0.00233876
Acox3	83	182	182	92	220	234	111	170	3.4852	2.93758	3.52479	2.83301	3.9262	5.39413	3.80082	3.6545	151.309	0.37368	0.164	2.27854	0.0226944	0.0496195
Acoxl	39	62	51	37	83	50	34	53	1.63763	1.00071	0.987716	1.13936	1.48125	1.15259	1.16421	1.13934	49.6724	0.0899625	0.2169	0.414764	0.678314	0.761095
Acp1	1260	2500	2602	2061	1918	1197	1074	1238	52.9079	40.3514	50.3929	63.4657	34.2293	27.593	36.7755	26.6133	1701.32	-0.692394	0.146191	-4.73623	2.17729e-06	1.65028e-05
Acp2	281	732	635	411	682	532	373	432	11.7993	11.8149	12.298	12.6562	12.1712	12.2636	12.7721	9.28672	486.658	-0.0632844	0.121583	-0.520504	0.602713	0.697929
Acp5	145	375	233	190	734	473	365	545	6.08861	6.05271	4.51251	5.85079	13.0992	10.9035	12.4982	11.7159	362.049	1.06562	0.130577	8.16085	3.32666e-16	2.47549e-14
Acp6	982	2450	1820	1268	3811	3178	2282	4076	41.2346	39.5443	35.2479	39.0463	68.0125	73.2587	78.1393	87.622	2365.69	0.963289	0.105523	9.12868	6.93413e-20	1.02693e-17
Acpp	56	103	70	59	443	318	173	290	2.35146	1.66248	1.35569	1.81682	7.90594	7.33048	5.9238	6.23414	177.032	1.84641	0.169328	10.9043	1.09902e-27	5.53392e-25
Acrbp	119	270	231	148	200	151	116	199	4.99686	4.35795	4.47377	4.55746	3.56927	3.48083	3.97203	4.27791	172.452	-0.249522	0.137135	-1.81953	0.0688305	0.124298
Acsbg1	20	51	43	25	52	54	39	71	0.839808	0.823168	0.83278	0.769841	0.928011	1.2448	1.33542	1.52629	42.4914	0.542105	0.22491	2.41033	0.0159383	0.0368807
Acsbg2	22	38	37	31	61	56	41	48	0.923789	0.613341	0.716578	0.954602	1.08863	1.2909	1.40391	1.03186	41.0758	0.538935	0.227818	2.36564	0.0179989	0.0409536
Acsf2	184	595	330	222	1128	1168	613	1242	7.72623	9.60363	6.3911	6.83619	20.1307	26.9245	20.9901	26.6993	641.467	1.55071	0.149724	10.3571	3.88439e-25	1.24846e-22
Acsf3	384	1002	877	450	1051	613	531	1167	16.1243	16.1728	16.9848	13.8571	18.7565	14.1308	18.1823	25.0871	713.107	0.256711	0.152184	1.68685	0.0916324	0.156885
Acsl1	538	1459	1173	565	1662	1361	987	1608	22.5908	23.5491	22.7175	17.3984	29.6607	31.3735	33.7965	34.5673	1104.01	0.566041	0.116253	4.86904	1.12142e-06	9.35922e-06
Acsl3	1881	5093	4893	2940	3541	2338	1664	2429	78.9839	82.2038	94.7626	90.5333	63.194	53.8952	56.978	52.2163	2932.21	-0.601546	0.101872	-5.9049	3.52869e-09	5.87701e-08
Acsl4	1468	3685	3994	1929	3005	1813	1380	1623	61.6419	59.4779	77.3517	59.4009	53.6283	41.793	47.2534	34.8897	2229.16	-0.516577	0.138739	-3.72337	0.000196585	0.000830892
Acsl5	812	1852	1921	1000	1259	805	559	757	34.0962	29.8923	37.204	30.7936	22.4686	18.5567	19.1411	16.2733	1067.01	-0.762023	0.122307	-6.23039	4.65276e-10	9.62723e-09
Acsl6	116	287	260	180	366	250	183	308	4.87088	4.63234	5.03541	5.54285	6.53177	5.76296	6.26621	6.62109	231.721	0.320586	0.125463	2.55523	0.0106116	0.0261032
Acss1	200	442	439	243	432	297	241	394	8.39808	7.13412	8.5021	7.48285	7.70963	6.84639	8.25223	8.46984	321.472	-0.00884584	0.123388	-0.0716915	0.942847	0.960265
Acss2	147	384	309	143	435	347	244	361	6.17259	6.19797	5.9844	4.40349	7.76317	7.99898	8.35495	7.76043	279.702	0.462527	0.131907	3.50645	0.000454121	0.00172188
Acss3	1	16	15	7	23	4	8	8	0.0419904	0.258249	0.290505	0.215555	0.410467	0.0922073	0.273933	0.171976	8.9839	0.0979457	0.343688	0.284984	0.775656	0.838071
Acta1	179	338	262	301	425	409	90	84	7.51628	5.45551	5.07415	9.26888	7.58471	9.4282	3.08174	1.80575	251.951	-0.194731	0.339615	-0.573389	0.566382	0.666804
Acta2	440	1084	1015	594	504	999	193	160	18.4758	17.4964	19.6575	18.2914	8.99457	23.0288	6.60863	3.43953	593.809	-0.495369	0.340547	-1.45463	0.145772	0.228877
Actb	32630	95621	72527	32701	81659	84522	46506	91280	1370.15	1543.38	1404.63	1006.98	1457.32	1948.39	1592.44	1962.25	62894.2	0.370052	0.140248	2.63857	0.00832577	0.0212546
Actc1	141	404	339	175	123	106	14	36	5.92064	6.52078	6.56541	5.38888	2.1951	2.44349	0.479382	0.773894	155.054	-1.31835	0.332962	-3.95946	7.51209e-05	0.000361534
Actg1	21939	60584	48835	22873	50579	44572	24614	47867	921.227	977.859	945.786	704.343	902.652	1027.47	842.823	1029	37633.3	0.0961594	0.120642	0.797067	0.425412	0.535211
Actg2	4	20	9	3	23	24	15	23	0.167962	0.322811	0.174303	0.0923809	0.410467	0.553244	0.513624	0.494432	13.9719	0.923166	0.313875	2.94119	0.00326952	0.00955123
Actl6a	7910	16537	16588	10699	12140	7976	6925	9047	332.144	266.916	321.259	329.461	216.655	183.861	237.123	194.484	10658	-0.571235	0.112114	-5.09512	3.48519e-07	3.35975e-06
Actl7b	20	27	28	22	38	27	16	26	0.839808	0.435795	0.542275	0.67746	0.678162	0.622399	0.547866	0.558923	25.0987	0.0115451	0.263288	0.0438496	0.965024	0.975486
Actn1	3732	10943	7954	4606	8974	7405	4427	8021	156.708	176.626	154.045	141.835	160.153	170.699	151.588	172.428	6573.7	0.0563204	0.0966685	0.582613	0.560154	0.661327
Actn2	161	555	338	338	490	364	222	389	6.76045	8.958	6.54604	10.4082	8.74472	8.39086	7.60163	8.36235	336.713	0.0182968	0.150656	0.121448	0.903337	0.933174
Actn3	793	2126	1716	1113	1304	982	813	1510	33.2984	34.3148	33.2337	34.2733	23.2717	22.6369	27.8384	32.4605	1235.45	-0.337172	0.122466	-2.75318	0.00590199	0.0157463
Actn4	11111	30091	23295	13603	32157	24084	15819	25758	466.555	485.685	451.154	418.886	573.886	555.18	541.668	553.721	20716.8	0.283783	0.0807233	3.5155	0.000438925	0.00167013
Actr10	1569	3750	3606	2148	3079	2366	1706	2770	65.8829	60.5271	69.8373	66.1447	54.949	54.5406	58.4162	59.5468	2507.7	-0.202914	0.0870181	-2.33186	0.019708	0.0440594
Actr1a	1895	4663	4006	2009	3973	3005	2169	3066	79.5718	75.2634	77.5841	61.8644	70.9036	69.2707	74.27	65.9099	2941.79	-0.0687689	0.102765	-0.669189	0.503375	0.609001
Actr1b	1517	3970	3466	1922	3354	2646	1904	3622	63.6994	64.078	67.126	59.1854	59.8567	60.9951	65.196	77.8623	2651.83	0.0530077	0.106828	0.496197	0.619755	0.712552
Actr2	9878	23572	22021	11106	21342	14283	10256	15319	414.781	380.465	426.48	341.994	380.877	329.249	351.182	329.313	15124.4	-0.165648	0.100359	-1.65056	0.0988289	0.166768
Actr3	5444	12964	12985	7578	9237	6320	4522	7428	228.596	209.246	251.48	233.354	164.847	145.688	154.841	159.68	7923.42	-0.552073	0.0905301	-6.09822	1.07254e-09	2.03284e-08
Actr3b	600	1175	1123	851	1114	709	624	861	25.1942	18.9651	21.7491	26.2054	19.8809	16.3437	21.3668	18.509	861.151	-0.263173	0.129091	-2.03866	0.0414841	0.0819484
Actr5	192	425	442	256	345	286	183	308	8.06215	6.85973	8.56021	7.88317	6.157	6.59282	6.26621	6.62109	291.817	-0.278307	0.120725	-2.30529	0.0211503	0.046751
Actr6	835	2021	2053	1434	1431	901	842	1039	35.062	32.6201	39.7604	44.1581	25.5382	20.7697	28.8314	22.3354	1275.11	-0.614889	0.131369	-4.68063	2.85991e-06	2.09865e-05
Actr8	860	2044	1861	945	1750	1423	922	1527	36.1117	32.9913	36.042	29.1	31.2312	32.8027	31.5708	32.826	1344.73	-0.0622675	0.0990603	-0.628581	0.529623	0.6332
Acvr1	94	379	251	164	289	267	144	209	3.9471	6.11727	4.86111	5.05015	5.1576	6.15484	4.93079	4.49288	208.419	0.038499	0.155781	0.247135	0.804804	0.860333
Acvr1b	244	786	606	411	709	462	348	599	10.2457	12.6865	11.7364	12.6562	12.6531	10.6499	11.9161	12.8767	488.493	0.0187042	0.115809	0.161509	0.871693	0.909566
Acvr2a	229	645	464	367	575	409	289	413	9.6158	10.4107	8.98628	11.3013	10.2617	9.4282	9.89582	8.87828	403.294	-0.0652068	0.116465	-0.559881	0.575561	0.67477
Acvr2b	562	2189	1347	970	1342	1205	703	1337	23.5986	35.3317	26.0873	29.8698	23.9498	27.7774	24.0718	28.7416	1123.33	-0.13347	0.132608	-1.0065	0.314173	0.422046
Acvrl1	14	48	54	26	37	36	16	15	0.587865	0.774746	1.04582	0.800634	0.660316	0.829866	0.547866	0.322456	28.5127	-0.377343	0.271118	-1.39181	0.163981	0.25184
Acy1	587	1554	1327	699	1480	1383	866	1671	24.6484	25.0824	25.7	21.5247	26.4126	31.8807	29.6532	35.9216	1130.48	0.342132	0.116701	2.93169	0.00337128	0.00978749
Acy3	54	129	111	66	141	114	76	99	2.26748	2.08213	2.14973	2.03238	2.51634	2.62791	2.60236	2.12821	94.23	0.199776	0.163057	1.22519	0.220504	0.319067
Acyp1	204	482	462	486	329	199	136	252	8.56604	7.77974	8.94754	14.9657	5.87146	4.58731	4.65686	5.41726	311.217	-0.893426	0.182895	-4.8849	1.03482e-06	8.7525e-06
Acyp2	225	457	425	421	411	305	219	198	9.44784	7.37623	8.23097	12.9641	7.33486	7.03081	7.49891	4.25642	328.357	-0.495972	0.188985	-2.62441	0.00868003	0.022026
Ada	526	1170	1070	666	1391	935	767	1022	22.0869	18.8844	20.7227	20.5086	24.8243	21.5535	26.2633	21.97	905.175	0.19952	0.10574	1.88688	0.0591761	0.109737
Adad1	13	27	26	19	20	22	17	31	0.545875	0.435795	0.503541	0.585079	0.356927	0.50714	0.582107	0.666408	21.4137	0.0275091	0.275498	0.0998522	0.920462	0.945241
Adad2	115	432	249	246	335	224	186	387	4.82889	6.97272	4.82238	7.57523	5.97853	5.16361	6.36894	8.31936	256.121	0.0846912	0.178325	0.474925	0.634841	0.725793
Adal	321	862	690	475	669	449	409	488	13.4789	13.9132	13.3632	14.627	11.9392	10.3503	14.0048	10.4906	523.032	-0.240234	0.119898	-2.00365	0.0451072	0.0877739
Adam10	505	1436	1134	562	2072	1295	924	1537	21.2051	23.1778	21.9622	17.306	36.9777	29.8521	31.6392	33.041	1101.49	0.632145	0.117478	5.38096	7.40884e-08	8.62005e-07
Adam11	49	171	103	91	154	129	78	141	2.05753	2.76003	1.9948	2.80222	2.74834	2.97369	2.67084	3.03108	107.704	0.228632	0.16801	1.36083	0.173568	0.263529
Adam12	11	13	24	9	12	11	1	2	0.461894	0.209827	0.464808	0.277143	0.214156	0.25357	0.0342416	0.0429941	10.027	-0.760908	0.343198	-2.21711	0.0266154	0.0568513
Adam15	352	966	724	539	1207	1050	681	1207	14.7806	15.5918	14.0217	16.5978	21.5406	24.2044	23.3185	25.9469	798.634	0.625044	0.104926	5.957	2.56905e-09	4.41502e-08
Adam17	1124	3069	2577	1581	2963	1961	1464	2128	47.1972	49.5353	49.9087	48.6847	52.8788	45.2046	50.1297	45.7457	1992.89	-0.0106891	0.0897826	-0.119056	0.905231	0.934414
Adam19	1594	5365	3592	2055	4104	2690	1711	2582	66.9327	86.594	69.5662	63.2809	73.2415	62.0094	58.5874	55.5054	2742.54	-0.193664	0.12539	-1.5445	0.122468	0.198285
Adam1a	10	67	18	26	40	27	26	56	0.419904	1.08142	0.348606	0.800634	0.713855	0.622399	0.890282	1.20383	31.1306	0.265644	0.289937	0.916211	0.359556	0.469768
Adam2	6	8	12	4	15	11	7	13	0.251942	0.129124	0.232404	0.123175	0.267696	0.25357	0.239691	0.279462	9.09745	0.355401	0.330398	1.07568	0.282071	0.388031
Adam21	4	10	13	0	12	14	3	7	0.167962	0.161405	0.251771	0	0.214156	0.322726	0.102725	0.150479	7.01981	0.222422	0.348518	0.638192	0.523349	0.627537
Adam22	184	448	309	217	599	389	280	418	7.72623	7.23097	5.9844	6.68222	10.69	8.96716	9.58765	8.98577	337.133	0.460481	0.124862	3.68792	0.000226097	0.000940109
Adam23	924	3034	2107	1338	1767	1195	943	1790	38.7991	48.9704	40.8062	41.2019	31.5345	27.5469	32.2898	38.4797	1533.91	-0.375896	0.122291	-3.07379	0.00211358	0.00656004
Adam33	10	38	23	22	23	33	14	43	0.419904	0.613341	0.445441	0.67746	0.410467	0.76071	0.479382	0.924373	24.2202	0.199838	0.281718	0.709356	0.478103	0.584559
Adam4	15	55	11	15	45	24	26	33	0.629856	0.88773	0.213037	0.461904	0.803087	0.553244	0.890282	0.709403	26.3573	0.321407	0.295635	1.08718	0.276959	0.382217
Adam8	55	127	84	78	256	175	99	122	2.30947	2.04985	1.62683	2.4019	4.56867	4.03407	3.38992	2.62264	117.763	0.753153	0.19133	3.93642	8.27074e-05	0.000394125
Adam9	528	1206	1142	661	1639	1138	758	977	22.1709	19.4655	22.1171	20.3546	29.2502	26.233	25.9551	21.0026	955.014	0.277703	0.11787	2.35601	0.0184724	0.0418666
Adamts1	94	247	270	115	157	92	39	77	3.9471	3.98672	5.22908	3.54127	2.80188	2.12077	1.33542	1.65527	126.026	-0.967872	0.200503	-4.82721	1.38457e-06	1.11907e-05
Adamts10	118	413	339	328	238	193	133	209	4.95487	6.66605	6.56541	10.1003	4.24744	4.449	4.55413	4.49288	235.645	-0.630659	0.174902	-3.60579	0.000311204	0.00124272
Adamts14	269	734	485	384	721	532	433	710	11.2954	11.8472	9.39299	11.8248	12.8672	12.2636	14.8266	15.2629	509.791	0.305923	0.123357	2.47999	0.0131387	0.0313
Adamts15	41	154	99	76	179	142	76	96	1.72161	2.48564	1.91733	2.34032	3.1945	3.27336	2.60236	2.06372	100.334	0.355411	0.188344	1.88703	0.0591563	0.109713
Adamts17	12	20	13	7	25	16	11	22	0.503885	0.322811	0.251771	0.215555	0.446159	0.368829	0.376658	0.472935	15.1462	0.31721	0.300653	1.05507	0.291392	0.397954
Adamts19	15	34	32	21	28	20	17	21	0.629856	0.548779	0.619743	0.646666	0.499698	0.461036	0.582107	0.451438	22.7266	-0.245354	0.261825	-0.937094	0.34871	0.458612
Adamts2	6	31	21	11	36	28	16	18	0.251942	0.500357	0.406707	0.33873	0.642469	0.645451	0.547866	0.386947	19.0465	0.404902	0.286607	1.41274	0.157731	0.244195
Adamts20	18	35	43	24	22	14	14	12	0.755827	0.564919	0.83278	0.739047	0.39262	0.322726	0.479382	0.257965	22.245	-0.810582	0.275139	-2.94608	0.00321827	0.00941788
Adamts3	21	30	39	25	36	55	32	32	0.881798	0.484216	0.755312	0.769841	0.642469	1.26785	1.09573	0.687906	33.7117	0.305406	0.263098	1.16081	0.24572	0.347773
Adamts4	46	109	102	52	148	83	71	113	1.93156	1.75932	1.97543	1.60127	2.64126	1.9133	2.43115	2.42917	85.4038	0.349936	0.175902	1.98938	0.0466594	0.0903174
Adamts5	15	19	21	22	20	15	9	15	0.629856	0.30667	0.406707	0.67746	0.356927	0.345777	0.308174	0.322456	17.1705	-0.406097	0.297107	-1.36684	0.171676	0.261214
Adamts6	7	22	21	8	10	8	0	2	0.293933	0.355092	0.406707	0.246349	0.178464	0.184415	0	0.0429941	8.74365	-0.933806	0.343787	-2.71624	0.00660288	0.0174133
Adamts7	72	283	203	122	348	309	174	237	3.02331	4.56778	3.9315	3.75682	6.21054	7.12301	5.95804	5.0948	203.064	0.622625	0.154597	4.02741	5.6394e-05	0.000282269
Adamts8	40	112	75	68	189	189	98	159	1.67962	1.80774	1.45252	2.09397	3.37296	4.35679	3.35568	3.41803	110.258	0.983402	0.171938	5.71953	1.06819e-08	1.56358e-07
Adamts9	83	259	146	102	400	270	218	324	3.4852	4.1804	2.82758	3.14095	7.13855	6.22399	7.46467	6.96504	212.077	0.97208	0.148226	6.5581	5.44982e-11	1.43174e-09
Adamtsl1	63	154	157	80	134	70	81	106	2.64539	2.48564	3.04062	2.46349	2.39141	1.61363	2.77357	2.27869	100.813	-0.225404	0.180127	-1.25137	0.210801	0.307757
Adamtsl4	46	160	90	79	169	131	94	156	1.93156	2.58249	1.74303	2.4327	3.01604	3.01979	3.21871	3.35354	109.032	0.49473	0.168803	2.93081	0.00338085	0.00981005
Adamtsl5	15	52	27	42	39	54	18	32	0.629856	0.839309	0.522908	1.29333	0.696009	1.2448	0.616349	0.687906	33.4319	-0.0042116	0.275079	-0.0153105	0.987784	0.992053
Adap1	545	1380	960	578	2365	2080	1322	2204	22.8848	22.274	18.5923	17.7987	42.2067	47.9478	45.2674	47.3795	1353.31	1.13577	0.110269	10.3	7.0463e-25	2.12883e-22
Adap2	15	84	44	39	122	119	47	66	0.629856	1.35581	0.852147	1.20095	2.17726	2.74317	1.60936	1.41881	61.3677	0.823132	0.239838	3.43203	0.000599085	0.00219922
Adar	982	2791	2087	1246	2574	1950	1428	2597	41.2346	45.0483	40.4189	38.3689	45.9366	44.9511	48.897	55.8278	1846.47	0.238449	0.103565	2.30241	0.0213122	0.0470511
Adarb1	150	411	330	231	322	319	182	355	6.29856	6.63377	6.3911	7.11333	5.74653	7.35353	6.23197	7.63145	273.376	0.02759	0.131396	0.209975	0.833687	0.881787
Adat1	783	2078	1720	963	1697	1004	908	1653	32.8785	33.5401	33.3112	29.6543	30.2853	23.144	31.0914	35.5346	1276.97	-0.104741	0.127364	-0.82237	0.410866	0.52064
Adat2	533	1046	1039	799	907	712	506	737	22.3809	16.883	20.1223	24.6041	16.1867	16.4129	17.3262	15.8433	766.675	-0.33793	0.123675	-2.7324	0.00628743	0.0166482
Adat3	170	367	304	222	376	319	163	317	7.13837	5.92358	5.88756	6.83619	6.71024	7.35353	5.58138	6.81456	267.464	0.0509205	0.131264	0.387925	0.698072	0.775601
Adck1	407	1079	925	491	1129	821	618	999	17.0901	17.4157	17.9145	15.1197	20.1486	18.9255	21.1613	21.4756	764.071	0.266151	0.100838	2.63938	0.00830566	0.021215
Adck2	107	282	227	167	264	199	155	178	4.49297	4.55163	4.3963	5.14254	4.71144	4.58731	5.30745	3.82647	189.499	-0.0151718	0.140693	-0.107836	0.914126	0.940653
Adck3	281	611	566	311	689	467	410	637	11.7993	9.86188	10.9617	9.57682	12.2962	10.7652	14.0391	13.6936	476.07	0.260253	0.123429	2.10853	0.0349853	0.0712537
Adck4	183	548	395	239	483	413	242	422	7.68424	8.84502	7.64996	7.35968	8.6198	9.5204	8.28647	9.07175	343.189	0.161846	0.116249	1.39223	0.163852	0.251693
Adck5	360	942	714	552	937	631	519	894	15.1165	15.2044	13.828	16.9981	16.7221	14.5457	17.7714	19.2184	662.47	0.155231	0.117969	1.31586	0.188221	0.281254
Adcy1	183	564	352	260	424	416	247	466	7.68424	9.10327	6.81718	8.00634	7.56686	9.58956	8.45767	10.0176	344.241	0.163523	0.136069	1.20177	0.229454	0.329564
Adcy2	24	105	51	63	190	225	103	114	1.00777	1.69476	0.987716	1.94	3.39081	5.18666	3.52688	2.45066	103.336	1.18984	0.231371	5.14257	2.71e-07	2.70364e-06
Adcy3	161	479	373	218	602	454	301	503	6.76045	7.73132	7.22388	6.71301	10.7435	10.4655	10.3067	10.813	362.234	0.553385	0.108902	5.08147	3.74526e-07	3.57396e-06
Adcy4	11	8	15	17	3	9	4	6	0.461894	0.129124	0.290505	0.523492	0.0535391	0.207466	0.136966	0.128982	9.89047	-0.808966	0.342736	-2.36032	0.0182594	0.0414611
Adcy5	20	55	44	35	33	59	18	51	0.839808	0.88773	0.852147	1.07778	0.58893	1.36006	0.616349	1.09635	37.4695	0.00905379	0.257456	0.0351664	0.971947	0.980319
Adcy6	130	469	331	248	272	250	142	253	5.45875	7.56992	6.41047	7.63682	4.85421	5.76296	4.86231	5.43875	245.7	-0.363167	0.140004	-2.59398	0.00948729	0.0237946
Adcy7	143	533	255	239	760	440	284	307	6.00463	8.60291	4.93858	7.35968	13.5632	10.1428	9.72461	6.59959	342.671	0.522887	0.195519	2.67436	0.00748727	0.0194034
Adcy9	36	108	61	45	185	140	83	136	1.51165	1.74318	1.18139	1.38571	3.30158	3.22726	2.84205	2.9236	92.7447	1.00486	0.176229	5.702	1.18411e-08	1.71661e-07
Adcyap1	13	16	16	9	9	6	7	12	0.545875	0.258249	0.309872	0.277143	0.160617	0.138311	0.239691	0.257965	11.1998	-0.522692	0.324189	-1.6123	0.106896	0.177701
Adcyap1r1	62	128	91	62	142	124	90	124	2.6034	2.06599	1.7624	1.9092	2.53418	2.85843	3.08174	2.66563	99.7304	0.404639	0.16881	2.39701	0.0165294	0.0380515
Add1	1347	3806	3086	1460	4589	3540	2114	3827	56.5611	61.4309	59.7665	44.9587	81.897	81.6034	72.3867	82.2692	2768.93	0.500015	0.11309	4.42138	9.80733e-06	6.13964e-05
Add2	9	18	22	12	22	10	8	16	0.377913	0.29053	0.426074	0.369524	0.39262	0.230518	0.273933	0.343953	13.8482	-0.155242	0.304253	-0.510242	0.609882	0.704187
Add3	339	1007	720	343	1057	739	481	918	14.2347	16.2535	13.9442	10.5622	18.8636	17.0353	16.4702	19.7343	650.663	0.373911	0.133797	2.79461	0.00519624	0.0141431
Adgra2	587	1670	1211	682	1453	1160	731	1114	24.6484	26.9547	23.4534	21.0013	25.9308	26.7401	25.0306	23.9477	1012.14	0.0782724	0.10476	0.747159	0.454967	0.563894
Adgra3	121	308	308	174	250	251	108	187	5.08084	4.97129	5.96503	5.35809	4.46159	5.78601	3.69809	4.01995	201.401	-0.234941	0.154406	-1.52158	0.128115	0.205773
Adgrb1	128	409	241	203	272	215	162	256	5.37477	6.60148	4.66744	6.25111	4.85421	4.95614	5.54714	5.50324	224.001	-0.133519	0.142822	-0.934863	0.349859	0.459723
Adgrb2	130	413	292	233	535	423	300	488	5.45875	6.66605	5.65516	7.17492	9.54781	9.75092	10.2725	10.4906	332.845	0.656091	0.12309	5.33017	9.81214e-08	1.10269e-06
Adgrb3	8	13	9	5	16	9	13	13	0.335923	0.209827	0.174303	0.153968	0.285542	0.207466	0.445141	0.279462	10.7078	0.338986	0.325036	1.04292	0.296985	0.403877
Adgrd1	18	31	29	19	44	26	24	61	0.755827	0.500357	0.561642	0.585079	0.78524	0.599347	0.821798	1.31132	30.3098	0.484192	0.263777	1.83561	0.0664151	0.120814
Adgre5	1086	3019	1927	1531	4004	3079	2221	3216	45.6016	48.7283	37.3202	47.145	71.4569	70.9766	76.0506	69.1345	2387.75	0.670412	0.10429	6.42835	1.28997e-10	3.06743e-09
Adgrf3	6	14	12	9	23	12	11	22	0.251942	0.225968	0.232404	0.277143	0.410467	0.276622	0.376658	0.472935	12.922	0.483535	0.30878	1.56595	0.11736	0.191659
Adgrf5	51	141	77	38	606	216	167	143	2.14151	2.27582	1.49126	1.17016	10.8149	4.97919	5.71835	3.07408	162.106	1.28256	0.314769	4.0746	4.60928e-05	0.000237152
Adgrg1	148	456	261	216	1153	844	438	544	6.21458	7.36009	5.05478	6.65142	20.5769	19.4557	14.9978	11.6944	471.012	1.30996	0.171983	7.61679	2.60053e-14	1.27131e-12
Adgrg2	7	14	8	15	19	10	7	17	0.293933	0.225968	0.154936	0.461904	0.339081	0.230518	0.239691	0.36545	11.8333	0.0827322	0.322962	0.256167	0.797822	0.855108
Adgrg5	62	197	156	116	155	88	77	127	2.6034	3.17969	3.02125	3.57206	2.76619	2.02856	2.6366	2.73013	115.38	-0.272567	0.164599	-1.65594	0.0977331	0.165233
Adgrg6	36	114	59	34	530	341	174	251	1.51165	1.84002	1.14265	1.04698	9.45858	7.86067	5.95804	5.39576	175.156	2.14013	0.204057	10.4879	9.81724e-26	3.44882e-23
Adgrl1	2326	8377	4626	3937	5852	4788	3213	6343	97.6696	135.209	89.5917	121.235	104.437	110.372	110.018	136.356	4632.46	0.0531425	0.138192	0.384557	0.700566	0.777743
Adgrl2	431	1483	1168	719	968	681	317	388	18.0979	23.9364	22.6206	22.1406	17.2753	15.6983	10.8546	8.34085	711.412	-0.680497	0.181531	-3.74865	0.000177791	0.00076516
Adgrl3	61	158	106	66	227	154	108	115	2.56141	2.55021	2.0529	2.03238	4.05113	3.54998	3.69809	2.47216	117.583	0.542354	0.179707	3.01798	0.00254462	0.00768166
Adgrl4	10	16	21	13	4	2	0	0	0.419904	0.258249	0.406707	0.400317	0.0713855	0.0461036	0	0	8.20464	-1.74603	0.346524	-5.03869	4.68727e-07	4.35461e-06
Adgrv1	417	1092	977	699	706	385	397	417	17.51	17.6255	18.9215	21.5247	12.5995	8.87495	13.5939	8.96427	612.351	-0.744902	0.148624	-5.01198	5.38737e-07	4.9442e-06
Adh4	49	78	54	37	128	82	80	125	2.05753	1.25896	1.04582	1.13936	2.28434	1.89025	2.73933	2.68713	77.3165	0.754997	0.208767	3.61647	0.000298653	0.00119826
Adh5	7195	16498	15753	8410	12177	9615	6856	11500	302.121	266.287	305.088	258.974	217.315	221.643	234.76	247.216	10512.1	-0.292757	0.0940247	-3.11362	0.00184809	0.0058441
Adh7	13	60	28	21	67	52	21	22	0.545875	0.968433	0.542275	0.646666	1.19571	1.19869	0.719074	0.472935	32.1991	0.314843	0.279248	1.12747	0.259545	0.363162
Adhfe1	15	38	31	18	51	30	28	54	0.629856	0.613341	0.600376	0.554285	0.910165	0.691555	0.958765	1.16084	31.3264	0.542452	0.245152	2.21271	0.0269174	0.0573584
Adi1	1497	3669	3453	1674	3266	2881	1800	2664	62.8596	59.2197	66.8742	51.5485	58.2863	66.4123	61.6349	57.2681	2478.31	0.0175112	0.105539	0.165921	0.868219	0.906756
Adipoq	21	46	55	52	56	38	77	45	0.881798	0.742465	1.06518	1.60127	0.999397	0.875969	2.6366	0.967367	50.0166	0.264539	0.283044	0.934621	0.349984	0.459806
Adipor1	2484	5945	5451	3181	5764	4404	3236	5934	104.304	95.9556	105.569	97.9545	102.866	101.52	110.806	127.563	4333.75	0.130304	0.0998936	1.30442	0.192089	0.285768
Adipor2	2007	4966	4476	2456	3915	2939	2324	3351	84.2747	80.154	86.6866	75.6291	69.8685	67.7493	79.5775	72.0366	3153.41	-0.173624	0.0919511	-1.88822	0.0589968	0.109521
Adk	2865	6245	6807	3574	2965	1765	1378	1807	120.302	100.798	131.831	110.056	52.9145	40.6865	47.1849	38.8452	3289.81	-1.32092	0.124347	-10.6229	2.3328e-26	8.80981e-24
Adm	10	25	23	19	46	33	16	17	0.419904	0.403514	0.445441	0.585079	0.820933	0.76071	0.547866	0.36545	22.2636	0.357662	0.282481	1.26614	0.205461	0.301535
Adm2	7	12	11	5	2	2	2	5	0.293933	0.193687	0.213037	0.153968	0.0356927	0.0461036	0.0684832	0.107485	5.69474	-0.889848	0.348407	-2.55405	0.0106479	0.0261753
Adnp	8	28	16	10	30	7	10	11	0.335923	0.451935	0.309872	0.307936	0.535391	0.161363	0.342416	0.236468	13.7266	-0.100406	0.318864	-0.314887	0.752847	0.819936
Adnp2	911	2367	1986	1061	2106	1562	1103	1763	38.2532	38.2047	38.4628	32.672	37.5845	36.0069	37.7685	37.8993	1519.7	0.015111	0.0916121	0.164946	0.868987	0.907244
Ado	533	1327	1064	617	914	913	511	947	22.3809	21.4185	20.6065	18.9997	16.3116	21.0463	17.4975	20.3577	812.028	-0.144178	0.114404	-1.26026	0.207576	0.304137
Adora2a	3	18	23	4	13	15	0	4	0.125971	0.29053	0.445441	0.123175	0.232003	0.345777	0	0.0859882	8.44126	-0.294852	0.349092	-0.844624	0.398321	0.508281
Adora2b	76	149	138	97	176	155	116	181	3.19127	2.40494	2.67264	2.98698	3.14096	3.57303	3.97203	3.89097	132.248	0.365587	0.155694	2.3481	0.0188692	0.0425621
Adpgk	1439	3669	3355	2315	3484	2410	1801	2779	60.4242	59.2197	64.9762	71.2872	62.1768	55.5549	61.6691	59.7403	2534.34	-0.0958108	0.0949265	-1.00932	0.312823	0.420606
Adprh	2516	5765	4679	3135	6238	4490	3671	4892	105.648	93.0503	90.6181	96.538	111.326	103.503	125.701	105.164	4257	0.204164	0.0980694	2.08183	0.037358	0.0752339
Adprhl2	671	1577	1378	1055	1181	963	687	1101	28.1755	25.4536	26.6877	32.4873	21.0766	22.1989	23.524	23.6682	1040.62	-0.309448	0.106607	-2.90271	0.00369954	0.0106024
Adprm	767	1854	1731	1216	1356	1030	765	1147	32.2066	29.9246	33.5242	37.4451	24.1997	23.7434	26.1948	24.6571	1187.16	-0.420853	0.100376	-4.19274	2.756e-05	0.000150896
Adra2b	8	24	17	16	204	122	67	36	0.335923	0.387373	0.329239	0.492698	3.64066	2.81232	2.29419	0.773894	56.6525	2.0058	0.29342	6.83595	8.14644e-12	2.49615e-10
Adrb1	3	16	14	11	27	11	5	11	0.125971	0.258249	0.271138	0.33873	0.481852	0.25357	0.171208	0.236468	10.9411	0.141429	0.328066	0.4311	0.666396	0.751966
Adrb2	44	136	87	50	129	119	68	104	1.84758	2.19511	1.68493	1.53968	2.30218	2.74317	2.32843	2.23569	86.3985	0.363597	0.177429	2.04925	0.0404372	0.080332
Adrb3	548	1744	910	909	2891	2182	1610	2978	23.0107	28.1491	17.624	27.9914	51.5939	50.2991	55.129	64.0182	1627.02	1.13757	0.145371	7.82528	5.06536e-15	3.00068e-13
Adrbk1	1085	3491	2575	1444	2754	2282	1417	2444	45.5596	56.3467	49.87	44.466	49.1489	52.6043	48.5203	52.5388	2042.91	0.0445514	0.10187	0.437334	0.661869	0.748872
Adrbk2	65	132	112	76	143	133	72	190	2.72938	2.13055	2.1691	2.34032	2.55203	3.06589	2.4654	4.08444	110.256	0.367125	0.184167	1.99343	0.0462139	0.0895814
Adrm1	2514	5864	5489	3111	6128	5169	3173	5814	105.564	94.6482	106.305	95.799	109.363	119.155	108.649	124.984	4425.53	0.19706	0.0913133	2.15806	0.030923	0.0642977
Adsl	3740	8194	8500	4732	6243	3947	3194	4916	157.044	132.256	164.619	145.715	111.415	90.9855	109.368	105.679	5206.82	-0.510146	0.105238	-4.84753	1.25005e-06	1.02293e-05
Adss	3985	9985	9261	5203	7780	6035	4496	7191	167.332	161.163	179.358	160.219	138.845	139.118	153.95	154.585	6422.61	-0.185292	0.0863635	-2.14549	0.0319137	0.0660125
Adssl1	35	63	44	43	89	46	42	39	1.46966	1.01685	0.852147	1.32413	1.58833	1.06038	1.43815	0.838385	49.0847	0.0946216	0.236778	0.399622	0.689435	0.769341
Aebp1	74	366	260	218	280	322	175	312	3.10729	5.90744	5.03541	6.71301	4.99698	7.42269	5.99228	6.70708	234.888	0.24337	0.188295	1.29249	0.196187	0.290436
Aebp2	1222	3474	2501	1350	3533	3206	1897	3290	51.3123	56.0723	48.4368	41.5714	63.0512	73.9041	64.9563	70.7253	2406.26	0.453086	0.111207	4.07427	4.6159e-05	0.000237329
Aen	1881	3964	3734	2167	3522	2387	1710	2177	78.9839	63.9811	72.3163	66.7298	62.8549	55.0247	58.5531	46.7991	2586.53	-0.326988	0.114907	-2.84568	0.00443167	0.0123568
Aes	1553	4124	2767	1773	4435	4358	3079	6591	65.2111	66.5636	53.5884	54.5971	79.1487	100.46	105.43	141.687	3413.01	0.788835	0.152511	5.1723	2.31225e-07	2.34674e-06
AF067061	212	467	328	397	968	1270	616	486	8.90196	7.53764	6.35237	12.2251	17.2753	29.2758	21.0928	10.4476	579.045	0.918102	0.282914	3.24516	0.00117385	0.00394399
AF067063	18	34	32	27	115	119	49	28	0.755827	0.548779	0.619743	0.831428	2.05233	2.74317	1.67784	0.601917	50.3287	1.08288	0.285898	3.78765	0.000152077	0.000667231
AF357359	157	357	242	343	243	186	77	158	6.59249	5.76218	4.68681	10.5622	4.33667	4.28764	2.6366	3.39653	216.351	-0.809052	0.210825	-3.83755	0.000124269	0.0005594
AF357399	36	89	69	59	58	34	31	41	1.51165	1.43651	1.33632	1.81682	1.03509	0.783762	1.06149	0.881379	50.4925	-0.622129	0.209006	-2.97661	0.00291453	0.00863611
AF357426	7	13	10	15	13	6	1	7	0.293933	0.209827	0.19367	0.461904	0.232003	0.138311	0.0342416	0.150479	8.7765	-0.573172	0.34082	-1.68175	0.0926179	0.158231
AF529169	11	15	15	8	5	4	2	12	0.461894	0.242108	0.290505	0.246349	0.0892319	0.0922073	0.0684832	0.257965	8.95247	-0.740575	0.339814	-2.17936	0.0293053	0.0615867
Afap1	109	399	208	173	669	572	255	532	4.57695	6.44008	4.02833	5.3273	11.9392	13.1856	8.73161	11.4364	336.167	1.08349	0.162959	6.64882	2.95455e-11	8.17427e-10
Afap1l1	70	185	196	124	212	153	90	113	2.93933	2.986	3.79593	3.81841	3.78343	3.52693	3.08174	2.42917	134.952	-0.0728179	0.17208	-0.423163	0.672177	0.75623
Afap1l2	47	172	115	48	391	237	144	180	1.97355	2.77617	2.2272	1.47809	6.97793	5.46328	4.93079	3.86947	152.027	1.19398	0.200061	5.9681	2.40038e-09	4.14876e-08
Aff1	177	763	383	237	1492	1524	824	1665	7.4323	12.3152	7.41755	7.29809	26.6268	35.131	28.2151	35.7926	820.27	1.74494	0.168085	10.3813	3.01665e-25	1.02955e-22
Aff3	70	374	244	106	210	180	107	257	2.93933	6.03657	4.72554	3.26412	3.74774	4.14933	3.66385	5.52474	174.321	-0.00563616	0.202882	-0.0277804	0.977837	0.984687
Aff4	4706	13620	10629	5544	13163	8386	5738	9027	197.607	219.834	205.852	170.72	234.912	193.313	196.478	194.054	8256.37	0.0430285	0.108903	0.395109	0.692762	0.771568
Afg3l1	2723	7182	5816	3148	6327	3493	3310	5770	114.34	115.921	112.638	96.9383	112.914	80.52	113.34	124.038	4457.18	-0.0289614	0.130513	-0.221904	0.824389	0.875056
Afg3l2	1695	4332	3759	1778	4418	3149	2126	3608	71.1737	69.9209	72.8005	54.7511	78.8453	72.5902	72.7976	77.5613	2920.3	0.163628	0.107676	1.51963	0.128603	0.206383
Afmid	50	130	83	82	143	143	67	136	2.09952	2.09827	1.60746	2.52508	2.55203	3.29641	2.29419	2.9236	99.2982	0.395494	0.181676	2.17692	0.0294867	0.061882
Afp	5	6	12	1	14	11	9	16	0.209952	0.0968433	0.232404	0.0307936	0.249849	0.25357	0.308174	0.343953	8.83368	0.628776	0.339081	1.85435	0.0636887	0.116786
Aftph	1165	2659	2432	1310	2750	2031	1364	2028	48.9188	42.9177	47.1005	40.3397	49.0775	46.8183	46.7055	43.596	1871	0.0545789	0.0962875	0.566833	0.570828	0.670784
Aga	366	816	703	495	1018	612	565	749	15.3685	13.1707	13.615	15.2428	18.1676	14.1077	19.3465	16.1013	640.537	0.233404	0.122576	1.90415	0.0568903	0.106307
Agap1	290	1090	593	370	652	689	333	947	12.1772	17.5932	11.4846	11.3936	11.6358	15.8827	11.4025	20.3577	572.998	0.156622	0.183854	0.851886	0.394277	0.504612
Agap2	41	174	90	72	117	87	68	105	1.72161	2.80846	1.74303	2.21714	2.08803	2.00551	2.32843	2.25719	87.8965	0.00827141	0.188245	0.0439395	0.964953	0.975486
Agap3	644	1745	1384	866	1466	1248	676	1271	27.0418	28.1653	26.8039	26.6673	26.1628	28.7687	23.1473	27.3227	1095.95	-0.0420143	0.097729	-0.429906	0.667264	0.752471
Agbl2	5	11	18	10	28	18	7	16	0.209952	0.177546	0.348606	0.307936	0.499698	0.414933	0.239691	0.343953	13.0151	0.392689	0.314803	1.24741	0.212247	0.30942
Agbl3	11	21	12	19	23	12	5	21	0.461894	0.338952	0.232404	0.585079	0.410467	0.276622	0.171208	0.451438	14.9899	-0.159379	0.31373	-0.508013	0.611444	0.705344
Agbl5	253	591	458	279	599	486	297	479	10.6236	9.53906	8.87008	8.59142	10.69	11.2032	10.1698	10.2971	409.469	0.172664	0.111178	1.55303	0.120415	0.195696
Ager	5	17	7	11	8	13	3	20	0.209952	0.274389	0.135569	0.33873	0.142771	0.299674	0.102725	0.429941	9.89959	0.0354848	0.3387	0.104768	0.91656	0.942452
Agfg1	2363	6006	5085	2717	5931	4250	3099	5709	99.2233	96.9401	98.4811	83.6663	105.847	97.9702	106.115	122.727	4151.66	0.189364	0.102681	1.84421	0.0651533	0.118995
Agfg2	331	842	689	415	871	579	487	751	13.8988	13.5903	13.3438	12.7794	15.5442	13.347	16.6757	16.1443	590.384	0.197044	0.106914	1.84301	0.0653273	0.119197
Aggf1	1044	3252	2381	1033	2853	2694	1548	3252	43.838	52.4891	46.1128	31.8098	50.9157	62.1016	53.006	69.9084	2099.87	0.415307	0.148919	2.78881	0.00529024	0.0143602
Agk	604	1344	1219	645	1240	847	594	934	25.3622	21.6929	23.6083	19.8619	22.1295	19.5249	20.3395	20.0782	883.591	-0.135457	0.106455	-1.27243	0.203219	0.298941
Agl	194	515	460	325	719	471	367	560	8.14613	8.31238	8.90881	10.0079	12.8315	10.8574	12.5667	12.0383	428.334	0.436534	0.115264	3.78726	0.000152315	0.000667693
Agmat	21	45	31	22	25	33	20	36	0.881798	0.726325	0.600376	0.67746	0.446159	0.76071	0.684832	0.773894	28.4205	-0.0884399	0.255882	-0.345627	0.729623	0.801402
Ago1	1040	3810	2390	1750	3170	2396	1590	3094	43.67	61.4955	46.2871	53.8888	56.573	55.2322	54.4441	66.5119	2242.81	0.173752	0.1242	1.39897	0.161822	0.249284
Ago2	759	2594	1648	1079	2456	1794	1113	1848	31.8707	41.8686	31.9168	33.2263	43.8307	41.355	38.1109	39.7265	1545.57	0.223347	0.113459	1.96853	0.0490069	0.0940181
Ago3	133	395	265	216	433	238	209	231	5.58472	6.37552	5.13225	6.65142	7.72748	5.48633	7.15649	4.96582	251.259	0.0871191	0.159581	0.545925	0.585117	0.683217
Ago4	8	24	35	13	51	41	16	32	0.335923	0.387373	0.677844	0.400317	0.910165	0.945125	0.547866	0.687906	25.0466	0.615672	0.274725	2.24105	0.0250231	0.0539383
Agpat1	714	2270	1609	1068	1839	1871	1045	2293	29.9811	36.639	31.1615	32.8876	32.8195	43.13	35.7825	49.2927	1493.29	0.288997	0.13333	2.16754	0.0301937	0.0631261
Agpat2	563	1228	1020	835	1527	1154	917	1254	23.6406	19.8206	19.7543	25.7127	27.2514	26.6018	31.3995	26.9573	1029.7	0.328388	0.117086	2.80467	0.00503684	0.0137713
Agpat3	270	774	607	346	951	958	547	802	11.3374	12.4928	11.7558	10.6546	16.9719	22.0836	18.7302	17.2406	620.811	0.673452	0.118322	5.6917	1.2578e-08	1.80783e-07
Agpat4	450	1079	936	599	897	706	502	570	18.8957	17.4157	18.1275	18.4454	16.0082	16.2746	17.1893	12.2533	689.117	-0.23315	0.119294	-1.95442	0.0506515	0.0966514
Agpat5	1576	3631	3223	1993	3820	2808	2058	2792	66.1768	58.6063	62.4198	61.3717	68.1731	64.7295	70.4692	60.0198	2620.95	0.0826657	0.0904798	0.913637	0.360907	0.471004
Agpat9	111	274	170	91	450	390	186	264	4.66093	4.42251	3.29239	2.80222	8.03087	8.99021	6.36894	5.67522	226.498	0.874616	0.180594	4.84299	1.279e-06	1.04323e-05
Agps	2429	6346	5638	3080	5780	3959	2740	4137	101.995	102.428	109.191	94.8444	103.152	91.2622	93.822	88.9333	4021.92	-0.113193	0.0898316	-1.26006	0.207647	0.304181
Agrn	2854	10979	5924	5314	11789	8899	5904	9936	119.841	177.207	114.73	163.637	210.391	205.138	202.162	213.595	7201.43	0.50946	0.135984	3.74647	0.00017934	0.000770072
Agrp	7	25	21	9	42	31	29	20	0.293933	0.403514	0.406707	0.277143	0.749548	0.714606	0.993006	0.429941	21.8515	0.790597	0.284923	2.77477	0.00552402	0.0148878
Agtpbp1	317	908	719	508	871	707	475	657	13.311	14.6556	13.9249	15.6432	15.5442	16.2976	16.2648	14.1236	613.121	0.10782	0.103906	1.03766	0.299426	0.40661
Agtr1a	9	14	36	9	17	27	6	19	0.377913	0.225968	0.697211	0.277143	0.303388	0.622399	0.20545	0.408444	15.9618	-0.0216311	0.322706	-0.0670305	0.946557	0.96294
Agtrap	1484	3481	2739	1837	4284	3315	2273	3799	62.3137	56.1853	53.0462	56.5679	76.4539	76.4168	77.8312	81.6673	2766.93	0.448167	0.0862078	5.19868	2.00714e-07	2.07244e-06
Ahctf1	3782	12025	8439	4244	9061	7005	4545	9070	158.808	194.09	163.438	130.688	161.706	161.478	155.628	194.978	6761.74	0.0561821	0.126431	0.44437	0.656775	0.744335
Ahcy	2912	6903	6963	3236	4977	3586	2518	3991	122.276	111.418	134.852	99.6482	88.8214	82.6638	86.2203	85.7947	4155.37	-0.436375	0.105878	-4.12151	3.76405e-05	0.000198117
Ahcyl1	1298	3795	3147	1664	2964	2509	1606	2627	54.5035	61.2534	60.9479	51.2406	52.8966	57.837	54.992	56.4727	2304.45	-0.0379071	0.094183	-0.402483	0.687328	0.76823
Ahcyl2	352	1151	814	403	1629	1393	681	1191	14.7806	18.5778	15.7647	12.4098	29.0717	32.1112	23.3185	25.603	878.676	0.801562	0.139615	5.74122	9.39966e-09	1.39618e-07
Ahdc1	767	3024	1858	1303	2637	2166	1231	2924	32.2066	48.809	35.9838	40.1241	47.0609	49.9302	42.1514	62.8574	1838.49	0.344477	0.146789	2.34675	0.0189379	0.0426617
Ahi1	213	605	497	253	465	292	182	356	8.94395	9.76503	9.62539	7.79079	8.29856	6.73113	6.23197	7.65295	332.963	-0.307769	0.131463	-2.3411	0.019227	0.0431448
Ahnak	686	3256	1319	1507	4340	3696	1823	2988	28.8054	52.5536	25.545	46.406	77.4533	85.1995	62.4224	64.2332	2265.93	0.843858	0.187378	4.50351	6.68388e-06	4.39942e-05
Ahr	113	408	320	174	408	281	171	274	4.74491	6.58534	6.19743	5.35809	7.28132	6.47756	5.85531	5.89019	247.727	0.139827	0.140387	0.996014	0.319244	0.427147
Ahrr	17	32	37	28	42	32	20	38	0.713837	0.516498	0.716578	0.862222	0.749548	0.737658	0.684832	0.816888	29.6824	0.10391	0.246533	0.421484	0.673401	0.757044
Ahsa1	8055	17989	17496	10283	14803	11186	8394	12250	338.233	290.352	338.845	316.651	264.18	257.858	287.424	263.339	12065.8	-0.255109	0.088184	-2.89292	0.00381678	0.0108847
Ahsa2	874	2333	2025	1086	1893	1707	930	1793	36.6996	37.6559	39.2181	33.4419	33.7832	39.3495	31.8447	38.5442	1487.37	-0.0339749	0.10489	-0.323909	0.746007	0.814562
Ahsg	36	82	62	35	101	97	54	118	1.51165	1.32353	1.20075	1.07778	1.80248	2.23603	1.84905	2.53665	69.3057	0.67102	0.194152	3.45616	0.000547936	0.0020312
AI118078	90	212	199	117	308	240	172	275	3.77913	3.4218	3.85403	3.60285	5.49668	5.53244	5.88955	5.91169	191.916	0.618629	0.128434	4.8167	1.45955e-06	1.17214e-05
AI314180	728	2246	1827	864	2308	1838	1039	1694	30.569	36.2517	35.3835	26.6057	41.1894	42.3692	35.577	36.416	1455.75	0.26196	0.120218	2.17903	0.0293292	0.0616198
AI317395	13	9	13	9	50	43	38	29	0.545875	0.145265	0.251771	0.277143	0.892319	0.991228	1.30118	0.623414	25.7412	1.32811	0.294074	4.51625	6.29436e-06	4.16846e-05
AI413582	190	321	335	362	243	198	156	207	7.97817	5.18112	6.48794	11.1473	4.33667	4.56426	5.34169	4.44989	253.343	-0.658189	0.189231	-3.47823	0.000504735	0.00189147
AI414108	134	599	264	244	463	462	225	539	5.62671	9.66819	5.11288	7.51364	8.26287	10.6499	7.70436	11.5869	338.521	0.413211	0.187081	2.20873	0.0271935	0.0577919
AI427809	13	56	39	23	88	90	41	81	0.545875	0.903871	0.755312	0.708253	1.57048	2.07466	1.40391	1.74126	49.6765	1.05293	0.219145	4.80473	1.54958e-06	1.23394e-05
AI429214	32	57	48	58	82	53	33	63	1.34369	0.920011	0.929615	1.78603	1.4634	1.22175	1.12997	1.35431	51.9554	0.0864437	0.227869	0.379358	0.704422	0.781105
AI450353	50	133	126	133	61	85	45	91	2.09952	2.14669	2.44024	4.09555	1.08863	1.9594	1.54087	1.95623	88.7041	-0.632262	0.227049	-2.7847	0.00535771	0.014512
AI464131	99	242	182	119	300	256	170	267	4.15705	3.90601	3.52479	3.66444	5.35391	5.90127	5.82107	5.73971	194.886	0.564607	0.129006	4.3766	1.20546e-05	7.33965e-05
AI467606	202	334	333	271	281	177	191	187	8.48206	5.39094	6.4492	8.34507	5.01483	4.08017	6.54015	4.01995	247.38	-0.503606	0.179149	-2.81109	0.00493735	0.0135385
AI504432	20	30	24	36	14	12	5	9	0.839808	0.484216	0.464808	1.10857	0.249849	0.276622	0.171208	0.193473	19.395	-1.20546	0.305622	-3.94429	8.0037e-05	0.000383092
AI506816	64	250	144	133	196	100	91	137	2.68738	4.03514	2.78885	4.09555	3.49789	2.30518	3.11599	2.9451	130.396	-0.188899	0.183318	-1.03045	0.302801	0.41005
AI593442	5	10	13	6	29	25	24	22	0.209952	0.161405	0.251771	0.184762	0.517545	0.576296	0.821798	0.472935	16.3639	1.14864	0.302281	3.79992	0.000144743	0.000638391
AI597479	687	1755	1515	979	1384	887	742	1128	28.8474	28.3267	29.341	30.147	24.6994	20.447	25.4073	24.2487	1082.56	-0.293591	0.0995399	-2.94948	0.00318309	0.00932758
AI661453	160	639	325	179	803	754	376	685	6.71846	10.3138	6.29427	5.51206	14.3306	17.3811	12.8748	14.7255	451.276	0.966557	0.171213	5.64535	1.6485e-08	2.28042e-07
AI662270	331	669	289	157	921	594	464	682	13.8988	10.798	5.59706	4.8346	16.4365	13.6928	15.8881	14.661	490.471	0.625508	0.283806	2.204	0.0275244	0.0583885
AI837181	489	1021	912	507	868	810	482	851	20.5333	16.4795	17.6627	15.6124	15.4907	18.672	16.5045	18.294	712.867	-0.0229539	0.117366	-0.195575	0.844943	0.889782
AI846148	1032	2291	2055	1376	2455	2145	1434	2349	43.3341	36.978	39.7991	42.372	43.8128	49.4462	49.1025	50.4966	1819.13	0.244236	0.0952494	2.56418	0.0103421	0.0255236
AI847159	6	17	10	3	13	11	10	7	0.251942	0.274389	0.19367	0.0923809	0.232003	0.25357	0.342416	0.150479	9.16803	0.140983	0.333946	0.422174	0.672898	0.756591
AI854517	31	76	50	38	106	50	62	50	1.3017	1.22668	0.968349	1.17016	1.89172	1.15259	2.12298	1.07485	55.8474	0.365969	0.230626	1.58685	0.112546	0.185225
AI854703	49	123	81	68	95	80	54	77	2.05753	1.98529	1.56873	2.09397	1.69541	1.84415	1.84905	1.65527	75.5076	-0.113433	0.178887	-0.634104	0.526013	0.630131
AI987944	167	503	478	365	362	304	212	329	7.01239	8.1187	9.25742	11.2397	6.46039	7.00775	7.25922	7.07253	324.712	-0.346398	0.14312	-2.42033	0.0155066	0.0360651
Aicda	20	38	31	30	36	48	34	34	0.839808	0.613341	0.600376	0.923809	0.642469	1.10649	1.16421	0.7309	33.8974	0.253917	0.25398	0.999755	0.317429	0.425473
Aida	742	1863	1759	1030	1272	919	711	1096	31.1569	30.0698	34.0665	31.7174	22.7006	21.1846	24.3458	23.5608	1120.13	-0.46141	0.0936356	-4.92772	8.3196e-07	7.21032e-06
Aif1l	411	992	1002	569	560	394	366	351	17.258	16.0114	19.4057	17.5216	9.99397	9.08242	12.5324	7.54546	559.809	-0.810417	0.14323	-5.65816	1.53007e-08	2.12829e-07
Aifm1	1449	3822	3245	1480	3735	3081	1975	3951	60.8441	61.6892	62.8459	45.5746	66.6562	71.0227	67.6272	84.9348	2668.19	0.318251	0.12566	2.53264	0.0113207	0.027618
Aifm2	151	383	320	201	383	356	190	406	6.34055	6.18183	6.19743	6.18952	6.83516	8.20645	6.5059	8.7278	282.511	0.275596	0.129899	2.12162	0.0338694	0.0694302
Aifm3	48	150	101	81	153	114	84	154	2.01554	2.42108	1.95607	2.49428	2.73049	2.62791	2.87629	3.31055	104.6	0.351027	0.165216	2.12465	0.0336156	0.0689941
Aig1	40	97	90	51	73	65	44	62	1.67962	1.56563	1.74303	1.57047	1.30279	1.49837	1.50663	1.33282	62.4531	-0.207058	0.185691	-1.11507	0.264821	0.369006
Aim1	61	195	121	98	176	131	90	160	2.56141	3.14741	2.3434	3.01778	3.14096	3.01979	3.08174	3.43953	121.595	0.182642	0.157162	1.16213	0.245184	0.347216
Aim1l	173	340	378	241	248	220	151	211	7.26434	5.48779	7.32072	7.42126	4.4259	5.0714	5.17048	4.53588	239.063	-0.493101	0.140051	-3.52087	0.000430137	0.00164248
Aim2	970	2364	2200	1339	1248	864	555	616	40.7307	38.1563	42.6074	41.2327	22.2723	19.9168	19.0041	13.2422	1214.12	-1.0809	0.139511	-7.7478	9.34996e-15	5.02635e-13
Aimp1	3719	8185	7897	5176	6176	4713	3755	5647	156.162	132.11	152.941	159.388	110.219	108.643	128.577	121.394	5474.84	-0.349831	0.0996424	-3.51086	0.000446658	0.00169615
Aimp2	3355	7180	6949	4738	5259	3744	3099	4255	140.878	115.889	134.581	145.9	93.8541	86.306	106.115	91.4699	4684.19	-0.496104	0.105848	-4.68696	2.77289e-06	2.04035e-05
Aip	1018	2136	2242	1385	1660	1109	866	1229	42.7462	34.4762	43.4208	42.6492	29.625	25.5645	29.6532	26.4199	1405.55	-0.538503	0.109448	-4.92016	8.64749e-07	7.47734e-06
Aire	60	226	115	135	354	471	181	219	2.51942	3.64776	2.2272	4.15714	6.31762	10.8574	6.19773	4.70785	208.011	1.0265	0.222655	4.61026	4.02161e-06	2.81774e-05
Ajap1	3	13	11	5	4	4	2	10	0.125971	0.209827	0.213037	0.153968	0.0713855	0.0922073	0.0684832	0.21497	5.88651	-0.369337	0.3476	-1.06254	0.287993	0.39431
Ajuba	2943	9241	6392	3445	7622	6779	3990	7985	123.578	149.155	123.794	106.084	136.025	156.268	136.624	171.654	5647.6	0.248345	0.122503	2.02725	0.0426372	0.083839
AK010878	164	458	366	264	232	177	147	244	6.88642	7.39237	7.08831	8.12952	4.14036	4.08017	5.03351	5.24528	245.709	-0.6529	0.133716	-4.88273	1.04627e-06	8.82961e-06
Ak1	909	2377	1819	875	2728	2708	1635	2851	38.1693	38.3661	35.2285	26.9444	48.6849	62.4243	55.985	61.2881	1879.27	0.693139	0.129659	5.34587	8.99822e-08	1.02587e-06
Ak2	4831	11973	11261	5589	9709	7902	5345	9227	202.856	193.251	218.092	172.106	173.27	182.155	183.021	198.353	7797.34	-0.0920608	0.0982665	-0.936848	0.348837	0.458658
Ak3	202	674	577	306	375	317	183	386	8.48206	10.8787	11.1747	9.42285	6.69239	7.30743	6.26621	8.29786	350.791	-0.470748	0.134057	-3.51154	0.000445512	0.00169263
Ak4	1812	3692	3338	1931	6643	6772	3857	6061	76.0866	59.5909	64.647	59.4625	118.553	156.107	132.07	130.294	4079.17	1.0184	0.117132	8.69446	3.48492e-18	3.73356e-16
Ak6	711	1708	1761	1169	1100	845	562	863	29.8552	27.5681	34.1053	35.9977	19.631	19.4788	19.2438	18.552	1046.56	-0.710896	0.10878	-6.53518	6.35321e-11	1.62388e-09
Ak7	401	1048	673	432	1465	1184	808	1487	16.8381	16.9153	13.034	13.3028	26.1449	27.2934	27.6672	31.9661	886.481	0.884073	0.123062	7.18395	6.77281e-13	2.55775e-11
Ak8	11	35	31	26	58	58	32	41	0.461894	0.564919	0.600376	0.800634	1.03509	1.33701	1.09573	0.881379	34.6942	0.717278	0.241514	2.96992	0.00297875	0.00880049
Akap1	5801	13370	11696	6979	14863	9379	7709	10258	243.586	215.799	226.516	214.909	265.251	216.203	263.968	220.517	9556.59	0.0986174	0.102425	0.962828	0.335634	0.444784
Akap10	1195	2890	2584	1494	2369	1582	1169	1774	50.1785	46.6462	50.0443	46.0057	42.2781	36.468	40.0284	38.1358	1790.68	-0.292087	0.0899772	-3.24623	0.00116944	0.00393004
Akap11	1403	3785	2968	1641	3753	2268	2041	2870	58.9125	61.092	57.4812	50.5323	66.9774	52.2815	69.8871	61.6965	2451.47	0.13314	0.11321	1.17605	0.239575	0.340935
Akap12	8764	27696	18238	12847	21342	16484	10356	18544	368.004	447.029	353.215	395.606	380.877	379.986	354.606	398.641	15757.2	-0.0457695	0.0981632	-0.466259	0.64103	0.730767
Akap13	344	1557	645	536	1605	1190	756	1451	14.4447	25.1308	12.4917	16.5054	28.6434	27.4317	25.8866	31.1922	930.326	0.673109	0.171627	3.92193	8.78423e-05	0.000414541
Akap17b	209	602	535	261	655	519	296	601	8.77599	9.71661	10.3613	8.03714	11.6894	11.9639	10.1355	12.9197	427.978	0.326101	0.123673	2.63681	0.00836903	0.0213335
Akap5	34	98	82	62	74	104	36	62	1.42767	1.58177	1.58809	1.9092	1.32063	2.39739	1.2327	1.33282	65.4782	-0.0425034	0.219343	-0.193775	0.846352	0.890919
Akap7	97	287	285	136	246	193	99	228	4.07307	4.63234	5.51959	4.18793	4.39021	4.449	3.38992	4.90133	181.96	-0.101155	0.15389	-0.65732	0.510975	0.616236
Akap8	3253	10676	7576	4829	8151	6936	4201	8219	136.595	172.317	146.724	148.702	145.466	159.887	143.849	176.684	6297.98	0.0489053	0.107226	0.456095	0.648322	0.737355
Akap8l	862	2426	2029	1281	2169	1767	1094	2195	36.1957	39.157	39.2956	39.4466	38.7088	40.7326	37.4603	47.186	1628.9	0.0884664	0.100907	0.876713	0.380642	0.491326
Akap9	545	2002	1145	955	1557	902	708	859	22.8848	32.3134	22.1752	29.4079	27.7868	20.7927	24.2431	18.466	1013.99	-0.216148	0.152311	-1.41912	0.155864	0.241832
Akip1	327	739	644	437	553	404	287	411	13.7309	11.9279	12.4723	13.4568	9.86904	9.31294	9.82734	8.83529	457.838	-0.431813	0.1065	-4.05458	5.02241e-05	0.000255192
Akirin1	1445	3202	3098	2152	2805	1985	1520	1933	60.6761	51.682	59.9989	66.2679	50.0591	45.7579	52.0472	41.5538	2191.31	-0.324123	0.110942	-2.92155	0.003483	0.0100697
Akirin2	1069	3003	2614	1311	2337	2062	1267	2110	44.8877	48.4701	50.6253	40.3704	41.707	47.5329	43.3841	45.3588	1854.93	-0.0512883	0.101237	-0.506613	0.612426	0.706153
Akna	166	837	342	187	551	504	274	560	6.9704	13.5096	6.62351	5.75841	9.83335	11.6181	9.3822	12.0383	387.711	0.341065	0.204025	1.67169	0.0945864	0.160831
Akr1a1	5949	12776	12269	7212	13588	9319	7027	10293	249.801	206.212	237.613	222.084	242.497	214.82	240.616	221.269	9393.6	0.00569454	0.0940602	0.0605415	0.951724	0.966179
Akr1b10	211	551	449	257	447	368	213	345	8.85997	8.89344	8.69577	7.91396	7.97733	8.48307	7.29346	7.41648	335.49	-0.135671	0.113236	-1.19813	0.230867	0.331225
Akr1b8	330	856	853	376	823	619	447	791	13.8568	13.8163	16.52	11.5784	14.6876	14.2691	15.306	17.0042	599.163	0.127856	0.124862	1.02398	0.305846	0.412916
Akr1c12	1	12	3	2	20	19	5	20	0.0419904	0.193687	0.0581009	0.0615873	0.356927	0.437985	0.171208	0.429941	8.96621	1.08266	0.342865	3.15769	0.00159026	0.00511987
Akr1c13	25	66	37	48	87	54	42	50	1.04976	1.06528	0.716578	1.47809	1.55263	1.2448	1.43815	1.07485	49.2491	0.280526	0.228726	1.22647	0.220021	0.318539
Akr1c14	7	16	18	6	57	41	20	25	0.293933	0.258249	0.348606	0.184762	1.01724	0.945125	0.684832	0.537426	21.8606	1.20455	0.288506	4.17515	2.97789e-05	0.000161349
Akr1c18	22	44	53	20	50	48	29	29	0.923789	0.710184	1.02645	0.615873	0.892319	1.10649	0.993006	0.623414	35.2803	0.115394	0.24664	0.467863	0.639883	0.72979
Akr1cl	16	35	35	16	85	128	54	113	0.671846	0.564919	0.677844	0.492698	1.51694	2.95063	1.84905	2.42917	57.0969	1.61467	0.236159	6.83721	8.07529e-12	2.47938e-10
Akr1e1	248	626	501	324	466	310	258	386	10.4136	10.104	9.70286	9.97714	8.31641	7.14606	8.83433	8.29786	372.651	-0.295066	0.111737	-2.64071	0.00827317	0.0211499
Akr7a5	284	689	657	328	868	737	509	1032	11.9253	11.1208	12.7241	10.1003	15.4907	16.9892	17.429	22.185	603.903	0.627229	0.13249	4.73417	2.1995e-06	1.66545e-05
Akt1	971	2740	2255	1283	2103	1595	865	1255	40.7727	44.2251	43.6725	39.5082	37.5309	36.7677	29.619	26.9788	1531.08	-0.35004	0.121504	-2.88089	0.00396559	0.0112496
Akt1s1	689	1807	1658	1064	1947	1395	919	1626	28.9314	29.166	32.1105	32.7644	34.7469	32.1573	31.468	34.9542	1312.09	0.115164	0.0932304	1.23527	0.216731	0.314742
Akt2	994	2768	2113	1142	2660	2338	1490	2623	41.7384	44.677	40.9224	35.1663	47.4713	53.8952	51.02	56.3868	1900.71	0.352074	0.104811	3.35913	0.000781883	0.00277061
Akt3	195	551	450	246	398	292	227	534	8.18813	8.89344	8.71514	7.57523	7.10286	6.73113	7.77284	11.4794	340.224	-0.0134281	0.161014	-0.0833976	0.933535	0.954062
Aktip	1217	2760	2482	1726	2107	1651	1215	1714	51.1023	44.5479	48.0688	53.1498	37.6023	38.0586	41.6035	36.8459	1796.79	-0.346036	0.0947666	-3.65145	0.00026076	0.00106605
Alad	1191	4260	2449	1561	3019	2493	1709	2718	50.0106	68.7587	47.4297	48.0689	53.8782	57.4682	58.5189	58.429	2265.64	0.086772	0.125818	0.689661	0.490408	0.596033
Alas1	816	2198	1801	926	2430	2019	1302	2035	34.2642	35.4769	34.8799	28.5149	43.3667	46.5416	44.5826	43.7465	1594.04	0.410899	0.0984209	4.17491	2.98104e-05	0.000161461
Alas2	9	12	25	5	24	14	13	10	0.377913	0.193687	0.484175	0.153968	0.428313	0.322726	0.445141	0.21497	13.4173	0.148919	0.323062	0.46096	0.644827	0.733989
Alcam	21	57	51	34	54	47	22	16	0.881798	0.920011	0.987716	1.04698	0.963704	1.08344	0.753315	0.343953	35.7379	-0.235817	0.264153	-0.892731	0.372001	0.482647
Aldh16a1	929	2291	2046	1044	2849	2260	1556	2720	39.0091	36.978	39.6248	32.1485	50.8443	52.0971	53.2799	58.472	1855.54	0.527337	0.10049	5.24768	1.54025e-07	1.63277e-06
Aldh18a1	669	1732	1369	704	1252	1047	641	1324	28.0916	27.9554	26.5134	21.6787	22.3437	24.1353	21.9489	28.4621	1029.65	-0.101686	0.122549	-0.829754	0.406678	0.516719
Aldh1a2	41	92	116	50	128	94	78	97	1.72161	1.48493	2.24657	1.53968	2.28434	2.16687	2.67084	2.08521	82.9341	0.354173	0.186276	1.90133	0.0572583	0.106823
Aldh1a3	24	38	53	19	36	36	10	19	1.00777	0.613341	1.02645	0.585079	0.642469	0.829866	0.342416	0.408444	27.9305	-0.405952	0.278657	-1.45682	0.145167	0.228117
Aldh1a7	9	17	16	7	4	11	2	2	0.377913	0.274389	0.309872	0.215555	0.0713855	0.25357	0.0684832	0.0429941	8.2635	-0.814939	0.344183	-2.36775	0.0178965	0.0407452
Aldh1b1	160	336	285	136	375	303	267	421	6.71846	5.42322	5.51959	4.18793	6.69239	6.9847	9.14251	9.05026	275.008	0.516385	0.158198	3.26418	0.00109783	0.00371419
Aldh1l1	88	198	153	67	245	184	133	209	3.69515	3.19583	2.96315	2.06317	4.37236	4.24154	4.55413	4.49288	151.422	0.53857	0.161202	3.34096	0.000834896	0.00293217
Aldh1l2	16	61	47	36	81	71	33	70	0.671846	0.984574	0.910248	1.10857	1.44556	1.63668	1.12997	1.50479	48.0824	0.562453	0.214382	2.6236	0.00870049	0.0220742
Aldh2	2777	6172	5505	2853	6428	5254	3287	5782	116.607	99.6195	106.615	87.8542	114.716	121.114	112.552	124.296	4522.33	0.198834	0.103483	1.92141	0.0546804	0.10289
Aldh3a1	101	281	234	138	103	75	71	137	4.24103	4.53549	4.53187	4.24952	1.83818	1.72889	2.43115	2.9451	135.67	-0.918176	0.17288	-5.31107	1.08983e-07	1.21141e-06
Aldh3a2	643	1708	1346	737	1821	1349	928	1551	26.9998	27.5681	26.068	22.6949	32.4982	31.0969	31.7762	33.3419	1187.92	0.310136	0.0959903	3.2309	0.00123399	0.00410859
Aldh3b1	28	66	52	42	40	32	21	24	1.17573	1.06528	1.00708	1.29333	0.713855	0.737658	0.719074	0.515929	37.0025	-0.655146	0.230125	-2.84691	0.00441453	0.0123355
Aldh3b2	9	22	23	6	90	32	22	42	0.377913	0.355092	0.445441	0.184762	1.60617	0.737658	0.753315	0.902876	27.4564	1.20801	0.288445	4.18802	2.81396e-05	0.000153458
Aldh4a1	1341	3236	2670	1672	3897	2534	2000	2766	56.3091	52.2308	51.7098	51.4869	69.5473	58.4133	68.4832	59.4608	2394.03	0.268632	0.0960409	2.79706	0.00515703	0.0140585
Aldh5a1	134	357	270	174	367	336	212	372	5.62671	5.76218	5.22908	5.35809	6.54962	7.74541	7.25922	7.9969	263.787	0.41261	0.123133	3.35091	0.000805454	0.0028428
Aldh6a1	351	898	847	430	1220	774	693	967	14.7386	14.4942	16.4038	13.2413	21.7726	17.8421	23.7294	20.7876	732.12	0.496521	0.118088	4.20467	2.61463e-05	0.000144412
Aldh7a1	2306	5545	5032	2592	5608	4388	2940	4816	96.8298	89.4993	97.4546	79.8171	100.082	101.151	100.67	103.53	3936.98	0.154423	0.0917029	1.68395	0.0921909	0.157681
Aldh9a1	3147	6667	6890	4065	5256	2914	2711	3933	132.144	107.609	133.438	125.176	93.8005	67.173	92.829	84.5479	4283.47	-0.540582	0.122992	-4.39528	1.10629e-05	6.80438e-05
Aldoa	16528	36264	34860	17897	32322	30450	18722	32154	694.017	585.321	675.133	551.114	576.83	701.928	641.071	691.216	26193.9	0.058067	0.108054	0.537387	0.591	0.687641
Aldoart1	8	15	14	6	15	14	3	11	0.335923	0.242108	0.271138	0.184762	0.267696	0.322726	0.102725	0.236468	10.0521	-0.0641565	0.327182	-0.196088	0.844541	0.88953
Aldoart2	4	12	4	8	24	10	5	16	0.167962	0.193687	0.0774679	0.246349	0.428313	0.230518	0.171208	0.343953	9.51926	0.532476	0.335904	1.5852	0.11292	0.185753
Aldoc	343	686	758	465	563	499	261	465	14.4027	11.0724	14.6802	14.319	10.0475	11.5029	8.93706	9.99613	486.125	-0.407026	0.128505	-3.16739	0.00153812	0.00497854
Alg1	556	1357	1110	840	1289	950	747	1065	23.3467	21.9027	21.4973	25.8666	23.004	21.8992	25.5785	22.8944	952.149	0.0124078	0.102658	0.120865	0.903798	0.933493
Alg10b	512	1519	1080	728	1249	817	532	932	21.4991	24.5175	20.9163	22.4178	22.2901	18.8333	18.2165	20.0352	863.771	-0.165876	0.106203	-1.56187	0.118318	0.192894
Alg11	1289	2777	2550	1961	2200	1503	1282	1699	54.1256	44.8223	49.3858	60.3863	39.262	34.6469	43.8977	36.5235	1858.59	-0.42208	0.118604	-3.55874	0.000372637	0.00145304
Alg12	235	553	516	380	564	289	261	372	9.86774	8.92572	9.99336	11.7016	10.0654	6.66198	8.93706	7.9969	379.6	-0.251401	0.143324	-1.75407	0.0794186	0.139809
Alg13	6568	16643	16172	7413	13184	8331	6326	8847	275.793	268.627	313.203	228.273	235.287	192.045	216.612	190.184	9829.32	-0.369689	0.116879	-3.163	0.00156152	0.00504025
Alg14	331	667	624	412	592	389	308	420	13.8988	10.7657	12.085	12.687	10.5651	8.96716	10.5464	9.02876	453.289	-0.322201	0.120701	-2.66942	0.00759834	0.0196508
Alg2	827	1797	1777	977	1965	1264	958	1205	34.726	29.0046	34.4151	30.0854	35.0681	29.1375	32.8035	25.9039	1285.7	-0.0583573	0.119358	-0.488927	0.624893	0.717457
Alg3	420	1011	776	575	860	778	563	878	17.636	16.3181	15.0288	17.7063	15.3479	17.9343	19.278	18.8744	707.107	0.0975408	0.112153	0.869714	0.384457	0.495011
Alg5	649	1523	1447	1202	1362	830	679	881	27.2518	24.5821	28.024	37.0139	24.3068	19.133	23.25	18.9389	1036.68	-0.429025	0.140015	-3.06412	0.00218308	0.00673013
Alg6	537	1166	1128	761	952	500	431	535	22.5488	18.8199	21.846	23.434	16.9897	11.5259	14.7581	11.5009	723.999	-0.631756	0.140245	-4.50465	6.64832e-06	4.38174e-05
Alg8	180	452	333	248	408	286	217	355	7.55827	7.29553	6.4492	7.63682	7.28132	6.59282	7.43043	7.63145	296.288	0.00448281	0.118857	0.0377159	0.969914	0.978987
Alg9	360	832	744	450	830	585	411	715	15.1165	13.4289	14.409	13.8571	14.8125	13.4853	14.0733	15.3704	586.44	0.027338	0.100366	0.272384	0.785327	0.845898
Alk	32	68	50	37	93	61	60	84	1.34369	1.09756	0.968349	1.13936	1.65971	1.40616	2.0545	1.80575	58.7453	0.563361	0.200756	2.8062	0.00501301	0.0137136
Alkbh1	880	2366	2027	1674	1832	1129	864	1203	36.9515	38.1885	39.2569	51.5485	32.6946	26.0255	29.5847	25.8609	1433.99	-0.519889	0.129499	-4.01462	5.95407e-05	0.000295862
Alkbh2	374	721	750	494	702	607	418	605	15.7044	11.6373	14.5252	15.2121	12.5282	13.9925	14.313	13.0057	567.833	-0.0776676	0.120361	-0.645288	0.51874	0.623396
Alkbh3	334	741	698	529	655	470	368	582	14.0248	11.9601	13.5182	16.2898	11.6894	10.8344	12.6009	12.5113	529.491	-0.217883	0.12078	-1.80398	0.0712352	0.127907
Alkbh4	322	736	683	412	825	672	438	703	13.5209	11.8794	13.2276	12.687	14.7233	15.4908	14.9978	15.1124	571.523	0.232178	0.0977044	2.37633	0.0174858	0.039991
Alkbh5	1558	4796	3574	1835	4151	3524	2008	3440	65.421	77.4101	69.2176	56.5063	74.0803	81.2346	68.7571	73.9498	2900.52	0.14537	0.111648	1.30203	0.192905	0.286495
Alkbh6	253	574	523	412	590	440	366	594	10.6236	9.26468	10.1289	12.687	10.5294	10.1428	12.5324	12.7692	453.976	0.104917	0.132121	0.794101	0.427137	0.536978
Alkbh7	409	779	884	681	737	538	402	620	17.1741	12.5735	17.1204	20.9705	13.1528	12.4019	13.7651	13.3282	616.815	-0.34686	0.141185	-2.45678	0.0140189	0.0330683
Alkbh8	401	938	861	590	827	569	454	500	16.8381	15.1398	16.675	18.1682	14.7589	13.1165	15.5457	10.7485	619.397	-0.292477	0.12851	-2.27592	0.0228511	0.0499044
Alms1	874	2735	1988	1118	1702	998	879	1066	36.6996	44.1444	38.5016	34.4273	30.3745	23.0057	30.0984	22.9159	1331.89	-0.514699	0.129015	-3.98944	6.62305e-05	0.000323779
Alox12	33	47	52	39	56	43	34	42	1.38568	0.758606	1.00708	1.20095	0.999397	0.991228	1.16421	0.902876	43.0541	-0.0595537	0.226804	-0.262578	0.792876	0.851442
Alox12b	9	30	21	5	35	41	25	37	0.377913	0.484216	0.406707	0.153968	0.624623	0.945125	0.85604	0.795391	23.7743	0.895728	0.279773	3.20162	0.00136656	0.00449351
Alox12e	25	39	43	29	196	145	72	157	1.04976	0.629481	0.83278	0.893015	3.49789	3.34251	2.4654	3.37504	82.3496	1.77654	0.198695	8.94104	3.85514e-19	4.79434e-17
Alox15	72	225	181	119	212	188	87	147	3.02331	3.63162	3.50542	3.66444	3.78343	4.33374	2.97902	3.16007	143.757	0.0410001	0.157372	0.26053	0.794455	0.852519
Alox5	11	30	42	27	28	24	12	20	0.461894	0.484216	0.813413	0.831428	0.499698	0.553244	0.410899	0.429941	22.959	-0.36449	0.274353	-1.32855	0.183997	0.276069
Alox5ap	136	355	341	253	309	210	148	225	5.71069	5.7299	6.60414	7.79079	5.51453	4.84088	5.06776	4.83684	235.98	-0.334044	0.138033	-2.42003	0.0155194	0.0360837
Alox8	32	80	81	75	105	61	84	95	1.34369	1.29124	1.56873	2.30952	1.87387	1.40616	2.87629	2.04222	75.3148	0.286945	0.224153	1.28013	0.200499	0.29566
Aloxe3	21	38	27	20	62	74	32	72	0.881798	0.613341	0.522908	0.615873	1.10648	1.70583	1.09573	1.54779	41.4145	0.948224	0.237793	3.9876	6.67437e-05	0.000325742
Alpk1	4	23	13	13	25	6	13	13	0.167962	0.371233	0.251771	0.400317	0.446159	0.138311	0.445141	0.279462	12.8003	0.066342	0.323985	0.204769	0.837753	0.884299
Alpk3	116	396	249	149	730	522	398	666	4.87088	6.39166	4.82238	4.58825	13.0279	12.0331	13.6282	14.317	377.192	1.29534	0.133243	9.72167	2.43757e-22	5.70497e-20
Alpl	1797	5158	3534	2141	5617	4789	3096	6346	75.4567	83.253	68.4429	65.9292	100.243	110.395	106.012	136.42	3819.83	0.608921	0.120506	5.05302	4.34875e-07	4.06763e-06
Alppl2	21	48	33	18	95	167	95	140	0.881798	0.774746	0.63911	0.554285	1.69541	3.84965	3.25295	3.00959	75.0374	1.7769	0.236655	7.50838	5.98613e-14	2.72369e-12
Als2	831	2632	1881	902	3004	2258	1516	3102	34.894	42.4819	36.4293	27.7759	53.6105	52.051	51.9103	66.6838	1872.86	0.636141	0.135307	4.70145	2.58319e-06	1.91847e-05
Als2cl	168	670	400	338	679	608	346	619	7.05438	10.8142	7.74679	10.4082	12.1177	14.0155	11.8476	13.3067	446.978	0.481424	0.14472	3.32658	0.000879183	0.00306578
Als2cr11	3	10	11	7	13	9	9	15	0.125971	0.161405	0.213037	0.215555	0.232003	0.207466	0.308174	0.322456	9.14355	0.363257	0.329367	1.10289	0.270073	0.374665
Alx1	9	14	11	7	16	6	8	10	0.377913	0.225968	0.213037	0.215555	0.285542	0.138311	0.273933	0.21497	9.95836	-0.0881141	0.327244	-0.269261	0.787728	0.847719
Alyref	4582	10205	9750	5770	7003	5415	3980	6224	192.4	164.714	188.828	177.679	124.978	124.826	136.282	133.798	6365.97	-0.469266	0.0876467	-5.35406	8.60011e-08	9.87183e-07
Alyref2	44	89	59	70	98	85	63	107	1.84758	1.43651	1.14265	2.15555	1.74894	1.9594	2.15722	2.30018	75.5008	0.30445	0.203461	1.49636	0.134561	0.214304
Amacr	326	771	707	443	736	546	433	710	13.6889	12.4444	13.6925	13.6416	13.1349	12.5863	14.8266	15.2629	559.435	0.0607868	0.108223	0.561681	0.574334	0.673698
Ambra1	931	2782	2050	1206	2642	2436	1446	2774	39.093	44.903	39.7023	37.1371	47.1501	56.1542	49.5134	59.6328	1910.99	0.390313	0.109191	3.57459	0.000350772	0.00137809
Amdhd1	11	13	22	11	9	11	4	20	0.461894	0.209827	0.426074	0.33873	0.160617	0.25357	0.136966	0.429941	12.3767	-0.334836	0.326676	-1.02498	0.305373	0.412569
Amdhd2	234	529	494	255	714	632	416	654	9.82575	8.53835	9.56729	7.85237	12.7423	14.5688	14.2445	14.0591	467.903	0.619864	0.113431	5.4647	4.63688e-08	5.6947e-07
Amer1	391	957	800	752	841	567	425	588	16.4182	15.4465	15.4936	23.1568	15.0088	13.0704	14.5527	12.6403	643.952	-0.334292	0.141156	-2.36825	0.0178727	0.0407032
Amfr	1065	2289	2249	1256	2375	1566	1135	1366	44.7198	36.9457	43.5563	38.6768	42.3851	36.0992	38.8642	29.365	1590.14	-0.153697	0.124723	-1.23231	0.217833	0.315947
Amh	8	11	6	12	4	7	1	9	0.335923	0.177546	0.116202	0.369524	0.0713855	0.161363	0.0342416	0.193473	7.47253	-0.559193	0.346926	-1.61185	0.106995	0.177822
Amhr2	85	245	155	156	193	158	112	177	3.56918	3.95443	3.00188	4.80381	3.44435	3.64219	3.83506	3.80498	153.867	-0.0526284	0.15896	-0.331079	0.740585	0.810471
Amigo1	37	109	94	73	116	103	61	110	1.55364	1.75932	1.8205	2.24793	2.07018	2.37434	2.08874	2.36468	83.34	0.250799	0.174706	1.43555	0.151132	0.235872
Amigo2	134	450	344	255	277	315	140	225	5.62671	7.26325	6.66224	7.85237	4.94345	7.26132	4.79382	4.83684	252.078	-0.312517	0.160235	-1.95037	0.0511325	0.0974032
Amigo3	11	29	25	17	21	20	14	45	0.461894	0.468076	0.484175	0.523492	0.374774	0.461036	0.479382	0.967367	21.6048	0.187453	0.289976	0.646446	0.517991	0.622739
Ammecr1	160	445	392	164	375	274	158	241	6.71846	7.18254	7.59186	5.05015	6.69239	6.3162	5.41017	5.18079	256.699	-0.163984	0.15015	-1.09213	0.274776	0.379828
Ammecr1l	624	1832	1442	912	1823	1402	801	1522	26.202	29.5695	27.9272	28.0838	32.5339	32.3187	27.4275	32.7185	1212.17	0.157952	0.097699	1.61672	0.105939	0.176384
Amn	23	44	71	29	71	54	27	40	0.965779	0.710184	1.37506	0.893015	1.26709	1.2448	0.924523	0.859882	42.1853	0.112966	0.240992	0.468752	0.639247	0.72923
Amn1	113	266	268	272	208	162	108	165	4.74491	4.29339	5.19035	8.37587	3.71205	3.7344	3.69809	3.54701	190.933	-0.570537	0.183587	-3.10772	0.00188538	0.00594708
Amot	318	1073	760	418	1043	631	323	440	13.3529	17.3188	14.7189	12.8717	18.6138	14.5457	11.06	9.4587	573.066	-0.110085	0.177034	-0.621831	0.534053	0.637135
Amotl1	337	1038	771	458	1248	938	518	931	14.1508	16.7539	14.9319	14.1035	22.2723	21.6226	17.7371	20.0138	724.831	0.432471	0.112366	3.84878	0.000118708	0.000539794
Amotl2	839	2989	1923	1232	3371	3487	1347	2924	35.2299	48.2441	37.2427	37.9377	60.1601	80.3817	46.1234	62.8574	2089.61	0.619452	0.153319	4.04029	5.33862e-05	0.000268996
Ampd1	10	32	28	35	43	28	14	58	0.419904	0.516498	0.542275	1.07778	0.767394	0.645451	0.479382	1.24683	29.1574	0.251258	0.287718	0.873277	0.382512	0.493023
Ampd2	958	3132	2126	1511	3024	2558	1533	2928	40.2268	50.5522	41.1742	46.5292	53.9674	58.9666	52.4924	62.9434	2082.83	0.345763	0.108605	3.18366	0.00145425	0.00474655
Ampd3	48	141	93	45	105	82	47	112	2.01554	2.27582	1.80113	1.38571	1.87387	1.89025	1.60936	2.40767	78.1183	0.0509395	0.195151	0.261027	0.794072	0.852178
Amph	186	524	323	201	714	586	375	672	7.81021	8.45765	6.25553	6.18952	12.7423	13.5084	12.8406	14.446	421.07	0.866186	0.129622	6.68239	2.35081e-11	6.60061e-10
Amt	1428	3068	2894	1791	2791	1781	1591	1993	59.9623	49.5192	56.048	55.1514	49.8092	41.0553	54.4784	42.8436	2093.15	-0.223232	0.114486	-1.94986	0.0511929	0.0974691
Amz1	42	84	78	69	93	117	57	100	1.7636	1.35581	1.51062	2.12476	1.65971	2.69706	1.95177	2.1497	77.8812	0.312141	0.201394	1.54991	0.121164	0.196659
Amz2	605	1633	1443	777	1219	904	635	1138	25.4042	26.3575	27.9466	23.9266	21.7547	20.8388	21.7434	24.4636	985.15	-0.219725	0.099315	-2.2124	0.0269388	0.0573798
Anapc1	2748	8189	5995	3193	6421	4393	2956	5239	115.39	132.175	116.105	98.3241	114.592	101.267	101.218	112.623	4564.91	-0.102271	0.10767	-0.949862	0.342182	0.451521
Anapc10	1379	3311	3070	2261	2559	1878	1366	1834	57.9047	53.4414	59.4566	69.6244	45.6689	43.2913	46.774	39.4256	2127.55	-0.445458	0.108195	-4.11718	3.83534e-05	0.000201589
Anapc11	2539	4800	4928	3923	3566	2459	2129	2781	106.614	77.4746	95.4405	120.803	63.6402	56.6844	72.9004	59.7833	3344.69	-0.635649	0.135695	-4.68441	2.80771e-06	2.06391e-05
Anapc13	1036	2077	1996	1671	1658	1195	899	1609	43.502	33.5239	38.6565	51.4562	29.5893	27.5469	30.7832	34.5887	1482.81	-0.429131	0.13396	-3.20343	0.00135802	0.00447031
Anapc15	1386	3242	2916	1946	2465	2066	1438	2057	58.1987	52.3277	56.4741	59.9244	43.9913	47.6251	49.2394	44.2194	2109.18	-0.288981	0.089746	-3.21998	0.00128198	0.00425524
Anapc16	991	2017	2061	1575	1718	1245	861	1289	41.6125	32.5555	39.9153	48.5	30.6601	28.6995	29.482	27.7097	1428.99	-0.463123	0.121786	-3.80277	0.000143087	0.000631281
Anapc2	1926	5063	3955	2047	4374	3482	2274	4092	80.8735	81.7196	76.5964	63.0346	78.06	80.2664	77.8654	87.9659	3206.68	0.0986036	0.105776	0.932195	0.351236	0.46109
Anapc4	1550	3740	3717	1969	2820	2253	1600	2330	65.0851	60.3657	71.9871	60.6327	50.3268	51.9358	54.7866	50.0881	2381.57	-0.312223	0.093466	-3.34049	0.000836293	0.00293519
Anapc5	6538	16579	13261	7314	13960	11735	7602	14536	274.533	267.594	256.826	225.225	249.135	270.513	260.305	312.481	10835.7	0.0909876	0.104664	0.869332	0.384665	0.495164
Anapc7	1419	3003	2684	1530	3049	2264	1707	2568	59.5844	48.4701	51.981	47.1142	54.4136	52.1893	58.4504	55.2044	2188.06	0.0878695	0.100655	0.872979	0.382674	0.493132
Ang	1	11	2	13	12	3	3	6	0.0419904	0.177546	0.038734	0.400317	0.214156	0.0691555	0.102725	0.128982	6.00813	-0.150136	0.348356	-0.430984	0.66648	0.752005
Angel1	325	726	578	339	802	678	452	728	13.6469	11.718	11.1941	10.439	14.3128	15.6291	15.4772	15.6499	553.236	0.37238	0.110663	3.36498	0.0007655	0.00272133
Angel2	853	2380	2085	1299	1742	1191	869	1849	35.8178	38.4145	40.3802	40.0009	31.0884	27.4547	29.7559	39.748	1447.04	-0.263448	0.121884	-2.16147	0.0306594	0.0638638
Angpt1	8	10	26	8	13	2	1	1	0.335923	0.161405	0.503541	0.246349	0.232003	0.0461036	0.0342416	0.021497	8.09406	-0.905948	0.349031	-2.59561	0.00944241	0.0237136
Angpt2	18	29	38	23	42	34	35	33	0.755827	0.468076	0.735945	0.708253	0.749548	0.783762	1.19846	0.709403	31.2756	0.310813	0.25369	1.22517	0.220513	0.319067
Angptl2	13	34	26	20	25	16	13	20	0.545875	0.548779	0.503541	0.615873	0.446159	0.368829	0.445141	0.429941	19.9867	-0.312164	0.271751	-1.14871	0.250675	0.353335
Angptl4	703	1369	1415	896	1360	963	874	1049	29.5192	22.0964	27.4043	27.5911	24.2711	22.1989	29.9272	22.5504	1052.33	-0.103365	0.128203	-0.806261	0.420093	0.529665
Angptl6	112	256	252	143	253	166	136	182	4.70292	4.13198	4.88048	4.40349	4.51513	3.8266	4.65686	3.91246	179.331	-0.0954849	0.1379	-0.692424	0.488671	0.594765
Ank	156	385	321	192	411	321	163	262	6.5505	6.21411	6.2168	5.91238	7.33486	7.39963	5.58138	5.63223	260.279	0.0644618	0.136254	0.4731	0.636142	0.727115
Ank1	9	22	9	9	22	12	4	14	0.377913	0.355092	0.174303	0.277143	0.39262	0.276622	0.136966	0.300959	11.7317	-0.020732	0.322681	-0.0642491	0.948772	0.964413
Ank2	120	496	259	151	540	460	290	537	5.03885	8.00571	5.01605	4.64984	9.63704	10.6038	9.93006	11.5439	329.817	0.814759	0.163685	4.9776	6.43762e-07	5.78505e-06
Ank3	184	428	323	208	291	212	159	224	7.72623	6.90816	6.25553	6.40507	5.19329	4.88699	5.44441	4.81534	243.862	-0.406349	0.125312	-3.2427	0.00118402	0.00397198
Ankef1	7	14	12	13	14	15	6	9	0.293933	0.225968	0.232404	0.400317	0.249849	0.345777	0.20545	0.193473	10.9922	-0.115442	0.321476	-0.359101	0.719519	0.793306
Ankfy1	1996	5907	4372	2303	5952	4135	2918	4753	83.8128	95.3422	84.6724	70.9177	106.222	95.3193	99.917	102.175	3780.04	0.263075	0.104691	2.51287	0.0119754	0.0289393
Ankhd1	960	3240	2098	1225	3429	2479	1617	2833	40.3108	52.2954	40.6319	37.7222	61.1952	57.1455	55.3687	60.9011	2076.27	0.442202	0.115255	3.83672	0.000124689	0.00056075
Ankib1	278	756	626	345	861	675	424	660	11.6733	12.2023	12.1237	10.6238	15.3657	15.56	14.5184	14.1881	543.961	0.344896	0.101792	3.38825	0.000703408	0.00253053
Ankle1	149	482	277	282	400	451	233	339	6.25657	7.77974	5.36465	8.6838	7.13855	10.3964	7.97829	7.2875	311.696	0.209515	0.166786	1.25619	0.209048	0.305827
Ankle2	2050	4877	4494	2563	4062	2403	1806	2330	86.0803	78.7175	87.0352	78.9241	72.492	55.3935	61.8403	50.0881	2920.97	-0.449544	0.119278	-3.76888	0.00016398	0.000713239
Ankmy1	15	22	15	15	46	43	24	83	0.629856	0.355092	0.290505	0.461904	0.820933	0.991228	0.821798	1.78425	31.5127	1.12236	0.281346	3.98925	6.62835e-05	0.000323934
Ankmy2	557	1266	1205	604	1317	1020	695	1121	23.3886	20.4339	23.3372	18.5994	23.5037	23.5129	23.7979	24.0982	924.926	0.143866	0.103638	1.38816	0.165087	0.253049
Ankra2	200	440	407	284	346	243	204	248	8.39808	7.10184	7.88236	8.74539	6.17484	5.60159	6.98529	5.33127	287.815	-0.399471	0.130249	-3.06699	0.00216229	0.00667796
Ankrd1	17	16	23	27	18	34	14	4	0.713837	0.258249	0.445441	0.831428	0.321235	0.783762	0.479382	0.0859882	20.0645	-0.262156	0.33376	-0.785462	0.432182	0.541547
Ankrd10	2791	7159	6408	4878	4743	3362	2258	4152	117.195	115.55	124.104	150.211	84.6453	77.5002	77.3175	89.2557	4278.67	-0.609148	0.109104	-5.58319	2.36148e-08	3.12096e-07
Ankrd11	3020	12050	6496	4577	9589	5031	4269	9040	126.811	194.494	125.808	140.942	171.129	115.974	146.177	194.333	6223.46	0.0882001	0.163653	0.538946	0.589924	0.686972
Ankrd12	59	262	164	147	257	205	118	245	2.47743	4.22882	3.17618	4.52666	4.58652	4.72562	4.04051	5.26678	169.085	0.33733	0.173374	1.94568	0.0516932	0.0982302
Ankrd13a	1064	3431	2369	1145	3262	2931	1636	2914	44.6778	55.3782	45.8804	35.2587	58.2149	67.5649	56.0193	62.6424	2178.99	0.414836	0.131147	3.16314	0.00156075	0.00503882
Ankrd13b	236	918	570	602	862	742	498	842	9.90973	14.817	11.0392	18.5378	15.3836	17.1045	17.0523	18.1005	624.28	0.2963	0.163502	1.81221	0.0699531	0.126009
Ankrd13c	754	1969	1832	935	2014	1289	992	1410	31.6608	31.7807	35.4803	28.792	35.9426	29.7138	33.9677	30.3108	1319	0.0230008	0.106906	0.215149	0.829651	0.878767
Ankrd13d	72	221	150	139	205	166	101	172	3.02331	3.56706	2.90505	4.28031	3.65851	3.8266	3.4584	3.69749	145.476	0.0861204	0.154695	0.556711	0.577725	0.676793
Ankrd16	234	560	473	486	483	447	303	451	9.82575	9.03871	9.16058	14.9657	8.6198	10.3042	10.3752	9.69517	419.712	-0.131034	0.158466	-0.826892	0.408298	0.518342
Ankrd17	1498	6110	3532	1907	5343	3934	2374	4555	62.9016	98.6188	68.4042	58.7234	95.3532	90.6859	81.2896	97.9191	3347.54	0.3227	0.147271	2.1912	0.0284374	0.0600469
Ankrd2	5	2	4	13	39	17	8	15	0.209952	0.0322811	0.0774679	0.400317	0.696009	0.391881	0.273933	0.322456	12.3085	0.771197	0.344742	2.23702	0.0252847	0.0543803
Ankrd22	12	30	36	37	85	116	44	46	0.503885	0.484216	0.697211	1.13936	1.51694	2.67401	1.50663	0.988864	48.691	1.01274	0.273986	3.69631	0.000218759	0.000912615
Ankrd23	31	87	59	79	106	100	51	138	1.3017	1.40423	1.14265	2.4327	1.89172	2.30518	1.74632	2.96659	77.7689	0.457609	0.227488	2.01158	0.0442647	0.0863905
Ankrd24	209	513	492	395	432	341	251	390	8.77599	8.2801	9.52855	12.1635	7.70963	7.86067	8.59464	8.38385	364.996	-0.240803	0.135258	-1.78032	0.0750242	0.133331
Ankrd26	322	1130	738	539	892	662	494	827	13.5209	18.2388	14.2928	16.5978	15.919	15.2603	16.9153	17.7781	657.957	0.0653539	0.120212	0.543656	0.586678	0.684267
Ankrd27	1298	3368	2677	1585	2900	2230	1569	2472	54.5035	54.3614	51.8454	48.8079	51.7545	51.4056	53.7251	53.1407	2147.8	0.00310794	0.0821202	0.0378462	0.96981	0.978948
Ankrd28	2058	4615	4502	2391	4123	2378	1787	2588	86.4162	74.4886	87.1901	73.6276	73.5806	54.8172	61.1897	55.6344	2902.4	-0.379486	0.118298	-3.20789	0.00133712	0.00441112
Ankrd33b	43	157	99	63	240	192	109	140	1.80559	2.53407	1.91733	1.94	4.28313	4.42595	3.73233	3.00959	121.063	0.836604	0.176432	4.7418	2.11831e-06	1.61043e-05
Ankrd34a	44	135	93	69	31	28	21	16	1.84758	2.17897	1.80113	2.12476	0.553238	0.645451	0.719074	0.343953	52.2901	-1.6286	0.223019	-7.30254	2.82392e-13	1.14673e-11
Ankrd34b	14	33	34	15	14	31	14	16	0.587865	0.532638	0.658477	0.461904	0.249849	0.714606	0.479382	0.343953	20.6243	-0.270695	0.292914	-0.924147	0.35541	0.465601
Ankrd35	166	472	275	158	423	400	253	509	6.9704	7.61834	5.32592	4.86539	7.54902	9.22073	8.66312	10.942	313.075	0.520907	0.162062	3.21424	0.00130791	0.00432988
Ankrd36	11	40	21	29	52	40	31	37	0.461894	0.645622	0.406707	0.893015	0.928011	0.922073	1.06149	0.795391	31.3009	0.520748	0.255087	2.04145	0.041206	0.0815055
Ankrd37	192	379	413	388	328	246	218	257	8.06215	6.11727	7.99856	11.9479	5.85361	5.67075	7.46467	5.52474	300.198	-0.443196	0.177705	-2.49401	0.012631	0.0302853
Ankrd39	138	277	278	244	284	192	150	196	5.79467	4.47093	5.38402	7.51364	5.06837	4.42595	5.13624	4.21342	215.051	-0.273445	0.161422	-1.69398	0.0902699	0.154992
Ankrd40	1288	3336	2645	1513	3018	2507	1517	2809	54.0836	53.8449	51.2257	46.5908	53.8604	57.7909	51.9445	60.3852	2199.93	0.120664	0.0945995	1.27553	0.202122	0.297647
Ankrd42	10	50	24	20	87	69	31	57	0.419904	0.807027	0.464808	0.615873	1.55263	1.59058	1.06149	1.22533	39.6119	1.03383	0.243843	4.23973	2.23785e-05	0.000125763
Ankrd44	22	111	69	31	228	205	116	187	0.923789	1.7916	1.33632	0.954602	4.06897	4.72562	3.97203	4.01995	111.566	1.55459	0.19098	8.14005	3.95113e-16	2.9115e-14
Ankrd45	331	928	616	384	1454	1162	678	1389	13.8988	14.9784	11.9301	11.8248	25.9486	26.7862	23.2158	29.8594	811.124	0.977184	0.120338	8.1203	4.65032e-16	3.37729e-14
Ankrd46	648	1837	1646	821	1469	1208	763	1319	27.2098	29.6502	31.878	25.2816	26.2163	27.8466	26.1263	28.3546	1139.39	-0.0719509	0.102283	-0.70345	0.481775	0.588287
Ankrd49	468	1186	1042	838	862	662	450	706	19.6515	19.1427	20.1804	25.8051	15.3836	15.2603	15.4087	15.1769	747.476	-0.45475	0.115881	-3.92427	8.69943e-05	0.000411561
Ankrd50	148	434	309	179	364	336	135	313	6.21458	7.005	5.9844	5.51206	6.49608	7.74541	4.62262	6.72858	257.549	0.0507715	0.154432	0.328763	0.742335	0.811823
Ankrd52	412	1422	832	802	981	720	493	774	17.3	22.9519	16.1133	24.6965	17.5073	16.5973	16.8811	16.6387	761.18	-0.25166	0.138012	-1.82346	0.0682338	0.123516
Ankrd54	333	863	797	424	756	688	448	697	13.9828	13.9293	15.4355	13.0565	13.4919	15.8597	15.3402	14.9834	594.253	0.0755184	0.105854	0.71342	0.475586	0.58233
Ankrd6	335	1048	734	399	874	573	457	958	14.0668	16.9153	14.2154	12.2867	15.5977	13.2087	15.6484	20.5942	627.293	0.167923	0.145617	1.15318	0.248835	0.3513
Ankrd9	134	319	320	202	253	221	143	273	5.62671	5.14884	6.19743	6.22031	4.51513	5.09445	4.89655	5.86869	223.042	-0.177478	0.136173	-1.30332	0.192465	0.286046
Anks1	225	869	574	328	889	848	476	1086	9.44784	14.0261	11.1166	10.1003	15.8654	19.5479	16.299	23.3458	613.04	0.70446	0.153319	4.59475	4.33278e-06	3.00234e-05
Anks1b	10	15	15	15	32	19	20	25	0.419904	0.242108	0.290505	0.461904	0.571084	0.437985	0.684832	0.537426	18.6639	0.552094	0.288173	1.91584	0.0553852	0.103906
Anks3	283	926	733	550	793	693	443	731	11.8833	14.9461	14.196	16.9365	14.1522	15.9749	15.169	15.7143	609.064	0.0678736	0.119611	0.567454	0.570406	0.670392
Anks6	8	28	25	13	27	30	6	23	0.335923	0.451935	0.484175	0.400317	0.481852	0.691555	0.20545	0.494432	18.1515	0.128806	0.295709	0.435586	0.663137	0.749914
Ankzf1	311	858	722	528	803	699	450	1195	13.059	13.8486	13.983	16.259	14.3306	16.1132	15.4087	25.689	658.818	0.305375	0.165038	1.85033	0.0642659	0.117616
Anln	5009	11964	11199	6453	11194	6751	5256	6003	210.33	193.106	216.891	198.711	199.772	155.623	179.974	129.047	7594.35	-0.291396	0.127531	-2.2849	0.0223186	0.0489403
Ano1	19	73	26	16	97	80	42	80	0.797817	1.17826	0.503541	0.492698	1.7311	1.84415	1.43815	1.71976	49.6859	0.993187	0.244552	4.06126	4.8809e-05	0.000248587
Ano10	59	137	139	71	113	109	66	57	2.47743	2.21126	2.69201	2.18635	2.01664	2.51265	2.25995	1.22533	90.0069	-0.238571	0.200962	-1.18715	0.23517	0.33609
Ano3	54	148	103	91	102	102	49	50	2.26748	2.3888	1.9948	2.80222	1.82033	2.35129	1.67784	1.07485	83.8431	-0.400756	0.2095	-1.91291	0.0557591	0.104555
Ano6	520	1604	1077	670	1913	1364	910	1589	21.835	25.8894	20.8582	20.6317	34.1401	31.4427	31.1599	34.1588	1126.86	0.538364	0.105784	5.08927	3.59448e-07	3.45189e-06
Ano7	15	79	42	41	73	63	54	65	0.629856	1.2751	0.813413	1.26254	1.30279	1.45226	1.84905	1.39731	51.1032	0.485269	0.226858	2.13909	0.0324288	0.0669128
Ano8	175	503	373	323	434	427	219	361	7.34832	8.1187	7.22388	9.94634	7.74533	9.84313	7.49891	7.76043	335.242	0.010791	0.140805	0.0766379	0.938912	0.957483
Ano9	328	1277	773	822	810	612	476	697	13.7728	20.6115	14.9707	25.3124	14.4556	14.1077	16.299	14.9834	688.623	-0.302891	0.163455	-1.85305	0.0638752	0.117082
Anp32a	2412	6765	6189	2811	4857	3786	2736	5474	101.281	109.191	119.862	86.5609	86.6798	87.2742	93.685	117.675	4106.81	-0.110077	0.129754	-0.848353	0.396242	0.506313
Anp32b	7697	22049	18712	8438	13414	12802	6996	15165	323.2	355.883	362.395	259.837	239.391	295.109	239.554	326.003	12293.5	-0.233126	0.134485	-1.73347	0.0830113	0.1448
Anp32e	3887	10360	9174	3872	6591	5113	3384	5866	163.217	167.216	177.673	119.233	117.625	117.864	115.874	126.102	5655.9	-0.381733	0.121719	-3.13617	0.00171171	0.00546085
Anpep	251	876	529	310	588	566	411	630	10.5396	14.1391	10.2451	9.54602	10.4937	13.0473	14.0733	13.5431	489.552	0.185475	0.145031	1.27886	0.200946	0.296116
Antxr1	39	135	89	91	141	174	78	80	1.63763	2.17897	1.72366	2.80222	2.51634	4.01102	2.67084	1.71976	98.6014	0.339214	0.224922	1.50814	0.131518	0.210524
Antxr2	13	37	51	11	17	23	7	9	0.545875	0.5972	0.987716	0.33873	0.303388	0.530192	0.239691	0.193473	19.1273	-0.714177	0.31075	-2.29824	0.0215481	0.0474566
Anxa1	312	736	568	617	1222	961	414	324	13.101	11.8794	11.0004	18.9997	21.8083	22.1528	14.176	6.96504	614.748	0.184013	0.301617	0.610089	0.541803	0.644244
Anxa10	11	36	31	23	50	15	20	24	0.461894	0.58106	0.600376	0.708253	0.892319	0.345777	0.684832	0.515929	24.5241	0.0393807	0.278806	0.141248	0.887674	0.921532
Anxa11	1366	3537	3076	1296	3147	2063	1527	2546	57.3589	57.0891	59.5728	39.9085	56.1625	47.5559	52.2869	54.7315	2174.03	-0.0213057	0.128981	-0.165185	0.868798	0.90711
Anxa2	668	1602	1319	1157	2335	2091	1036	1083	28.0496	25.8572	25.545	35.6282	41.6713	48.2014	35.4743	23.2813	1350.02	0.344378	0.17762	1.93885	0.05252	0.0995191
Anxa3	441	1091	934	1002	755	646	237	232	18.5178	17.6093	18.0888	30.8552	13.474	14.8915	8.11526	4.98732	647.801	-0.79144	0.296219	-2.67181	0.00754443	0.0195368
Anxa4	256	575	549	320	1021	725	498	618	10.7495	9.28082	10.6325	9.85396	18.2211	16.7126	17.0523	13.2852	541.568	0.668183	0.123621	5.40509	6.47773e-08	7.69887e-07
Anxa5	168	351	464	288	632	536	197	195	7.05438	5.66533	8.98628	8.86856	11.2789	12.3558	6.74559	4.19192	333.511	0.138474	0.291476	0.47508	0.63473	0.725777
Anxa6	2433	6549	4877	2093	7016	7037	4140	9073	102.163	105.704	94.4528	64.4511	125.21	162.216	141.76	195.043	5073.3	0.724569	0.159702	4.53701	5.70573e-06	3.81713e-05
Anxa7	2324	4919	4745	2801	5974	4531	3195	4105	97.5857	79.3954	91.8963	86.2529	106.614	104.448	109.402	88.2454	3910.38	0.198587	0.105078	1.8899	0.058771	0.1092
Anxa8	46	120	76	41	83	52	38	72	1.93156	1.93687	1.47189	1.26254	1.48125	1.19869	1.30118	1.54779	62.107	-0.226799	0.201521	-1.12543	0.260405	0.364011
Anxa9	2	14	9	6	19	24	7	13	0.0839808	0.225968	0.174303	0.184762	0.339081	0.553244	0.239691	0.279462	10.6508	0.680797	0.328577	2.07196	0.0382694	0.0767421
Aoah	347	725	633	362	1002	849	562	824	14.5707	11.7019	12.2593	11.1473	17.8821	19.571	19.2438	17.7136	635.261	0.5728	0.110882	5.16585	2.39347e-07	2.41683e-06
Aoc1	9	16	13	5	13	15	5	6	0.377913	0.258249	0.251771	0.153968	0.232003	0.345777	0.171208	0.128982	9.82854	-0.1384	0.331572	-0.417405	0.676382	0.759463
Aoc2	85	239	143	168	183	164	98	195	3.56918	3.85759	2.76948	5.17333	3.26589	3.7805	3.35568	4.19192	153.395	-0.0620017	0.179289	-0.34582	0.729478	0.801361
Aoc3	36	68	70	35	91	62	50	80	1.51165	1.09756	1.35569	1.07778	1.62402	1.42921	1.71208	1.71976	59.0149	0.344925	0.196222	1.75783	0.0787769	0.138838
Aox1	8	44	22	9	46	31	18	42	0.335923	0.710184	0.426074	0.277143	0.820933	0.714606	0.616349	0.902876	24.5939	0.600767	0.278356	2.15827	0.030907	0.0642734
Aox3	8	28	16	7	97	71	23	74	0.335923	0.451935	0.309872	0.215555	1.7311	1.63668	0.787557	1.59078	36.1397	1.71448	0.270112	6.34727	2.19163e-10	4.89023e-09
Aox4	42	106	75	60	169	134	88	154	1.7636	1.7109	1.45252	1.84762	3.01604	3.08894	3.01326	3.31055	98.3095	0.836841	0.163214	5.12728	2.93963e-07	2.88725e-06
Ap1ar	869	2513	2015	1142	1713	1096	809	1403	36.4896	40.5612	39.0245	35.1663	30.5708	25.2648	27.7015	30.1604	1356.32	-0.403556	0.101254	-3.98558	6.73147e-05	0.000327927
Ap1b1	2075	5886	4490	1992	6190	4760	3057	5923	87.1301	95.0033	86.9577	61.3409	110.469	109.727	104.677	127.327	4006.58	0.435488	0.131874	3.30229	0.000958981	0.00330211
Ap1g1	2803	8125	6207	2988	7576	3965	3896	6744	117.699	131.142	120.211	92.0114	135.204	91.4005	133.405	144.976	4945.57	0.124896	0.146767	0.850984	0.394778	0.504922
Ap1g2	243	856	490	372	860	730	496	833	10.2037	13.8163	9.48982	11.4552	15.3479	16.8278	16.9838	17.907	573.532	0.550974	0.130205	4.2316	2.32031e-05	0.000129817
Ap1m1	1707	4449	3660	2166	3486	2628	1814	3008	71.6776	71.8093	70.8831	66.699	62.2125	60.5802	62.1143	64.6631	2716.54	-0.169406	0.0780232	-2.17122	0.0299144	0.0626142
Ap1m2	545	989	1118	717	1000	630	469	656	22.8848	15.963	21.6523	22.079	17.8464	14.5226	16.0593	14.1021	742.87	-0.381882	0.133883	-2.85235	0.00433968	0.0121592
Ap1s1	988	2235	1894	1267	2210	1785	1279	2062	41.4865	36.0741	36.6811	39.0155	39.4405	41.1475	43.795	44.3269	1648.27	0.137903	0.0919535	1.49971	0.13369	0.213119
Ap1s2	251	501	539	294	506	435	247	345	10.5396	8.08642	10.4388	9.05333	9.03026	10.0275	8.45767	7.41648	373.971	-0.116093	0.134833	-0.861015	0.38923	0.499423
Ap1s3	192	543	488	303	424	298	202	372	8.06215	8.76432	9.45109	9.33047	7.56686	6.86944	6.9168	7.9969	332.545	-0.271816	0.116072	-2.34179	0.0191917	0.0431205
Ap2a1	1745	5569	3952	2225	5457	4815	2846	6429	73.2732	89.8867	76.5383	68.5158	97.3877	110.995	97.4516	138.205	3851.06	0.506823	0.13151	3.85388	0.00011626	0.000530583
Ap2a2	1656	5662	3761	1959	5845	5407	2926	5783	69.5361	91.3878	72.8392	60.3247	104.312	124.641	100.191	124.317	3826.99	0.600421	0.132722	4.52389	6.0714e-06	4.03496e-05
Ap2b1	2863	9341	6690	2666	9173	7876	4702	9088	120.218	150.769	129.565	82.0958	163.705	181.556	161.004	195.365	6062.76	0.512381	0.151953	3.37197	0.000746325	0.00266398
Ap2m1	2531	6233	5178	2713	6237	5142	3162	5183	106.278	100.604	100.282	83.5431	111.308	118.532	108.272	111.419	4301.5	0.198511	0.0974518	2.03701	0.0416486	0.0822195
Ap2s1	1482	3367	3324	2034	3202	2453	1706	2848	62.2298	54.3452	64.3758	62.6342	57.1441	56.5461	58.4162	61.2236	2441.51	-0.0601887	0.0902292	-0.667065	0.504731	0.61025
Ap3b1	912	2671	2187	985	3191	2530	1737	3212	38.2952	43.1114	42.3556	30.3317	56.9478	58.3211	59.4777	69.0485	2036.94	0.638599	0.124181	5.14247	2.71151e-07	2.70364e-06
Ap3b2	253	706	428	262	732	465	345	568	10.6236	11.3952	8.28907	8.06793	13.0635	10.7191	11.8134	12.2103	441.198	0.30504	0.136641	2.23243	0.0255867	0.0549102
Ap3d1	1390	4543	2922	1826	4257	3990	2268	4607	58.3666	73.3265	56.5903	56.2292	75.972	91.9768	77.6599	99.0369	3016.12	0.478204	0.124461	3.84221	0.000121932	0.000550715
Ap3m1	1558	3685	3423	1814	2943	2177	1615	2403	65.421	59.4779	66.2932	55.8596	52.5219	50.1838	55.3002	51.6574	2338.1	-0.23277	0.0924342	-2.51823	0.0117948	0.028599
Ap3m2	157	375	264	149	413	357	232	425	6.59249	6.05271	5.11288	4.58825	7.37055	8.2295	7.94405	9.13625	281.702	0.529879	0.138651	3.82168	0.000132543	0.00059062
Ap3s1	644	1436	1345	865	1111	912	556	822	27.0418	23.1778	26.0486	26.6365	19.8273	21.0233	19.0383	17.6706	923.864	-0.396281	0.101611	-3.9	9.61937e-05	0.000448904
Ap3s2	1394	3429	3053	1943	2751	2019	1568	2618	58.5346	55.3459	59.1274	59.832	49.0954	46.5416	53.6908	56.2793	2244.57	-0.17621	0.0933782	-1.88705	0.059153	0.109713
Ap4b1	407	936	918	521	903	610	461	665	17.0901	15.1076	17.7789	16.0435	16.1153	14.0616	15.7854	14.2955	646.463	-0.127704	0.105162	-1.21436	0.224612	0.323697
Ap4e1	606	1577	1287	744	1512	835	710	1116	25.4462	25.4536	24.9253	22.9105	26.9837	19.2483	24.3115	23.9907	989.421	-0.0606997	0.11627	-0.522056	0.601631	0.697016
Ap4m1	426	1068	783	618	733	625	389	728	17.8879	17.2381	15.1643	19.0305	13.0814	14.4074	13.32	15.6499	643.912	-0.284497	0.112661	-2.52525	0.0115616	0.0281466
Ap4s1	236	491	564	378	553	379	300	372	9.90973	7.92501	10.923	11.64	9.86904	8.73664	10.2725	7.9969	395.588	-0.1244	0.141389	-0.879841	0.378945	0.489595
Ap5b1	49	130	107	62	191	148	114	153	2.05753	2.09827	2.07227	1.9092	3.40866	3.41167	3.90354	3.28905	113.395	0.734248	0.153572	4.78112	1.74319e-06	1.36156e-05
Ap5m1	389	997	932	611	742	473	366	413	16.3343	16.0921	18.05	18.8149	13.242	10.9035	12.5324	8.87828	587.948	-0.583026	0.133292	-4.37405	1.2196e-05	7.4019e-05
Ap5s1	109	243	191	125	254	192	144	303	4.57695	3.92215	3.69909	3.8492	4.53298	4.42595	4.93079	6.51361	186.605	0.336885	0.155874	2.16127	0.0306744	0.0638862
Ap5z1	266	881	525	469	1175	1038	520	1003	11.1694	14.2198	10.1677	14.4422	20.9695	23.9278	17.8056	21.5615	687.346	0.72202	0.138914	5.19759	2.01884e-07	2.0831e-06
Apaf1	442	1532	1057	511	1421	1232	686	1086	18.5598	24.7273	20.4709	15.7355	25.3597	28.3998	23.4897	23.3458	921.941	0.322414	0.136897	2.35515	0.0185151	0.0419324
Apba1	4	16	11	7	9	10	3	1	0.167962	0.258249	0.213037	0.215555	0.160617	0.230518	0.102725	0.021497	7.01436	-0.416431	0.346436	-1.20204	0.229347	0.329452
Apba2	47	104	83	50	97	78	36	74	1.97355	1.67862	1.60746	1.53968	1.7311	1.79804	1.2327	1.59078	67.3296	-0.0657674	0.188506	-0.348887	0.727174	0.799526
Apba3	375	895	817	481	966	837	512	830	15.7464	14.4458	15.8228	14.8117	17.2396	19.2944	17.5317	17.8425	679.52	0.23838	0.0964733	2.47095	0.0134756	0.0319766
Apbb1	279	693	625	307	622	501	281	548	11.7153	11.1854	12.1044	9.45364	11.1004	11.549	9.62189	11.7804	453.118	-0.01089	0.119594	-0.0910583	0.927446	0.94938
Apbb2	173	590	352	257	531	546	316	610	7.26434	9.52292	6.81718	7.91396	9.47642	12.5863	10.8203	13.1132	396.827	0.516202	0.144479	3.57285	0.000353118	0.00138659
Apbb3	212	607	413	409	567	520	347	531	8.90196	9.79731	7.99856	12.5946	10.1189	11.9869	11.8818	11.4149	433.586	0.199961	0.141956	1.40861	0.158951	0.245613
Apc	1031	4118	2000	1500	3565	3176	1872	3565	43.2921	66.4668	38.734	46.1904	63.6223	73.2126	64.1003	76.637	2417.65	0.485788	0.150024	3.23807	0.00120339	0.00402624
Apc2	20	66	52	36	64	53	18	42	0.839808	1.06528	1.00708	1.10857	1.14217	1.22175	0.616349	0.902876	40.4629	-0.0335465	0.231974	-0.144613	0.885016	0.919404
Apcdd1	113	238	178	118	339	268	171	211	4.74491	3.84145	3.44732	3.63365	6.04992	6.17789	5.85531	4.53588	196.002	0.515527	0.151004	3.414	0.000640173	0.00233192
Apeh	409	1229	968	586	1234	1049	691	1285	17.1741	19.8367	18.7472	18.0451	22.0224	24.1814	23.6609	27.6237	876.906	0.388732	0.106188	3.66078	0.000251447	0.00103216
Apela	1924	5125	5023	3333	1871	1117	911	1171	80.7895	82.7203	97.2803	102.635	33.3906	25.7489	31.1941	25.173	2451.83	-1.5993	0.124915	-12.8031	1.57574e-37	3.96718e-34
Apex1	5726	13520	12211	5819	11226	9110	6389	10195	240.437	218.22	236.49	179.188	200.343	210.002	218.77	219.162	8818.7	-0.0426512	0.107306	-0.397472	0.691019	0.770315
Apex2	452	1097	1047	545	957	724	500	876	18.9797	17.7062	20.2772	16.7825	17.079	16.6895	17.1208	18.8314	734.458	-0.0792329	0.103137	-0.768226	0.442353	0.551335
Aph1a	451	1079	810	516	1021	859	558	951	18.9377	17.4157	15.6873	15.8895	18.2211	19.8015	19.1068	20.4437	744.886	0.190329	0.10276	1.85218	0.0639997	0.117271
Aph1b	7	30	20	11	24	21	8	17	0.293933	0.484216	0.38734	0.33873	0.428313	0.484088	0.273933	0.36545	15.6448	0.0186794	0.295682	0.063174	0.949628	0.965024
Aph1c	6	22	14	16	28	19	13	22	0.251942	0.355092	0.271138	0.492698	0.499698	0.437985	0.445141	0.472935	16.5183	0.341647	0.291654	1.17141	0.241433	0.343061
Api5	4690	11874	11304	5555	8958	6784	4590	7366	196.935	191.653	218.924	171.059	159.868	156.384	157.169	158.347	7220.05	-0.29606	0.0940078	-3.14931	0.00163657	0.00525555
Apip	446	1050	1042	828	872	595	513	684	18.7277	16.9476	20.1804	25.4971	15.562	13.7158	17.5659	14.704	731.562	-0.386689	0.136572	-2.83139	0.00463456	0.0128293
Apitd1	885	1822	1775	1335	1120	757	670	943	37.1615	29.4081	34.3764	41.1095	19.9879	17.4502	22.9419	20.2717	1140.12	-0.788703	0.125871	-6.26598	3.70483e-10	7.80547e-09
Aplf	256	722	534	303	641	555	404	575	10.7495	11.6535	10.342	9.33047	11.4395	12.7938	13.8336	12.3608	473.558	0.247634	0.11479	2.15728	0.0309842	0.0643807
Apln	26	116	93	70	60	69	23	23	1.09175	1.8723	1.80113	2.15555	1.07078	1.59058	0.787557	0.494432	55.6173	-0.680483	0.260981	-2.60741	0.00912308	0.022988
Aplnr	6	4	22	24	3	2	0	0	0.251942	0.0645622	0.426074	0.739047	0.0535391	0.0461036	0	0	8.0951	-1.45648	0.347625	-4.18979	2.79207e-05	0.000152484
Aplp1	1020	2744	2171	1304	2268	2045	1464	2429	42.8302	44.2897	42.0457	40.1549	40.4756	47.141	50.1297	52.2163	1839.3	0.16102	0.103082	1.56205	0.118277	0.192864
Aplp2	4984	13027	10536	5666	13204	9417	6777	10281	209.28	210.263	204.051	174.477	235.643	217.079	232.055	221.011	8722.69	0.179344	0.0914444	1.96123	0.0498521	0.0953732
Apmap	408	1020	842	504	1050	779	587	770	17.1321	16.4634	16.307	15.52	18.7387	17.9574	20.0998	16.5527	710.421	0.160285	0.100841	1.58949	0.111951	0.18452
Apoa1bp	826	1765	1591	1317	1688	1229	1026	1236	34.6841	28.4881	30.8129	40.5552	30.1247	28.3307	35.1319	26.5704	1303.89	-0.156406	0.130769	-1.19605	0.231677	0.332082
Apoa2	4	19	11	17	24	18	12	7	0.167962	0.30667	0.213037	0.523492	0.428313	0.414933	0.410899	0.150479	13.3912	0.13967	0.324872	0.429923	0.667251	0.752471
Apob	9	72	44	22	66	61	40	85	0.377913	1.16212	0.852147	0.67746	1.17786	1.40616	1.36966	1.82725	45.3094	0.721353	0.248498	2.90285	0.00369784	0.0105995
Apobec1	130	298	248	166	288	209	151	258	5.45875	4.80988	4.80301	5.11174	5.13976	4.81783	5.17048	5.54624	209.166	0.0423394	0.125902	0.336289	0.736653	0.807247
Apobec2	205	531	344	197	631	514	354	438	8.60803	8.57063	6.66224	6.06634	11.2611	11.8486	12.1215	9.41571	381.671	0.552407	0.142298	3.88203	0.000103587	0.000478234
Apobec3	1478	3419	2922	1355	3424	2951	1754	3469	62.0618	55.1845	56.5903	41.7254	61.106	68.0259	60.0598	74.5733	2453.85	0.281462	0.128494	2.19047	0.0284902	0.0601499
Apobr	43	84	89	76	218	78	71	80	1.80559	1.35581	1.72366	2.34032	3.89051	1.79804	2.43115	1.71976	87.3613	0.402315	0.236073	1.7042	0.0883438	0.152412
Apoc1	224	490	516	375	495	399	279	403	9.40585	7.90887	9.99336	11.5476	8.83395	9.19768	9.55341	8.66331	384.486	-0.0938541	0.129975	-0.722095	0.470236	0.577981
Apod	108	319	203	152	328	243	239	393	4.53496	5.14884	3.9315	4.68063	5.85361	5.60159	8.18374	8.44834	237.453	0.577725	0.162515	3.5549	0.000378125	0.00147289
Apoe	3493	8036	7870	5052	6084	4616	2864	3674	146.672	129.705	152.418	155.569	108.577	106.407	98.0679	78.9802	4998.55	-0.558994	0.11694	-4.78018	1.75137e-06	1.36513e-05
Apof	18	32	25	16	40	30	18	48	0.755827	0.516498	0.484175	0.492698	0.713855	0.691555	0.616349	1.03186	27.1471	0.407618	0.259875	1.56851	0.116761	0.190866
Apol6	61	102	80	58	98	51	40	63	2.56141	1.64634	1.54936	1.78603	1.74894	1.17564	1.36966	1.35431	67.5333	-0.34306	0.205236	-1.67154	0.0946152	0.160862
Apol7b	11	41	40	44	142	135	53	41	0.461894	0.661763	0.774679	1.35492	2.53418	3.112	1.8148	0.881379	59.3623	1.0714	0.284471	3.76627	0.000165703	0.000718712
Apol8	24	42	34	9	54	39	25	30	1.00777	0.677903	0.658477	0.277143	0.963704	0.899021	0.85604	0.644911	30.6393	0.311838	0.269114	1.15876	0.246555	0.348635
Apom	58	105	75	72	290	261	190	231	2.43544	1.69476	1.45252	2.21714	5.17545	6.01653	6.5059	4.96582	155.954	1.46702	0.172165	8.52101	1.58163e-17	1.49325e-15
Apoo	91	193	196	155	152	130	93	157	3.82113	3.11513	3.79593	4.77301	2.71265	2.99674	3.18447	3.37504	142.186	-0.311754	0.161943	-1.92509	0.0542185	0.10225
Apool	463	1120	1120	732	840	616	466	650	19.4415	18.0774	21.691	22.5409	14.991	14.1999	15.9566	13.9731	721.174	-0.456788	0.109038	-4.18927	2.79852e-05	0.000152725
Apopt1	378	756	1194	606	647	476	378	434	15.8724	12.2023	23.1242	18.6609	11.5466	10.9727	12.9433	9.32972	586.947	-0.603006	0.168988	-3.56833	0.000359262	0.00140669
App	220	578	576	325	1132	793	425	426	9.23789	9.32924	11.1554	10.0079	20.2021	18.2801	14.5527	9.15774	521.782	0.597547	0.184497	3.2388	0.00120034	0.00401958
Appbp2	2394	5525	5239	2989	5534	3386	2665	3409	100.525	89.1765	101.464	92.0422	98.7618	78.0535	91.2539	73.2834	3709.29	-0.162173	0.11301	-1.43504	0.151277	0.236
Appbp2os	11	41	21	25	28	28	14	24	0.461894	0.661763	0.406707	0.769841	0.499698	0.645451	0.479382	0.515929	22.7334	-0.0843391	0.272587	-0.309402	0.757016	0.823288
Appl1	892	2521	2064	1258	1942	1395	1034	1596	37.4554	40.6903	39.9734	38.7384	34.6577	32.1573	35.4058	34.3093	1501.96	-0.199334	0.0844836	-2.35944	0.0183026	0.0415508
Appl2	231	806	641	369	736	534	358	564	9.69978	13.0093	12.4142	11.3628	13.1349	12.3097	12.2585	12.1243	493.065	0.0889769	0.115672	0.769219	0.441764	0.550737
Aprt	6548	13189	13214	8527	9664	5021	5228	8648	274.953	212.878	255.915	262.577	172.467	115.743	179.015	185.906	8495.37	-0.596308	0.142603	-4.18159	2.89475e-05	0.000157239
Aptx	440	977	938	683	737	505	423	577	18.4758	15.7693	18.1662	21.032	13.1528	11.6412	14.4842	12.4038	640.563	-0.49077	0.119935	-4.09197	4.27728e-05	0.000221732
Aqp11	26	79	59	52	79	88	46	102	1.09175	1.2751	1.14265	1.60127	1.40986	2.02856	1.57511	2.1927	63.0554	0.448946	0.207206	2.16667	0.03026	0.0632149
Aqp3	1405	3088	2050	1291	6201	3953	3108	4812	58.9965	49.842	39.7023	39.7546	110.665	91.1239	106.423	103.444	3071.38	1.08727	0.133131	8.1669	3.16425e-16	2.37807e-14
Aqp5	17	39	25	22	19	25	8	18	0.713837	0.629481	0.484175	0.67746	0.339081	0.576296	0.273933	0.386947	20.8932	-0.505856	0.280172	-1.80552	0.0709937	0.127579
Aqp6	6	5	6	11	14	5	4	13	0.251942	0.0807027	0.116202	0.33873	0.249849	0.115259	0.136966	0.279462	8.03288	0.0639117	0.344899	0.185306	0.852989	0.895262
Aqp8	11	3	11	7	3	7	0	2	0.461894	0.0484216	0.213037	0.215555	0.0535391	0.161363	0	0.0429941	6.12689	-0.744379	0.347066	-2.14478	0.0319706	0.0661119
Aqp9	8	18	16	13	21	16	21	34	0.335923	0.29053	0.309872	0.400317	0.374774	0.368829	0.719074	0.7309	18.0725	0.540426	0.2977	1.81534	0.0694724	0.125248
Aqr	2620	8832	6461	2984	6752	5585	3223	6535	110.015	142.553	125.13	91.8882	120.499	128.744	110.361	140.483	4964.12	0.0867911	0.133776	0.648777	0.516482	0.621375
Ar	2	23	13	7	19	17	10	10	0.0839808	0.371233	0.251771	0.215555	0.339081	0.391881	0.342416	0.21497	11.3184	0.261326	0.324795	0.804588	0.421058	0.53066
Araf	1179	3040	2560	2061	2937	2275	1531	2099	49.5067	49.0673	49.5795	63.4657	52.4148	52.4429	52.4239	45.1223	2119.54	-0.0621556	0.112589	-0.552059	0.580908	0.679486
Arap1	399	1300	833	468	1636	1444	895	1787	16.7542	20.9827	16.1327	14.4114	29.1967	33.2868	30.6462	38.4152	1022.98	0.90701	0.133746	6.78159	1.1886e-11	3.55545e-10
Arap2	137	493	326	208	592	449	261	358	5.75268	7.95729	6.31364	6.40507	10.5651	10.3503	8.93706	7.69594	327.522	0.476792	0.144206	3.30632	0.000945315	0.00326175
Arap3	260	555	563	313	560	367	320	491	10.9175	8.958	10.9036	9.63841	9.99397	8.46002	10.9573	10.5551	411.515	-0.0142418	0.124424	-0.114462	0.908872	0.93665
Arc	356	816	645	380	826	823	451	820	14.9486	13.1707	12.4917	11.7016	14.7411	18.9716	15.443	17.6276	609.696	0.344899	0.121682	2.83442	0.00459087	0.012727
Arcn1	3222	8704	7683	3599	7400	5620	3573	5528	135.293	140.487	148.797	110.826	132.063	129.551	122.345	118.836	5314.93	-0.0888175	0.106392	-0.83481	0.403824	0.513995
Arel1	514	1519	1109	657	1598	1206	766	1349	21.5831	24.5175	21.478	20.2314	28.5185	27.8005	26.2291	28.9995	1020.59	0.336587	0.0982495	3.42584	0.000612891	0.00224227
Arf1	11412	26793	25164	13711	21023	14959	11065	16899	479.194	432.454	487.351	422.211	375.184	344.832	378.883	363.279	16808.9	-0.311799	0.086706	-3.59605	0.000323091	0.00128336
Arf2	1123	2561	2418	1530	2653	1824	1279	1555	47.1552	41.3359	46.8294	47.1142	47.3464	42.0465	43.795	33.4279	1786.92	-0.126327	0.11773	-1.07303	0.283259	0.389276
Arf3	2154	6620	4546	2245	7194	5589	3859	7369	90.4473	106.85	88.0423	69.1317	128.387	128.837	132.138	158.412	4618.93	0.60434	0.131236	4.605	4.1247e-06	2.88061e-05
Arf4	4008	9750	9593	5782	7653	5782	4023	6269	168.297	157.37	185.787	178.049	136.578	133.286	137.754	134.765	6306.49	-0.341143	0.084292	-4.04716	5.18428e-05	0.00026227
Arf5	1335	2611	2811	1801	2278	1705	1313	1916	56.0572	42.143	54.4406	55.4593	40.654	39.3034	44.9592	41.1883	1915.7	-0.315547	0.112419	-2.80687	0.00500256	0.0136929
Arf6	1388	3618	3137	1589	3061	2620	1535	2778	58.2827	58.3965	60.7542	48.9311	54.6277	60.3958	52.5609	59.7188	2322.49	0.00566609	0.101318	0.0559236	0.955403	0.968593
Arfgap1	792	1884	1627	976	2052	1724	1096	1940	33.2564	30.4088	31.5101	30.0546	36.6208	39.7413	37.5288	41.7043	1437.65	0.309527	0.090016	3.43858	0.000584771	0.00215085
Arfgap2	1305	2933	2843	1614	2661	2153	1283	1982	54.7975	47.3402	55.0603	49.7009	47.4892	49.6306	43.932	42.6071	1999.41	-0.167221	0.0971842	-1.72066	0.0853131	0.14825
Arfgap3	187	546	395	237	470	335	232	372	7.8522	8.81274	7.64996	7.29809	8.38779	7.72236	7.94405	7.9969	325.92	0.0156765	0.114964	0.13636	0.891537	0.924271
Arfgef1	672	2056	1523	797	2359	1805	1156	2274	28.2175	33.185	29.4959	24.5425	42.0996	41.6085	39.5833	48.8843	1472.42	0.558521	0.116213	4.80602	1.53963e-06	1.22667e-05
Arfgef2	714	2999	1701	947	3072	2551	1523	3134	29.9811	48.4055	32.9432	29.1616	54.8241	58.8052	52.15	67.3717	1912.82	0.691571	0.153098	4.51719	6.26643e-06	4.15178e-05
Arfgef3	171	341	287	212	405	207	199	279	7.18036	5.50393	5.55832	6.52825	7.22778	4.77173	6.81408	5.99768	253.829	0.0117659	0.152737	0.0770338	0.938597	0.957291
Arfip1	501	1260	1189	607	1047	815	537	881	21.0372	20.3371	23.0273	18.6917	18.6852	18.7872	18.3877	18.9389	808.31	-0.14964	0.0989298	-1.51259	0.130384	0.208929
Arfip2	738	1843	1679	1114	1571	1273	858	1501	30.9889	29.747	32.5172	34.3041	28.0367	29.345	29.3793	32.2671	1262.36	-0.0974292	0.0945109	-1.03088	0.302598	0.409939
Arfrp1	723	1853	1663	1171	1391	1186	766	1165	30.359	29.9084	32.2073	36.0593	24.8243	27.3395	26.2291	25.0441	1187.55	-0.307185	0.0980966	-3.13145	0.00173944	0.00554113
Arg1	11	23	24	17	28	16	18	17	0.461894	0.371233	0.464808	0.523492	0.499698	0.368829	0.616349	0.36545	18.7971	0.0166186	0.283197	0.0586822	0.953205	0.967098
Arg2	169	348	255	303	677	674	372	348	7.09638	5.61691	4.93858	9.33047	12.082	15.5369	12.7379	7.48097	383.032	0.754637	0.202631	3.72419	0.000195943	0.000829341
Arglu1	1717	4670	4083	2556	3200	3016	1655	3452	72.0975	75.3764	79.0754	78.7085	57.1084	69.5243	56.6698	74.2078	2881.02	-0.23898	0.110481	-2.1631	0.0305338	0.0636626
Arhgap1	1084	3049	2292	1100	3141	2489	1478	2907	45.5176	49.2125	44.3891	33.873	56.0555	57.376	50.6091	62.4919	2045.32	0.375961	0.123908	3.03421	0.0024117	0.00733091
Arhgap10	178	560	455	234	921	710	426	629	7.47429	9.03871	8.81198	7.20571	16.4365	16.3668	14.5869	13.5216	478.367	0.868157	0.122719	7.07436	1.50141e-12	5.31156e-11
Arhgap11a	1086	3711	2448	1358	2965	2500	1374	2731	45.6016	59.8976	47.4104	41.8177	52.9145	57.6296	47.048	58.7084	2104.2	0.14544	0.125394	1.15986	0.246107	0.348098
Arhgap12	966	2403	2043	1329	1768	1170	922	1264	40.5627	38.7857	39.5667	40.9247	31.5524	26.9706	31.5708	27.1723	1418.61	-0.438372	0.095265	-4.60161	4.19246e-06	2.9217e-05
Arhgap17	317	990	773	397	927	823	444	827	13.311	15.9791	14.9707	12.2251	16.5436	18.9716	15.2033	17.7781	639.832	0.265818	0.120204	2.21139	0.0270087	0.0574882
Arhgap18	62	191	209	88	146	115	51	89	2.6034	3.08284	4.0477	2.70984	2.60557	2.65096	1.74632	1.91324	109.349	-0.445442	0.189628	-2.34904	0.0188219	0.0424732
Arhgap19	1863	4589	3947	1815	3666	2678	1893	2961	78.2281	74.069	76.4415	55.8904	65.4248	61.7328	64.8193	63.6528	2765.79	-0.150918	0.114179	-1.32177	0.186244	0.278804
Arhgap20	4	18	13	3	27	10	8	16	0.167962	0.29053	0.251771	0.0923809	0.481852	0.230518	0.273933	0.343953	10.9191	0.456098	0.328108	1.39009	0.164503	0.252436
Arhgap21	730	2361	1478	1086	2629	2171	1288	1748	30.653	38.1078	28.6244	33.4419	46.9181	50.0455	44.1032	37.5768	1584.3	0.433946	0.123014	3.52761	0.00041933	0.00160853
Arhgap22	53	130	111	89	213	180	92	182	2.22549	2.09827	2.14973	2.74063	3.80128	4.14933	3.15023	3.91246	124.029	0.681498	0.159198	4.28082	1.86207e-05	0.000107442
Arhgap23	784	2617	1661	1124	2056	1676	1010	1899	32.9205	42.2398	32.1686	34.612	36.6921	38.6349	34.584	40.8229	1498.31	0.0831067	0.113084	0.734911	0.462394	0.570477
Arhgap24	4	17	14	4	11	9	6	12	0.167962	0.274389	0.271138	0.123175	0.19631	0.207466	0.20545	0.257965	8.72267	-0.00709796	0.332048	-0.0213763	0.982945	0.988969
Arhgap26	46	176	112	68	186	155	108	190	1.93156	2.84074	2.1691	2.09397	3.31943	3.57303	3.69809	4.08444	121.382	0.634676	0.164964	3.84737	0.000119392	0.000542092
Arhgap27	156	436	345	199	508	311	172	315	6.5505	7.03728	6.68161	6.12793	9.06596	7.16912	5.88955	6.77157	283.068	0.129125	0.142792	0.904287	0.365843	0.476252
Arhgap27os3	4	14	5	12	9	12	8	11	0.167962	0.225968	0.0968349	0.369524	0.160617	0.276622	0.273933	0.236468	9.25546	0.0906247	0.336057	0.269671	0.787414	0.84744
Arhgap28	161	382	326	178	472	315	246	385	6.76045	6.16569	6.31364	5.48127	8.42349	7.26132	8.42343	8.27636	292.345	0.379435	0.120615	3.14584	0.00165608	0.00531028
Arhgap29	492	1318	1147	639	1265	924	623	837	20.6593	21.2732	22.2139	19.6771	22.5757	21.2999	21.3325	17.993	855.062	-0.012161	0.104969	-0.115853	0.907769	0.936088
Arhgap30	389	950	762	399	1051	842	484	844	16.3343	15.3335	14.7576	12.2867	18.7565	19.4096	16.5729	18.1435	673.683	0.305801	0.113826	2.68657	0.00721893	0.0188048
Arhgap31	27	47	88	47	69	54	27	43	1.13374	0.758606	1.70429	1.4473	1.2314	1.2448	0.924523	0.924373	47.9636	-0.17959	0.242023	-0.742038	0.458064	0.566616
Arhgap32	446	1823	910	695	1792	1370	832	1597	18.7277	29.4242	17.624	21.4016	31.9807	31.581	28.489	34.3308	1093.29	0.508019	0.148277	3.42614	0.000612223	0.00224037
Arhgap33	58	202	146	70	139	130	75	124	2.43544	3.26039	2.82758	2.15555	2.48065	2.99674	2.56812	2.66563	109.504	-0.0153035	0.169264	-0.0904117	0.92796	0.949732
Arhgap33os	11	55	21	29	24	30	13	31	0.461894	0.88773	0.406707	0.893015	0.428313	0.691555	0.445141	0.666408	24.9865	-0.204294	0.283885	-0.719636	0.471749	0.578993
Arhgap35	1156	4823	2638	1542	3397	3161	1724	3777	48.5409	77.8459	51.0901	47.4838	60.6241	72.8668	59.0325	81.1943	2552.92	0.266386	0.158896	1.67649	0.0936432	0.15955
Arhgap36	11	22	10	2	23	34	6	8	0.461894	0.355092	0.19367	0.0615873	0.410467	0.783762	0.20545	0.171976	13.5351	0.349608	0.342104	1.02194	0.306811	0.414033
Arhgap39	301	840	617	376	1020	767	537	853	12.6391	13.5581	11.9494	11.5784	18.2033	17.6807	18.3877	18.337	626.272	0.532628	0.0987535	5.39351	6.90954e-08	8.16071e-07
Arhgap4	97	259	143	126	216	225	134	217	4.07307	4.1804	2.76948	3.88	3.85482	5.18666	4.58837	4.66486	169.951	0.282689	0.162342	1.74132	0.0816271	0.142831
Arhgap40	21	28	15	13	45	32	21	59	0.881798	0.451935	0.290505	0.400317	0.803087	0.737658	0.719074	1.26833	28.4263	0.698084	0.281979	2.47566	0.0132991	0.0316239
Arhgap42	304	832	702	351	906	535	400	521	12.7651	13.4289	13.5956	10.8086	16.1688	12.3327	13.6966	11.2	532.396	0.073085	0.134631	0.542853	0.587231	0.684733
Arhgap44	313	972	582	411	1445	1102	706	1170	13.143	15.6886	11.2716	12.6562	25.788	25.4031	24.1746	25.1515	784.68	0.901898	0.115917	7.78058	7.21933e-15	4.02417e-13
Arhgap5	1032	2692	2574	1458	2367	1452	1089	1289	43.3341	43.4504	49.8506	44.8971	42.2424	33.4712	37.2891	27.7097	1649.69	-0.355159	0.127726	-2.78063	0.00542534	0.0146715
Arhgap6	6	20	27	16	20	15	9	8	0.251942	0.322811	0.522908	0.492698	0.356927	0.345777	0.308174	0.171976	14.1971	-0.325325	0.31049	-1.04778	0.294741	0.401547
Arhgap8	190	421	351	198	632	539	364	695	7.97817	6.79517	6.79781	6.09714	11.2789	12.4249	12.4639	14.9404	403.287	0.859323	0.128759	6.6739	2.491e-11	6.95545e-10
Arhgap9	103	276	172	137	286	209	156	229	4.32501	4.45479	3.33112	4.21873	5.10406	4.81783	5.34169	4.92282	186.939	0.296163	0.139558	2.12215	0.0338252	0.0693622
Arhgdia	12257	33116	27607	12619	25060	22679	13227	24277	514.676	534.51	534.664	388.585	447.23	522.792	452.914	521.884	20053.9	-0.019789	0.119387	-0.165755	0.86835	0.90683
Arhgdib	217	594	448	326	1065	873	598	706	9.11191	9.58749	8.67641	10.0387	19.0064	20.1242	20.4765	15.1769	574.386	0.966137	0.122681	7.87516	3.40297e-15	2.04802e-13
Arhgdig	262	640	611	480	468	476	290	457	11.0015	10.33	11.8332	14.7809	8.3521	10.9727	9.93006	9.82415	445.511	-0.282728	0.137518	-2.05594	0.0397887	0.0792521
Arhgef1	1522	4731	3422	2000	4376	3644	2074	4385	63.9094	76.3609	66.2738	61.5873	78.0957	84.0008	71.0171	94.2646	3048.64	0.279687	0.11369	2.46009	0.0138903	0.0328052
Arhgef10	203	668	521	310	586	419	344	643	8.52405	10.7819	10.0902	9.54602	10.458	9.65871	11.7791	13.8226	433.409	0.215628	0.135203	1.59484	0.110747	0.182976
Arhgef10l	294	775	479	316	733	658	414	994	12.3452	12.5089	9.27678	9.73079	13.0814	15.1681	14.176	21.3681	551.128	0.512034	0.160231	3.1956	0.00139541	0.0045767
Arhgef11	339	1271	781	492	1023	873	563	1092	14.2347	20.5146	15.1256	15.1505	18.2568	20.1242	19.278	23.4748	748.244	0.302168	0.135639	2.22774	0.0258981	0.0555233
Arhgef12	384	1582	850	546	1508	1325	759	1391	16.1243	25.5343	16.4619	16.8133	26.9123	30.5437	25.9894	29.9024	963.884	0.565396	0.147034	3.84535	0.000120383	0.000545769
Arhgef15	94	310	270	141	189	194	86	211	3.9471	5.00357	5.22908	4.3419	3.37296	4.47205	2.94478	4.53588	173.277	-0.261535	0.164815	-1.58684	0.11255	0.185225
Arhgef16	105	277	243	169	539	415	205	311	4.40899	4.47093	4.70618	5.20412	9.61919	9.56651	7.01953	6.68558	264.575	0.772205	0.151203	5.10706	3.27209e-07	3.17458e-06
Arhgef17	290	1004	664	564	802	677	418	650	12.1772	16.2051	12.8597	17.3676	14.3128	15.6061	14.313	13.9731	598.017	-0.0122747	0.128606	-0.0954436	0.923962	0.947098
Arhgef18	1325	4032	2789	1677	4389	3501	2061	4081	55.6373	65.0787	54.0145	51.6409	78.3277	80.7044	70.5719	87.7295	2783.43	0.474923	0.107811	4.40514	1.05714e-05	6.53135e-05
Arhgef19	67	190	169	113	196	144	116	202	2.81336	3.0667	3.27302	3.47968	3.49789	3.31946	3.97203	4.3424	142.137	0.240949	0.150787	1.59794	0.110057	0.182035
Arhgef2	689	2233	1722	991	1720	1621	838	1760	28.9314	36.0418	33.3499	30.5165	30.6958	37.367	28.6945	37.8348	1348.61	0.0596459	0.121476	0.491011	0.623419	0.716149
Arhgef25	554	1627	1197	978	1073	1036	561	1084	23.2627	26.2607	23.1823	30.1162	19.1492	23.8817	19.2095	23.3028	964.311	-0.256216	0.124148	-2.0638	0.0390366	0.0780009
Arhgef26	152	433	332	224	873	959	364	555	6.38254	6.98886	6.42984	6.89777	15.5799	22.1067	12.4639	11.9309	454.5	1.14011	0.170392	6.69112	2.21472e-11	6.24172e-10
Arhgef28	81	208	218	100	164	120	52	116	3.40122	3.35723	4.222	3.07936	2.9268	2.76622	1.78056	2.49366	123.004	-0.454209	0.174384	-2.60465	0.00919693	0.0231432
Arhgef3	592	1442	1251	587	1372	864	712	996	24.8583	23.2747	24.2281	18.0759	24.4852	19.9168	24.38	21.4111	924.713	-0.00446412	0.124584	-0.0358323	0.971416	0.98011
Arhgef33	6	15	10	4	25	19	15	28	0.251942	0.242108	0.19367	0.123175	0.446159	0.437985	0.513624	0.601917	14.3884	0.950994	0.306036	3.10746	0.00188703	0.00595103
Arhgef37	11	21	12	5	23	18	18	16	0.461894	0.338952	0.232404	0.153968	0.410467	0.414933	0.616349	0.343953	15.2195	0.436951	0.307457	1.42118	0.155266	0.241053
Arhgef39	428	971	816	538	714	704	396	766	17.9719	15.6725	15.8035	16.567	12.7423	16.2285	13.5597	16.4667	639.983	-0.153597	0.117581	-1.3063	0.19145	0.285127
Arhgef4	58	191	105	131	194	178	140	228	2.43544	3.08284	2.03353	4.03397	3.4622	4.10322	4.79382	4.90133	147.675	0.525922	0.19258	2.73093	0.00631563	0.016717
Arhgef40	82	294	247	191	179	152	87	137	3.44321	4.74532	4.78364	5.88158	3.1945	3.50388	2.97902	2.9451	161.139	-0.551578	0.161774	-3.40955	0.000650708	0.00236402
Arhgef5	131	400	332	243	471	380	153	216	5.50074	6.45622	6.42984	7.48285	8.40564	8.75969	5.23896	4.64336	270.904	0.0614375	0.186812	0.328873	0.742251	0.81179
Arhgef6	16	40	18	11	449	219	160	132	0.671846	0.645622	0.348606	0.33873	8.01302	5.04835	5.47866	2.83761	119.703	2.8485	0.257065	11.0809	1.55379e-28	9.38862e-26
Arhgef7	925	2983	2133	1085	2639	2284	1239	2757	38.8411	48.1473	41.3098	33.4111	47.0966	52.6504	42.4253	59.2674	1859.09	0.303833	0.134056	2.26647	0.0234228	0.0509907
Arhgef9	53	173	171	80	86	55	51	59	2.22549	2.79232	3.31175	2.46349	1.53479	1.26785	1.74632	1.26833	85.0345	-0.848558	0.186699	-4.54505	5.49211e-06	3.69879e-05
Arid1a	3116	14989	7367	5338	10630	9993	5475	13137	130.842	241.931	142.677	164.376	189.707	230.357	187.473	282.407	8036.23	0.362101	0.174827	2.07119	0.0383409	0.0768649
Arid1b	203	807	499	274	640	533	243	444	8.52405	13.0254	9.66412	8.43745	11.4217	12.2866	8.32071	9.54469	415.82	0.0603652	0.161484	0.373816	0.708541	0.784234
Arid2	832	2812	1962	1109	1983	1560	908	1501	34.936	45.3872	37.998	34.1501	35.3894	35.9608	31.0914	32.2671	1470.18	-0.175503	0.114407	-1.53402	0.125024	0.201775
Arid3a	115	387	305	184	570	509	212	354	4.82889	6.24639	5.90693	5.66603	10.1724	11.7334	7.25922	7.60995	304.21	0.65629	0.160954	4.07751	4.552e-05	0.000235083
Arid3b	710	2265	1556	833	1978	1761	1013	1876	29.8132	36.5583	30.135	25.6511	35.3001	40.5943	34.6867	40.3285	1397.93	0.293586	0.121231	2.4217	0.0154482	0.0359569
Arid3c	16	35	44	19	20	12	13	19	0.671846	0.564919	0.852147	0.585079	0.356927	0.276622	0.445141	0.408444	21.3024	-0.695558	0.276431	-2.51621	0.0118623	0.0287397
Arid4a	299	1291	733	414	1058	897	546	1057	12.5551	20.8374	14.196	12.7486	18.8815	20.6775	18.6959	22.7224	723.441	0.397098	0.154605	2.56846	0.0102151	0.0252924
Arid4b	659	1774	1534	873	1571	1195	774	1210	27.6717	28.6333	29.7089	26.8828	28.0367	27.5469	26.503	26.0114	1131.36	-0.0627629	0.0873462	-0.718553	0.472416	0.579648
Arid5a	108	244	208	100	247	236	144	330	4.53496	3.93829	4.02833	3.07936	4.40805	5.44023	4.93079	7.09403	191.741	0.46246	0.168935	2.7375	0.00619085	0.0164212
Arid5b	696	2663	1702	897	2306	1439	1126	1882	29.2253	42.9823	32.9626	27.6219	41.1537	33.1716	38.556	40.4574	1464.81	0.196273	0.139421	1.40778	0.159197	0.245918
Arih1	1562	4353	3677	1830	3953	2960	2084	3077	65.589	70.2598	71.2124	56.3523	70.5467	68.2334	71.3595	66.1464	2762.92	0.0661821	0.0989585	0.668786	0.503632	0.609209
Arih2	2127	5502	4001	2411	7842	6740	3958	6391	89.3136	88.8053	77.4873	74.2434	139.951	155.369	135.528	137.388	4597.64	0.769029	0.0985556	7.803	6.04541e-15	3.47232e-13
Arl1	1958	4072	4423	3545	3012	1632	1557	1621	82.2172	65.7243	85.6602	109.163	53.7533	37.6206	53.3142	34.8467	2673.85	-0.877055	0.165644	-5.29483	1.19126e-07	1.30874e-06
Arl10	197	377	429	276	414	253	192	230	8.27211	6.08499	8.30843	8.49904	7.3884	5.83211	6.57439	4.94432	286.192	-0.310118	0.15493	-2.00166	0.0453212	0.0881109
Arl13b	387	962	941	492	711	428	313	404	16.2503	15.5272	18.2243	15.1505	12.6888	9.86618	10.7176	8.68481	548.334	-0.611351	0.131177	-4.6605	3.15438e-06	2.28428e-05
Arl14ep	630	1388	1336	763	1158	805	518	922	26.4539	22.4031	25.8743	23.4955	20.6661	18.5567	17.7371	19.8203	895.927	-0.343286	0.102526	-3.34828	0.000813148	0.00286527
Arl14epl	653	1705	1088	602	3932	3347	2249	3796	27.4197	27.5196	21.0713	18.5378	70.1719	77.1544	77.0094	81.6028	2050.24	1.63222	0.13129	12.4322	1.74764e-35	2.19998e-32
Arl15	510	1410	1165	634	1415	1019	705	1238	21.4151	22.7582	22.5625	19.5232	25.2526	23.4898	24.1403	26.6133	950.95	0.200193	0.0975516	2.05217	0.0401531	0.0798459
Arl16	222	454	417	342	509	407	265	401	9.32187	7.32781	8.07603	10.5314	9.0838	9.38209	9.07402	8.62032	365.612	0.0441751	0.130556	0.338361	0.735091	0.805943
Arl2	875	1710	1855	1279	1444	1064	841	1218	36.7416	27.6003	35.9257	39.385	25.7702	24.5271	28.7972	26.1834	1253.89	-0.39366	0.12153	-3.23919	0.0011987	0.00401582
Arl2bp	1448	3460	3160	1840	2397	1790	1234	2163	60.8021	55.8463	61.1997	56.6603	42.7778	41.2628	42.2541	46.4981	2085.13	-0.432855	0.0868148	-4.98596	6.16543e-07	5.57694e-06
Arl3	504	973	1018	719	681	449	435	601	21.1632	15.7048	19.7156	22.1406	12.1534	10.3503	14.8951	12.9197	660.617	-0.61836	0.139308	-4.4388	9.04612e-06	5.72479e-05
Arl4a	1069	2455	2324	1920	1320	927	646	888	44.8877	39.625	45.0089	59.1238	23.5572	21.369	22.1201	19.0894	1406.71	-1.08908	0.13031	-8.35762	6.39961e-17	5.62049e-15
Arl4c	168	423	330	233	267	303	71	147	7.05438	6.82745	6.3911	7.17492	4.76498	6.9847	2.43115	3.16007	229.29	-0.583695	0.217001	-2.68983	0.00714882	0.0186447
Arl4d	380	786	631	445	1030	1182	625	1009	15.9563	12.6865	12.2206	13.7032	18.3818	27.2473	21.401	21.6905	733.54	0.678196	0.136128	4.98205	6.29148e-07	5.66872e-06
Arl5a	607	1629	1498	934	1398	1030	726	1164	25.4882	26.293	29.0117	28.7612	24.9492	23.7434	24.8594	25.0226	1065.49	-0.150986	0.0909312	-1.66044	0.0968259	0.163977
Arl5b	342	768	771	446	634	324	276	310	14.3607	12.3959	14.9319	13.734	11.3146	7.46879	9.45068	6.66408	462.386	-0.631331	0.154484	-4.08671	4.37526e-05	0.000226422
Arl5c	169	368	315	269	253	196	169	255	7.09638	5.93972	6.1006	8.28349	4.51513	4.51816	5.78683	5.48175	244.307	-0.410476	0.148242	-2.76896	0.00562351	0.0151071
Arl6	869	1908	2120	1360	984	695	526	701	36.4896	30.7962	41.058	41.8793	17.5608	16.021	18.0111	15.0694	1110.32	-1.13588	0.121189	-9.37274	7.06729e-21	1.3687e-18
Arl6ip1	7850	16699	15279	9854	15006	10429	8413	10663	329.625	269.531	295.908	303.44	267.803	240.407	288.075	229.223	11385.5	-0.219581	0.10482	-2.09485	0.0361847	0.0733208
Arl6ip4	831	1738	1644	1254	1300	1122	777	1112	34.894	28.0523	31.8393	38.6152	23.2003	25.8641	26.6057	23.9047	1192.69	-0.408502	0.115988	-3.52191	0.000428442	0.00163683
Arl6ip5	1101	2572	2475	1649	1991	1413	1247	1413	46.2314	41.5135	47.9333	50.7787	35.5321	32.5722	42.6993	30.3753	1677.29	-0.38991	0.121005	-3.22226	0.00127184	0.0042225
Arl6ip6	962	2172	2249	1480	1520	939	789	1075	40.3948	35.0573	43.5563	45.5746	27.1265	21.6457	27.0166	23.1093	1348.86	-0.712648	0.11883	-5.9972	2.00746e-09	3.51387e-08
Arl8a	359	1071	795	494	1069	930	500	1072	15.0745	17.2865	15.3967	15.2121	19.0778	21.4382	17.1208	23.0448	735.406	0.346588	0.11734	2.9537	0.00313987	0.00922063
Arl8b	1139	3057	2734	1539	2759	2230	1661	2241	47.8271	49.3417	52.9493	47.3914	49.2381	51.4056	56.8753	48.1749	2064.15	0.0553572	0.0926725	0.597343	0.550279	0.652473
Armc1	2412	5258	5246	3746	3939	2729	2179	2833	101.281	84.867	101.599	115.353	70.2969	62.9084	74.6124	60.9011	3439.29	-0.568538	0.115056	-4.94139	7.75671e-07	6.82031e-06
Armc10	1646	4042	3975	2318	2763	2130	1526	2469	69.1162	65.2401	76.9837	71.3796	49.3095	49.1004	52.2527	53.0762	2490.36	-0.465227	0.0891942	-5.21589	1.82937e-07	1.90846e-06
Armc2	22	54	41	22	67	50	29	90	0.923789	0.87159	0.794046	0.67746	1.19571	1.15259	0.993006	1.93473	43.7344	0.610478	0.237514	2.57028	0.0101616	0.0251886
Armc5	214	652	462	281	546	514	306	548	8.98594	10.5236	8.94754	8.65301	9.74412	11.8486	10.4779	11.7804	414.471	0.22856	0.120314	1.89969	0.0574744	0.107133
Armc6	1664	3670	3497	1982	3307	2486	1732	2899	69.872	59.2358	67.7263	61.033	59.018	57.3068	59.3064	62.3199	2538.28	-0.112889	0.0909933	-1.24063	0.214741	0.312239
Armc7	98	247	174	121	249	213	158	194	4.11506	3.98672	3.36985	3.72603	4.44375	4.91004	5.41017	4.17043	174.735	0.30148	0.142415	2.11692	0.034267	0.0700837
Armc8	1515	3660	3523	1884	2967	1989	1666	2362	63.6154	59.0744	68.2299	58.0152	52.9502	45.8501	57.0465	50.776	2332.17	-0.263689	0.101699	-2.59283	0.00951899	0.0238622
Armc9	331	737	730	479	687	485	380	802	13.8988	11.8956	14.1379	14.7501	12.2605	11.1801	13.0118	17.2406	554.815	-0.0227484	0.141461	-0.160811	0.872243	0.909951
Armcx1	433	1194	1155	625	915	690	442	786	18.1818	19.2718	22.3689	19.246	16.3294	15.9058	15.1348	16.8967	733.786	-0.293966	0.103732	-2.83389	0.00459855	0.0127413
Armcx2	1236	2791	2829	1490	1622	1117	888	1397	51.9001	45.0483	54.7892	45.8825	28.9468	25.7489	30.4065	30.0314	1601.1	-0.761624	0.104775	-7.26914	3.61782e-13	1.44197e-11
Armcx3	78	145	244	143	94	57	50	72	3.27525	2.34038	4.72554	4.40349	1.67756	1.31395	1.71208	1.54779	107.487	-1.11503	0.208407	-5.35025	8.78321e-08	1.00362e-06
Armcx4	469	2005	1147	779	1024	681	472	1008	19.6935	32.3618	22.2139	23.9882	18.2747	15.6983	16.162	21.669	870.608	-0.431306	0.154204	-2.79698	0.00515828	0.0140585
Armcx5	163	444	386	326	392	233	185	303	6.84443	7.1664	7.47565	10.0387	6.99578	5.37107	6.3347	6.51361	290.475	-0.304638	0.146512	-2.07927	0.0375923	0.075605
Armcx6	115	228	248	201	149	85	108	155	4.82889	3.68005	4.80301	6.18952	2.65911	1.9594	3.69809	3.33204	159.469	-0.682239	0.193869	-3.51907	0.000433063	0.0016524
Armt1	1069	2543	2652	1437	1709	1151	898	1259	44.8877	41.0454	51.3612	44.2504	30.4994	26.5326	30.749	27.0648	1517.33	-0.645936	0.105412	-6.12772	8.91491e-10	1.73319e-08
Arnt	1423	3934	3193	1688	3990	3121	1955	2955	59.7523	63.4969	61.8388	51.9796	71.207	71.9447	66.9423	63.5238	2614.39	0.202047	0.0971226	2.08033	0.0374953	0.0754803
Arnt2	115	254	227	136	136	72	61	111	4.82889	4.0997	4.3963	4.18793	2.42711	1.65973	2.08874	2.38617	133.486	-0.963139	0.159389	-6.04271	1.5155e-09	2.76153e-08
Arntl	249	699	561	273	740	545	390	582	10.4556	11.2822	10.8649	8.40666	13.2063	12.5632	13.3542	12.5113	474.282	0.317382	0.116963	2.71352	0.00665726	0.0175444
Arntl2	104	285	210	143	486	419	228	443	4.367	4.60006	4.06707	4.40349	8.67334	9.65871	7.80708	9.52319	271.838	1.0005	0.125906	7.94637	1.92061e-15	1.21392e-13
Arpc1a	2974	6100	6029	4446	5477	4063	3168	4475	124.879	98.4574	116.764	136.908	97.7446	93.6596	108.477	96.1993	4469.67	-0.260572	0.112942	-2.30713	0.0210476	0.0465696
Arpc1b	1804	3787	4037	2123	4866	3347	2324	3508	75.7507	61.1243	78.1845	65.3749	86.8404	77.1544	79.5775	75.4116	3068.65	0.182178	0.106581	1.70928	0.0873985	0.151075
Arpc2	2395	6639	5515	2698	6389	5356	3231	6963	100.567	107.157	106.809	83.0812	114.02	123.466	110.635	149.684	4583.98	0.313578	0.123128	2.54677	0.0108726	0.0266669
Arpc3	3168	7264	6388	4293	6165	4517	3271	4742	133.026	117.245	123.716	132.197	110.023	104.125	112.004	101.939	4782.9	-0.237558	0.0850604	-2.79281	0.00522519	0.0142117
Arpc4	2770	5894	5758	3644	5233	3418	3172	4346	116.313	95.1324	111.515	112.212	93.3901	78.7911	108.614	93.4262	4143.59	-0.211586	0.114783	-1.84335	0.0652775	0.11914
Arpc5	2171	4857	4907	3505	4110	3081	2134	3534	91.1611	78.3946	95.0338	107.932	73.3486	71.0227	73.0716	75.9706	3409.17	-0.335447	0.107008	-3.13479	0.00171976	0.00548421
Arpc5l	1276	2629	2961	1946	1958	1660	1048	1741	53.5797	42.4335	57.3456	59.9244	34.9432	38.266	35.8852	37.4264	1841.97	-0.525032	0.116663	-4.50042	6.78205e-06	4.45821e-05
Arpin	43	122	110	69	116	126	53	94	1.80559	1.96915	2.13037	2.12476	2.07018	2.90453	1.8148	2.02072	86.2108	0.123592	0.183597	0.673173	0.500837	0.606416
Arpp19	2813	6535	6198	4347	4732	3808	2739	4335	118.119	105.478	120.037	133.86	84.449	87.7813	93.7877	93.1897	4283.39	-0.402292	0.0976733	-4.11875	3.80926e-05	0.000200288
Arrb1	298	984	785	430	592	515	269	608	12.5131	15.8823	15.2031	13.2413	10.5651	11.8717	9.21099	13.0702	519.912	-0.335161	0.13242	-2.53104	0.0113724	0.0277182
Arrb2	952	2427	1965	1126	1787	1606	1037	2032	39.9748	39.1731	38.0561	34.6736	31.8915	37.0212	35.5085	43.682	1535.71	-0.0352767	0.113175	-0.3117	0.755269	0.822076
Arrdc1	226	510	468	291	541	417	270	421	9.48983	8.23168	9.06375	8.96095	9.65489	9.61261	9.24523	9.05026	375.297	0.0761159	0.107241	0.709764	0.47785	0.584345
Arrdc2	224	656	442	456	381	426	256	376	9.40585	10.5882	8.56021	14.0419	6.79947	9.82008	8.76585	8.08289	389.402	-0.329268	0.161065	-2.04431	0.0409225	0.0810508
Arrdc3	1138	2676	2293	1572	2567	1610	1138	1568	47.7851	43.1921	44.4085	48.4076	45.8116	37.1134	38.9669	33.7074	1737.48	-0.232446	0.111072	-2.09274	0.0363719	0.0736211
Arrdc4	936	2388	2141	1289	2434	1993	1365	1924	39.303	38.5436	41.4647	39.693	43.4381	45.9423	46.7398	41.3603	1722.59	0.155076	0.0859605	1.80403	0.0712262	0.127906
Arsa	127	383	359	278	308	241	163	253	5.33278	6.18183	6.95275	8.56063	5.49668	5.55549	5.58138	5.43875	251.363	-0.282075	0.14491	-1.94655	0.0515886	0.0980706
Arsb	29	80	38	39	147	89	85	92	1.21772	1.29124	0.735945	1.20095	2.62342	2.05161	2.91054	1.97773	71.7181	0.997357	0.21058	4.73625	2.17713e-06	1.65028e-05
Arsg	8	23	21	16	36	32	27	23	0.335923	0.371233	0.406707	0.492698	0.642469	0.737658	0.924523	0.494432	22.5541	0.628502	0.273964	2.29411	0.0217843	0.0479279
Arsi	6	13	11	19	10	6	3	3	0.251942	0.209827	0.213037	0.585079	0.178464	0.138311	0.102725	0.0644911	8.92755	-0.784956	0.341955	-2.29549	0.021705	0.0477813
Arsj	4	15	14	3	10	8	5	8	0.167962	0.242108	0.271138	0.0923809	0.178464	0.184415	0.171208	0.171976	7.57489	-0.118555	0.338775	-0.349952	0.726375	0.798764
Arsk	118	248	227	190	277	179	145	213	4.95487	4.00286	4.3963	5.85079	4.94345	4.12628	4.96503	4.57887	193.607	-0.0323402	0.149074	-0.21694	0.828255	0.877796
Art1	22	34	34	43	19	20	22	29	0.923789	0.548779	0.658477	1.32413	0.339081	0.461036	0.753315	0.623414	28.8324	-0.522616	0.283638	-1.84254	0.0653958	0.119265
Art3	9	16	19	18	28	23	22	24	0.377913	0.258249	0.367973	0.554285	0.499698	0.530192	0.753315	0.515929	19.7483	0.454478	0.285678	1.59087	0.111638	0.184106
Art4	6	20	11	6	28	20	13	17	0.251942	0.322811	0.213037	0.184762	0.499698	0.461036	0.445141	0.36545	14.0469	0.624909	0.304362	2.05318	0.0400554	0.0796888
Art5	25	58	59	48	44	37	31	47	1.04976	0.936152	1.14265	1.47809	0.78524	0.852917	1.06149	1.01036	42.5761	-0.276542	0.224385	-1.23245	0.217782	0.315903
Artn	4	16	20	11	21	22	7	12	0.167962	0.258249	0.38734	0.33873	0.374774	0.50714	0.239691	0.257965	12.9615	0.173276	0.315686	0.548888	0.583082	0.681262
Arv1	307	853	664	469	669	353	333	578	12.891	13.7679	12.8597	14.4422	11.9392	8.13729	11.4025	12.4253	501.008	-0.285672	0.136055	-2.09969	0.035756	0.0725884
Arvcf	480	1473	1023	594	1719	1567	1043	2079	20.1554	23.775	19.8124	18.2914	30.6779	36.1222	35.714	44.6924	1173.57	0.810744	0.130685	6.2038	5.51145e-10	1.1266e-08
Arxes1	177	489	432	448	439	337	235	344	7.4323	7.89273	8.36654	13.7955	7.83456	7.76846	8.04678	7.39498	350.84	-0.253707	0.170238	-1.49031	0.136144	0.216301
Arxes2	309	814	712	767	673	462	325	465	12.975	13.1384	13.7893	23.6187	12.0106	10.6499	11.1285	9.99613	549.343	-0.500459	0.171811	-2.91286	0.0035814	0.0103301
As3mt	224	604	469	353	437	337	231	510	9.40585	9.74889	9.08311	10.8702	7.79886	7.76846	7.90981	10.9635	376.523	-0.173418	0.138392	-1.25309	0.210174	0.307079
Asah1	2100	4804	4417	3084	5620	3587	2884	3079	88.1798	77.5392	85.544	94.9675	100.297	82.6869	98.7528	66.1894	3553.65	0.00695704	0.132778	0.0523961	0.958213	0.97076
Asah2	5	16	18	10	26	27	13	17	0.209952	0.258249	0.348606	0.307936	0.464006	0.622399	0.445141	0.36545	15.4694	0.553134	0.298876	1.85071	0.064211	0.117558
Asap1	390	1285	846	399	1177	1012	607	1172	16.3763	20.7406	16.3845	12.2867	21.0052	23.3284	20.7847	25.1945	799.138	0.433546	0.144196	3.00665	0.00264147	0.00792651
Asap2	189	561	391	255	508	371	205	357	7.93618	9.05485	7.57249	7.85237	9.06596	8.55223	7.01953	7.67445	331.367	-0.00247736	0.125541	-0.0197334	0.984256	0.989584
Asap3	204	584	396	292	587	455	308	560	8.56604	9.42608	7.66932	8.99174	10.4758	10.4886	10.5464	12.0383	400.347	0.320625	0.116117	2.76121	0.00575868	0.0154211
Asb1	252	672	533	338	552	500	281	559	10.5816	10.8464	10.3226	10.4082	9.8512	11.5259	9.62189	12.0168	436.041	0.0298884	0.114107	0.261933	0.793373	0.851852
Asb13	128	353	260	222	433	266	216	302	5.37477	5.69761	5.03541	6.83619	7.72748	6.13178	7.39619	6.49211	259.509	0.265299	0.138415	1.91669	0.0552772	0.103755
Asb14	8	36	17	26	31	18	20	22	0.335923	0.58106	0.329239	0.800634	0.553238	0.414933	0.684832	0.472935	21.3621	0.0276368	0.288784	0.0957005	0.923758	0.947003
Asb16	20	65	40	24	76	53	30	56	0.839808	1.04914	0.774679	0.739047	1.35632	1.22175	1.02725	1.20383	42.0394	0.437522	0.220813	1.98141	0.0475448	0.0917257
Asb3	397	997	926	543	834	665	430	734	16.6702	16.0921	17.9338	16.7209	14.8839	15.3295	14.7239	15.7788	655.961	-0.147891	0.0946021	-1.56329	0.117984	0.19247
Asb4	11	31	35	13	23	19	8	24	0.461894	0.500357	0.677844	0.400317	0.410467	0.437985	0.273933	0.515929	18.8328	-0.250882	0.28491	-0.880565	0.378553	0.489249
Asb6	889	2331	1823	1094	2338	2121	1284	2330	37.3295	37.6236	35.306	33.6882	41.7248	48.8929	43.9662	50.0881	1682.33	0.352303	0.0976673	3.60717	0.000309549	0.00123746
Asb7	231	679	547	271	572	393	247	476	9.69978	10.9594	10.5937	8.34507	10.2081	9.05937	8.45767	10.2326	397.037	-0.0608761	0.125509	-0.485036	0.627651	0.719691
Asb8	206	533	456	269	562	500	330	482	8.65002	8.60291	8.83134	8.28349	10.0297	11.5259	11.2997	10.3616	397.185	0.318835	0.107434	2.96771	0.00300026	0.00885885
Ascc1	617	1413	1384	887	1120	814	671	1074	25.9081	22.8066	26.8039	27.3139	19.9879	18.7642	22.9761	23.0878	960.643	-0.270738	0.11058	-2.44835	0.0143513	0.0337681
Ascc2	991	2867	2171	1345	2946	2370	1487	2917	41.6125	46.275	42.0457	41.4174	52.5754	54.6328	50.9173	62.7069	2007.73	0.357969	0.0989435	3.61791	0.000296992	0.00119191
Ascc3	838	2723	1846	780	2717	1934	1288	2085	35.1879	43.9507	35.7514	24.019	48.4886	44.5822	44.1032	44.8213	1642.83	0.369973	0.147559	2.50729	0.0121662	0.0293441
Ascl2	29	105	74	41	256	249	106	208	1.21772	1.69476	1.43316	1.26254	4.56867	5.7399	3.62961	4.47139	122.956	1.57084	0.180923	8.68238	3.8758e-18	4.12309e-16
Ascl4	9	9	13	5	11	15	1	9	0.377913	0.145265	0.251771	0.153968	0.19631	0.345777	0.0342416	0.193473	8.69638	-0.102873	0.343169	-0.299774	0.76435	0.829056
Asf1a	1087	2464	2590	1768	1768	1415	1023	1421	45.6436	39.7703	50.1605	54.4431	31.5524	32.6183	35.0292	30.5473	1636.99	-0.535649	0.1134	-4.72355	2.31767e-06	1.73923e-05
Asf1b	1705	3801	3577	1933	2857	2133	1637	2235	71.5936	61.3502	69.2757	59.5241	50.9871	49.1695	56.0535	48.0459	2385.63	-0.35041	0.0999233	-3.50679	0.00045354	0.00172053
Asgr1	7	20	13	9	16	3	8	3	0.293933	0.322811	0.251771	0.277143	0.285542	0.0691555	0.273933	0.0644911	9.4134	-0.456448	0.339767	-1.34342	0.179137	0.270227
Asgr2	64	115	93	76	146	101	100	139	2.68738	1.85616	1.80113	2.34032	2.60557	2.32823	3.42416	2.98809	102.546	0.374877	0.181563	2.06473	0.038949	0.0778464
Ash1l	279	1262	582	566	1167	760	477	793	11.7153	20.3694	11.2716	17.4292	20.8267	17.5194	16.3332	17.0472	678.378	0.221481	0.170593	1.2983	0.194184	0.287865
Ash2l	15261	34228	31064	20003	31984	20861	17070	23449	640.815	552.459	601.616	615.965	570.798	480.884	584.504	504.084	23298.9	-0.168272	0.0974457	-1.72683	0.0841977	0.146531
Asic1	124	425	246	146	466	369	267	505	5.20681	6.85973	4.76428	4.49587	8.31641	8.50612	9.14251	10.856	297.68	0.739419	0.153472	4.81793	1.45053e-06	1.16738e-05
Asl	640	1349	1319	838	1672	1205	909	1290	26.8738	21.7736	25.545	25.8051	29.8391	27.7774	31.1256	27.7312	1108.2	0.217714	0.102071	2.13297	0.0329271	0.0677838
Asna1	9360	20666	18820	12362	17555	12874	9989	14988	393.03	333.561	364.487	380.671	313.293	296.769	342.039	322.198	14058	-0.204173	0.0899559	-2.2697	0.0232257	0.0506054
Asns	2602	6213	5453	2545	7525	7347	4413	7159	109.259	100.281	105.608	78.3698	134.294	169.362	151.108	153.897	5130.53	0.609736	0.120757	5.04929	4.43444e-07	4.14009e-06
Asnsd1	2115	5018	4761	2957	3703	2860	2105	4154	88.8097	80.9933	92.2062	91.0568	66.0851	65.9282	72.0786	89.2987	3309.45	-0.259447	0.114871	-2.2586	0.0239083	0.0519024
Aspa	63	157	101	85	202	131	91	137	2.64539	2.53407	1.95607	2.61746	3.60497	3.01979	3.11599	2.9451	114.873	0.372012	0.162667	2.28696	0.0221983	0.0487183
Aspg	43	148	129	113	129	146	70	94	1.80559	2.3888	2.49834	3.47968	2.30218	3.36557	2.39691	2.02072	103.707	-0.0164052	0.201994	-0.0812164	0.93527	0.955355
Asph	1008	2563	2205	1216	2658	1573	1242	1571	42.3263	41.3682	42.7042	37.4451	47.4357	36.2605	42.5281	33.7719	1657.86	-0.0333819	0.119686	-0.278912	0.780312	0.842077
Asphd1	8	27	18	8	18	13	7	18	0.335923	0.435795	0.348606	0.246349	0.321235	0.299674	0.239691	0.386947	13.3832	-0.105991	0.305905	-0.346484	0.728979	0.801044
Asphd2	77	238	196	111	162	130	76	127	3.23326	3.84145	3.79593	3.41809	2.89111	2.99674	2.60236	2.73013	130.59	-0.340199	0.146477	-2.32254	0.0202039	0.0449815
Aspm	851	3166	1709	1053	2931	2113	1312	2725	35.7338	51.101	33.0982	32.4257	52.3077	48.7085	44.925	58.5795	1827	0.403966	0.146721	2.75329	0.0059	0.0157438
Asprv1	10	32	30	21	27	28	35	41	0.419904	0.516498	0.581009	0.646666	0.481852	0.645451	1.19846	0.881379	27.4973	0.424185	0.273782	1.54936	0.121296	0.19681
Aspscr1	2233	6171	4856	2887	5337	4540	3124	6314	93.7645	99.6033	94.0461	88.9012	95.2461	104.655	106.971	135.732	4192.36	0.227189	0.11596	1.9592	0.0500898	0.0957283
Asrgl1	500	1263	1056	624	1101	939	624	1072	20.9952	20.3855	20.4515	19.2152	19.6489	21.6457	21.3668	23.0448	853.674	0.0788628	0.0952962	0.827555	0.407923	0.517909
Aste1	206	502	516	353	391	249	230	314	8.65002	8.10256	9.99336	10.8702	6.97793	5.7399	7.87557	6.75007	332.552	-0.444092	0.138013	-3.21776	0.00129197	0.00428274
Astl	4	11	13	3	6	8	2	3	0.167962	0.177546	0.251771	0.0923809	0.107078	0.184415	0.0684832	0.0644911	5.70363	-0.383739	0.348149	-1.10223	0.270364	0.375033
Astn1	4	14	21	12	12	8	4	5	0.167962	0.225968	0.406707	0.369524	0.214156	0.184415	0.136966	0.107485	9.28236	-0.559202	0.333862	-1.67495	0.093944	0.159937
Astn2	13	26	16	14	38	27	9	28	0.545875	0.419654	0.309872	0.431111	0.678162	0.622399	0.308174	0.601917	20.0534	0.348267	0.284775	1.22296	0.221347	0.319857
Asun	1372	3532	3172	1620	2733	2074	1697	2314	57.6108	57.0084	61.4321	49.8857	48.7741	47.8095	58.108	49.7442	2203.24	-0.142635	0.104315	-1.36734	0.171517	0.260999
Asxl1	2020	7736	4451	2757	6656	6081	3334	7737	84.8206	124.863	86.2024	84.898	118.785	140.178	114.161	166.323	4711.01	0.477373	0.15066	3.16854	0.00153208	0.00496006
Asxl2	763	2797	1675	1309	2326	1732	1054	1967	32.0387	45.1451	32.4397	40.3089	41.5107	39.9258	36.0906	42.2847	1585.7	0.0879748	0.125571	0.7006	0.483553	0.590036
Asxl3	12	38	27	27	38	45	18	34	0.503885	0.613341	0.522908	0.831428	0.678162	1.03733	0.616349	0.7309	28.3322	0.266251	0.258173	1.03129	0.302405	0.409808
Asz1	27	59	40	44	224	158	100	182	1.13374	0.952292	0.774679	1.35492	3.99759	3.64219	3.42416	3.91246	98.2512	1.73017	0.183462	9.43068	4.07423e-21	8.31694e-19
Atad1	1976	5108	4712	2471	3446	2173	1661	2223	82.973	82.4459	91.2572	76.0911	61.4986	50.0916	56.8753	47.7879	2810.64	-0.606774	0.10851	-5.59185	2.24668e-08	2.99279e-07
Atad2	2364	6634	5474	2697	4495	2815	2061	3211	99.2653	107.076	106.015	83.0504	80.2194	64.8909	70.5719	69.027	3481.77	-0.461798	0.111235	-4.15156	3.30222e-05	0.000176766
Atad2b	502	1670	1217	686	2114	1763	1037	1921	21.0792	26.9547	23.5696	21.1244	37.7272	40.6404	35.5085	41.2958	1269.09	0.720088	0.110568	6.51265	7.38383e-11	1.859e-09
Atad3a	2513	6163	5177	3226	5188	4256	2787	4698	105.522	99.4742	100.263	99.3402	92.587	98.1086	95.4313	100.993	4053.11	-0.0624402	0.077123	-0.809618	0.41816	0.527801
Atad3aos	1	8	12	3	11	2	1	1	0.0419904	0.129124	0.232404	0.0923809	0.19631	0.0461036	0.0342416	0.021497	4.06505	-0.295839	0.34265	-0.863386	0.387925	0.498166
Atad5	1289	5067	3090	1794	2550	1687	1246	1647	54.1256	81.7842	59.844	55.2438	45.5082	38.8884	42.665	35.4056	2116.68	-0.602928	0.139519	-4.32149	1.54978e-05	9.15205e-05
Atat1	91	216	213	168	280	221	129	217	3.82113	3.48636	4.12517	5.17333	4.99698	5.09445	4.41717	4.66486	183.168	0.207005	0.148641	1.39265	0.163726	0.251551
Atcay	186	490	407	254	216	196	120	204	7.81021	7.90887	7.88236	7.82158	3.85482	4.51816	4.10899	4.3854	247.217	-0.871665	0.120293	-7.24619	4.28663e-13	1.67323e-11
Ate1	1057	2492	2443	1147	2392	1695	1118	1674	44.3838	40.2222	47.3135	35.3203	42.6885	39.0728	38.2821	35.9861	1654.94	-0.0972136	0.112418	-0.864753	0.387175	0.497377
Atf1	1975	4796	4136	2511	3844	3204	2134	3113	82.931	77.4101	80.1018	77.3228	68.6015	73.858	73.0716	66.9203	3072.74	-0.16758	0.0812702	-2.06201	0.0392066	0.0782992
Atf2	1272	4202	2859	1786	3794	3356	2008	3585	53.4118	67.8226	55.3702	54.9974	67.7091	77.3619	68.7571	77.0669	2674.86	0.319596	0.106879	2.99026	0.00278736	0.00831475
Atf3	72	112	152	127	159	174	42	55	3.02331	1.80774	2.94378	3.91079	2.83757	4.01102	1.43815	1.18234	108.299	-0.207212	0.320208	-0.647116	0.517557	0.62237
Atf4	3047	6688	5991	3464	3772	2915	1825	3300	127.945	107.948	116.028	106.669	67.3165	67.1961	62.4909	70.9403	3719.4	-0.759751	0.0939727	-8.0848	6.22654e-16	4.39524e-14
Atf5	258	631	487	270	614	577	272	671	10.8335	10.1847	9.43172	8.31428	10.9577	13.3009	9.31371	14.4245	444.162	0.298231	0.145923	2.04376	0.0409777	0.0811497
Atf6	695	1840	1382	707	2397	1641	1104	2215	29.1833	29.6986	26.7652	21.7711	42.7778	37.828	37.8027	47.616	1399.86	0.607828	0.124317	4.88933	1.01182e-06	8.58679e-06
Atf6b	1319	3141	2657	1569	3396	2410	1730	2455	55.3853	50.6975	51.4581	48.3152	60.6063	55.5549	59.238	52.7753	2221.96	0.146671	0.0905725	1.61938	0.105366	0.17568
Atf7	229	805	408	421	870	569	395	737	9.6158	12.9931	7.90173	12.9641	15.5263	13.1165	13.5254	15.8433	519.547	0.394346	0.15563	2.53386	0.0112813	0.0275485
Atf7ip	1120	3752	2323	1279	3870	3122	1988	3712	47.0292	60.5593	44.9895	39.385	69.0655	71.9678	68.0723	79.797	2461.73	0.56759	0.129195	4.39327	1.11656e-05	6.85804e-05
Atf7ip2	440	1161	980	612	1058	872	581	854	18.4758	18.7392	18.9796	18.8457	18.8815	20.1012	19.8944	18.3585	779.557	0.0390696	0.0897919	0.435112	0.663481	0.750111
Atg10	45	111	121	76	106	67	51	126	1.88957	1.7916	2.3434	2.34032	1.89172	1.54447	1.74632	2.70863	83.2207	-0.0712984	0.198472	-0.359237	0.719418	0.793306
Atg101	1631	3326	3184	2238	3143	2679	1927	3337	68.4863	53.6835	61.6645	68.9161	56.0911	61.7558	65.9836	71.7356	2602.26	0.0166137	0.115047	0.144409	0.885178	0.919446
Atg12	1282	2784	2597	1987	2591	1734	1428	1674	53.8317	44.9353	50.296	61.1869	46.2399	39.9719	48.897	35.9861	1952.25	-0.286586	0.127383	-2.24979	0.0244622	0.052933
Atg13	1050	2743	2113	1063	3489	2980	1795	3105	44.0899	44.2735	40.9224	32.7336	62.266	68.6944	61.4637	66.7483	2156.24	0.659563	0.112269	5.87485	4.23228e-09	6.87449e-08
Atg14	1095	2597	2019	1285	3954	3172	2023	3148	45.9795	41.917	39.1019	39.5698	70.5646	73.1204	69.2708	67.6727	2289.37	0.741989	0.089043	8.33293	7.88657e-17	6.76901e-15
Atg16l1	1712	4071	3393	2360	4108	3178	2247	4221	71.8875	65.7082	65.7122	72.673	73.3129	73.2587	76.9409	90.739	3021.62	0.184252	0.100976	1.82472	0.068044	0.123231
Atg16l2	152	425	322	229	587	572	298	500	6.38254	6.85973	6.23617	7.05174	10.4758	13.1856	10.204	10.7485	364.214	0.725926	0.123966	5.85584	4.74599e-09	7.61881e-08
Atg2a	1088	4042	2087	1762	4779	4216	2476	5250	45.6855	65.2401	40.4189	54.2584	85.2878	97.1865	84.7822	112.86	2998.51	0.844701	0.147065	5.74375	9.26045e-09	1.38197e-07
Atg2b	688	2279	1400	907	2496	2336	1390	2381	28.8894	36.7843	27.1138	27.9298	44.5445	53.8491	47.5958	51.1845	1627.4	0.684331	0.119858	5.70951	1.133e-08	1.65044e-07
Atg3	497	1146	1161	653	866	631	442	680	20.8692	18.4971	22.4851	20.1082	15.455	14.5457	15.1348	14.618	725.482	-0.445208	0.100959	-4.4098	1.03466e-05	6.4161e-05
Atg4a	115	253	251	243	210	104	117	76	4.82889	4.08356	4.86111	7.48285	3.74774	2.39739	4.00627	1.63378	169.152	-0.749917	0.227183	-3.30095	0.000963597	0.00331574
Atg4b	743	1833	1492	833	1906	1579	1037	1841	31.1989	29.5856	28.8955	25.6511	34.0152	36.3988	35.5085	39.5761	1335.29	0.32891	0.0992169	3.31506	0.000916225	0.00317515
Atg4c	115	319	260	151	306	181	139	208	4.82889	5.14884	5.03541	4.64984	5.46099	4.17238	4.75958	4.47139	197.236	-0.059049	0.135688	-0.435182	0.66343	0.750111
Atg4d	595	1377	1279	825	1433	1118	831	1145	24.9843	22.2255	24.7704	25.4047	25.5739	25.7719	28.4548	24.6141	1033.09	0.0990297	0.0961834	1.02959	0.303201	0.410387
Atg5	1424	3295	3162	1996	2387	1624	1216	1789	59.7943	53.1831	61.2384	61.4641	42.5993	37.4362	41.6378	38.4582	2026.31	-0.546672	0.0938431	-5.82539	5.69801e-09	8.99598e-08
Atg7	204	554	421	187	622	493	296	544	8.56604	8.94186	8.1535	5.75841	11.1004	11.3645	10.1355	11.6944	387.612	0.473246	0.138648	3.41328	0.000641859	0.00233693
Atg9a	276	798	544	365	687	573	369	756	11.5893	12.8802	10.5356	11.2397	12.2605	13.2087	12.6351	16.2518	515.014	0.225089	0.124692	1.80516	0.0710493	0.127649
Atg9b	91	244	216	156	160	183	92	149	3.82113	3.93829	4.18327	4.80381	2.85542	4.21848	3.15023	3.20306	154.47	-0.302164	0.158114	-1.91105	0.055998	0.104912
Athl1	271	621	480	318	462	484	321	565	11.3794	10.0233	9.29615	9.79237	8.24502	11.1571	10.9916	12.1458	425.065	0.0702536	0.13583	0.517218	0.605004	0.69957
Atic	5652	14867	12958	5312	10615	7679	5211	11464	237.33	239.962	250.957	163.576	189.439	177.015	178.433	246.442	8616.69	-0.164608	0.146015	-1.12733	0.259601	0.363206
Atl1	24	65	64	48	103	69	56	82	1.00777	1.04914	1.23949	1.47809	1.83818	1.59058	1.91753	1.76276	60.8362	0.523727	0.195321	2.68137	0.00733213	0.0190622
Atl2	2365	5535	5180	3117	4407	3165	2320	3025	99.3073	89.3379	100.321	95.9837	78.649	72.959	79.4405	65.0286	3486.43	-0.371304	0.0964669	-3.84903	0.000118585	0.000539399
Atl3	1202	2883	2528	1533	2706	1699	1283	1615	50.4724	46.5332	48.9597	47.2066	48.2923	39.165	43.932	34.7177	1839.28	-0.211448	0.112969	-1.87172	0.0612449	0.113004
Atm	1195	3970	2690	1642	3592	2290	1810	2543	50.1785	64.078	52.0972	50.5631	64.1042	52.7887	61.9773	54.667	2306.04	0.101988	0.113818	0.896061	0.37022	0.480749
Atmin	1258	4153	2634	1637	3945	2598	2192	4438	52.8239	67.0317	51.0126	50.4092	70.4039	59.8886	75.0576	95.4039	2672.47	0.422399	0.143557	2.94238	0.00325701	0.00951835
Atn1	315	1466	903	594	1202	1138	634	1094	13.227	23.662	17.4884	18.2914	21.4513	26.233	21.7092	23.5178	847.666	0.332017	0.150628	2.20422	0.0275092	0.0583807
Atoh1	4	21	17	16	45	41	26	20	0.167962	0.338952	0.329239	0.492698	0.803087	0.945125	0.890282	0.429941	22.5113	0.908519	0.290496	3.12747	0.00176316	0.00560604
Atox1	5108	9148	10004	8815	8734	5549	4973	5593	214.487	147.654	193.747	271.446	155.87	127.915	170.283	120.233	7175.49	-0.49636	0.162212	-3.05994	0.0022138	0.00680815
Atp10a	311	977	768	414	287	186	117	202	13.059	15.7693	14.8738	12.7486	5.12191	4.28764	4.00627	4.3424	379.903	-1.60784	0.12823	-12.5387	4.58296e-36	8.65377e-33
Atp10d	444	1399	990	544	1684	955	811	1134	18.6437	22.5806	19.1733	16.7517	30.0533	22.0145	27.7699	24.3777	928.474	0.415505	0.129318	3.21304	0.00131336	0.00434317
Atp11a	832	2827	1485	1207	4413	2954	1977	3374	34.936	45.6293	28.76	37.1679	78.756	68.0951	67.6956	72.531	2219.61	0.934073	0.131945	7.07924	1.44949e-12	5.1399e-11
Atp11b	2178	5747	4661	2959	4617	3191	2200	3147	91.4551	92.7597	90.2695	91.1183	82.3967	73.5584	75.3315	67.6512	3402.03	-0.285531	0.0885805	-3.22341	0.00126674	0.00420742
Atp11c	169	586	424	205	628	410	277	425	7.09638	9.45836	8.2116	6.31269	11.2075	9.45125	9.48492	9.13625	360.194	0.315284	0.141072	2.23492	0.0254226	0.0546122
Atp12a	23	63	51	25	209	195	114	105	0.965779	1.01685	0.987716	0.769841	3.72989	4.49511	3.90354	2.25719	92.7934	1.72712	0.213322	8.09633	5.66406e-16	4.01696e-14
Atp13a1	2571	8171	5127	4404	6944	5656	3656	6096	107.957	131.884	99.2945	135.615	123.925	130.381	125.187	131.046	5044.07	0.101862	0.11331	0.898968	0.36867	0.479074
Atp13a2	314	1076	690	532	1315	1071	660	1280	13.185	17.3672	13.3632	16.3822	23.468	24.6885	22.5995	27.5162	811.778	0.679819	0.12234	5.55679	2.7478e-08	3.59416e-07
Atp13a3	1902	6249	4384	2646	5408	4041	2609	4494	79.8657	100.862	84.9048	81.4799	96.5132	93.1524	89.3363	96.6077	3699.89	0.110514	0.0994494	1.11126	0.266455	0.370701
Atp13a4	11	21	17	16	30	15	18	19	0.461894	0.338952	0.329239	0.492698	0.535391	0.345777	0.616349	0.408444	18.065	0.200636	0.28853	0.695372	0.486822	0.59306
Atp1a1	6906	20636	14667	7330	21422	16502	10736	18754	289.986	333.076	284.055	225.717	382.305	380.401	367.618	403.156	13649.9	0.424264	0.116109	3.65402	0.000258168	0.00105717
Atp1a2	27	39	33	36	32	31	16	16	1.13374	0.629481	0.63911	1.10857	0.571084	0.714606	0.547866	0.343953	29.1211	-0.526036	0.271768	-1.93561	0.0529154	0.100155
Atp1a3	425	1215	830	457	1300	1276	725	1805	17.8459	19.6108	16.0746	14.0727	23.2003	29.4141	24.8252	38.8022	941.175	0.739244	0.157938	4.68059	2.86053e-06	2.09865e-05
Atp1a4	57	167	122	65	79	48	48	67	2.39345	2.69547	2.36277	2.00159	1.40986	1.10649	1.6436	1.4403	77.0647	-0.714766	0.185422	-3.85481	0.000115821	0.000528898
Atp1b1	1202	2844	2110	1353	3357	2498	1725	2699	50.4724	45.9037	40.8643	41.6638	59.9103	57.5835	59.0668	58.0205	2116.79	0.38522	0.0951708	4.04767	5.17295e-05	0.000261784
Atp1b2	353	1079	664	376	1459	1330	849	1816	14.8226	17.4157	12.8597	11.5784	26.0379	30.6589	29.0711	39.0386	929.079	1.08186	0.150109	7.20717	5.71275e-13	2.19028e-11
Atp1b3	2488	6261	5353	3488	5183	4329	2816	4300	104.472	101.056	103.671	107.408	92.4977	99.7913	96.4243	92.4373	4084.02	-0.12667	0.076532	-1.65513	0.0978982	0.165457
Atp2a1	3	11	7	13	5	9	7	14	0.125971	0.177546	0.135569	0.400317	0.0892319	0.207466	0.239691	0.300959	8.58392	-0.00502581	0.342542	-0.0146721	0.988294	0.992301
Atp2a2	7650	21613	15339	8396	22501	17606	11786	19211	321.226	348.846	297.07	258.543	401.561	405.85	403.571	412.98	14588.4	0.396828	0.102712	3.86351	0.00011177	0.000512721
Atp2a3	151	438	287	200	543	465	310	507	6.34055	7.06956	5.55832	6.15873	9.69058	10.7191	10.6149	10.899	343.258	0.713069	0.119832	5.95056	2.67219e-09	4.56114e-08
Atp2b1	707	2321	1586	873	2266	1687	1075	1746	29.6872	37.4622	30.716	26.8828	40.4399	38.8884	36.8097	37.5338	1425.34	0.290301	0.113774	2.55156	0.0107241	0.0263413
Atp2b2	15	24	18	14	32	26	16	50	0.629856	0.387373	0.348606	0.431111	0.571084	0.599347	0.547866	1.07485	23.4984	0.551461	0.282187	1.95424	0.0506727	0.0966736
Atp2b4	163	468	271	193	954	771	575	1199	6.84443	7.55378	5.24845	5.94317	17.0254	17.773	19.6889	25.775	541.897	1.56319	0.155067	10.0807	6.72235e-24	1.84632e-21
Atp2c1	1336	3894	3155	1669	2986	2304	1516	2545	56.0992	62.8513	61.1028	51.3946	53.2893	53.1114	51.9103	54.71	2275.4	-0.118843	0.0934567	-1.27164	0.203501	0.299327
Atp2c2	4	12	15	8	39	17	27	24	0.167962	0.193687	0.290505	0.246349	0.696009	0.391881	0.924523	0.515929	17.5433	1.0723	0.304492	3.52159	0.000428966	0.00163842
Atp4a	21	35	43	41	43	25	31	33	0.881798	0.564919	0.83278	1.26254	0.767394	0.576296	1.06149	0.709403	34.0777	-0.146536	0.259599	-0.564473	0.572432	0.672198
Atp5a1	24064	56116	53179	25347	53123	38597	27589	43858	1010.46	905.743	1029.92	780.526	948.053	889.731	944.691	942.818	38149.2	-0.000507307	0.103289	-0.00491154	0.996081	0.9976
Atp5b	51348	109134	110830	59115	96942	60760	49654	70029	2156.12	1761.48	2146.44	1820.37	1730.06	1400.63	1700.23	1505.42	72801.4	-0.307381	0.109511	-2.80686	0.00500271	0.0136929
Atp5c1	8655	19034	18832	13084	14150	9723	7684	11361	363.427	307.219	364.719	402.904	252.526	224.133	263.112	244.228	12400.5	-0.535047	0.104098	-5.13983	2.74984e-07	2.73284e-06
Atp5d	2698	6303	6202	3207	7099	5426	3879	6931	113.29	101.734	120.114	98.7552	126.691	125.079	132.823	148.996	4952.91	0.291951	0.101835	2.86691	0.00414503	0.0116862
Atp5e	3718	6895	7307	7155	5072	3212	2712	3591	156.12	111.289	141.515	220.328	90.5168	74.0425	92.8632	77.1959	4934.41	-0.856684	0.165111	-5.18852	2.11967e-07	2.16936e-06
Atp5f1	9297	19696	20660	15529	16789	10222	9311	11078	390.385	317.904	400.122	478.194	299.623	235.636	318.824	238.144	13713.9	-0.516515	0.138627	-3.72595	0.000194582	0.000824735
Atp5g1	10379	20127	19123	13742	20949	16411	13368	21583	435.818	324.861	370.355	423.166	373.864	378.303	457.742	463.971	16525.7	0.103874	0.121189	0.857125	0.391376	0.501914
Atp5g2	2358	4853	4501	3096	4019	2906	2211	3554	99.0133	78.3301	87.1708	95.3371	71.7246	66.9886	75.7082	76.4005	3331.04	-0.29953	0.101729	-2.94439	0.00323593	0.00946225
Atp5g3	8769	18121	19451	13513	16497	12240	9159	13640	368.214	292.483	376.707	416.114	294.412	282.154	313.619	293.22	13499.4	-0.288586	0.112364	-2.56832	0.0102194	0.0252989
Atp5h	6695	13732	13512	10955	10509	8040	6354	9600	281.126	221.642	261.687	337.344	187.548	185.337	217.571	206.372	9719.77	-0.451654	0.12587	-3.58825	0.000332908	0.00131819
Atp5j	4403	9383	9167	7654	6589	5009	3748	5873	184.884	151.447	177.537	235.694	117.59	115.467	128.338	126.252	6333.73	-0.598851	0.126631	-4.72911	2.25505e-06	1.7005e-05
Atp5j2	5399	10472	10727	9156	7614	5247	4730	6092	226.706	169.024	207.75	281.946	135.882	120.953	161.963	130.96	7347.24	-0.656482	0.144926	-4.52978	5.9044e-06	3.94024e-05
Atp5k	2176	4553	4258	3802	3616	2735	1974	3207	91.3711	73.4879	82.4646	117.077	64.5325	63.0467	67.5929	68.941	3217.6	-0.446371	0.132052	-3.38027	0.000724151	0.00259625
Atp5l	1059	2037	2139	2247	2132	1612	1522	1742	44.4678	32.8783	41.426	69.1933	38.0485	37.1595	52.1157	37.4479	1805.79	-0.175863	0.181821	-0.967232	0.333428	0.442327
Atp5o	7908	15790	15424	12930	13189	9095	8208	10849	332.06	254.859	298.716	398.162	235.376	209.656	281.055	233.221	11483.3	-0.40333	0.137328	-2.93699	0.00331413	0.00965541
Atp5s	106	212	199	181	249	157	106	196	4.45098	3.4218	3.85403	5.57365	4.44375	3.61914	3.62961	4.21342	169.996	-0.0965845	0.165438	-0.583811	0.559348	0.660646
Atp5sl	797	2042	1667	1070	1790	1501	1064	1799	33.4663	32.959	32.2848	32.9492	31.945	34.6008	36.4331	38.6732	1399.18	0.103294	0.0929999	1.11069	0.2667	0.370925
Atp6ap1	1043	2606	2352	1310	2579	2058	1337	1711	43.796	42.0623	45.5511	40.3397	46.0258	47.4406	45.781	36.7814	1780.41	0.0342164	0.105934	0.322997	0.746698	0.815001
Atp6ap1l	4	22	24	11	47	23	22	38	0.167962	0.355092	0.464808	0.33873	0.838779	0.530192	0.753315	0.816888	21.8381	0.862811	0.281149	3.06887	0.00214869	0.0066458
Atp6ap2	1373	3107	3036	1947	2852	1825	1391	1680	57.6528	50.1487	58.7982	59.9552	50.8979	42.0696	47.6301	36.115	2064.48	-0.347011	0.12055	-2.87856	0.00399496	0.0113117
Atp6v0a1	529	1616	1100	696	1851	1609	933	1836	22.2129	26.0831	21.3037	21.4324	33.0336	37.0904	31.9474	39.4686	1190.62	0.618572	0.112239	5.5112	3.56387e-08	4.52876e-07
Atp6v0a2	696	1721	1382	840	1676	1255	915	1370	29.2253	27.7779	26.7652	25.8666	29.9105	28.93	31.3311	29.451	1173.66	0.124161	0.0879892	1.41109	0.158219	0.244757
Atp6v0a4	63	114	111	45	185	155	118	154	2.64539	1.84002	2.14973	1.38571	3.30158	3.57303	4.04051	3.31055	113.888	0.776957	0.17828	4.35807	1.31217e-05	7.86263e-05
Atp6v0b	2087	4337	4326	3947	3874	3064	2310	2680	87.6339	70.0016	83.7816	121.542	69.1368	70.6308	79.0981	57.6121	3273.52	-0.372665	0.152654	-2.44123	0.0146373	0.03435
Atp6v0d1	2636	6591	5412	3071	6906	3886	3639	5777	110.687	106.382	104.814	94.5672	123.247	89.5794	124.605	124.188	4495.17	0.144043	0.119691	1.20346	0.228798	0.328757
Atp6v0e	1693	3816	3596	2890	3202	2342	1786	2094	71.0897	61.5923	69.6437	88.9936	57.1441	53.9874	61.1555	45.0148	2603.82	-0.407234	0.131154	-3.10502	0.00190269	0.00599167
Atp6v0e2	227	560	528	315	526	401	271	400	9.53182	9.03871	10.2258	9.69999	9.38719	9.24378	9.27947	8.59882	383.981	-0.0746008	0.106764	-0.698743	0.484713	0.591253
Atp6v1a	2470	5932	5596	2585	6475	4307	3204	4384	103.716	95.7457	108.378	79.6015	115.555	99.2842	109.71	94.2431	4127.41	0.108888	0.116712	0.932964	0.350838	0.460847
Atp6v1b2	6701	15327	14405	6908	15662	11221	7957	11564	281.378	247.386	278.981	212.722	279.51	258.664	272.46	248.592	10646.7	0.0525247	0.10738	0.489146	0.624738	0.717338
Atp6v1c1	1703	3959	3796	2426	3466	2365	1811	2357	71.5096	63.9004	73.5171	74.7053	61.8555	54.5176	62.0115	50.6685	2624.63	-0.301364	0.102789	-2.93187	0.0033693	0.00978593
Atp6v1c2	17	32	23	29	55	40	31	63	0.713837	0.516498	0.445441	0.893015	0.98155	0.922073	1.06149	1.35431	35.2634	0.676636	0.249617	2.7107	0.00671412	0.0176727
Atp6v1d	992	2428	2204	1113	2170	1811	1136	1955	41.6545	39.1893	42.6848	34.2733	38.7266	41.7468	38.8985	42.0267	1634.11	0.0318379	0.099112	0.321232	0.748035	0.815989
Atp6v1e1	2196	4845	4526	2828	4548	3699	2884	3327	92.2109	78.201	87.655	87.0844	81.1653	85.2687	98.7528	71.5207	3490.69	-0.0349256	0.112352	-0.310858	0.755908	0.822487
Atp6v1f	2699	5112	5230	4635	4849	3147	2654	3015	113.332	82.5105	101.289	142.728	86.5371	72.5441	90.8772	64.8136	3863.25	-0.457118	0.155532	-2.93907	0.00329203	0.00960769
Atp6v1g1	1600	5007	3460	2662	2409	1633	1308	1541	67.1846	80.8157	67.0098	81.9726	42.9919	37.6436	44.788	33.127	2332.05	-0.877923	0.122139	-7.18787	6.58104e-13	2.50411e-11
Atp6v1g2	13	18	11	10	16	9	8	8	0.545875	0.29053	0.213037	0.307936	0.285542	0.207466	0.273933	0.171976	11.7556	-0.324544	0.321383	-1.00983	0.312574	0.420384
Atp6v1h	1302	2884	2660	1682	2877	2020	1557	2549	54.6715	46.5493	51.5162	51.7949	51.344	46.5647	53.3142	54.796	2101.76	0.0115427	0.0951983	0.121249	0.903494	0.933273
Atp7a	338	1116	877	520	1192	782	576	682	14.1928	18.0129	16.9848	16.0127	21.2729	18.0265	19.7232	14.661	711.013	0.165625	0.131314	1.26129	0.207204	0.30368
Atp7b	53	136	125	77	197	138	102	130	2.22549	2.19511	2.42087	2.37111	3.51574	3.18115	3.49264	2.79462	113.633	0.465946	0.15632	2.98072	0.00287568	0.00854104
Atp8a1	210	569	349	264	718	467	431	541	8.81798	9.18397	6.75908	8.12952	12.8137	10.7652	14.7581	11.6299	424.178	0.578232	0.137354	4.20981	2.55583e-05	0.00014162
Atp8a2	20	43	36	21	28	17	15	21	0.839808	0.694044	0.697211	0.646666	0.499698	0.391881	0.513624	0.451438	24.237	-0.520305	0.258646	-2.01165	0.0442567	0.086386
Atp8b1	7	13	9	8	41	24	19	20	0.293933	0.209827	0.174303	0.246349	0.731701	0.553244	0.65059	0.429941	16.8422	1.0605	0.29871	3.55026	0.000384851	0.00149603
Atp8b2	635	1967	1360	762	1731	1458	914	1595	26.6639	31.7485	26.3391	23.4647	30.8921	33.6096	31.2968	34.2878	1219.96	0.256375	0.110849	2.31283	0.0207322	0.0460153
Atp8b3	48	106	105	56	59	67	44	62	2.01554	1.7109	2.03353	1.72444	1.05294	1.54447	1.50663	1.33282	66.1488	-0.431407	0.19295	-2.23585	0.0253619	0.0545129
Atp8b4	9	23	19	4	38	21	9	16	0.377913	0.371233	0.367973	0.123175	0.678162	0.484088	0.308174	0.343953	15.638	0.40187	0.312293	1.28684	0.198152	0.292741
Atp8b5	33	55	48	49	96	52	34	44	1.38568	0.88773	0.929615	1.50889	1.71325	1.19869	1.16421	0.94587	49.8317	0.118117	0.236084	0.500316	0.616853	0.710065
Atp9a	349	927	591	407	1462	1054	860	1352	14.6546	14.9623	11.4459	12.533	26.0914	24.2966	29.4478	29.064	831.876	0.992127	0.120169	8.25611	1.505e-16	1.22228e-14
Atp9b	584	1572	1189	752	1448	1109	771	1259	24.5224	25.3729	23.0273	23.1568	25.8415	25.5645	26.4003	27.0648	1028.74	0.123789	0.0880011	1.40667	0.159524	0.246372
Atpaf1	393	793	806	481	679	392	312	363	16.5022	12.7995	15.6098	14.8117	12.1177	9.03631	10.6834	7.80343	508.682	-0.561945	0.144152	-3.89828	9.68802e-05	0.000451968
Atpaf2	1121	2796	2593	1557	2273	1644	1187	1719	47.0712	45.129	50.2186	47.9457	40.5648	37.8972	40.6448	36.9534	1773.48	-0.282585	0.0863592	-3.27221	0.00106711	0.00362486
Atpif1	4458	8859	9078	7639	7086	4208	3934	4439	187.193	142.989	175.813	235.233	126.459	97.0021	134.706	95.4254	6116.74	-0.672363	0.153474	-4.38096	1.1816e-05	7.21471e-05
Atr	862	2490	1943	1061	2727	1788	1402	2425	36.1957	40.19	37.63	32.672	48.6671	41.2167	48.0067	52.1303	1723.74	0.362924	0.107543	3.37469	0.000738978	0.00264213
Atraid	392	859	829	671	823	414	443	502	16.4602	13.8647	16.0552	20.6625	14.6876	9.54345	15.169	10.7915	600.166	-0.393309	0.161719	-2.43206	0.0150133	0.0351233
Atrip	435	993	905	570	859	608	451	719	18.2658	16.0276	17.5271	17.5524	15.33	14.0155	15.443	15.4564	663.562	-0.196417	0.0977605	-2.00916	0.0445198	0.0867987
Atrn	323	868	517	408	1064	749	512	817	13.5629	14.01	10.0127	12.5638	18.9885	17.2658	17.5317	17.5631	621.997	0.495857	0.121735	4.07325	4.63622e-05	0.00023797
Atrnl1	75	138	140	93	178	133	82	107	3.14928	2.2274	2.71138	2.86381	3.17665	3.06589	2.80781	2.30018	114.174	0.0674028	0.169241	0.398264	0.690435	0.769891
Atrx	2867	10215	6442	3747	8850	5629	3657	5755	120.386	164.876	124.762	115.384	157.94	129.759	125.222	123.716	5437	0.0290157	0.130253	0.222763	0.82372	0.874556
Atxn1	20	79	34	41	157	134	71	103	0.839808	1.2751	0.658477	1.26254	2.80188	3.08894	2.43115	2.2142	74.6	1.23343	0.213883	5.76685	8.07651e-09	1.23112e-07
Atxn10	5898	14422	12977	6657	13571	9950	6756	10799	247.659	232.779	251.325	204.993	242.193	229.366	231.336	232.147	9582.44	-0.00256468	0.0911828	-0.0281268	0.977561	0.984666
Atxn1l	477	1728	1193	847	1302	727	579	980	20.0294	27.8909	23.1048	26.0822	23.236	16.7587	19.8259	21.0671	911.223	-0.255535	0.132749	-1.92495	0.0542362	0.102271
Atxn2	528	2141	1160	689	1886	1890	935	2340	22.1709	34.5569	22.4657	21.2168	33.6583	43.5679	32.0159	50.3031	1330.81	0.623542	0.170764	3.65148	0.000260732	0.00106605
Atxn2l	2439	9539	5452	3832	7871	7318	3916	8240	102.415	153.965	105.589	118.001	140.469	168.693	134.09	177.136	5633.14	0.354041	0.140781	2.51484	0.0119086	0.0288103
Atxn3	1018	2450	2081	1414	2205	1569	1231	1796	42.7462	39.5443	40.3027	43.5422	39.3512	36.1683	42.1514	38.6087	1650.56	-0.0862343	0.0900528	-0.957597	0.338266	0.447614
Atxn7	54	239	170	143	325	231	153	195	2.26748	3.85759	3.29239	4.40349	5.80007	5.32497	5.23896	4.19192	175.988	0.522009	0.175882	2.96796	0.00299786	0.00885351
Atxn7l1	129	336	287	170	313	279	148	366	5.41676	5.42322	5.55832	5.23492	5.58591	6.43146	5.06776	7.86792	238.493	0.199921	0.146904	1.36089	0.173547	0.263529
Atxn7l2	320	1100	795	528	730	665	419	864	13.4369	17.7546	15.3967	16.259	13.0279	15.3295	14.3472	18.5734	635.444	-0.0387039	0.132933	-0.291153	0.770934	0.834487
Atxn7l3	2571	7229	5490	3388	5781	5281	3129	6248	107.957	116.68	106.325	104.329	103.17	121.737	107.142	134.314	4615.9	0.0970436	0.105293	0.921657	0.356707	0.467056
Atxn7l3b	896	2132	1910	1167	2260	1765	1153	1841	37.6234	34.4117	36.9909	35.9362	40.3328	40.6865	39.4806	39.5761	1561.6	0.142702	0.0813903	1.7533	0.0795503	0.139991
AU015228	6	20	6	18	49	67	26	18	0.251942	0.322811	0.116202	0.554285	0.874472	1.54447	0.890282	0.386947	25.2969	1.10386	0.320094	3.44855	0.000563603	0.0020811
AU015836	876	2146	1761	790	4476	2817	2247	2926	36.7836	34.6376	34.1053	24.327	79.8804	64.937	76.9409	62.9004	2122.04	1.08753	0.135869	8.00423	1.20216e-15	7.96484e-14
AU018091	2600	7436	4388	2540	9062	6492	4499	6058	109.175	120.021	84.9823	78.2158	161.724	149.652	154.053	130.229	5058.21	0.577896	0.137089	4.21549	2.49234e-05	0.000138518
AU019823	845	1978	1919	1272	1485	926	804	1014	35.4819	31.926	37.1652	39.1695	26.5019	21.346	27.5302	21.798	1233.35	-0.548669	0.117581	-4.66631	3.06662e-06	2.22821e-05
AU019990	4	31	19	22	52	94	24	33	0.167962	0.500357	0.367973	0.67746	0.928011	2.16687	0.821798	0.709403	32.456	1.04482	0.304673	3.42932	0.000605091	0.00221757
AU022252	490	1078	990	850	1018	705	622	751	20.5753	17.3995	19.1733	26.1746	18.1676	16.2515	21.2983	16.1443	794.447	-0.203784	0.140799	-1.44734	0.147802	0.231608
AU022751	45	109	86	34	269	219	97	172	1.88957	1.75932	1.66556	1.04698	4.80067	5.04835	3.32144	3.69749	118.92	1.29432	0.191769	6.74938	1.48476e-11	4.34167e-10
AU040320	104	374	263	180	415	385	212	337	4.367	6.03657	5.09352	5.54285	7.40624	8.87495	7.25922	7.24451	265.311	0.516871	0.136173	3.79568	0.00014724	0.000648455
AU040972	14	22	5	7	52	42	29	76	0.587865	0.355092	0.0968349	0.215555	0.928011	0.968177	0.993006	1.63378	29.5814	1.4516	0.298829	4.85764	1.1879e-06	9.81109e-06
AU041133	41	80	63	46	102	60	39	40	1.72161	1.29124	1.22012	1.41651	1.82033	1.38311	1.33542	0.859882	56.56	-0.034097	0.224258	-0.152044	0.879153	0.914823
Auh	148	324	308	212	321	254	169	257	6.21458	5.22954	5.96503	6.52825	5.72869	5.85516	5.78683	5.52474	239.755	-0.0541	0.12464	-0.434049	0.664253	0.750531
Aunip	698	1551	1449	894	990	796	553	959	29.3093	25.034	28.0628	27.5295	17.6679	18.3493	18.9356	20.6157	949.664	-0.527672	0.099386	-5.30932	1.10036e-07	1.22041e-06
Aup1	811	2163	1706	1260	1945	1797	1125	1743	34.0542	34.912	33.0401	38.8	34.7112	41.4241	38.5218	37.4694	1499.63	0.109199	0.0982573	1.11136	0.266414	0.370701
Aurka	3171	7529	6800	3557	6345	5308	3475	5475	133.152	121.522	131.695	109.533	113.235	122.359	118.99	117.696	4956.49	-0.0691445	0.0919978	-0.751588	0.452299	0.561244
Aurkaip1	3164	6449	6603	4844	5479	3953	3145	4596	132.858	104.09	127.88	149.164	97.7803	91.1239	107.69	98.8004	4655.49	-0.367172	0.116862	-3.14193	0.00167838	0.0053647
Aurkb	1978	4584	4213	2191	3739	2846	1980	3359	83.057	73.9883	81.5931	67.4688	66.7276	65.6055	67.7984	72.2086	2961.29	-0.165004	0.0963513	-1.71253	0.0867996	0.150246
Aurkc	249	518	441	305	869	430	561	891	10.4556	8.3608	8.54084	9.39206	15.5085	9.91228	19.2095	19.1539	514.669	0.744881	0.174198	4.27607	1.90218e-05	0.000109548
Auts2	120	472	310	181	424	357	171	348	5.03885	7.61834	6.00376	5.57365	7.56686	8.2295	5.85531	7.48097	273.207	0.244685	0.152684	1.60256	0.109031	0.180694
AV051173	18	16	42	28	23	23	1	6	0.755827	0.258249	0.813413	0.862222	0.410467	0.530192	0.0342416	0.128982	19.4208	-0.766926	0.337321	-2.27358	0.0229912	0.0501742
Aven	892	2041	1705	1250	2157	1703	1243	2080	37.4554	32.9429	33.0207	38.492	38.4946	39.2573	42.5623	44.7139	1571.34	0.215074	0.10016	2.14731	0.0317685	0.0657841
Avil	14	24	16	17	40	29	13	14	0.587865	0.387373	0.309872	0.523492	0.713855	0.668503	0.445141	0.300959	20.1553	0.227631	0.294533	0.772854	0.439609	0.548684
Avl9	558	1329	1218	828	1146	863	553	744	23.4306	21.4508	23.589	25.4971	20.4519	19.8937	18.9356	15.9938	866.416	-0.309954	0.111081	-2.79035	0.00526503	0.0143072
Avpi1	2197	4367	4372	4142	4136	3177	2272	2452	92.2529	70.4858	84.6724	127.547	73.8126	73.2356	77.7969	52.7108	3340.46	-0.407984	0.164613	-2.47845	0.0131956	0.0314108
AW146154	135	333	273	217	276	203	132	223	5.6687	5.3748	5.28719	6.68222	4.9256	4.67952	4.51989	4.79384	214.664	-0.263074	0.130557	-2.01501	0.0439035	0.0858395
AW209491	780	1692	1652	1420	1256	763	630	710	32.7525	27.3098	31.9943	43.727	22.415	17.5885	21.5722	15.2629	1088.49	-0.777922	0.155092	-5.01589	5.27882e-07	4.85343e-06
AW549877	739	2249	1694	1258	1580	1293	755	1277	31.0309	36.3001	32.8077	38.7384	28.1973	29.806	25.8524	27.4517	1280.79	-0.312283	0.103202	-3.02593	0.00247873	0.00749774
AW551984	44	110	95	27	76	45	30	44	1.84758	1.77546	1.83986	0.831428	1.35632	1.03733	1.02725	0.94587	54.5782	-0.460119	0.23341	-1.97129	0.0486905	0.0935418
AW554918	130	341	297	167	232	190	112	183	5.45875	5.50393	5.75199	5.14254	4.14036	4.37985	3.83506	3.93396	195.286	-0.40944	0.127474	-3.21193	0.00131844	0.00435755
AW822252	11	16	8	11	36	23	17	16	0.461894	0.258249	0.154936	0.33873	0.642469	0.530192	0.582107	0.343953	16.9581	0.646122	0.304469	2.12213	0.033827	0.0693622
Awat2	42	93	84	69	134	89	58	96	1.7636	1.50107	1.62683	2.12476	2.39141	2.05161	1.98601	2.06372	79.3964	0.278219	0.179671	1.54849	0.121505	0.197042
Axin1	1582	3796	3410	1762	2965	2378	1503	2575	66.4288	61.2695	66.0414	54.2584	52.9145	54.8172	51.4651	55.3549	2367.97	-0.204617	0.0951069	-2.15145	0.031441	0.0651957
Axin2	225	587	466	307	600	581	251	394	9.44784	9.4745	9.02501	9.45364	10.7078	13.3931	8.59464	8.46984	402.211	0.134999	0.146648	0.920564	0.357278	0.467519
Axl	95	274	231	176	185	231	75	111	3.98909	4.42251	4.47377	5.41968	3.30158	5.32497	2.56812	2.38617	163.236	-0.386306	0.206044	-1.87487	0.0608103	0.112422
AY512931	7	11	3	8	26	16	13	19	0.293933	0.177546	0.0581009	0.246349	0.464006	0.368829	0.445141	0.408444	12.6057	0.839379	0.322071	2.60619	0.00915546	0.0230581
Azi2	542	1388	1269	811	1165	896	553	927	22.7588	22.4031	24.5767	24.9736	20.791	20.6544	18.9356	19.9278	895.998	-0.232142	0.0928802	-2.49937	0.0124413	0.0299123
Azin1	3686	8514	7754	4829	6643	4872	3275	4443	154.777	137.421	150.172	148.702	118.553	112.308	112.141	95.5114	5270.83	-0.422115	0.0956673	-4.41233	1.02266e-05	6.34688e-05
Azin2	140	341	312	218	347	244	180	247	5.87865	5.50393	6.0425	6.71301	6.19269	5.62464	6.16349	5.30977	242.805	-0.047316	0.126401	-0.374331	0.708158	0.783924
B020004J07Rik	36	85	63	30	217	227	76	87	1.51165	1.37195	1.22012	0.923809	3.87266	5.23276	2.60236	1.87024	95.2488	1.23222	0.244758	5.03442	4.79309e-07	4.44745e-06
B130006D01Rik	0	12	6	7	14	6	5	2	0	0.193687	0.116202	0.215555	0.249849	0.138311	0.171208	0.0429941	5.77366	0.0639318	0.349057	0.183156	0.854676	0.896516
B230118H07Rik	394	996	930	589	830	553	508	743	16.5442	16.076	18.0113	18.1374	14.8125	12.7477	17.3947	15.9723	663.963	-0.17219	0.117053	-1.47104	0.141281	0.223218
B230208H11Rik	18	83	80	54	32	28	18	24	0.755827	1.33967	1.54936	1.66286	0.571084	0.645451	0.616349	0.515929	39.1966	-1.03435	0.243321	-4.25095	2.12861e-05	0.00012043
B230217C12Rik	118	378	295	184	357	256	255	427	4.95487	6.10113	5.71326	5.66603	6.37115	5.90127	8.73161	9.17924	269.374	0.395179	0.15749	2.50924	0.0120991	0.0292151
B230217O12Rik	7	14	17	15	14	9	10	9	0.293933	0.225968	0.329239	0.461904	0.249849	0.207466	0.342416	0.193473	11.7963	-0.28404	0.31839	-0.892113	0.372332	0.48291
B230219D22Rik	856	1969	1747	1459	1377	929	725	824	35.9438	31.7807	33.8341	44.9279	24.5745	21.4151	24.8252	17.7136	1203.13	-0.696297	0.138512	-5.02699	4.98236e-07	4.61173e-06
B230307C23Rik	160	385	438	295	367	213	212	271	6.71846	6.21411	8.48274	9.08412	6.54962	4.91004	7.25922	5.8257	281.791	-0.299349	0.15794	-1.89533	0.0580483	0.10799
B230354K17Rik	618	1983	1292	1211	1645	1308	937	1615	25.9501	32.0067	25.0221	37.2911	29.3573	30.1518	32.0844	34.7177	1262.34	0.0674939	0.132758	0.5084	0.611173	0.705192
B2m	293	733	709	466	682	497	277	424	12.3032	11.831	13.7312	14.3498	12.1712	11.4568	9.48492	9.11475	483.488	-0.291981	0.128249	-2.27668	0.0228055	0.0498408
B330016D10Rik	3	17	10	13	27	13	9	9	0.125971	0.274389	0.19367	0.400317	0.481852	0.299674	0.308174	0.193473	11.6595	0.246557	0.326394	0.755397	0.450011	0.558805
B3galnt1	390	734	717	627	695	425	484	422	16.3763	11.8472	13.8861	19.3076	12.4032	9.79702	16.5729	9.07175	559.354	-0.33428	0.18129	-1.8439	0.065198	0.119062
B3galnt2	700	1802	1737	1098	1233	947	715	949	29.3933	29.0853	33.6404	33.8114	22.0046	21.8301	24.4827	20.4007	1098.87	-0.496285	0.103261	-4.80611	1.53895e-06	1.22667e-05
B3galt1	6	31	12	13	16	17	17	24	0.251942	0.500357	0.232404	0.400317	0.285542	0.391881	0.582107	0.515929	16.1797	0.222623	0.306153	0.727163	0.467126	0.574981
B3galt4	142	332	314	172	356	274	204	264	5.96263	5.35866	6.08123	5.2965	6.35331	6.3162	6.98529	5.67522	245.879	0.150541	0.125518	1.19936	0.230388	0.330638
B3galt6	197	409	383	280	356	278	216	326	8.27211	6.60148	7.41755	8.62222	6.35331	6.40841	7.39619	7.00804	297.33	-0.174495	0.127869	-1.36464	0.172367	0.262037
B3gat1	9	24	17	21	21	16	11	18	0.377913	0.387373	0.329239	0.646666	0.374774	0.368829	0.376658	0.386947	16.6298	-0.143554	0.292766	-0.490336	0.623896	0.716451
B3gat3	287	681	585	437	632	565	294	537	12.0512	10.9917	11.3297	13.4568	11.2789	13.0243	10.067	11.5439	479.909	-0.050749	0.11901	-0.426427	0.669797	0.754283
B3glct	331	784	684	383	896	556	446	657	13.8988	12.6542	13.247	11.794	15.9903	12.8168	15.2718	14.1236	562.089	0.17082	0.1117	1.52927	0.126198	0.203343
B3gnt2	1888	3434	3603	2764	2352	1630	1365	1372	79.2778	55.4266	69.7792	85.1136	41.9747	37.5745	46.7398	29.4939	2280.07	-0.848879	0.153328	-5.53637	3.088e-08	3.99036e-07
B3gnt3	24	74	47	40	82	95	61	97	1.00777	1.1944	0.910248	1.23175	1.4634	2.18992	2.08874	2.08521	62.3102	0.759046	0.204962	3.70336	0.000212762	0.000891289
B3gnt4	14	19	11	14	30	18	10	14	0.587865	0.30667	0.213037	0.431111	0.535391	0.414933	0.342416	0.300959	16.0358	0.105551	0.306305	0.344593	0.730401	0.802081
B3gnt5	129	300	306	217	400	319	170	236	5.41676	4.84216	5.9263	6.68222	7.13855	7.35353	5.82107	5.0733	247.03	0.14896	0.154006	0.967231	0.333429	0.442327
B3gnt7	2279	5604	4769	2917	4730	3400	2290	3845	95.6961	90.4516	92.3611	89.825	84.4133	78.3762	78.4133	82.6561	3543.59	-0.182453	0.0776272	-2.35037	0.0187546	0.0423415
B3gnt8	8	13	12	9	37	26	33	12	0.335923	0.209827	0.232404	0.277143	0.660316	0.599347	1.12997	0.257965	18.9565	0.949071	0.315294	3.01012	0.00261148	0.00785055
B3gnt9	16	42	36	20	36	32	9	48	0.671846	0.677903	0.697211	0.615873	0.642469	0.737658	0.308174	1.03186	27.5576	0.045522	0.272008	0.167356	0.86709	0.905827
B3gntl1	441	1128	911	639	944	803	560	873	18.5178	18.2065	17.6433	19.6771	16.847	18.5106	19.1753	18.7669	754.312	-0.0145406	0.0961269	-0.151264	0.879767	0.915273
B4galnt1	88	232	186	113	249	198	132	234	3.69515	3.74461	3.60226	3.47968	4.44375	4.56426	4.51989	5.03031	169.348	0.34002	0.132451	2.56714	0.010254	0.0253731
B4galnt2	6	28	20	21	32	41	23	35	0.251942	0.451935	0.38734	0.646666	0.571084	0.945125	0.787557	0.752397	24.5425	0.638337	0.273537	2.33364	0.0196145	0.0438893
B4galnt3	435	1208	860	584	1801	1058	929	1080	18.2658	19.4978	16.6556	17.9835	32.1413	24.3888	31.8104	23.2168	941.761	0.600723	0.128963	4.6581	3.19148e-06	2.30755e-05
B4galnt4	521	1268	1213	754	998	751	542	977	21.877	20.4662	23.4921	23.2184	17.8107	17.3119	18.5589	21.0026	838.236	-0.24746	0.104475	-2.3686	0.0178556	0.0406704
B4galt1	587	1699	1232	683	1350	921	680	987	24.6484	27.4228	23.8601	21.032	24.0926	21.2307	23.2843	21.2176	956.24	-0.109588	0.109428	-1.00146	0.316605	0.424632
B4galt2	147	428	350	176	197	188	100	200	6.17259	6.90816	6.77844	5.41968	3.51574	4.33374	3.42416	4.29941	209.136	-0.671928	0.142386	-4.71907	2.36929e-06	1.77268e-05
B4galt3	471	1207	920	669	1417	1211	761	1565	19.7775	19.4816	17.8176	20.6009	25.2883	27.9158	26.0579	33.6429	975.663	0.526331	0.115482	4.55771	5.17155e-06	3.5095e-05
B4galt4	85	212	182	134	228	176	128	144	3.56918	3.4218	3.52479	4.12635	4.06897	4.05712	4.38292	3.09557	154.844	0.0869429	0.151737	0.572985	0.566655	0.667074
B4galt5	770	1939	1441	993	2159	1698	1218	1907	32.3326	31.2965	27.9078	30.5781	38.5303	39.142	41.7063	40.9949	1446.16	0.387675	0.0896235	4.3256	1.52118e-05	9.00074e-05
B4galt6	536	1944	1086	628	2160	2304	1067	2264	22.5068	31.3772	21.0325	19.3384	38.5482	53.1114	36.5358	48.6693	1387.96	0.856339	0.159171	5.38	7.44872e-08	8.65542e-07
B4galt7	301	625	543	487	664	501	377	517	12.6391	10.0878	10.5163	14.9965	11.85	11.549	12.9091	11.114	489.728	-0.0186798	0.136269	-0.137081	0.890967	0.923934
B4gat1	258	509	526	368	558	345	311	406	10.8335	8.21554	10.187	11.3321	9.95828	7.95288	10.6491	8.7278	398.575	-0.112944	0.137721	-0.820091	0.412164	0.521924
B630005N14Rik	306	915	694	458	786	785	401	667	12.8491	14.7686	13.4407	14.1035	14.0272	18.0957	13.7309	14.3385	590.541	0.120402	0.11908	1.0111	0.31197	0.419646
B930041F14Rik	133	350	245	164	436	428	266	455	5.58472	5.64919	4.74491	5.05015	7.78102	9.86618	9.10827	9.78116	294.7	0.768815	0.129699	5.92771	3.07194e-09	5.18489e-08
B930092H01Rik	16	28	29	22	37	22	19	34	0.671846	0.451935	0.561642	0.67746	0.660316	0.50714	0.65059	0.7309	25.1455	0.121934	0.259775	0.469382	0.638797	0.728826
B9d1	1163	2217	2148	1921	1859	1213	1044	1247	48.8348	35.7836	41.6003	59.1546	33.1764	27.9619	35.7482	26.8068	1582.23	-0.554327	0.15034	-3.68716	0.00022677	0.000942389
B9d2	179	313	342	289	256	150	155	157	7.51628	5.05199	6.62351	8.89936	4.56867	3.45777	5.30745	3.37504	229.348	-0.69173	0.183196	-3.77589	0.000159436	0.000694876
Baalc	7	19	7	11	5	6	2	2	0.293933	0.30667	0.135569	0.33873	0.0892319	0.138311	0.0684832	0.0429941	7.2384	-0.915185	0.345403	-2.64962	0.00805834	0.0206601
Babam1	1340	3037	2917	1805	2436	2013	1450	2074	56.2671	49.0188	56.4935	55.5825	43.4738	46.4033	49.6503	44.5849	2055.3	-0.235245	0.0926407	-2.53933	0.0111065	0.02717
Bace1	269	669	554	298	809	551	395	504	11.2954	10.798	10.7293	9.1765	14.4377	12.7016	13.5254	10.8345	478.654	0.284614	0.123309	2.30813	0.0209919	0.0464826
Bach1	288	693	703	397	684	493	277	346	12.0932	11.1854	13.615	12.2251	12.2069	11.3645	9.48492	7.43798	458.763	-0.263392	0.148926	-1.7686	0.0769603	0.136195
Bach2	26	96	69	36	53	63	22	38	1.09175	1.54949	1.33632	1.10857	0.945858	1.45226	0.753315	0.816888	46.3532	-0.323922	0.232584	-1.39271	0.163708	0.251548
Bad	381	714	731	510	593	360	306	298	15.9983	11.5244	14.1573	15.7047	10.5829	8.29866	10.4779	6.40612	476.871	-0.64154	0.161215	-3.9794	6.90892e-05	0.00033569
Bag1	2085	4927	4551	2862	3641	3267	2067	3365	87.55	79.5245	88.1391	88.1314	64.9786	75.3103	70.7774	72.3376	3208.56	-0.272044	0.0880389	-3.09004	0.00200127	0.00626163
Bag2	160	323	376	273	208	114	90	118	6.71846	5.2134	7.28198	8.40666	3.71205	2.62791	3.08174	2.53665	202.619	-1.12198	0.172193	-6.51582	7.22934e-11	1.82846e-09
Bag3	360	1193	871	445	1613	1617	709	1689	15.1165	19.2557	16.8686	13.7032	28.7862	37.2748	24.2773	36.3085	980.825	0.914766	0.149605	6.11455	9.68282e-10	1.86329e-08
Bag4	1709	4379	4082	2080	3754	2982	1995	3105	71.7616	70.6795	79.056	64.0507	66.9953	68.7405	68.312	66.7483	2848.13	-0.0759452	0.0907938	-0.836458	0.402897	0.512995
Bag5	327	804	1046	434	647	510	323	550	13.7309	12.977	20.2579	13.3644	11.5466	11.7564	11.06	11.8234	545.298	-0.370409	0.144573	-2.56209	0.0104045	0.0256478
Bag6	3613	11865	8213	4349	10831	10024	5630	12612	151.711	191.508	159.061	133.921	193.294	231.071	192.78	271.121	7804.32	0.461887	0.137065	3.36984	0.000752127	0.00268026
Bahcc1	228	1003	515	474	376	296	172	524	9.57381	16.189	9.97399	14.5962	6.71024	6.82334	5.88955	11.2645	414.774	-0.651299	0.197792	-3.29285	0.00099177	0.00339952
Bahd1	173	706	409	199	963	798	476	1009	7.26434	11.3952	7.92109	6.12793	17.1861	18.3954	16.299	21.6905	544.085	1.09107	0.166111	6.5683	5.08923e-11	1.34637e-09
Baiap2	403	1217	903	525	1425	1309	740	1052	16.9221	19.643	17.4884	16.1667	25.4311	30.1748	25.3388	22.6149	889.644	0.541329	0.116842	4.633	3.60406e-06	2.56564e-05
Baiap2l1	34	113	84	26	90	76	43	69	1.42767	1.82388	1.62683	0.800634	1.60617	1.75194	1.47239	1.4833	61.3957	0.115868	0.217955	0.531614	0.594993	0.690851
Baiap2l2	12	31	23	21	27	37	11	29	0.503885	0.500357	0.445441	0.646666	0.481852	0.852917	0.376658	0.623414	22.6849	0.146372	0.277413	0.527633	0.597754	0.693204
Baiap3	12	45	28	27	61	55	32	53	0.503885	0.726325	0.542275	0.831428	1.08863	1.26785	1.09573	1.13934	36.8363	0.705063	0.232125	3.03744	0.00238601	0.00726234
Bak1	1049	2660	2275	1200	2249	1731	1240	2314	44.0479	42.9339	44.0599	36.9524	40.1365	39.9027	42.4596	49.7442	1741.8	0.0349124	0.108293	0.32239	0.747157	0.815208
Bambi	293	664	703	478	563	486	289	453	12.3032	10.7173	13.615	14.7194	10.0475	11.2032	9.89582	9.73816	472.209	-0.315429	0.124209	-2.5395	0.0111011	0.0271612
Bambi-ps1	13	40	16	31	35	34	18	13	0.545875	0.645622	0.309872	0.954602	0.624623	0.783762	0.616349	0.279462	24.3691	-0.0610052	0.29977	-0.203507	0.838739	0.885105
Banf1	7431	15289	15424	11060	10483	7968	6056	9323	312.031	246.773	298.716	340.578	187.084	183.677	207.367	200.417	10119.2	-0.605908	0.109942	-5.51117	3.56461e-08	4.52876e-07
Banp	748	2112	1753	915	2218	1259	1145	1884	31.4088	34.0888	33.9503	28.1762	39.5833	29.0222	39.2066	40.5004	1412.62	0.208246	0.124343	1.67476	0.093981	0.159982
Bap1	3256	7030	7085	4109	6242	4163	3041	4491	136.721	113.468	137.215	126.531	111.397	95.9647	104.129	96.5432	4719.9	-0.325562	0.0988525	-3.29341	0.000989802	0.00339431
Bard1	542	1709	1236	679	1380	1035	665	1474	22.7588	27.5842	23.9376	20.9089	24.628	23.8586	22.7707	31.6866	1014.32	0.107587	0.1304	0.825051	0.409342	0.519166
Barx1	4	20	16	9	18	12	7	10	0.167962	0.322811	0.309872	0.277143	0.321235	0.276622	0.239691	0.21497	10.9058	-0.0510763	0.318356	-0.160437	0.872537	0.910089
Barx2	11	22	41	22	32	17	17	15	0.461894	0.355092	0.794046	0.67746	0.571084	0.391881	0.582107	0.322456	21.2762	-0.235338	0.291132	-0.808355	0.418886	0.528541
Basp1	1255	3881	2966	1406	3211	3190	1589	3412	52.6979	62.6415	57.4425	43.2958	57.3047	73.5353	54.4099	73.3479	2430.04	0.247873	0.138255	1.79287	0.0729935	0.130428
Batf3	24	45	56	32	61	31	27	14	1.00777	0.726325	1.08455	0.985396	1.08863	0.714606	0.924523	0.300959	34.9794	-0.260175	0.276097	-0.942332	0.346023	0.455672
Bax	5733	12336	11282	8025	10013	8098	5981	8546	240.731	199.11	218.498	247.119	178.696	186.674	204.799	183.714	8494.78	-0.258722	0.0985146	-2.62623	0.00863368	0.0219231
Baz1a	462	1629	1028	557	1983	1513	899	1477	19.3996	26.293	19.9093	17.1521	35.3894	34.8774	30.7832	31.7511	1103.51	0.65403	0.131404	4.97723	6.45004e-07	5.79276e-06
Baz1b	2284	7192	5125	2665	5533	4287	2612	5010	95.906	116.083	99.2558	82.065	98.744	98.8232	89.4391	107.7	4034.15	0.0044883	0.116122	0.0386515	0.969168	0.978478
Baz2a	3046	13333	6514	4073	12771	10657	6552	13848	127.903	215.202	126.157	125.422	227.916	245.663	224.351	297.691	8141.37	0.69923	0.164421	4.25269	2.11221e-05	0.000119681
Baz2b	167	624	367	236	956	657	372	818	7.01239	10.0717	7.10768	7.2673	17.0611	15.145	12.7379	17.5846	481.158	0.939461	0.148039	6.34604	2.20924e-10	4.915e-09
BB287469	12	23	11	25	33	35	12	12	0.503885	0.371233	0.213037	0.769841	0.58893	0.806814	0.410899	0.257965	20.0813	0.143752	0.316146	0.4547	0.649325	0.738218
Bbc3	249	674	534	321	480	475	234	419	10.4556	10.8787	10.342	9.88475	8.56626	10.9496	8.01253	9.00726	399.806	-0.179043	0.122538	-1.46112	0.143982	0.226676
Bbip1	377	874	846	748	639	454	360	413	15.8304	14.1068	16.3845	23.0336	11.4038	10.4655	12.327	8.87828	575.571	-0.651352	0.154987	-4.20261	2.63852e-05	0.000145571
Bbs1	80	252	179	125	298	261	133	277	3.35923	4.06742	3.46669	3.8492	5.31822	6.01653	4.55413	5.95468	187.298	0.54082	0.142804	3.78713	0.000152395	0.000667849
Bbs10	133	290	253	184	267	153	143	192	5.58472	4.68076	4.89985	5.66603	4.76498	3.52693	4.89655	4.12743	195.29	-0.248601	0.145762	-1.70553	0.0880958	0.152054
Bbs12	106	320	238	242	246	165	129	199	4.45098	5.16498	4.60934	7.45206	4.39021	3.80355	4.41717	4.27791	197.435	-0.337875	0.165117	-2.04628	0.0407289	0.0807733
Bbs2	497	1246	916	667	1287	1027	726	1187	20.8692	20.1111	17.7402	20.5393	22.9683	23.6742	24.8594	25.517	902.437	0.287918	0.0977332	2.94596	0.00321955	0.00941982
Bbs4	269	672	594	416	543	398	293	377	11.2954	10.8464	11.504	12.8101	9.69058	9.17463	10.0328	8.10439	427.255	-0.319414	0.11508	-2.77559	0.00551024	0.0148586
Bbs5	295	651	609	405	453	371	267	339	12.3872	10.5075	11.7945	12.4714	8.08441	8.55223	9.14251	7.2875	410.713	-0.496698	0.117545	-4.22559	2.38315e-05	0.00013292
Bbs7	110	324	269	135	341	212	168	181	4.61894	5.22954	5.20972	4.15714	6.08561	4.88699	5.75259	3.89097	203.912	0.0874746	0.158561	0.551678	0.581169	0.679605
Bbs9	289	729	632	295	694	496	348	658	12.1352	11.7665	12.2399	9.08412	12.3854	11.4337	11.9161	14.1451	486.883	0.136088	0.12677	1.07351	0.283043	0.389014
Bbx	504	2078	1145	669	2007	1450	715	1279	21.1632	33.5401	22.1752	20.6009	35.8177	33.4251	24.4827	27.4947	1119.61	0.294501	0.163379	1.80256	0.0714567	0.128213
BC002163	516	1269	1113	884	1035	811	562	811	21.667	20.4824	21.5554	27.2216	18.471	18.695	19.2438	17.4341	843.521	-0.291016	0.113022	-2.57486	0.0100282	0.0249202
BC003331	418	1137	1038	706	907	605	490	856	17.552	18.3518	20.1029	21.7403	16.1867	13.9464	16.7784	18.4015	732.377	-0.244967	0.117997	-2.07604	0.0378906	0.0761036
BC003965	761	1698	1502	1402	1556	1286	851	1169	31.9547	27.4067	29.0892	43.1727	27.769	29.6446	29.1396	25.13	1245.58	-0.225796	0.138901	-1.6256	0.104036	0.173847
BC004004	782	1705	1563	1090	1572	1226	918	1239	32.8365	27.5196	30.2706	33.5651	28.0545	28.2615	31.4338	26.6348	1221.36	-0.114746	0.103207	-1.11181	0.266221	0.370512
BC005537	1273	4273	3097	1827	3282	3016	1723	3355	53.4538	68.9686	59.9795	56.26	58.5718	69.5243	58.9983	72.1226	2548.83	0.114615	0.114936	0.997208	0.318663	0.426636
BC005561	91	415	267	235	325	192	138	149	3.82113	6.69833	5.17098	7.2365	5.80007	4.42595	4.72534	3.20306	210.311	-0.313232	0.195716	-1.60044	0.109501	0.181373
BC005624	989	2397	2105	1258	2048	1487	1166	1726	41.5285	38.6889	40.7675	38.7384	36.5494	34.2781	39.9257	37.1039	1574.62	-0.109955	0.0885358	-1.24193	0.214264	0.311728
BC017158	53	173	127	79	132	121	57	147	2.22549	2.79232	2.45961	2.4327	2.35572	2.78927	1.95177	3.16007	103.242	0.0443709	0.175928	0.252211	0.800878	0.857228
BC017643	685	1472	1368	985	1364	1004	727	994	28.7634	23.7589	26.494	30.3317	24.3425	23.144	24.8936	21.3681	1039.73	-0.214215	0.108384	-1.97644	0.0481055	0.092571
BC020402	5	14	16	8	25	11	9	9	0.209952	0.225968	0.309872	0.246349	0.446159	0.25357	0.308174	0.193473	11.2294	0.187992	0.321879	0.584045	0.55919	0.660602
BC021614	47	101	79	72	91	66	79	100	1.97355	1.6302	1.52999	2.21714	1.62402	1.52142	2.70509	2.1497	78.5881	0.110487	0.205658	0.537237	0.591104	0.687709
BC021767	26	37	35	25	42	53	38	62	1.09175	0.5972	0.677844	0.769841	0.749548	1.22175	1.30118	1.33282	39.6338	0.502883	0.245742	2.04638	0.0407187	0.0807638
BC021891	9	13	20	6	45	20	10	23	0.377913	0.209827	0.38734	0.184762	0.803087	0.461036	0.342416	0.494432	16.6933	0.663394	0.308188	2.15256	0.0313533	0.0650491
BC022687	114	248	210	127	188	154	108	220	4.7869	4.00286	4.06707	3.91079	3.35512	3.54998	3.69809	4.72935	164.333	-0.114589	0.152046	-0.753646	0.451062	0.55988
BC023829	356	928	805	564	1016	721	507	678	14.9486	14.9784	15.5904	17.3676	18.1319	16.6204	17.3605	14.575	663.332	0.0828433	0.109572	0.756062	0.449612	0.558402
BC024978	119	444	264	165	512	507	266	460	4.99686	7.1664	5.11288	5.08095	9.13734	11.6873	9.10827	9.88864	318.316	0.783259	0.148553	5.27257	1.34525e-07	1.45049e-06
BC025920	30	99	55	56	56	50	22	37	1.25971	1.59791	1.06518	1.72444	0.999397	1.15259	0.753315	0.795391	47.8556	-0.528113	0.225167	-2.34542	0.0190055	0.0427737
BC026585	78	195	136	126	340	232	156	364	3.27525	3.14741	2.63391	3.88	6.06777	5.34802	5.34169	7.82493	192.074	0.882981	0.165661	5.33006	9.81811e-08	1.10269e-06
BC027231	1676	3879	3608	2093	3225	2202	1584	2340	70.3759	62.6092	69.8761	64.4511	57.5545	50.7601	54.2387	50.3031	2458.16	-0.322219	0.0910014	-3.54081	0.000398901	0.00154034
BC028528	88	172	163	146	114	71	69	93	3.69515	2.77617	3.15682	4.49587	2.03449	1.63668	2.36267	1.99923	113.43	-0.747276	0.182546	-4.09364	4.24662e-05	0.000220369
BC029214	29	83	54	43	77	52	27	56	1.21772	1.33967	1.04582	1.32413	1.37417	1.19869	0.924523	1.20383	49.2922	-0.0433656	0.208943	-0.207547	0.835582	0.883111
BC029722	214	385	425	249	367	335	197	384	8.98594	6.21411	8.23097	7.66761	6.54962	7.72236	6.74559	8.25487	309.062	-0.0741524	0.14116	-0.525308	0.599369	0.694757
BC030336	291	738	652	417	468	421	238	423	12.2192	11.9117	12.6273	12.8409	8.3521	9.70482	8.1495	9.09325	434.629	-0.476323	0.107611	-4.42636	9.58364e-06	6.01255e-05
BC030499	1	15	4	15	13	8	10	5	0.0419904	0.242108	0.0774679	0.461904	0.232003	0.184415	0.342416	0.107485	8.65067	0.0187958	0.347696	0.0540581	0.956889	0.969663
BC030867	822	2747	1738	998	2554	2621	1540	3122	34.5161	44.3381	33.6598	30.732	45.5796	60.4188	52.7321	67.1138	1889.51	0.627029	0.141946	4.41737	9.99095e-06	6.22654e-05
BC031181	1181	2667	2522	1780	2544	2039	1462	1864	49.5906	43.0468	48.8435	54.8127	45.4012	47.0027	50.0612	40.0705	1939.37	-0.101865	0.108721	-0.936942	0.348789	0.458635
BC031361	6	12	14	6	9	3	4	6	0.251942	0.193687	0.271138	0.184762	0.160617	0.0691555	0.136966	0.128982	7.15305	-0.513642	0.34114	-1.50566	0.132154	0.211295
BC037034	212	632	485	318	440	489	275	514	8.90196	10.2008	9.39299	9.79237	7.8524	11.2723	9.41644	11.0495	398.691	0.0427706	0.133865	0.319506	0.749343	0.816885
BC037704	15	32	27	22	42	41	29	46	0.629856	0.516498	0.522908	0.67746	0.749548	0.945125	0.993006	0.988864	30.8353	0.57025	0.243274	2.34407	0.0190746	0.0428973
BC039771	2	11	8	3	11	1	6	4	0.0839808	0.177546	0.154936	0.0923809	0.19631	0.0230518	0.20545	0.0859882	5.21994	-0.0381486	0.349104	-0.109276	0.912984	0.939734
BC039966	1	12	8	10	12	6	5	15	0.0419904	0.193687	0.154936	0.307936	0.214156	0.138311	0.171208	0.322456	7.9078	0.151894	0.342255	0.443803	0.657185	0.744577
BC048403	295	879	671	329	797	598	422	676	12.3872	14.1875	12.9952	10.1311	14.2236	13.785	14.45	14.532	546.194	0.186139	0.118439	1.5716	0.116044	0.189879
BC048679	5	18	12	10	37	22	10	18	0.209952	0.29053	0.232404	0.307936	0.660316	0.50714	0.342416	0.386947	15.0389	0.652747	0.303886	2.148	0.0317139	0.065698
BC049762	12	38	25	33	68	38	43	50	0.503885	0.613341	0.484175	1.01619	1.21355	0.875969	1.47239	1.07485	37.1378	0.698582	0.251978	2.77239	0.00556464	0.0149785
BC051019	55	87	77	71	104	82	48	66	2.30947	1.40423	1.49126	2.18635	1.85602	1.89025	1.6436	1.41881	72.695	-0.0736761	0.202833	-0.363235	0.71643	0.790995
BC051226	157	291	305	298	292	169	171	205	6.59249	4.6969	5.90693	9.1765	5.21114	3.89576	5.85531	4.40689	234.17	-0.406939	0.186432	-2.18277	0.0290528	0.0611242
BC052040	464	1356	1148	454	1036	897	583	1133	19.4835	21.8866	22.2333	13.9803	18.4888	20.6775	19.9629	24.3562	824.573	0.0982343	0.146631	0.669941	0.502895	0.608615
BC052688	11	24	22	22	60	40	26	20	0.461894	0.387373	0.426074	0.67746	1.07078	0.922073	0.890282	0.429941	26.958	0.628237	0.279866	2.24478	0.0247823	0.053465
BC055324	2327	5416	5020	2791	4818	3191	2644	4796	97.7116	87.4172	97.2222	85.945	85.9838	73.5584	90.5348	103.1	3693.49	-0.0586393	0.114052	-0.514144	0.607151	0.701731
BC064078	24	61	52	20	5	10	5	8	1.00777	0.984574	1.00708	0.615873	0.0892319	0.230518	0.171208	0.171976	21.9019	-1.87388	0.295185	-6.34817	2.17888e-10	4.87617e-09
BC065397	93	228	168	286	153	137	54	133	3.90511	3.68005	3.25365	8.80698	2.73049	3.1581	1.84905	2.85911	154.823	-0.756727	0.241527	-3.1331	0.00172972	0.00551133
BC068281	156	392	321	206	293	228	162	216	6.5505	6.3271	6.2168	6.34349	5.22899	5.25582	5.54714	4.64336	236.071	-0.291165	0.121038	-2.40556	0.0161475	0.0372575
BC080695	16	25	20	30	73	103	35	38	0.671846	0.403514	0.38734	0.923809	1.30279	2.37434	1.19846	0.816888	41.3593	1.01827	0.286085	3.55933	0.000371798	0.00145051
BC147527	119	285	162	257	667	936	374	289	4.99686	4.60006	3.13745	7.91396	11.9035	21.5765	12.8064	6.21265	374.469	0.955727	0.316712	3.01765	0.00254741	0.00768854
Bcam	1589	4599	3121	1994	4431	3755	2258	3816	66.7227	74.2304	60.4443	61.4025	79.0773	86.5596	77.3175	82.0327	3009.1	0.300032	0.0975929	3.07432	0.00210981	0.00655105
Bcan	28	111	46	50	134	116	50	161	1.17573	1.7916	0.890881	1.53968	2.39141	2.67401	1.71208	3.46102	80.0487	0.810727	0.22869	3.54509	0.000392479	0.00151981
Bcap29	588	1358	1339	939	1358	826	765	831	24.6903	21.9189	25.9324	28.9152	24.2354	19.0408	26.1948	17.864	966.496	-0.207793	0.138887	-1.49613	0.13462	0.214376
Bcap31	2706	6226	5291	3849	4898	3656	2809	3748	113.626	100.491	102.471	118.525	87.4115	84.2775	96.1846	80.5709	4011.32	-0.313807	0.0977211	-3.21125	0.00132158	0.00436652
Bcar1	1503	4274	3438	1773	3344	2248	1688	3208	63.1116	68.9847	66.5837	54.5971	59.6783	51.8205	57.7998	68.9625	2516.37	-0.0862498	0.115175	-0.748856	0.453944	0.562857
Bcar3	368	1003	791	429	827	537	405	601	15.4525	16.189	15.3193	13.2105	14.7589	12.3788	13.8678	12.9197	584.103	-0.155772	0.110826	-1.40556	0.159854	0.246726
Bcas1	168	419	410	197	369	262	230	349	7.05438	6.76289	7.94046	6.06634	6.58531	6.03958	7.87557	7.50247	285.799	0.00199958	0.13456	0.0148602	0.988144	0.992216
Bcas2	3724	8339	8147	5742	6132	4658	3442	5268	156.372	134.596	157.783	176.817	109.434	107.375	117.86	113.246	5495.56	-0.471498	0.100598	-4.68696	2.77296e-06	2.04035e-05
Bcas3	838	2306	1681	828	2618	2395	1423	2966	35.1879	37.2201	32.5559	25.4971	46.7218	55.2091	48.7258	63.7602	1765.56	0.687892	0.136374	5.04417	4.55483e-07	4.23939e-06
Bcat1	2973	8236	6379	2955	10606	9603	6479	10806	124.837	132.934	123.542	90.9952	189.279	221.367	221.851	232.297	6845.12	0.843405	0.124791	6.75852	1.39411e-11	4.12122e-10
Bcat2	2234	4847	4685	2760	4120	3304	2456	3826	93.8065	78.2332	90.7343	84.9904	73.5271	76.1632	84.0974	82.2477	3398.24	-0.135078	0.0952495	-1.41815	0.156146	0.242221
Bccip	3572	7955	7589	5208	5504	4252	3349	5223	149.99	128.398	146.976	160.373	98.2264	98.0163	114.675	112.279	5165.11	-0.458417	0.102929	-4.45373	8.43894e-06	5.3925e-05
Bcdin3d	208	452	389	296	336	279	182	313	8.734	7.29553	7.53376	9.11491	5.99638	6.43146	6.23197	6.72858	297.265	-0.343433	0.123549	-2.77972	0.00544059	0.0147022
Bche	207	533	436	260	608	308	300	408	8.69201	8.60291	8.444	8.00634	10.8506	7.09996	10.2725	8.7708	362.14	0.126481	0.139207	0.908587	0.363568	0.47381
Bckdha	2106	4504	4118	2466	5582	3905	3106	4708	88.4318	72.697	79.7532	75.9371	99.6184	90.0174	106.354	101.208	3655.32	0.320538	0.097619	3.28356	0.00102506	0.00350249
Bckdhb	1028	2405	2250	1300	2113	1479	1197	2039	43.1661	38.818	43.5757	40.0317	37.7094	34.0936	40.9872	43.8325	1649.54	-0.0783112	0.104697	-0.747979	0.454473	0.563419
Bckdk	1695	3476	3297	1865	3398	2264	1826	2551	71.1737	56.1046	63.8529	57.4301	60.642	52.1893	62.5252	54.839	2450.93	-0.107087	0.108717	-0.985	0.324624	0.432661
Bcl10	941	2229	2062	1332	1579	1215	904	1191	39.513	35.9773	39.9347	41.0171	28.1794	28.008	30.9544	25.603	1378.07	-0.463874	0.0967734	-4.7934	1.63981e-06	1.29352e-05
Bcl11a	101	317	260	168	121	65	44	93	4.24103	5.11655	5.03541	5.17333	2.15941	1.49837	1.50663	1.99923	136.841	-1.3555	0.163276	-8.30188	1.02478e-16	8.60018e-15
Bcl11b	14	46	29	31	15	13	12	36	0.587865	0.742465	0.561642	0.954602	0.267696	0.299674	0.410899	0.773894	23.5427	-0.538234	0.294693	-1.82642	0.0677867	0.122845
Bcl2	16	28	38	22	35	16	5	9	0.671846	0.451935	0.735945	0.67746	0.624623	0.368829	0.171208	0.193473	19.9416	-0.620506	0.306882	-2.02197	0.0431794	0.0846913
Bcl2l1	787	2108	1678	850	1920	1635	1008	1711	33.0464	34.0243	32.4978	26.1746	34.265	37.6897	34.5155	36.7814	1377.09	0.182735	0.106471	1.71629	0.0861094	0.149325
Bcl2l10	9	19	11	15	14	18	15	23	0.377913	0.30667	0.213037	0.461904	0.249849	0.414933	0.513624	0.494432	15.5238	0.234535	0.306345	0.765593	0.443918	0.553013
Bcl2l11	567	1800	1375	950	1043	1031	494	886	23.8085	29.053	26.6296	29.2539	18.6138	23.7664	16.9153	19.0464	957.768	-0.458091	0.124058	-3.69255	0.000222019	0.000924935
Bcl2l12	132	424	323	253	378	377	232	342	5.54273	6.84359	6.25553	7.79079	6.74593	8.69054	7.94405	7.35199	292.65	0.202279	0.136851	1.4781	0.139381	0.220771
Bcl2l13	1027	2569	2365	1210	2129	1506	1126	1494	43.1241	41.4651	45.8029	37.2603	37.9949	34.716	38.556	32.1166	1592.31	-0.221506	0.104307	-2.12359	0.0337048	0.0691585
Bcl2l14	74	178	150	83	178	140	125	179	3.10729	2.87302	2.90505	2.55587	3.17665	3.22726	4.2802	3.84797	132.967	0.319816	0.155502	2.05667	0.0397183	0.0791433
Bcl2l15	12	43	18	26	129	74	59	60	0.503885	0.694044	0.348606	0.800634	2.30218	1.70583	2.02025	1.28982	49.4801	1.39744	0.248054	5.6336	1.76482e-08	2.41698e-07
Bcl2l2	160	524	415	277	419	403	204	403	6.71846	8.45765	8.0373	8.52983	7.47763	9.28988	6.98529	8.66331	328.456	0.0255279	0.132151	0.193173	0.846824	0.891126
Bcl3	346	1193	766	468	835	817	498	1190	14.5287	19.2557	14.8351	14.4114	14.9017	18.8333	17.0523	25.5815	713.639	0.259287	0.159588	1.62472	0.104221	0.174117
Bcl6	12	51	35	25	64	63	32	58	0.503885	0.823168	0.677844	0.769841	1.14217	1.45226	1.09573	1.24683	39.4792	0.7051	0.22742	3.10044	0.00193236	0.00607245
Bcl6b	344	810	749	519	391	291	249	526	14.4447	13.0738	14.5059	15.9819	6.97793	6.70808	8.52616	11.3074	468.555	-0.749077	0.155842	-4.80665	1.5348e-06	1.22411e-05
Bcl7a	225	630	434	369	410	331	212	412	9.44784	10.1685	8.40527	11.3628	7.31701	7.63015	7.25922	8.85678	360.648	-0.327059	0.129469	-2.52615	0.011532	0.0280837
Bcl7b	438	919	777	512	895	751	458	910	18.3918	14.8332	15.0481	15.7663	15.9725	17.3119	15.6827	19.5623	678.669	0.101418	0.116193	0.872844	0.382748	0.493132
Bcl7c	472	1022	1015	566	704	558	416	621	19.8195	16.4956	19.6575	17.4292	12.5638	12.8629	14.2445	13.3497	647.205	-0.457838	0.106738	-4.28935	1.79194e-05	0.000103792
Bcl9	242	873	504	429	557	477	249	695	10.1617	14.0907	9.76096	13.2105	9.94043	10.9957	8.52616	14.9404	469.071	-0.0829725	0.169956	-0.4882	0.625408	0.71778
Bcl9l	173	643	372	263	929	880	380	672	7.26434	10.3784	7.20452	8.09872	16.5793	20.2856	13.0118	14.446	497.955	0.909514	0.157667	5.76856	7.99514e-09	1.22242e-07
Bclaf1	5004	16001	12862	6011	12426	9897	5866	11313	210.12	258.265	249.098	185.1	221.759	228.144	200.861	243.196	9197.18	-0.0137317	0.119584	-0.114829	0.908581	0.936542
Bco2	8	13	14	8	16	17	25	30	0.335923	0.209827	0.271138	0.246349	0.285542	0.391881	0.85604	0.644911	16.595	0.741345	0.312636	2.37127	0.0177269	0.0404201
Bcor	820	2383	1528	833	2208	1496	910	1795	34.4321	38.4629	29.5927	25.6511	39.4048	34.4855	31.1599	38.5872	1391.32	0.15877	0.133932	1.18545	0.235838	0.336759
Bcorl1	149	614	247	156	818	787	434	1016	6.25657	9.9103	4.78364	4.80381	14.5983	18.1418	14.8609	21.841	487.345	1.29893	0.198432	6.54596	5.91125e-11	1.53428e-09
Bcr	387	1279	773	445	1407	1342	708	1620	16.2503	20.6438	14.9707	13.7032	25.1098	30.9355	24.2431	34.8252	924.976	0.770783	0.15007	5.13616	2.8041e-07	2.77729e-06
Bcs1l	508	1095	1065	616	1021	738	642	1124	21.3311	17.6739	20.6258	18.9689	18.2211	17.0122	21.9831	24.1627	818.992	0.049106	0.128997	0.380674	0.703445	0.780309
Bdh1	365	805	710	394	1034	910	583	944	15.3265	12.9931	13.7506	12.1327	18.4531	20.9772	19.9629	20.2932	685.429	0.54599	0.106391	5.13194	2.86773e-07	2.82582e-06
Bdh2	152	351	349	224	204	167	106	165	6.38254	5.66533	6.75908	6.89777	3.64066	3.84965	3.62961	3.54701	206.678	-0.776024	0.130959	-5.92571	3.10947e-09	5.23653e-08
Bdkrb2	4	23	18	18	28	15	13	11	0.167962	0.371233	0.348606	0.554285	0.499698	0.345777	0.445141	0.236468	15.2003	0.0404331	0.30961	0.130593	0.896097	0.927789
Bdnf	16	57	34	37	75	63	41	48	0.671846	0.920011	0.658477	1.13936	1.33848	1.45226	1.40391	1.03186	44.1096	0.542358	0.228242	2.37624	0.0174899	0.0399944
Bdp1	719	2551	1720	1033	2155	1553	1025	1684	30.1911	41.1745	33.3112	31.8098	38.4589	35.7995	35.0976	36.201	1443.89	0.0876588	0.112751	0.777453	0.436892	0.545925
Becn1	2026	5287	4500	2922	4206	3257	2192	3661	85.0725	85.3351	87.1514	89.979	75.0618	75.0798	75.0576	78.7007	3334.95	-0.191204	0.0750296	-2.54838	0.0108225	0.0265569
Begain	13	74	35	41	78	71	38	68	0.545875	1.1944	0.677844	1.26254	1.39202	1.63668	1.30118	1.4618	48.4924	0.549586	0.235076	2.33791	0.0193922	0.0434755
Bend3	1213	4740	3120	1638	2948	2531	1306	2685	50.9343	76.5062	60.425	50.44	52.6111	58.3442	44.7195	57.7196	2312.42	-0.153524	0.141557	-1.08454	0.278125	0.38351
Bend4	875	3612	1918	1152	3247	3115	1561	3570	36.7416	58.2997	37.1459	35.4743	57.9472	71.8064	53.4511	76.7445	2189.1	0.594738	0.163119	3.64605	0.000266304	0.00108519
Bend5	55	122	115	75	93	78	49	48	2.30947	1.96915	2.2272	2.30952	1.65971	1.79804	1.67784	1.03186	76.7025	-0.469436	0.193411	-2.42714	0.0152184	0.0355206
Bend6	19	45	32	16	38	41	23	40	0.797817	0.726325	0.619743	0.492698	0.678162	0.945125	0.787557	0.859882	30.2417	0.266922	0.24603	1.08491	0.27796	0.383353
Bend7	27	61	53	47	58	66	44	39	1.13374	0.984574	1.02645	1.4473	1.03509	1.52142	1.50663	0.838385	48.6012	0.0813075	0.230473	0.352786	0.724249	0.797102
Best1	13	32	29	19	20	24	16	33	0.545875	0.516498	0.561642	0.585079	0.356927	0.553244	0.547866	0.709403	22.4051	-0.0269066	0.271929	-0.0989473	0.92118	0.945722
Best2	12	23	31	22	28	24	18	22	0.503885	0.371233	0.600376	0.67746	0.499698	0.553244	0.616349	0.472935	21.9886	-0.000709189	0.272535	-0.00260219	0.997924	0.998386
Bet1	557	1215	1141	847	940	565	424	618	23.3886	19.6108	22.0977	26.0822	16.7756	13.0243	14.5184	13.2852	761.675	-0.637119	0.124413	-5.12101	3.03902e-07	2.97256e-06
Bet1l	452	1013	891	792	838	725	548	753	18.9797	16.3504	17.256	24.3886	14.9553	16.7126	18.7644	16.1873	735.112	-0.199212	0.136145	-1.46324	0.143403	0.226003
Bex1	5272	12830	12018	12872	12995	11128	6972	10138	221.373	207.083	232.752	396.376	231.914	256.521	238.732	217.937	10252.5	-0.152159	0.167719	-0.907225	0.364288	0.474513
Bex2	873	2109	2070	2272	1959	1339	1096	1608	36.6576	34.0404	40.0896	69.9631	34.961	30.8664	37.5288	34.5673	1631.41	-0.362031	0.179502	-2.01686	0.0437099	0.0855176
Bex4	2102	4523	4666	5530	3397	2452	1821	2743	88.2638	73.0037	90.3663	170.289	60.6241	56.5231	62.354	58.9664	3380.78	-0.757376	0.188995	-4.00738	6.13956e-05	0.000303581
Bex6	9	34	10	28	62	78	25	27	0.377913	0.548779	0.19367	0.862222	1.10648	1.79804	0.85604	0.58042	32.3727	0.840324	0.308092	2.72751	0.00638148	0.0168706
Bfar	1005	2148	2085	1462	2188	1486	1212	1504	42.2003	34.6699	40.3802	45.0203	39.0479	34.255	41.5008	32.3316	1583.96	-0.136373	0.117539	-1.16023	0.245955	0.347915
Bfsp1	18	32	17	23	41	29	24	40	0.755827	0.516498	0.329239	0.708253	0.731701	0.668503	0.821798	0.859882	27.6021	0.387984	0.263663	1.47152	0.141151	0.22306
Bglap3	7	18	12	9	27	31	33	43	0.293933	0.29053	0.232404	0.277143	0.481852	0.714606	1.12997	0.924373	22.2427	1.20016	0.290664	4.12902	3.64308e-05	0.000192556
Bgn	38	67	83	27	71	78	20	42	1.59563	1.08142	1.60746	0.831428	1.26709	1.79804	0.684832	0.902876	50.01	-0.0978666	0.258417	-0.378715	0.704899	0.781577
Bhlha15	49	126	81	58	144	146	64	102	2.05753	2.03371	1.56873	1.78603	2.56988	3.36557	2.19146	2.1927	90.9488	0.444045	0.18725	2.37141	0.0177204	0.0404113
Bhlhb9	625	1725	1574	1420	1391	878	702	943	26.244	27.8424	30.4836	43.727	24.8243	20.2395	24.0376	20.2717	1114.33	-0.495517	0.152153	-3.25671	0.0011271	0.00380213
Bhlhe22	11	49	34	29	32	42	20	20	0.461894	0.790887	0.658477	0.893015	0.571084	0.968177	0.684832	0.429941	27.9431	-0.0886517	0.270264	-0.328018	0.742898	0.812144
Bhlhe23	12	20	19	12	33	20	15	18	0.503885	0.322811	0.367973	0.369524	0.58893	0.461036	0.513624	0.386947	17.9932	0.284432	0.285128	0.997559	0.318493	0.426446
Bhlhe40	234	727	480	428	418	403	188	216	9.82575	11.7342	9.29615	13.1797	7.45978	9.28988	6.43742	4.64336	367.91	-0.614601	0.179009	-3.43336	0.000596161	0.00218955
Bhlhe41	1	18	12	13	22	12	11	4	0.0419904	0.29053	0.232404	0.400317	0.39262	0.276622	0.376658	0.0859882	10.736	0.106274	0.340894	0.31175	0.75523	0.822076
Bhmt	11	28	14	20	153	113	54	115	0.461894	0.451935	0.271138	0.615873	2.73049	2.60486	1.84905	2.47216	58.6547	2.15286	0.23127	9.30882	1.29255e-20	2.34206e-18
Bhmt2	6	26	11	6	57	44	30	43	0.251942	0.419654	0.213037	0.184762	1.01724	1.01428	1.02725	0.924373	25.8658	1.48097	0.273208	5.42068	5.93736e-08	7.10133e-07
Bicc1	13	56	46	33	77	50	25	43	0.545875	0.903871	0.890881	1.01619	1.37417	1.15259	0.85604	0.924373	39.2348	0.30367	0.236109	1.28614	0.198393	0.292992
Bicd1	177	554	391	256	531	310	244	352	7.4323	8.94186	7.57249	7.88317	9.47642	7.14606	8.35495	7.56696	329.556	0.0272623	0.129787	0.210055	0.833625	0.881787
Bicd2	422	1306	1051	752	1313	1065	620	973	17.7199	21.0796	20.3547	23.1568	23.4323	24.5502	21.2298	20.9166	882.784	0.126146	0.111012	1.13633	0.255819	0.359146
Bid	973	2183	2145	1299	1876	1305	1118	1495	40.8566	35.2348	41.5422	40.0009	33.4798	30.0826	38.2821	32.1381	1492.9	-0.229408	0.10631	-2.15792	0.0309343	0.0643123
Bik	73	115	120	104	134	115	73	91	3.0653	1.85616	2.32404	3.20254	2.39141	2.65096	2.49964	1.95623	102.112	-0.105679	0.190611	-0.554421	0.579291	0.678144
Bin1	245	554	550	321	675	663	358	542	10.2876	8.94186	10.6518	9.88475	12.0463	15.2834	12.2585	11.6514	465.892	0.356161	0.123562	2.88246	0.00394585	0.0112054
Bin2	234	713	585	304	906	739	415	798	9.82575	11.5082	11.3297	9.36126	16.1688	17.0353	14.2103	17.1546	545.694	0.597303	0.116069	5.14609	2.65966e-07	2.65895e-06
Bin3	369	729	764	533	699	483	395	538	15.4945	11.7665	14.7964	16.413	12.4746	11.134	13.5254	11.5654	548.642	-0.251732	0.12712	-1.98027	0.0476727	0.0919255
Birc2	1116	2464	2337	1773	2030	1413	1086	1549	46.8613	39.7703	45.2606	54.5971	36.2281	32.5722	37.1864	33.2989	1667.76	-0.408691	0.112895	-3.62009	0.000294499	0.00118316
Birc3	107	193	201	121	223	172	101	146	4.49297	3.11513	3.89276	3.72603	3.97974	3.96491	3.4584	3.13857	152.396	-0.0453539	0.15601	-0.290711	0.771273	0.834707
Birc5	5338	12069	11415	7930	9457	6854	5226	7219	224.145	194.8	221.074	244.193	168.773	157.997	178.947	155.187	7910.03	-0.411368	0.098158	-4.19087	2.77885e-05	0.000151875
Birc6	1282	6485	3000	2117	5744	3780	2501	4505	53.8317	104.671	58.1009	65.1901	102.51	87.1359	85.6382	96.8442	3347.67	0.374966	0.169412	2.21333	0.0268747	0.0572998
Birc7	25	59	34	55	80	66	46	76	1.04976	0.952292	0.658477	1.69365	1.42771	1.52142	1.57511	1.63378	53.8159	0.459398	0.233204	1.96994	0.0488452	0.0937673
Bivm	471	1082	1106	696	856	516	432	688	19.7775	17.4641	21.4199	21.4324	15.2765	11.8947	14.7924	14.79	700.573	-0.480884	0.118859	-4.04584	5.2135e-05	0.000263572
Blcap	427	1089	989	699	1223	983	736	1110	17.9299	17.5771	19.1539	21.5247	21.8261	22.6599	25.2018	23.8617	868.938	0.288604	0.104652	2.75775	0.00582015	0.0155664
Blm	2088	5352	4665	2626	4706	3299	2317	3444	87.6759	86.3842	90.347	80.8641	83.985	76.048	79.3378	74.0358	3372.02	-0.137693	0.0853527	-1.61323	0.106695	0.177426
Blmh	5204	11541	11543	6063	9289	6192	5083	8067	218.518	186.278	223.553	186.702	165.775	142.737	174.05	173.417	7530.75	-0.305815	0.105926	-2.88707	0.0038885	0.0110579
Blnk	27	51	62	58	73	55	64	81	1.13374	0.823168	1.20075	1.78603	1.30279	1.26785	2.19146	1.74126	58.6017	0.346513	0.236193	1.46707	0.142357	0.224589
Bloc1s1	940	1768	1890	1701	1544	1037	985	1356	39.471	28.5365	36.6036	52.38	27.5548	23.9047	33.728	29.15	1389.03	-0.431026	0.160913	-2.67864	0.00739229	0.0192001
Bloc1s2	1383	2885	2900	2499	2312	1559	1209	1536	58.0727	46.5655	56.1642	76.9533	41.2608	35.9378	41.3981	33.0195	1993.34	-0.619702	0.143552	-4.31693	1.58216e-05	9.31413e-05
Bloc1s3	211	501	486	258	454	342	269	339	8.85997	8.08642	9.41235	7.94476	8.10225	7.88372	9.21099	7.2875	341.913	-0.0805366	0.121154	-0.664748	0.506212	0.611502
Bloc1s4	167	412	405	249	336	249	174	287	7.01239	6.64991	7.84363	7.66761	5.99638	5.7399	5.95804	6.16965	271.519	-0.280352	0.118828	-2.3593	0.0183097	0.0415543
Bloc1s5	280	563	578	479	546	353	305	407	11.7573	9.08713	11.1941	14.7501	9.74412	8.13729	10.4437	8.7493	429.327	-0.316655	0.148473	-2.13274	0.0329457	0.0678127
Bloc1s6	562	1519	1404	787	1295	909	667	1083	23.5986	24.5175	27.1912	24.2346	23.1111	20.9541	22.8391	23.2813	971.286	-0.141832	0.0948553	-1.49524	0.134851	0.21463
Blvra	182	437	403	352	526	422	308	376	7.64225	7.05342	7.80489	10.8394	9.38719	9.72787	10.5464	8.08289	363.907	0.172102	0.147641	1.16568	0.243744	0.345462
Blvrb	284	624	619	504	466	330	288	395	11.9253	10.0717	11.9882	15.52	8.31641	7.6071	9.86158	8.49133	428.909	-0.506702	0.142902	-3.54581	0.000391413	0.00151646
Blzf1	617	1743	1550	885	1520	1168	797	1504	25.9081	28.133	30.0188	27.2524	27.1265	26.9245	27.2906	32.3316	1151.78	0.0279417	0.102222	0.273342	0.78459	0.845426
Bmf	206	543	432	239	540	402	324	647	8.65002	8.76432	8.36654	7.35968	9.63704	9.26683	11.0943	13.9086	394.434	0.386576	0.142621	2.71051	0.00671791	0.0176796
Bmi1	97	324	181	134	454	424	208	362	4.07307	5.22954	3.50542	4.12635	8.10225	9.77397	7.12225	7.78193	254.509	0.900979	0.153056	5.88661	3.94192e-09	6.45794e-08
Bmp1	105	303	318	270	318	374	173	212	4.40899	4.89059	6.1587	8.31428	5.67515	8.62138	5.9238	4.55737	248.547	0.0533568	0.20019	0.266531	0.78983	0.849134
Bmp2	16	34	47	31	22	26	14	12	0.671846	0.548779	0.910248	0.954602	0.39262	0.599347	0.479382	0.257965	24.6487	-0.673841	0.279495	-2.41092	0.0159121	0.0368438
Bmp2k	69	180	176	124	157	107	53	72	2.89734	2.9053	3.40859	3.81841	2.80188	2.46654	1.8148	1.54779	110.889	-0.535634	0.191325	-2.79961	0.0051165	0.0139664
Bmp4	279	724	597	397	499	457	307	420	11.7153	11.6858	11.5621	12.2251	8.90534	10.5347	10.5122	9.02876	441.132	-0.272129	0.109348	-2.48865	0.012823	0.0306609
Bmp6	40	47	65	21	47	41	21	40	1.67962	0.758606	1.25885	0.646666	0.838779	0.945125	0.719074	0.859882	39.453	-0.278439	0.256281	-1.08646	0.277276	0.382584
Bmp7	50	111	87	71	108	57	64	74	2.09952	1.7916	1.68493	2.18635	1.92741	1.31395	2.19146	1.59078	75.6951	-0.127187	0.193601	-0.656957	0.511208	0.616306
Bmp8a	15	77	47	41	129	103	48	76	0.629856	1.24282	0.910248	1.26254	2.30218	2.37434	1.6436	1.63378	61.4292	0.847231	0.220439	3.84338	0.00012135	0.000548837
Bmp8b	52	121	108	66	158	195	84	119	2.1835	1.95301	2.09163	2.03238	2.81973	4.49511	2.87629	2.55815	107.557	0.580827	0.189091	3.07168	0.00212857	0.00659304
Bmper	11	12	14	21	13	27	6	5	0.461894	0.193687	0.271138	0.646666	0.232003	0.622399	0.20545	0.107485	14.0308	-0.236147	0.338816	-0.696976	0.485818	0.59217
Bmpr1a	1165	3100	2679	1616	2910	1925	1380	1832	48.9188	50.0357	51.8841	49.7625	51.9329	44.3748	47.2534	39.3826	1963.51	-0.130298	0.102883	-1.26647	0.205344	0.301422
Bmpr1b	75	207	162	82	196	90	130	141	3.14928	3.34109	3.13745	2.52508	3.49789	2.07466	4.45141	3.03108	129.049	0.0823083	0.194923	0.42226	0.672835	0.756591
Bmpr2	104	695	260	211	701	685	328	772	4.367	11.2177	5.03541	6.49746	12.5103	15.7905	11.2312	16.5957	426.164	0.930595	0.214867	4.33103	1.48416e-05	8.80584e-05
Bms1	2222	7751	5103	2376	6528	6303	3913	7444	93.3026	125.105	98.8297	73.1657	116.501	145.296	133.987	160.024	4844.01	0.484566	0.148879	3.25477	0.00113485	0.00382592
Bmyc	110	279	251	159	339	221	157	297	4.61894	4.50321	4.86111	4.89619	6.04992	5.09445	5.37593	6.38462	213.91	0.27338	0.130829	2.08961	0.0366531	0.0740738
Bnc2	262	896	624	363	465	383	254	570	11.0015	14.4619	12.085	11.1781	8.29856	8.82885	8.69737	12.2533	444.385	-0.34283	0.146833	-2.33482	0.0195527	0.0437706
Bnip1	574	1057	1017	746	792	566	460	638	24.1025	17.0606	19.6962	22.972	14.1343	13.0473	15.7511	13.7151	719.166	-0.542735	0.127087	-4.27059	1.94954e-05	0.000111849
Bnip2	1105	2628	2549	1695	1604	1225	721	1020	46.3994	42.4174	49.3664	52.1952	28.6256	28.2385	24.6882	21.927	1504.37	-0.853369	0.11571	-7.37507	1.64258e-13	6.95035e-12
Bnip3	481	841	962	828	821	668	384	457	20.1974	13.5742	18.631	25.4971	14.6519	15.3986	13.1488	9.82415	670.245	-0.514731	0.174747	-2.94558	0.00322352	0.00942959
Bnip3l	2393	5507	5456	3784	4628	3258	2343	3390	100.483	88.886	105.666	116.523	82.593	75.1028	80.2281	72.875	3698.02	-0.395522	0.103975	-3.80402	0.000142366	0.000629378
Bnipl	275	479	552	389	599	289	253	335	11.5474	7.73132	10.6906	11.9787	10.69	6.66198	8.66312	7.20151	384.796	-0.30967	0.168238	-1.84067	0.0656696	0.119705
Boc	35	119	78	38	186	141	101	140	1.46966	1.92073	1.51062	1.17016	3.31943	3.25031	3.4584	3.00959	97.8256	1.00106	0.1758	5.69428	1.23895e-08	1.78754e-07
Bod1	2281	4879	4751	3488	3910	2607	2137	3028	95.7801	78.7497	92.0125	107.408	69.7793	60.0961	73.1743	65.0931	3287.12	-0.466267	0.113859	-4.09513	4.21923e-05	0.000219083
Bod1l	345	2663	826	623	2083	2154	1038	2716	14.4867	42.9823	15.9971	19.1844	37.174	49.6536	35.5428	58.386	1399.67	0.718356	0.303835	2.3643	0.0180642	0.0410651
Bok	245	744	789	530	488	351	260	533	10.2876	12.0086	15.2805	16.3206	8.70903	8.09119	8.90282	11.4579	466.162	-0.509408	0.15721	-3.2403	0.00119405	0.00400275
Bola1	409	826	894	729	654	402	359	480	17.1741	13.3321	17.3141	22.4486	11.6715	9.26683	12.2927	10.3186	582.679	-0.654167	0.152288	-4.2956	1.7422e-05	0.000101261
Bola2	1850	3658	4036	3389	3180	2382	1772	2598	77.6822	59.0421	78.1651	104.36	56.7515	54.9094	60.6761	55.8493	2802.53	-0.462673	0.142989	-3.23572	0.00121336	0.00405242
Bola3	428	869	890	789	586	348	324	415	17.9719	14.0261	17.2366	24.2962	10.458	8.02203	11.0943	8.92127	573.505	-0.880419	0.160218	-5.49512	3.90439e-08	4.87839e-07
Boll	25	75	55	28	73	40	28	58	1.04976	1.21054	1.06518	0.862222	1.30279	0.922073	0.958765	1.24683	44.1196	0.0715382	0.219596	0.325773	0.744596	0.813531
Bop1	4614	11101	10430	5706	10079	7137	5329	8088	193.744	179.176	201.998	175.708	179.874	164.521	182.473	173.868	7430.07	-0.0977398	0.0862375	-1.13338	0.257055	0.360512
Bora	687	1907	1774	930	1898	1399	991	1741	28.8474	30.78	34.357	28.6381	33.8724	32.2495	33.9334	37.4264	1331.57	0.159401	0.100307	1.58914	0.11203	0.18463
Borcs5	124	327	290	184	349	313	216	347	5.20681	5.27796	5.61642	5.66603	6.22838	7.21522	7.39619	7.45948	256.309	0.36187	0.122569	2.95237	0.00315346	0.00925219
Borcs6	110	234	204	114	241	278	139	216	4.61894	3.77689	3.95086	3.51047	4.30098	6.40841	4.75958	4.64336	184.141	0.330792	0.157562	2.09945	0.0357776	0.0726225
Borcs7	73	219	195	173	208	138	114	180	3.0653	3.53478	3.77656	5.3273	3.71205	3.18115	3.90354	3.86947	155.476	-0.0942914	0.169207	-0.557255	0.577353	0.676452
Borcs8	512	1055	1053	618	758	646	438	810	21.4991	17.0283	20.3934	19.0305	13.5275	14.8915	14.9978	17.4126	710.47	-0.34453	0.117783	-2.92513	0.0034431	0.00997153
Bpgm	531	1270	1168	818	955	585	504	781	22.2969	20.4985	22.6206	25.1892	17.0433	13.4853	17.2578	16.7892	794.428	-0.473953	0.11557	-4.101	4.11374e-05	0.000214283
Bphl	149	341	310	246	424	279	252	421	6.25657	5.50393	6.00376	7.57523	7.56686	6.43146	8.62888	9.05026	291.891	0.311321	0.14581	2.13511	0.0327517	0.0675146
Bpifb4	8	25	41	26	51	45	40	64	0.335923	0.403514	0.794046	0.800634	0.910165	1.03733	1.36966	1.37581	35.9743	0.815312	0.261473	3.11815	0.00181987	0.00576323
Bpnt1	1379	3013	2864	1576	2973	1922	1569	2402	57.9047	48.6315	55.467	48.5308	53.0573	44.3056	53.7251	51.6359	2115.62	-0.0525554	0.104993	-0.500561	0.61668	0.710029
Bptf	2189	10029	5021	3155	8362	6441	3695	6879	91.917	161.874	97.2416	97.1539	149.231	148.477	126.523	147.878	5223.27	0.332325	0.15863	2.09497	0.0361737	0.0733082
Braf	486	2073	1073	932	1657	1317	742	1305	20.4073	33.4594	20.7808	28.6997	29.5714	30.3592	25.4073	28.0536	1109.57	0.125503	0.15131	0.829443	0.406854	0.516843
Brap	631	1562	1260	729	1659	1253	800	1338	26.4959	25.2115	24.4024	22.4486	29.6071	28.8839	27.3933	28.763	1091.48	0.216163	0.0920818	2.34751	0.0188996	0.0426115
Brat1	393	1158	822	577	1029	877	531	1011	16.5022	18.6908	15.9197	17.7679	18.3639	20.2164	18.1823	21.7335	754.477	0.183501	0.106902	1.71654	0.0860627	0.149262
Brca1	2374	7353	5298	2617	6288	4090	2880	4643	99.6852	118.681	102.606	80.5869	112.218	94.282	98.6158	99.8108	4128.71	0.0111652	0.120935	0.0923242	0.92644	0.948977
Brca2	860	3376	1722	1140	3139	2652	1696	3273	36.1117	54.4905	33.3499	35.1047	56.0198	61.1334	58.0738	70.3598	2071.52	0.594999	0.149368	3.98345	6.79218e-05	0.000330444
Brcc3	573	1433	1250	882	846	693	467	807	24.0605	23.1294	24.2087	27.16	15.098	15.9749	15.9908	17.3481	834.307	-0.599859	0.099801	-6.01055	1.84898e-09	3.27825e-08
Brd1	951	3148	2156	1182	2848	2350	1317	2555	39.9329	50.8104	41.7552	36.3981	50.8265	54.1718	45.0962	54.925	1914.22	0.26983	0.119926	2.24997	0.0244511	0.0529168
Brd2	5220	16126	11706	7151	13358	11864	6925	13531	219.19	260.283	226.71	220.205	238.392	273.487	237.123	290.877	10066.1	0.162707	0.104346	1.5593	0.118926	0.19365
Brd3	1150	3591	2451	1297	2985	2582	1491	2936	48.2889	57.9607	47.4685	39.9393	53.2714	59.5198	51.0542	63.1153	2153.3	0.220609	0.124101	1.77765	0.0754609	0.133965
Brd4	1638	7416	3937	2539	6013	5581	3046	7202	68.7803	119.698	76.2478	78.185	107.31	128.652	104.3	154.822	4290.01	0.496897	0.166846	2.97817	0.00289973	0.00859901
Brd7	2052	6811	4910	2443	3955	3275	2174	3706	86.1643	109.933	95.0919	75.2288	70.5824	75.4947	74.4412	79.6681	3412.6	-0.280168	0.118793	-2.35846	0.0183511	0.0416295
Brd8	2367	7289	5080	3221	6150	5091	3023	5738	99.3912	117.648	98.3843	99.1863	109.755	117.357	103.512	123.35	4446.61	0.127775	0.100031	1.27735	0.201477	0.296813
Brd9	467	1327	1110	579	1093	885	561	1044	19.6095	21.4185	21.4973	17.8295	19.5061	20.4009	19.2095	22.4429	828.9	0.0186413	0.105813	0.176171	0.860159	0.900455
Brdt	22	47	56	19	54	47	28	68	0.923789	0.758606	1.08455	0.585079	0.963704	1.08344	0.958765	1.4618	40.0321	0.357865	0.238852	1.49827	0.134063	0.213625
Bre	674	1848	1468	661	1721	1623	1001	2165	28.3015	29.8277	28.4307	20.3546	30.7136	37.4131	34.2758	46.5411	1309.83	0.455034	0.147606	3.08275	0.00205097	0.00639462
Brf1	349	900	749	577	690	553	308	598	14.6546	14.5265	14.5059	17.7679	12.314	12.7477	10.5464	12.8552	562.713	-0.327983	0.115895	-2.83001	0.00465472	0.0128639
Brf2	664	1461	1390	869	1469	1092	757	1320	27.8816	23.5813	26.9201	26.7597	26.2163	25.1726	25.9209	28.3761	1079.31	0.0104102	0.0967724	0.107574	0.914333	0.940802
Bri3	348	668	659	570	489	442	325	491	14.6127	10.7819	12.7628	17.5524	8.72688	10.1889	11.1285	10.5551	493.042	-0.431999	0.148573	-2.90765	0.0036416	0.0104626
Bri3bp	1148	2815	2372	1576	2308	1748	1374	2106	48.205	45.4356	45.9385	48.5308	41.1894	40.2946	47.048	45.2728	1852.78	-0.112313	0.0905034	-1.24098	0.214613	0.312116
Brinp1	29	90	63	51	80	74	52	59	1.21772	1.45265	1.22012	1.57047	1.42771	1.70583	1.78056	1.26833	59.6069	0.148906	0.198451	0.750343	0.453048	0.561976
Brinp2	17	75	27	21	47	39	32	51	0.713837	1.21054	0.522908	0.646666	0.838779	0.899021	1.09573	1.09635	35.9576	0.259821	0.256884	1.01144	0.311808	0.419502
Brip1	617	1606	1484	710	1380	1057	717	1189	25.9081	25.9217	28.7406	21.8635	24.628	24.3658	24.5512	25.56	1031.75	-0.0482615	0.104446	-0.462072	0.64403	0.733357
Brip1os	585	1371	1277	854	1156	691	534	759	24.5644	22.1287	24.7316	26.2978	20.6304	15.9288	18.285	16.3163	864.575	-0.442908	0.1144	-3.87157	0.000108139	0.000497728
Brix1	5522	12978	12369	7940	8286	6147	4526	6595	231.871	209.472	239.55	244.501	147.875	141.7	154.977	141.773	7739.06	-0.648133	0.0863761	-7.50362	6.208e-14	2.80772e-12
Brk1	2121	4806	4290	3406	4130	3044	2873	3282	89.0616	77.5715	83.0843	104.883	73.7055	70.1697	98.3761	70.5533	3416.7	-0.174302	0.133482	-1.30582	0.191615	0.285289
Brms1	1152	2579	2414	1565	2263	1714	1220	1981	48.3729	41.6265	46.7519	48.192	40.3863	39.5108	41.7747	42.5857	1787.69	-0.166702	0.0898377	-1.85559	0.0635118	0.116617
Brms1l	590	1428	1350	703	1339	1009	720	906	24.7743	23.0487	26.1454	21.6479	23.8963	23.2593	24.654	19.4763	956.823	-0.0663732	0.111067	-0.597599	0.550107	0.652335
Brox	881	2097	1817	1168	1936	1305	980	1445	36.9935	33.8467	35.1898	35.967	34.5506	30.0826	33.5568	31.0632	1388.63	-0.131963	0.0905106	-1.45798	0.144846	0.227687
Brpf1	780	2481	1684	1164	2364	2017	1279	2344	32.7525	40.0447	32.614	35.8438	42.1888	46.4955	43.795	50.3891	1659.31	0.362251	0.105788	3.42431	0.000616366	0.00225444
Brpf3	1122	4098	2413	1598	3113	2709	1620	3307	47.1132	66.144	46.7325	49.2082	55.5558	62.4474	55.4714	71.0907	2322.98	0.21572	0.133278	1.61858	0.105538	0.175889
Brsk1	294	1083	739	502	1033	981	519	1165	12.3452	17.4802	14.3122	15.4584	18.4353	22.6138	17.7714	25.0441	734.428	0.468696	0.14087	3.32715	0.000877391	0.00306023
Brsk2	30	137	98	49	171	158	90	166	1.25971	2.21126	1.89796	1.50889	3.05173	3.64219	3.08174	3.56851	103.524	0.851947	0.180253	4.72639	2.28548e-06	1.7201e-05
Brwd1	1024	3036	1966	1352	3566	2344	1715	2656	42.9982	49.0027	38.0755	41.633	63.6402	54.0335	58.7243	57.0962	2074.39	0.432718	0.105367	4.10676	4.01247e-05	0.000209949
Brwd3	200	904	585	333	959	704	399	745	8.39808	14.5911	11.3297	10.2543	17.1147	16.2285	13.6624	16.0153	550.814	0.467762	0.15104	3.09694	0.00195527	0.00613933
Bscl2	529	1492	1142	684	1455	1321	845	1380	22.2129	24.0817	22.1171	21.0628	25.9665	30.4515	28.9342	29.6659	1046.87	0.352618	0.0974405	3.6188	0.000295971	0.00118813
Bsdc1	749	2090	1505	820	2486	1970	1220	2051	31.4508	33.7337	29.1473	25.2508	44.3661	45.4121	41.7747	44.0904	1511.37	0.540776	0.106448	5.08019	3.77058e-07	3.59358e-06
Bsg	7783	17563	16207	10534	17915	12305	9643	12009	326.811	283.476	313.881	324.38	319.718	283.653	330.192	258.158	12492.6	-0.0656097	0.103857	-0.631728	0.527564	0.631389
Bsn	64	162	146	77	115	92	50	126	2.68738	2.61477	2.82758	2.37111	2.05233	2.12077	1.71208	2.70863	97.7527	-0.262606	0.173226	-1.51598	0.129526	0.207731
Bspry	345	1000	784	510	528	433	278	362	14.4867	16.1405	15.1837	15.7047	9.42288	9.98144	9.51916	7.78193	502.831	-0.72859	0.1127	-6.46489	1.01374e-10	2.46992e-09
Bst1	13	44	22	19	50	27	13	18	0.545875	0.710184	0.426074	0.585079	0.892319	0.622399	0.445141	0.386947	23.6209	0.0529642	0.283081	0.187099	0.851583	0.89439
Bst2	1059	2072	2374	1820	1411	1186	626	906	44.4678	33.4432	45.9772	56.0444	25.1812	27.3395	21.4352	19.4763	1399.46	-0.896487	0.152197	-5.89029	3.85508e-09	6.33675e-08
Btaf1	1714	5625	4179	2176	4935	3246	2222	3516	71.9715	90.7906	80.9346	67.0069	88.0718	74.8262	76.0848	75.5836	3200.99	0.0163669	0.114446	0.143009	0.886283	0.920277
Btbd1	413	1134	993	525	847	700	489	622	17.342	18.3034	19.2314	16.1667	15.1159	16.1363	16.7441	13.3712	677.861	-0.210766	0.11064	-1.90498	0.0567829	0.106146
Btbd10	885	2342	2103	1111	2458	1650	1240	1731	37.1615	37.8012	40.7288	34.2117	43.8664	38.0355	42.4596	37.2114	1594.56	0.104549	0.100143	1.04399	0.296489	0.403456
Btbd11	167	496	363	175	527	499	274	579	7.01239	8.00571	7.03021	5.38888	9.40504	11.5029	9.3822	12.4468	359.247	0.605742	0.146414	4.13718	3.51606e-05	0.000186691
Btbd17	34	61	88	44	51	20	26	29	1.42767	0.984574	1.70429	1.35492	0.910165	0.461036	0.890282	0.623414	42.7793	-0.788051	0.24561	-3.20855	0.00133407	0.004403
Btbd18	26	98	74	43	105	100	50	85	1.09175	1.58177	1.43316	1.32413	1.87387	2.30518	1.71208	1.82725	67.3156	0.444004	0.19112	2.32317	0.0201701	0.0449201
Btbd19	396	1140	752	562	1226	1024	568	1091	16.6282	18.4002	14.564	17.306	21.8797	23.6051	19.4492	23.4533	794.965	0.392678	0.112719	3.48369	0.000494547	0.00185836
Btbd2	812	2090	1796	964	1460	1262	787	1699	34.0962	33.7337	34.7831	29.6851	26.0557	29.0914	26.9481	36.5235	1284.54	-0.152302	0.122324	-1.24507	0.213107	0.310404
Btbd3	538	1219	1295	672	994	665	441	600	22.5908	19.6753	25.0802	20.6933	17.7393	15.3295	15.1005	12.8982	763.336	-0.508932	0.125132	-4.06715	4.75919e-05	0.000242879
Btbd6	181	493	428	213	385	450	222	472	7.60026	7.95729	8.28907	6.55904	6.87085	10.3733	7.60163	10.1466	334.797	0.190263	0.151833	1.25311	0.210166	0.307079
Btbd7	290	809	736	346	794	449	346	492	12.1772	13.0577	14.2541	10.6546	14.17	10.3503	11.8476	10.5765	497.03	-0.093682	0.135444	-0.691666	0.489147	0.595115
Btbd8	28	62	45	36	63	39	28	28	1.17573	1.00071	0.871514	1.10857	1.12432	0.899021	0.958765	0.601917	39.6268	-0.16875	0.234074	-0.720924	0.470956	0.57857
Btbd9	313	839	691	363	825	659	425	879	13.143	13.5419	13.3826	11.1781	14.7233	15.1912	14.5527	18.8959	586.724	0.295794	0.12199	2.42474	0.0153194	0.0356901
Btc	4	13	4	3	13	10	2	2	0.167962	0.209827	0.0774679	0.0923809	0.232003	0.230518	0.0684832	0.0429941	5.74207	0.0497862	0.349156	0.14259	0.886614	0.920557
Btd	198	473	445	281	459	366	261	410	8.3141	7.63448	8.61831	8.65301	8.19148	8.43697	8.93706	8.81379	346.066	0.0488972	0.110103	0.444106	0.656966	0.74444
Btf3	14257	31209	30558	22103	20388	14582	11218	15171	598.657	503.73	591.816	680.632	363.852	336.142	384.122	326.132	19377.3	-0.733137	0.108758	-6.74101	1.57295e-11	4.56064e-10
Btf3l4	882	1950	1911	1323	1514	1027	798	1020	37.0355	31.4741	37.0103	40.74	27.0194	23.6742	27.3248	21.927	1260.42	-0.533158	0.115552	-4.61402	3.94961e-06	2.77373e-05
Btg1	241	678	650	386	575	486	282	547	10.1197	10.9433	12.5885	11.8863	10.2617	11.2032	9.65613	11.7589	452.643	-0.0858238	0.116901	-0.73416	0.462851	0.570948
Btg2	765	2136	1612	1128	2189	1783	1085	1821	32.1226	34.4762	31.2196	34.7352	39.0657	41.1014	37.1521	39.1461	1479.6	0.235723	0.0877406	2.6866	0.00721844	0.0188048
Btg3	65	162	139	71	113	99	83	84	2.72938	2.61477	2.69201	2.18635	2.01664	2.28213	2.84205	1.80575	98.1337	-0.196493	0.175686	-1.11843	0.263382	0.367453
Btk	7	15	15	23	33	33	23	10	0.293933	0.242108	0.290505	0.708253	0.58893	0.76071	0.787557	0.21497	19.8988	0.44059	0.319361	1.3796	0.16771	0.256317
Btla	12	36	23	16	30	14	16	20	0.503885	0.58106	0.445441	0.492698	0.535391	0.322726	0.547866	0.429941	19.7557	-0.122533	0.278146	-0.440535	0.65955	0.746808
Btn2a2	19	49	45	40	113	75	38	60	0.797817	0.790887	0.871514	1.23175	2.01664	1.72889	1.30118	1.28982	51.3396	0.707978	0.224314	3.1562	0.00159841	0.00514194
Btrc	610	1615	1217	653	1739	1566	995	1707	25.6141	26.067	23.5696	20.1082	31.0348	36.0992	34.0704	36.6955	1194.14	0.51747	0.111394	4.64538	3.39444e-06	2.43247e-05
Bub1	3546	8503	8249	5121	6490	4148	3249	4227	148.898	137.243	159.758	157.694	115.823	95.619	111.251	90.868	5207.19	-0.532468	0.106606	-4.99473	5.89189e-07	5.36162e-06
Bub1b	3940	10735	8845	4058	9283	7484	4817	8700	165.442	173.269	171.301	124.961	165.668	172.52	164.942	187.024	6783.82	0.116596	0.115798	1.00689	0.313989	0.421836
Bub3	4315	9190	9053	4884	7308	5167	4009	6050	181.189	148.332	175.329	150.396	130.421	119.109	137.275	130.057	6000.46	-0.334845	0.100255	-3.33994	0.000837959	0.00293857
Bud13	601	1712	1271	692	1572	1398	775	1565	25.2362	27.6326	24.6154	21.3092	28.0545	32.2264	26.5372	33.6429	1122.45	0.277189	0.117438	2.3603	0.0182604	0.0414611
Bud31	3282	7082	6700	5750	4882	3677	2799	3708	137.812	114.307	129.759	177.063	87.126	84.7615	95.8422	79.7111	4640.11	-0.660956	0.130309	-5.0722	3.93235e-07	3.72894e-06
Bves	18	46	45	31	85	39	41	62	0.755827	0.742465	0.871514	0.954602	1.51694	0.899021	1.40391	1.33282	43.3974	0.559154	0.226921	2.46409	0.0137362	0.0325131
Bvht	112	275	265	248	235	177	113	192	4.70292	4.43865	5.13225	7.63682	4.1939	4.08017	3.8693	4.12743	195.465	-0.396554	0.167522	-2.36718	0.0179244	0.0408025
[truncated: 13,111 more rows]
