# Supplementary material for: E2F4 regulates transcriptional activation in mouse embryonic stem cells independently of the RB family
Source: Nat Commun. 2019 Jul 3;10:2939. doi: 10.1038/s41467-019-10901-x (PMC6610666; doi:10.1038/s41467-019-10901-x)
Supplement: Supplementary file 4 — Supplementary Data 2 [file 41467_2019_10901_MOESM4_ESM.xlsx]

## Sheet: Supplementary Table 2
Supplementary Table 2: Enrichment of TRANSFAC motifs in the promoter regions of genes downregulated in E2F4KO mESCs relative to WT
Term	Overlap	P-value	Adjusted P-value	Old P-value	Old Adjusted P-value	Z-score	Combined Score	Genes
E2F4 (human)	39/270	0.00323324	0.91488	2.39066e-06	2.1311e-05	-1.96782	11.284	CEP57;MRPL18;HIST1H2BK;CDCA7;COX7C;CXCL5;NUBP1;HSPB11;TMEM165;NEUROD1;PTCHD1;RPS18;CHEK1;TWISTNB;S1PR1;STXBP6;TOPBP1;E2F8;MKKS;NDFIP2;TIPIN;ATAD5;GIN1;PAICS;ARL4C;POLA2;TFDP1;RBL1;MYCN;CENPI;TCP1;METTL20;CDK1;FAM76B;MCM5;CD47;HNRNPC;RBM46;SLC25A14
HNRNPK (human)	9/43	0.0148661	0.97213	0.00233409	0.00638803	-2.25052	9.4717	MOXD1;RANBP1;NRP2;DOK5;INPP1;ID2;EIF4E;SHD;ARL6IP6
NRF1 (mouse)	184/1676	0.00586462	0.91488	4.24867e-14	4.41861e-12	-1.65173	8.48793	RPL5;SLC23A1;GMNN;ARPC5L;ATP5C1;HSF2BP;YEATS4;SAT1;TOMM20;ZFP119B;TIAL1;CHCHD4;RPS14;RPS17;MTRF1;RPS16;PPP4R2;RPS19;FAM174A;4921524J17RIK;NAMPT;LAMP2;MAGOH;MYB;SLC25A41;RPL35;RPL38;OIP5;VPS35;RPS10;VPS36;CHCHD1;TMPO;TRIM23;TOR3A;RPS9;ATP6V1G1;TGTP1;ALG6;ZFP2;TPM1;THOC1;ACOT13;CNPY2;ACSL4;RPSA;FRMD4B;1500012F01RIK;MED6;RBX1;FAM133B;RBP7;9430038I01RIK;B230219D22RIK;MFNG;MRTO4;COL8A2;RPL27;SNRNP25;D…
RUNX1 (mouse)	10/53	0.0213422	1	0.00266199	0.00698414	-2.20584	8.48601	RBM3;TXN1;MED14;VAMP7;CDKN2AIPNL;UBE2N;OLA1;DPY30;HAUS3;AI467606
CREB1 (mouse)	97/849	0.0151119	0.97213	1.02581e-08	2.13368e-07	-1.74869	7.33097	POP4;ARPC5L;RPL9;SOX17;RPL35;HOXA1;VPS35;BANF1;PITX2;VPS36;RPP38;SLC15A2;NKX6-2;GM14139;GTF3A;AIP;ACOT13;ACSL4;ACSL3;ESCO2;SHISA6;ARMCX3;DEPDC1A;ZFP41;MYL1;GUF1;SNRNP27;FAM92A;ARL3;DAPP1;KLK8;CORO1A;ORC6;MED30;CHST15;ANKRD10;MPDZ;GPM6B;ZFHX4;PAICS;POLA2;CXCL12;TDP2;FGFR1OP;MDM1;CETN2;RPLP0;HMGB2;PPWD1;PCSK9;15-SEP;GUK1;SUMO3;TMED2;GNPNAT1;BOK;MKKS;TBP;PRMT7;MMD;IFNGR1;RPL13A;ZEB2;GAP43;VAMP7;POLR…
E2F1 (mouse)	314/3056	0.015579	0.97213	5.15723e-20	1.60906e-17	-1.54069	6.41211	VPS29;RPL3;RPL32;TMEM200A;CSN3;GABPB1;HS6ST2;IFIT2;RASSF1;SOX1;SOX17;KAT5;ZFP160;SOX18;CHEK1;RPL36;NKX1-2;RPL35;RPS10;ZFP287;VRTN;SOX4;ARL6IP6;TMEM194B;EPHA7;METTL1;NSMCE1;YOD1;SOX11;1500012F01RIK;CYP39A1;RBP7;FNDC4;SOAT1;RRAGB;CLNS1A;HOXB2;SKAP2;SLBP;GPM6A;CDCA4;CDCA7;ZBTB1;ATP5J;NCAPG;MRPL13;CDKN2AIP;ADAMTS10;ANAPC11;ZNHIT3;ERI2;FIGNL1;MIER1;DPH3;CHST15;DPH5;PROM1;GPM6B;SIVA1;TIPARP;MEMO1;NTAN1…
IRF9 (human)	9/57	0.0753426	1	0.0116184	0.0232598	-2.05605	5.31634	NEDD1;ARNT2;MMD;PDE4B;ISG15;IFIT1;TOMM20;CDH9;TRMT61A
HNF4A (mouse)	50/461	0.126728	1	0.00012172	0.000593385	-1.77168	3.65977	TMEM183A;FAM89B;FASTKD2;4933406J08RIK;SLC23A1;RPL10A;PHF6;HS6ST2;RCBTB2;FGF5;CSRP2;NUDCD1;KCNT2;SEC61G;DENR;CHCHD1;DCN;SLC7A7;PITPNM1;COL6A2;MRTO4;EHBP1L1;SMS;HOXB3;DLD;MDFI;ENY2;CALCRL;ECHS1;CRCT1;GTPBP10;HSPA13;NEUROD1;ODF2L;SLITRK2;RDH11;ALDH3B1;POLR2D;ST8SIA4;FIS1;ANGPT1;NR1D2;NMI;NLE1;UBLCP1;CCDC8;PRKRIR;PI16;CRLF1;HBB-BH1
Zfx (mouse)	6/43	0.200426	1	0.0567544	0.0927087	-2.08719	3.35475	COQ2;VAMP7;GADD45A;PLEKHO1;SEPP1;APRT
NFATC3 (human)	14/116	0.179731	1	0.0153257	0.0295162	-1.84961	3.17447	ACOT9;ARNT2;MOXD1;MOCS2;DDX4;ARL6;SNAP23;UBE2E1;NSUN6;RPGR;FAM133B;FAM84A;SRSF3;OIP5
HIVEP1 (human)	24/218	0.206846	1	0.00547646	0.0125637	-1.87048	2.94747	TRIM61;MMD;ODC1;WNT8A;DAPP1;GFRA1;GSTT1;ATP5F1;TANK;THAP2;NRGN;COPS4;FRMD3;ARMCX3;ARL5B;CD200R1;AIM2;SOX1;GLIPR2;MCF2L;MYB;CD47;RBM46;TPT1
Tal1::Gata1 (mouse)	3/18	0.226945	1	0.112327	0.165312	-1.73021	2.56598	ARNT2;VAMP7;DNAJC10
ATF1 (human)	28/264	0.242661	1	0.00458128	0.0105878	-1.76675	2.50188	TNC;PRKAG2;DTX4;SKA1;TMEM165;UXT;MTRF1;ARL5B;TUBA1A;KAT5;TWISTNB;KPNA4;SEPHS1;ZFP37;FDXACB1;IL33;UBE2B;PAICS;ARMCX3;NACA;CDK4;RFX4;UBE2N;SMS;RPL24;FOSB;RPS20;CALM2
MXI1 (human)	6/46	0.246335	1	0.0718364	0.112065	-1.73324	2.42838	SEMA5A;ODC1;VPS36;SLC16A3;DHRS3;RAN
PRDM1 (mouse)	21/196	0.2648	1	0.0116299	0.0232598	-1.81827	2.41609	TCF15;PSMD14;RFESD;ERAP1;MRPL27;CUL1;TAPBPL;IFIT1;ELAVL2;PSMB8;PSMB10;HDAC7;PTPRB;PSMD7;KYNU;CHEK1;NAE1;GBP2;ADAMTS6;SNCA;CTHRC1
Myb (mouse)	185/1902	0.217393	1	4.59083e-10	1.18968e-08	-1.56522	2.3886	GUCY1B3;GM4371;TMEM183A;RPL3;PDCD6;ZBTB26;CISD2;YEATS4;BZW1;HS6ST2;FGF5;NRBP2;SCGN;SOX1;4921524J17RIK;HOXA3;TEKT2;BANF1;KPNA4;HOXA1;SEPHS1;BAHCC1;RPS10;NUDT14;EPHB4;IL15RA;GIN1;RPS7;FBXO16;LMO2;EBF1;NSMCE1;SOX11;CYBA;ZCRB1;PDYN;THAP2;MRPS18C;RBP7;MORF4L1;DKC1;KATNAL2;SARNP;RFX4;MORF4L2;MFNG;SNRPG;TRIM13;COL4A5;TBPL1;HOXB2;HOXB8;PPIA;PFKFB1;KCNE3;UQCRB;GYPC;UGT8A;MAOA;ZBTB1;COX7A2;1110059G10RIK;MR…
Hand1::Tcfe2a (mouse)	12/110	0.312855	1	0.0433619	0.0751606	-1.82169	2.11684	VAMP7;FLT1;2210408I21RIK;TSEN15;TIPARP;MCF2L;SARNP;PBX3;BNIP1;MYEOV2;CCDC53;TMEM154
REPIN1 (human)	141/1466	0.300747	1	1.17524e-07	1.59424e-06	-1.56101	1.87553	PANK4;RPL3;TRIL;PDCD6;UBE2D3;NUDT2;RASSF1;RPS16;CHCHD7;OIP5;HOXA1;FBXO5;PHLDA2;ARHGEF40;KPNA3;EPHB4;PSPH;TMPO;TIPIN;SEMA6A;ST6GAL2;NKX6-2;EPHA8;RPS5;RPL22;TPM1;THOC1;ACSL5;ACSL3;CCNE2;ZFP41;CRYZL1;EHBP1L1;FAM76B;EIF1B;PPIA;ENY2;PSMD13;ARL3;DNAJC22;ATP5J;NCAPG;ANAPC11;DPH3;MED31;NDN;BRIX1;GPM6B;SERF2;SLMO2;TIA1;PAICS;HSPA12B;NMRAL1;HOPX;EFNA1;PTPRB;STAG2;ID2;GNB4;ZCCHC3;ISY1;B4GALT2;FLT1;FASTKD2;S…
AHR (mouse)	45/454	0.323431	1	0.00142821	0.00444045	-1.64539	1.85727	MTAP7D3;SRP19;RPL5;ELOF1;MRPL18;SAT1;IFIT2;TMEM100;PRDX4;FIGNL1;ALKBH1;CYP1B1;ANKRD10;1110001J03RIK;POLR2I;ZFP266;EIF4E;SERF2;CAP2;TIPIN;TPM4;DYNLT1B;ATAD5;RPS6;DSTN;HPRT;DNAJC15;APRT;TDRD1;RNF168;9230110C19RIK;IMMP1L;ALDH3A1;PSMA3;KIF18A;CDK4;POLE2;C1D;COL8A2;RLN3;RAB19;SSBP1;TRIP13;PAFAH1B3;TOMM5
ESR2 (mouse)	6/51	0.328216	1	0.101569	0.150188	-1.60816	1.79162	SOCS2;POLA2;BMP2;TRIB2;ADAMTS20;SPSB4
SMAD3 (mouse)	8/72	0.343574	1	0.081985	0.123572	-1.6524	1.76535	HEBP2;TAGLN;PCDH20;CDK2AP1;RPS27L;HOXB3;OPRK1;NAE1
FOXA2 (human)	9/83	0.35525	1	0.0755647	0.117295	-1.67211	1.73053	MTRF1;TSPAN6;CENPK;CRCT1;COX7A2;PEX2;FBXL5;HOPX;CLN5
TEAD2 (mouse)	152/1591	0.32375	1	5.36695e-08	8.37244e-07	-1.48005	1.66918	GUCY1B3;MAML2;UBE2D3;ZFP608;HS6ST2;IFIT2;TIAL1;HOXA9;SOX1;CDH2;CHCHD7;SLC25A41;BANF1;PHLDA2;PITX2;HMGN2;KPNA3;EPHB4;ZBP1;IL15RA;ABCA8B;FST;RPS5;LMO2;VASH2;AIP;ACOT13;RFX3;SOX11;SEPP1;MYCN;MIP;RFX4;HOXB4;COL4A5;HOXB2;HOXB1;HOXB7;SKAP2;PKDCC;FAM114A1;ZBTB1;CUL1;WNK4;GSTT2;ILDR2;DTX3;RASGRP2;NEUROD1;ZFP52;BTBD3;MIER1;GPM6B;PEA15A;PRPH;EGR2;PLK5;FZD2;PRRT2;CBX3;BCL11A;GADD45A;H3F3A;PBX3;NR1D2;FANCB;B…
POU2F2 (human)	264/2792	0.324908	1	7.53576e-13	5.87789e-11	-1.38197	1.55363	VPS29;TES;RPL32;RPL34;CISD2;IFIT1;GLS;RPS14;GJA1;PSMD6;SOX1;GNAT2;PPP4R2;RPS19;ALKBH1;CDC26;INSC;MYB;HOXA3;FBXO4;FBXO3;TNFSF11;HOXA1;FBXO5;SEPHS1;SKP2;VRTN;TMPO;RPS12;TRIM23;SCN1A;HES6;TIPIN;STARD4;EPHA7;ST6GAL2;GIN1;EPHA8;IFRD1;ZFP2;ACSL3;ESCO2;THAP2;MYL1;RFX4;CRYZL1;PSME1;TMEM126B;EPHA1;MTMR2;CDCA4;CDCA7;WNK4;SKA2;FIGNL1;MIER1;ST8SIA4;ARSI;DPH5;EGR2;FZD2;DTNA;GADD45A;RDX;H3F3A;BBIP1;MAGOHB;FAM1…
RELA (mouse)	158/1656	0.326295	1	3.10483e-08	5.69828e-07	-1.3859	1.55214	SRP19;POP4;HHIP;RPL10A;SAT1;ETS1;HS6ST2;ZFP119B;ATCAY;GNAT2;KAT5;RPS18;SOX18;FAM174A;NAMPT;MYB;BANF1;PIM2;PITX2;EPHB4;TPM4;EIF1AX;IGFBP3;ZFP2;LMO2;EBF1;RFX3;ACSL5;ACSL4;TRNT1;ZCRB1;PACRGL;CRISPLD1;MIP;DOK5;MTHFD2L;SMS;SNRPG;FLYWCH2;FAM76B;PHPT1;SKAP1;PKDCC;UGT8A;MAOA;CEND1;LYPD2;WDR61;RPAP2;UQCRH;MED30;ERI2;PMVK;MED31;SERPINH1;STXBP6;CCDC141;SKIL;WNT3;GPM6B;PLK4;TGFB2;EGR2;SIVA1;BCL11A;CBX3;OCEL1…
CEBPE (human)	13/127	0.38744	1	0.0537655	0.0892278	-1.56993	1.4886	VPS29;N6AMT2;ATPIF1;ERAP1;CDC7;RCBTB2;TATDN1;NUDCD2;TDP2;TMEM33;STX3;SFT2D1;CRLF1
HNF1B (mouse)	5/44	0.381747	1	0.141727	0.205669	-1.44932	1.39569	ALDH3A1;NDUFB8;VAMP7;TCP1;OSGIN2
ELF5 (mouse)	53/556	0.416607	1	0.00127598	0.00406232	-1.57465	1.37878	MIPEP;RPL32;WDR86;GNGT2;SEC61G;FBXO4;HOXA1;BANF1;FGFBP3;VRTN;RFC4;IFRD1;ZFP811;TEX11;EBF1;TMEM173;VAMP7;DEPDC1A;ZFP41;IRF1;MORF4L2;CKS2;BLVRB;TRIB2;BEX4;RAMP2;1810026B05RIK;MTMR2;ZFP945;ARL1;DNAJC22;C530008M17RIK;GDPD2;PTN;NSL1;SV2C;1700067K01RIK;ZFP52;GM3258;ZNHIT3;4933434E20RIK;MSX1;IVNS1ABP;CTLA2B;DUT;CRIPT;FOXJ1;DHRS3;TDRD1;5430416N02RIK;FABP5;SP8;INSM1
Spz1 (mouse)	2/12	0.304523	1	0.185647	0.252933	-1.14984	1.36716	SNORA61;VAMP7
PURA (human)	47/492	0.418007	1	0.00223377	0.00616758	-1.48479	1.29512	MIPEP;INPP1;PON2;POMP;PSIP1;GSTT1;MAT2B;CENPA;MEOX1;SHD;HDAC7;UPK1B;CYSLTR1;CSRP2;HEY1;TNFSF11;RSPO3;SPEG;DENR;RXRG;ADAMTS6;RANBP1;PPIL1;PRRT2;POLR3GL;PCDH20;USP44;MRPS22;ACTL6A;ORMDL1;DSTN;TBCA;PARP9;TM4SF1;MLF1;GNL3;PNRC2;ARMCX3;STAG2;RER1;UBE2T;ID2;UNC50;CDH11;UBA3;EIF3H;TRIP13
MYOD1 (human)	11/109	0.421951	1	0.0772688	0.118176	-1.46065	1.26034	RPS19;CCDC36;USP44;STAP2;FAM64A;GSTT1;SNRNP25;SOST;FGFBP3;NT5C3;PIGX
SOX2 (human)	5/45	0.400629	1	0.150636	0.214604	-1.36421	1.24787	RPP30;CETN2;SSR3;PSIP1;SNRPB
ETS1 (mouse)	158/1681	0.403008	1	7.50554e-08	1.06442e-06	-1.28845	1.17094	POP5;RPL32;PDCD6;RFESD;ZBTB26;ARPC5L;CISD2;NUDT2;TOMM20;PPP1CB;NRBP2;MTRF1;NAMPT;RPL35;FBXO3;VPS35;BANF1;PHLDA2;FAM19A4;RPS13;EPHB4;TMPO;PUS3;EPHA8;GTPBP8;SOX11;HFE2;CYBA;CDYL;FRMD3;1810037I17RIK;MYCN;RRAGB;UNC50;HOXB4;SNRPE;SNRNP25;EXOC3L;ATF4;ABCG2;GPM6A;CALCA;UQCRB;H2-M2;CEND1;FBXO48;MRPL12;MRPL13;CORO1A;ANAPC11;2700029M09RIK;CNN1;ORC6;1700067K01RIK;BLOC1S2;MIER1;GRIA4;FIS1;OST4;CADM3;EGR2;PRR…
ELK4 (human)	136/1453	0.432975	1	7.89951e-07	8.49879e-06	-1.34378	1.12484	PLVAP;UBXN2B;RFESD;UBE2D3;ZBTB26;ARPC5L;ETS1;UXT;NDST2;GNAT2;ALKBH1;FAM174A;CHCHD7;HOXA2;SLC39A8;SLC16A3;EIF2A;RPS12;ARL6IP6;LAG3;NKX6-2;ACOT13;YOD1;ACSL4;TRNT1;SDHD;ILF2;EML1;FRMD3;CYP39A1;FNDC4;SOAT1;UNC50;SNRPG;SNRPE;FAM76B;EPHA1;CCDC82;TRIB2;ATF4;SLBP;IDI1;CALCA;MAGEL2;CALCRL;DCUN1D5;INSIG1;BTF3L4;NMD3;BRCC3;RPF2;ANAPC11;NEUROD1;TMEM128;DPH3;PMVK;PGK1;DPH5;SKIL;FIS1;EGR2;DR1;TIPARP;BBIP1;FANC…
ZNF281 (human)	92/986	0.463498	1	5.47486e-05	0.000316325	-1.37845	1.05996	SEMA5A;B4GALT2;FAM89B;ZMYND19;FKBP14;UBE2D3;OLA1;IRS2;15-SEP;ECE2;HSPB11;SHD;GLS;HEY1;INSC;MYB;KDR;FBXO3;GNPNAT1;MADCAM1;LRRFIP1;PHLDA2;SEPHS1;SLC16A3;EPHB4;IQCB1;TIGD3;MMD;H2AFZ;UBE2E3;SOX11;CDYL;APRT;PARP8;METTL23;TCP1;CDH11;HOXB4;B3GNT2;TFAM;TRIB2;OPTN;PLEKHH3;PKDCC;PCNA;CEBPD;MAOA;RPL12;MRPL18;ODC1;ATP5J;PRICKLE1;THBS4;TMEM121;ANAPC11;NEUROD1;ORC4;PDZD4;RBBP4;RNF138;ALDH3B1;TSPAN6;CHST15;ANKR…
Nobox (mouse)	19/201	0.488063	1	0.0440663	0.0759596	-1.45899	1.04655	CEP57;GPM6A;ZFP105;STARD3NL;LMO2;MSL3;ACSL4;OSGIN2;1110059E24RIK;GABRG1;2810002D19RIK;GHR;PSMC3IP;VAMP7;NMNAT1;S100A6;ST8SIA4;SKIL;BET1
CBEPB (human)	242/2598	0.43294	1	3.2779e-11	1.27838e-09	-1.22084	1.02203	POP5;RPL32;OSGEPL1;RPL31;TMEM200A;GABPB1;ANTXR2;GJA1;SOX17;RPS19;TBC1D10C;TNFSF11;RPL37;THSD7A;SKP2;SEPHS1;VPS36;VRTN;SOX4;IL15RA;STARD4;EPHA7;GBP7;RPL22;IFRD1;ACSL4;HFE2;GTPBP8;ESCO2;SEPP1;CRISPLD1;KATNAL2;MYL1;SUB1;BOLA3;HMBS;HOXB3;FAM64A;TMEM126B;MXRA7;CTXN3;GPM6A;GYPC;ATP5J;PCDH18;SAMSN1;MTDH;PRDX4;TSPAN6;MIER1;ARSI;KCNN4;SERF2;NDFIP1;FZD2;DTNA;GADD45A;XRCC2;H3F3A;RDX;NMI;SMARCA1;FERMT1;TMEM9…
MIR210 (human)	7/70	0.468596	1	0.144163	0.208235	-1.29954	0.985072	ALDH3A1;TFDP1;KRT17;MAP2;PPP1R8;MND1;NRGN
SND1 (human)	136/1473	0.501764	1	1.54467e-06	1.50605e-05	-1.20157	0.828635	N6AMT1;MAML2;RPL31;UBE2D3;WDR86;RPL10A;ETS1;ELK3;IFIT2;FGF5;CHCHD4;RPS16;PSMD7;INSC;MYB;RPL38;DENR;ARL6IP6;RPS7;MIA;FBXO16;RPL22;EPDR1;FRMD3;ARMCX3;MORF4L1;FNDC4;ARMCX2;RRAGB;RFX4;SNRNP27;SNRPE;OPTN;COX16;PSMD13;INSIG1;ZCCHC9;ZBTB1;ARL1;DTX3;MRPL13;SAMSN1;ADAMTS10;SKA1;PGBD1;RAP1B;FAM188B;ODF2L;ERI2;ORC3;TTC21B;NDN;STAP2;STXBP6;MPDZ;BTF3;FZD2;HELQ;CBX1;RDX;KLHL23;GNB2L1;EFNA1;FGF17;CYP26A1;FAM111…
Arnt::Ahr (mouse)	19/207	0.541593	1	0.0549788	0.090281	-1.33907	0.821172	PANK4;CBR1;DTYMK;MTMR2;LINGO3;ILK;BC065397;LPAR4;NSG1;ADAMTS20;VAMP7;LYPD6B;ZKSCAN3;EU599041;UBA2;ANKRD10;SUGT1;MATN3;HOXA5
POU3F1 (human)	15/162	0.531121	1	0.076896	0.118176	-1.29389	0.818729	PCSK2;GPM6A;DUT;DTNA;ANXA3;TSC22D3;FAM46A;ECSCR;TMEM42;TANK;BZRAP1;S1PR1;FBXO3;MTFR1;PTPN2
BCL6 (human)	129/1399	0.50883	1	3.0774e-06	2.59499e-05	-1.17741	0.795507	N6AMT1;RPL32;UBXN2B;NUDT2;SCGN;CYSLTR1;RPS16;DACH1;MYB;ENPP2;SLC39A8;FBXO5;TMPO;PDK1;TRIM23;EPHA7;RFX3;ACOT13;EPDR1;TRNT1;CDYL;SEPP1;ARMCX3;MYL1;RFX4;CLNS1A;HMBS;TRIM13;FAM64A;FAM76B;TMEM126B;CTXN3;BEX4;COX16;FAM114A1;ZCCHC9;CDCA7;SLC1A3;MRPL13;PCDH18;SOCS2;RAD51AP1;ORC6;BTBD3;DPH3;SOCS4;PLK4;NDFIP2;EGR2;PNPT1;HELQ;DTNA;CAV2;H3F3A;TCEANC;OSGIN2;COPS4;FAM111A;PTPRB;LSM6;LPAR6;NACA;SPATS2L;MOCS2;FL…
RORB (human)	95/1035	0.530893	1	7.25148e-05	0.000383468	-1.25509	0.794714	N6AMT1;TMEM151A;NXT1;TNFAIP6;HHIP;TNC;CSN3;IER3IP1;PRSS23;RPGR;MRPL33;IFIT2;RPL7;HINT1;FAM174A;UIMC1;TMEM107;HOXA3;OBFC1;WHSC1;TK1;LRRFIP1;ACTR3;RPS6;LMO2;PLA2G4A;LSR;TMEM42;CDYL;SDHD;FRMD4B;DCN;PATL2;ZEB2;ARMCX6;HOXB4;S100A6;GUF1;SMS;COL8A2;SNRNP27;TBPL1;MCM5;HOXB1;STOML2;CLDND1;UQCRB;RNMT;ADCY4;GNAI3;SEMA3E;RPF2;HIGD1A;TANK;PTS;MTDH;SH3BGRL;ORC1;UBR7;MIER1;ARSI;ANKRD10;APOE;GBP2;POLR2I;POLR2K;G…
ELK1 (mouse)	159/1727	0.515427	1	2.2436e-07	2.80002e-06	-1.12155	0.74332	PLVAP;N6AMT2;HHIP;DSCC1;A430005L14RIK;ZFP119B;RPS14;FAM162A;ALKBH1;CAPN2;NUDT19;PITX2;CHCHD1;ATP6V1G1;GIN1;FBXO16;IGFBP3;THOC1;NSMCE1;VASH2;ACOT13;CNPY2;ACSL3;RUNX1;CYP39A1;1810037I17RIK;NEIL2;SOAT1;EHBP1L1;SNRPE;FAM76B;GEMIN8;HOXB5;RNASEH2B;NXPH3;PSMD13;INSIG1;ZCCHC9;NCAPG;COX7A2;GSTT1;RPF2;SOCS2;RAD51AP1;PGBD1;ORC6;ORC1;FIGNL1;ALDH3B1;ORC3;TSPAN4;DPH5;SERF2;SYT5;IVNS1ABP;ANKRD34A;FIS1;NAPSA;CTL…
GABPA (human)	10/108	0.54149	1	0.130791	0.190685	-1.16339	0.71366	PANK4;NQO1;RPS14;ATP6V1G1;ELOF1;EDN2;CDH2;APLNR;TMEM208;PDYN
ZBTB16 (human)	144/1572	0.542254	1	1.1218e-06	1.12904e-05	-1.12017	0.685564	VPS29;N6AMT2;TUSC3;RFESD;ZBTB26;NUDT2;ETS1;YARS2;BZRAP1;ALKBH1;RPL36;TEKT2;TNFSF11;RPL38;SLC16A2;SKP2;TRIM23;LAG3;ST6GAL2;RPS6;ZFP2;VASH2;ACSL5;HFE2;CNPY2;ACYP1;CGRRF1;TMEM80;RBP7;MYL1;RRAGB;MXRA7;GEMIN8;PPID;MMADHC;GPM6A;MTMR2;MAGEL2;FBXO48;ATP5J;COX7A2;LPAR4;BRCC3;MRPL12;PGBD1;FAM188B;ORC4;ORC1;MAP2;TSPAN6;MIER1;ZKSCAN3;MPDZ;GRIA4;TGFB2;SHFM1;MRPL27;LSM1;WDYHV1;MEMO1;FANCB;SMARCA1;HOPX;BSPRY;ST…
NRF1 (human)	124/1356	0.549225	1	6.91444e-06	5.49017e-05	-1.10598	0.662757	N6AMT1;N6AMT2;POP4;UBE2D3;GMNN;YEATS4;RPL10A;CHCHD4;PPP1CB;PSMD6;RPS16;RPL36;VPS35;FBXO5;RPP38;EIF2A;PUS3;RPS5;ACOT13;MRPS18C;MORF4L1;NEIL2;DKC1;MRTO4;TFAM;IDI1;UQCRB;CDCA4;ZC4H2;ILDR2;TAPBPL;PDZD4;COMMD8;PRDX4;ORC6;BLOC1S2;TCTEX1D2;TSPAN7;NDN;SOCS4;ATG5;SLMO2;TIA1;TIPARP;XRCC2;TCEANC;CBX1;CDC7;PAICS;EIF2S1;EFNA1;POLA2;LSM7;TDP2;CDK1;SP8;MXD3;MOCS2;FASTKD2;WDR4;DPY30;PHF6;ELAVL2;WDR43;HSPB11;MED1…
TBP (human)	228/2486	0.540128	1	4.95699e-10	1.18968e-08	-1.01412	0.624645	TES;CISD2;NUDT5;GABPB1;ANTXR2;NUBP1;RCBTB2;GLS;GNAT2;ALKBH1;CHEK1;MYB;RPL37;THSD7A;EIF2A;SCN1A;WLS;TIPIN;EPHA7;RFX3;ACSL4;GTPBP8;EML1;THAP2;FAM133B;CYP39A1;ARMC1;RBP7;CRISPLD1;MYL1;RFX4;MTHFD2L;CTXN3;CCDC82;MMADHC;GPM6A;PCDH18;RDH11;ATP5E;MIER1;STXBP6;BTF3;PLK4;ZRANB2;DTNA;TGDS;PCDH20;H3F3A;NMI;NTAN1;DHFR;FAM111A;PKIA;PLCH1;TRMT11;COX7B;CAB39L;FASTKD2;CETN3;ADK;PRSS23;CHAF1B;HINT1;NUDCD1;TMSB4X;H…
ZFHX3 (human)	137/1504	0.570158	1	2.71151e-06	2.34998e-05	-1.09222	0.613656	RPL3;POP4;RPP30;HHIP;NUDT2;ETS1;NUBP1;PSMD6;ATCAY;PPP4R2;RPL36;TEKT2;SLC25A41;RPL37;FBXO5;RPS10;RPP38;FAM19A4;TMPO;ACOT9;SERPINF1;ZFP2;VASH2;YOD1;RPSA;CDYL;PDYN;GABRG1;ATP5J2;RBP7;S100A6;COL4A5;FLYWCH2;NUPR1;MTMR2;ARL3;ARL1;SAMSN1;PGBD1;PRDX2;CNN1;RAP1A;ORC1;FIGNL1;PMVK;MIER1;STAP2;NDFIP2;DTNA;CAV2;XRCC2;GREB1;CBX1;HOPX;GNB2L1;CCT6A;FERMT1;OSTC;NDUFAF2;HNRNPC;EIF4G3;RPAIN;CD40;CDKN1B;MTMR11;SCHIP…
GATA1 (human)	245/2679	0.561015	1	1.2644e-10	3.58631e-09	-0.983277	0.568342	RPL32;RPL31;RPL34;ELK3;GLS;UXT;RPS18;RPL36;HOXA3;HOXA2;TRIM23;TMPO;SCN1A;RPS12;ACOT9;STARD4;GBP7;RPL22;IFRD1;ACSL5;HFE2;ACSL3;SEPP1;TM4SF1;GABRG1;RBP7;KATNAL2;MYL1;UNC50;TMEM126A;CTXN3;EIF1B;BEX4;MTMR2;GYPC;MGST1;ZBTB1;ATP5J;LPAR4;MRPL13;MTMR6;PGBD1;COMMD8;MAP2;DPH5;PROM1;SERF2;TOE1;NDFIP2;FZD2;DTNA;RAB39B;NR1D2;CDC7;SMARCA1;COL1A1;FERMT1;FAM111A;LPAR6;ID2;NDUFAF2;SERPINI1;FBXL5;RPS23;PCSK2;OLA1;…
IRF8 (human)	141/1550	0.577743	1	2.05854e-06	1.94625e-05	-1.03343	0.566967	CNTFR;RPL5;DSCC1;IFIT1;SAT1;PPP1CB;TIAL1;RPS14;GJA1;DACH1;CHEK1;CHCHD7;INSC;LAMP2;RPL35;HOXA2;KPNA4;THSD7A;ARHGEF40;HMGN2;PDK1;EIF2A;RPS12;ACOT9;SEMA6A;TICAM2;RPS7;IGFBP3;RPS6;RPL22;LMO2;ACSL5;GTPBP8;THNSL1;THAP2;TM4SF1;EHBP1L1;SNRPG;RPL24;FLYWCH2;SNRPE;NUPR1;EPHA1;ASF1A;RNASEH2B;PSMD14;MRPL18;SLC1A3;COX7A2;MRPL12;PDZD4;COMMD8;MED30;TMEM128;TSPAN4;EGR2;DR1;RPL41;FZD2;TGDS;NR1D2;ISG15;CDC7;NMI;SMA…
RBPJ (mouse)	158/1735	0.575282	1	4.52369e-07	5.22738e-06	-0.99109	0.547969	GM7120;PLVAP;TMEM183A;MAML2;NRM;CIB2;BZW1;NRBP2;GJA1;ATCAY;PPP4R2;INSC;NUDT19;KDR;CYP1B1;ARHGEF40;CHCHD1;FAM19A4;WDHD1;TGTP1;GM14139;METTL1;TPM1;SIAH1A;ACSL5;CNPY2;THOC7;MORF4L1;ARMCX2;RRAGB;UNC50;SNRPG;TFAM;SRSF3;HOXB3;HOXB2;RABL2;IDI1;GPM6A;RNASEH2B;PKDCC;GYPC;AK010878;H2-M2;CDCA7;LYPD2;SLCO1A5;DTX3;RASGRP2;PCDH17;PDZD4;ORC4;EMG1;RDH11;PGK1;STAP2;APOE;SYT5;BTF3;ANKRD34A;TGFB2;DR1;PRRT2;BTBD17;P…
Esrrb (mouse)	6/65	0.56011	1	0.21193	0.286243	-0.92804	0.537912	MYCN;VAMP7;JSRP1;DLG4;NFYB;SNRPB
CREM (human)	59/662	0.626316	1	0.00291508	0.00745497	-1.02273	0.478534	B4GALT2;SLC35F5;RPL34;PCSK9;EFCAB7;SAT1;RPL9;RGS2;NAMPT;OBFC1;PITX2;PDK1;NKX6-2;BUD31;IFRD1;EBF1;MSL3;RPL13A;IMMP1L;MORF4L2;FAM76B;SEC22A;ITGB3BP;PRPS1;CALCA;ECHS1;CALCRL;DCUN1D5;MRPS33;ODC1;RPL11;FBXO48;TIMM10;HSPA14;MRPL54;SKA1;RASD2;PARD6A;GBX2;ALDH3B1;DPH3;TWISTNB;PMVK;LRRC8C;BNIP2;ATG5;MCTS1;GK;TIPARP;FAM46A;PSMB9;FAM167A;RPS27;UBLCP1;UBE2T;FOSB;SSBP1;RNF141;RAN
REL (human)	31/353	0.637662	1	0.0298818	0.0529723	-1.06173	0.477723	RAMP2;PCNA;MAML2;MRPS35;RRAD;IFIT1;HSD17B10;CDH9;TOMM20;PPP1CB;RNF138;PDE4B;DENR;RPL38;STXBP6;FGFBP3;POLR2K;ARNT2;SNHG1;TTC32;MMD;PCDH7;NME2;CDYL;GPRC5B;CACHD1;DRG1;B9D1;S100A4;TRMT61A;OPTN
SMAD4 (mouse)	143/1580	0.604088	1	2.23481e-06	2.05077e-05	-0.946947	0.477296	CNTFR;FAM89B;UBE2D3;IRS2;1110065P20RIK;HS6ST2;GLS;RPL7;KPNA4;EIF1AX;EPHA8;FST;UBE2E3;UBE2E1;SIAH1A;SOX11;ZCRB1;CDYL;POU3F1;1110059E24RIK;TMEM80;1500012F01RIK;THOC7;SHISA6;FNDC4;ZFP41;CCNE2;B230219D22RIK;CRYZL1;PSME2;NUPR1;FAM92A;HOXB7;DDX4;PKDCC;UGT8A;INSIG1;ZBTB1;CUL1;LYPD2;ZFP629;UQCRH;CDKN2AIP;TTBK1;RAP1B;DSCR3;RDH11;BTBD3;MIER1;SKIL;SLMO2;ZRANB2;CBX3;RDX;PBX3;MEMO1;NSG1;BBIP1;MEX3D;FLI1;YRDC;…
YY1 (mouse)	154/1700	0.602553	1	8.47795e-07	8.81707e-06	-0.931972	0.472119	N6AMT1;PANK4;CNTFR;RPL3;RPL32;TUSC3;SLC23A1;POP4;IRS2;1110065P20RIK;RPL10A;RPL7;PPP1CC;ZFP160;SOX18;RPL36;NUDT19;HOXA2;FBXO3;MYEOV2;BAALC;PIM2;FBXO5;ARHGEF40;HMGN2;RPS10;PSPH;PUS3;WDHD1;NKX6-2;EIF1AX;TPM1;SIAH1A;TRAIP;RUNX1;9430038I01RIK;SUB1;EHBP1L1;CRYZL1;SRSF3;FAM76B;FKBP3;PPID;ATF4;HOXB5;GM6251;DDX4;UGT8A;CABP4;CUL1;WNK4;CEND1;UQCRH;CDKN2AIP;MTDH;RAP1B;MED30;BAG2;1700067K01RIK;UBR7;ATP5E;APOE…
FOXA3 (human)	18/207	0.63677	1	0.0874607	0.131191	-1.02244	0.461476	TIPARP;ZFP2;ERAP1;ATP1A4;RPSA;OSGIN2;CDYL;EIF2S1;RUNX1;PPP1CB;PPP1CC;DACH1;LCK;ENPP2;TMED2;SLC39A8;TLL1;SCARF2
ETS2 (human)	121/1341	0.611536	1	1.56769e-05	0.000108693	-0.930599	0.457652	SRP19;TES;CISD2;HSF2BP;RPL10A;UXT;RGS2;GNAT2;CHCHD6;FAM174A;INSC;HOXA2;DENR;HOXA1;KPNA4;RPL38;THSD7A;SKP2;SOX4;SLC15A2;ALG6;LMO2;EBF1;HFE2;TM4SF1;CRISPLD1;MYL1;RRAGB;RFX4;SARNP;MORF4L2;MTHFD2L;TRIM13;SKAP2;SHC4;PKDCC;CALCRL;KCNE3;BTF3L4;DTX3;DTX4;PCDH18;PCDH17;ADAMTS10;TTC21B;ST8SIA4;PLEK2;NAE1;PLK4;PCDH20;GREB1;LSM1;CDC7;TBCA;PAICS;LSM3;FLI1;TDRD1;FGF17;FAM111A;PTPRB;ID2;PKIA;UBE2T;SELK;DCHS1;SE…
STAT3 (human)	251/2759	0.59832	1	1.14787e-10	3.58135e-09	-0.886874	0.455525	RPL31;SLC23A1;HHIP;ARPC5L;WDR86;CSN3;HSF2BP;RCBTB2;TIAL1;RPS14;GJA1;PSMD6;RPS16;NAMPT;HOXA3;FBXO4;KDR;CYP1B1;HOXA2;SKP2;SEPHS1;TMPO;TRIM23;MIA;GIN1;IFRD1;EBF1;YOD1;GTPBP8;ACSL3;ESCO2;SEPP1;GABRG1;RUNX1;FAM133B;KATNAL2;MYL1;CLNS1A;HMBS;HOXB4;PSME1;PSME2;TMEM126B;HOXB1;CTXN3;TRIB2;GPM6A;ATP5J;WDR61;PCDH17;TTBK1;CDKN2AIP;SKA2;PGBD1;RDH11;MAP2;TSPAN6;DPH3;MIER1;TSPAN4;ARSI;STXBP6;GPM6B;PLK4;FIS1;EGR2…
Nr2e3 (mouse)	12/139	0.636262	1	0.147324	0.21085	-0.9696	0.4384	EFNB1;TIPIN;EIF3M;VAMP7;TCF15;METRN;PDCD6;SLC25A41;2610008E11RIK;ISG15;MAT2B;TRIP13
Klf4 (mouse)	14/163	0.648109	1	0.12859	0.188357	-0.954955	0.414161	FIS1;LEFTY1;MAML2;0610010K14RIK;GADD45A;ODC1;MEOX1;LAGE3;VAMP7;RRAGB;CAPZA1;MFAP2;DNAJC8;RPS12
RORB (mouse)	91/1020	0.644644	1	0.000249338	0.00105126	-0.869767	0.381878	TES;OSGEPL1;TNFAIP6;SRXN1;CBY1;ATP5C1;TSPAN12;ELAVL2;TATDN1;PSMD7;SGOL1;RPS18;MCF2L;FBXO4;SLC39A8;OIP5;LRRFIP1;HIST3H2BA;SLC16A2;ZFP37;LBR;VRTN;RPP38;ZFP280C;SCN1A;3110082I17RIK;TIPIN;TBP;EPHA8;ZFP811;ACSL4;EML1;TRAIP;MED28;IMMP1L;CD200R1;1810037I17RIK;SETBP1;RRAGB;KATNAL2;TMEM5;SMS;TRIM13;ITGA8;MCM5;EEF1E1;EIF1B;SNRPB;ELOF1;WNT8A;LYPD2;MTIF2;HDAC7;FAM188B;CHRAC1;SLITRK2;GM3258;NNAT;TSPAN4;TMEM29…
NR2F1 (mouse)	91/1021	0.648423	1	0.000256925	0.00106881	-0.85622	0.370924	TES;OSGEPL1;TNFAIP6;SRXN1;CBY1;ATP5C1;TSPAN12;ELAVL2;TATDN1;PSMD7;SGOL1;RPS18;MCF2L;FBXO4;SLC39A8;OIP5;LRRFIP1;HIST3H2BA;SLC16A2;ZFP37;LBR;VRTN;RPP38;ZFP280C;SCN1A;3110082I17RIK;TIPIN;TBP;EPHA8;ZFP811;ACSL4;EML1;TRAIP;MED28;IMMP1L;CD200R1;1810037I17RIK;SETBP1;RRAGB;KATNAL2;TMEM5;SMS;TRIM13;ITGA8;MCM5;EEF1E1;EIF1B;SNRPB;ELOF1;WNT8A;LYPD2;MTIF2;HDAC7;FAM188B;CHRAC1;SLITRK2;GM3258;NNAT;TSPAN4;TMEM29…
NR2F1 (human)	95/1073	0.676816	1	0.000234146	0.00101463	-0.860439	0.335877	N6AMT1;TMEM151A;NXT1;TNFAIP6;HHIP;TNC;CSN3;IER3IP1;PRSS23;RPGR;MRPL33;IFIT2;RPL7;HINT1;FAM174A;UIMC1;TMEM107;HOXA3;OBFC1;WHSC1;TK1;LRRFIP1;ACTR3;RPS6;LMO2;PLA2G4A;LSR;TMEM42;CDYL;SDHD;FRMD4B;DCN;PATL2;ZEB2;ARMCX6;HOXB4;S100A6;GUF1;SMS;COL8A2;SNRNP27;TBPL1;MCM5;HOXB1;STOML2;CLDND1;UQCRB;RNMT;ADCY4;GNAI3;SEMA3E;RPF2;HIGD1A;TANK;PTS;MTDH;SH3BGRL;ORC1;UBR7;MIER1;ARSI;ANKRD10;APOE;GBP2;POLR2I;POLR2K;G…
GTF2I (human)	20/237	0.692802	1	0.0925937	0.138226	-0.850974	0.312316	GUCY1B3;OLIG3;TIPARP;SCHIP1;PCDH20;PBX3;GDPD2;ETV2;FANCB;ANTXR2;GTF2H5;RAP1B;KIF18A;SETBP1;WT1;SLITRK4;VPS35;ENPP4;RHEBL1;DCTPP1
PLAU (human)	121/1362	0.681068	1	2.96143e-05	0.000188565	-0.797578	0.306345	POP5;RPL3;FAM89B;NUDT2;PEBP1;RPL9;RPS14;FAM174A;CHEK1;PITX2;EIF2A;RPS9;ATP6V1G1;EIF1AX;IFRD1;THOC1;NSMCE1;EBF1;SARNP;MORF4L2;SNRNP27;YME1L1;FAM76B;GEMIN8;FKBP3;SKAP2;ABCG2;IDI1;SLBP;CALCA;DCUN1D5;UQCRB;MAOA;KLK8;MED30;ALDH3B1;TMEM128;MED31;DPH3;PMVK;PLEK2;KCNN4;SKIL;MPDZ;RPL41;BCL11A;XRCC2;TCEANC;OCEL1;RPS27;LYPD6B;SELK;GNB4;CALM2;CEP57;ZMYND15;COX7B;FLT1;PRKAG2;ITGAE;HMGB1;ZCWPW1;CSRP2;SGOL1;YWH…
HMGA1 (human)	122/1379	0.699583	1	3.25154e-05	0.000198917	-0.732676	0.261763	SAT1;CDH9;IFIT2;CYSLTR1;ATCAY;CHCHD6;INSC;LAMP2;ENPP2;HOXA2;SLC39A8;DENR;RPP38;SCN1A;WLS;EPHA7;SLC15A2;UBE2E3;WNT5A;YOD1;CDYL;SEPP1;POU3F4;FRMD3;MYL1;MTHFD2L;HOXB3;HOXB2;CTXN3;GEMIN8;HOXB7;CCDC82;SRSF7;SKAP1;CALCRL;MGST1;SLC1A3;ATP5J;DNAJC24;DTX3;MRPL13;PCDH18;PCDH17;SKA2;PGBD1;MPDZ;SOCS4;GRIA3;RPL41;FZD2;HELQ;DTNA;FANCL;GREB1;EIF2S1;ZFHX4;HOPX;TDRD1;DHFR;FAM111A;FGF14;LSM6;LPAR6;CDK1;PIR;EIF4G3;…
NFKB1 (mouse)	297/3284	0.651009	1	2.68839e-12	1.41818e-10	-0.600438	0.257727	RPL31;TMEM200A;IFIT1;HS6ST2;IFIT2;RPL7;UXT;RASSF1;GNAT2;KAT5;SOX18;ALKBH1;CDC26;HOXA3;TBC1D10C;OBFC1;RPS10;EPHB4;FAM19A4;VRTN;TRIM23;IL15RA;STARD4;EPHA7;METTL1;SIAH1A;GTPBP8;ESCO2;GABRG1;RUNX1;CYP39A1;CCDC80;CRISPLD1;RFX4;SUB1;HMBS;PSME1;HOXB3;ACOT1;HOXB2;MXRA7;CTXN3;HOXB8;CCDC82;EIF1B;OPTN;HOXB6;UGT8A;RRAD;WNK4;ATP5J;NCAPG;LYPD2;PCDH17;PGBD1;TSPAN6;FIGNL1;ERI2;BLOC1S2;SERPINH1;PLEK2;APOE;PROM1;S…
NFAT2 (human)	121/1376	0.723932	1	4.45889e-05	0.000267533	-0.69268	0.223776	SAT1;ETS1;ELK3;PPP1CB;SCGN;TATDN1;GNAT2;CHCHD6;FAM174A;MYB;LAMP2;ENPP2;FBXO3;SLC39A8;DENR;PITX2;RPP38;SOX4;TRIM23;ACOT9;TIPIN;ACOT13;RPSA;HFE2;ACSL3;SDHD;ILF2;POU3F4;ARMCX6;MTHFD2L;SNRNP27;TFAM;HOXB2;TMEM126B;GEMIN8;SKAP1;MMADHC;CALCRL;SLC1A3;MRPL13;PGBD1;BAG2;PDCD10;PRDX1;TSPAN6;MIER1;ZKSCAN3;ANKRD10;ARSI;NDN;CCDC141;PROM1;SOCS4;DNAJC19;TMEM199;TDRD1;LIN28B;UBE2T;ECHDC1;UBA3;CPE;ESAM;HNRNPC;EIF4…
HOXD9 (human)	136/1543	0.725439	1	1.34965e-05	9.57022e-05	-0.657605	0.211077	N6AMT1;OSGEPL1;RFESD;GMNN;HSF2BP;UXT;NDST2;RGS2;PSMD6;BZRAP1;CHCHD6;ENPP2;TNFSF11;CHCHD1;RPP38;ARL6IP6;SEMA6A;TPM4;METTL1;FBXO16;VASH2;ACSL5;PDYN;MED6;SUB1;MRTO4;HOXB3;ASF1A;DCUN1D5;ZC4H2;SLC1A3;DTX3;BRCC3;SAMSN1;MED30;ST8SIA4;ATG5;NAPSA;TIA1;NDFIP1;CBX1;GNB2L1;TDRD1;YRDC;BMP2;CDK4;OSTC;ECHDC1;PIR;MDM1;TNFAIP8;NRP2;MTMR11;CNRIP1;CAB39L;TSEN15;SNAP23;DUSP19;PRKAG2;ECE2;EFCAB7;TSPAN12;PHF6;DTWD1;CS…
NFYB (human)	3/30	0.530703	1	0.285579	0.365166	-0.32319	0.204758	COL1A1;CDKN1B;CDK1
FOXM1 (human)	5/58	0.628196	1	0.283281	0.364774	-0.42771	0.198844	RAP1B;PUS3;FAM111A;SSBP1;DNA2
MEF2A (human)	250/2800	0.721076	1	6.62128e-10	1.4756e-08	-0.575021	0.188038	TMEM183A;RPL34;CISD2;CSN3;GABPB1;NUDT5;IFIT1;GLS;UXT;GJA1;PSMD6;GNAT2;RPS19;CHEK1;TNFSF11;FBXO5;VPS36;RPS10;RPS13;PDK1;WLS;GBP7;METTL1;SERPINF1;IFRD1;HFE2;ACSL3;SEPP1;CYP39A1;ARMC1;CRISPLD1;MYL1;TRIM13;TMEM126A;PSME1;HOXB3;CTXN3;EPHA1;SKAP1;MTMR2;SAMSN1;SKA1;COMMD8;PRDX4;ZNHIT3;ATP5E;ST8SIA4;GPM6B;SERF2;ATG5;MCTS1;BTF3;NDFIP2;EGR2;DTNA;RAB39B;OSGIN2;PAICS;RPS27;LPAR6;MPHOSPH10;HNRNPC;FBXL5;CDK14;…
SMAD4 (human)	135/1542	0.752899	1	1.95683e-05	0.000132724	-0.657988	0.186753	DSCC1;IFIT1;FBXO22;IFIT2;RASSF1;BZRAP1;INSC;CAPN2;PITX2;RPL39;RPS13;SCN1A;RPS9;STARD4;ST6GAL2;METTL1;FBXO16;UBE2E3;LMO2;WNT5A;THOC1;NSMCE1;ACOT13;CNPY2;ACYP1;FRMD4B;PDYN;SEPP1;GABRG1;ALDH3A1;RBP7;MTHFD2L;CRYZL1;HOXB2;TMEM126B;GPM6A;PSMD13;ARL3;ZC4H2;CEND1;ATP5J;MRPL12;CORO1A;PCDH17;PDZD4;UBR7;S100A16;MAP2;PRDX1;TMEM128;BTBD3;MBIP;EGR2;TGFB2;DTNA;SMARCA1;LSM5;HSPA12B;ZFHX4;GULP1;TMEM199;UBA3;FGFR1…
SOX10 (human)	11/139	0.743979	1	0.228582	0.304776	-0.617369	0.182582	TOR3A;VPS29;RGS2;STARD4;SEC13;GIN1;SUB1;NDUFS4;ATG4A;RPP38;RPGR
SMARCA2 (human)	134/1536	0.766264	1	2.45123e-05	0.00015933	-0.611627	0.162833	POP5;RPL32;TUSC3;PEBP1;EPX;GABPB1;UXT;CHCHD6;VPS35;HMGN2;EIF2A;ARL6IP6;WDHD1;RPS9;NKX6-2;EPHA8;IGFBP3;FBXO16;IFRD1;THOC1;ILF2;THAP2;GABRG1;ARMCX3;KATNAL2;MORF4L2;CRYZL1;FAM64A;FAM76B;TMEM126B;HOXB8;ASF1A;SHC4;IDI1;MAGEL2;DDX4;RRAD;WNK4;CORO1A;SKA2;MED30;PDCD10;ALDH3B1;BTBD3;DPH3;ST8SIA4;PGK1;TSPAN4;SOCS4;SLMO2;EGR2;FZD2;DTNA;H3F3A;DSTN;CDC7;NMRAL1;AIF1L;TMEM199;POLA2;FGF14;TMEM98;TDP2;CDK1;SP8;PL…
FOXO3A (human)	69/813	0.783453	1	0.00407337	0.00957436	-0.639745	0.156126	CDKN1B;N6AMT2;TMEM183A;SLC35F5;CBY1;CTDSPL2;CDH9;NUBP1;HEBP2;FUNDC2;RPS17;TMEM107;KDR;RPL36;SEPHS1;YAF2;CHCHD1;VPS36;RPL39;ZIK1;ATP6V1G1;TNFRSF12A;TSC22D3;RPS6;GFRA1;FRMD4B;ESCO2;SYNGR3;NME1;MYCN;CRISPLD1;KATNAL2;RILPL1;TRAF5;SNRPG;SNRPE;DNAJC8;BEX4;DDX4;GYPC;RPL12;TIMM9;RPL11;MOSPD2;WNT8A;MRPL13;PRDX2;BAG2;RPS3;STAP2;BTF3;IL33;NAPSA;TGFB2;ATAD5;SAAL1;TM6SF1;DNAJC15;NLE1;IRAK1BP1;PTPRB;TMEM98;FAB…
NME2 (human)	4/45	0.604915	1	0.299499	0.378315	-0.304701	0.153163	TGDS;CLCF1;HOXB7;POU3F4
FOXA1 (mouse)	149/1705	0.771143	1	7.80719e-06	5.94108e-05	-0.539415	0.140184	N6AMT1;SLC23A1;ZBTB26;NUDT2;HSF2BP;IFIT1;CDH9;RPL9;ZFP119B;IFIT2;LAPTM4A;MTRF1;PSMD7;PPP4R2;FAM174A;LAMP2;CAPN2;TEKT2;HIST3H2BA;KPNA3;FAM19A4;SCN1A;PDK1;TMEM194B;RPS9;RPS5;GTF3A;SHISA3;CNPY2;CDYL;THOC7;MED6;3110001I22RIK;KATNAL2;B230219D22RIK;TRIM13;DNA2;FAM92A;SRSF7;MMADHC;SNRPB;ENY2;UQCRB;ECSCR;ILDR2;2700029M09RIK;NEUROD1;ODF2L;BTBD3;ANKRD10;MCTS1;BTF3;TIA1;CBX1;LSM1;ISG15;HPRT;LSM5;DNAJC15;PAI…
XBP1 (human)	50/605	0.811785	1	0.0195608	0.0365448	-0.623831	0.130081	NXT1;TMEM183A;RPL31;PSIP1;TSPAN12;PHF6;RPL9;RPGR;JPH3;SOX1;SUMO3;TNFSF11;MYEOV2;PITX2;RPS9;EIF1AX;METTL1;BUD31;ACSL5;SHISA3;PSMA5;RNF168;IMMP1L;ZADH2;MORF4L2;TMEM5;TRAF5;FAM84B;CALCRL;ODC1;RPL11;TAF9;NCAPG;FBXO48;TIMM10;HSPA14;SKA1;IFT74;PARD6A;DPH3;PLEK2;MCOLN3;CENPW;BAD;CCDC58;LYSMD3;RPS27;POLE3;SP5;SSBP1
NFATC2 (human)	9/117	0.760888	1	0.282912	0.364774	-0.452794	0.123735	SEMA5A;PSMA3;GUK1;BCL11A;GABPB1;NUPL1;CDK14;GNB2L1;RPS23
CRTC1 (human)	93/1086	0.790203	1	0.000736545	0.0026414	-0.516723	0.12167	PCSK2;MIPEP;SRP19;MOCS2;TES;SRXN1;CAB39L;NCAPG2;ADK;PRKAG2;PCSK9;HMGB3;DPY30;CLEC14A;PHF6;ELAVL2;THG1L;FUNDC2;GRM6;KYNU;SKP2;PSPH;EMX2;PARP2;IFRD1;LMO2;UBE2E1;ACSL5;ACOT13;ESCO2;PARP9;PDYN;MYCN;AIM2;SLC7A7;SETBP1;DOK5;DMC1;MTHFD2L;HOXB3;BLVRB;B3GNT2;ERH;S100A4;SNRPE;VAMP4;PPID;PTGER4;DCUN1D5;PSMD13;GTPBP10;LYPD2;GDPD2;NMD3;PRICKLE1;TMEM121;CNN1;ORC4;BAG2;ORC1;CNR1;TSPAN6;METTL5;KCNN4;SRSF10;MPDZ;…
SPIB (human)	63/760	0.830896	1	0.00921593	0.0196943	-0.637527	0.118103	TNFAIP6;CNRIP1;TRIL;PRKAG2;ILK;HSF2BP;IER3IP1;RPPH1;NUDCD1;KDR;SPEG;CASP2;THSD7A;PHLDA2;WLS;TMPO;NKX6-2;MSL3;CDYL;POU3F1;DCN;SHISA6;ARMCX3;ZEB2;NSMCE4A;TFDP1;ZADH2;RFX4;EHBP1L1;TFAM;ASF1A;HOXB5;POMP;WNT8A;TIMM10;PRICKLE1;FAM169A;HSPA14;TCEAL1;PLEK2;STXBP6;PAIP2;MEST;CBR3;RANBP1;NDFIP2;SLMO2;EGR2;GSX1;CRBN;NOS3;SHFM1;GTF2H2;LIN28B;COQ2;TMEM98;LPAR6;CDK1;PMP22;PRKRIR;FBXL5;PVRL3;TOMM5
FOXO3 (human)	10/132	0.784717	1	0.282416	0.364774	-0.48003	0.116374	HEBP2;TCF15;EXOSC8;METTL20;DPH3;MOSPD2;YME1L1;BRCC3;IFIT1;HSPA13
STAT1 (human)	145/1667	0.786784	1	1.29412e-05	9.38991e-05	-0.465067	0.111524	RPL5;TES;RPL32;RPL34;POP4;SLC23A1;YEATS4;GABPB1;ANTXR2;TOMM20;TIAL1;RPS19;ALKBH1;MYB;HOXA2;KPNA4;SLC16A3;RPL39;VRTN;RPP38;PDK1;TIPIN;EPHA7;TPM4;IFRD1;UBE2E1;SHISA3;ZCRB1;FRMD4B;SEPP1;TRAIP;NEIL2;MYL1;SUB1;MORF4L2;HMBS;YME1L1;FLYWCH2;ASF1A;CALCA;MAGEL2;MTMR2;BTF3L4;MGST1;FBXO48;DNAJC24;BRCC3;MRPL13;UQCRH;SKA1;MTDH;RAP1B;ORC4;FUT9;PRDX1;TSPAN6;BTBD3;MIER1;CHST15;PROM1;MPDZ;GRIA3;DNAJC19;SLMO1;FANCL…
MYOG (human)	121/1404	0.799518	1	9.76548e-05	0.000492766	-0.476465	0.106607	N6AMT1;MAML2;RPL31;NRM;ZFAND1;ETS1;SCGN;HOXA2;HOXA1;BANF1;DENR;PITX2;SLC16A3;WDHD1;TICAM2;RPL22;ACSL5;ACYP1;POU3F4;ZFP41;RFX4;HMBS;S100A4;PPIH;CTXN3;SHC4;PFKFB1;KCNE3;GYPC;ARL6;DTX3;BRCC3;MRPL12;KRCC1;CDKN2AIP;RPF1;RAP1B;FAM188B;FIGNL1;ORC3;MBIP;PGK1;ARSI;BRIX1;WNT3;NDFIP2;DTNA;PRPF38A;RDX;FANCB;FLI1;HOPX;TMEM199;RPS27;PIR;HNRNPC;RPS23;ISY1;B4GALT2;ZMYND15;MOCS2;SCHIP1;SUV39H1;QPRT;LFNG;MRPL3;SGC…
MYB (human)	121/1409	0.811484	1	0.000111799	0.000553669	-0.479772	0.10022	TES;RFESD;GMNN;CSN3;GABPB1;CDH9;ETS1;MTRF1;LAPTM4A;PSMD6;ENPP2;BAALC;KPNA4;ENPP4;NBN;VPS36;FAM19A4;TMEM194B;STARD4;UBE2E3;THOC1;UBE2E1;ACSL5;SHISA3;POU3F4;GABRG1;CRISPLD1;DOK5;RFX4;UNC50;MMADHC;GPM6A;DCUN1D5;ARL6;MGST1;FBXO48;SLC1A3;LPAR4;SAMSN1;SKA1;PGBD1;ORC4;ODF2L;ATP5E;GRIA4;BTF3;DTNA;PRPF38A;SMARCA1;DHFR;FERMT1;KIF18A;CDK7;LSM6;NDUFAF2;TADA1;SP8;MNAT1;PCSK2;MOCS2;NRP2;NXT1;CAB39L;TSEN15;SCHI…
LOC135440 (human)	19/247	0.825931	1	0.17553	0.243401	-0.503492	0.0962899	RPAIN;UNC45B;SLMO1;SAAL1;CRIPT;ADK;SHISA3;PRICKLE1;IMMP1L;DTWD1;KLF6;MYL1;LYPD6B;LRRC8C;CPE;CYP1B1;SP8;RBM46;SPC25
CBFB (human)	64/774	0.838172	1	0.00915685	0.0196943	-0.501473	0.0885258	ISY1;CNRIP1;UBE2D3;PRKAG2;WDR86;ELAVL2;PPP1CC;RPS14;HOXA9;HINT1;NUDCD1;PDE4B;RPL36;KPNA4;WHSC1;PSTK;ZIK1;EPHA8;ZFP2;THOC1;PEX2;AIM2;MYL1;IRF1;NDUFS4;TRAF5;EXOC6;EPHA1;MATN2;HOXB5;SLBP;GTF2A2;CALCA;CLDND1;DDX4;ZC4H2;CXXC4;LAGE3;NT5C3;MRPL54;FGD2;RAP1A;CNR1;TMEM128;TSPAN6;NHS;CHST15;RPL19;OPRK1;ISG15;WDYHV1;NR1D2;NTAN1;ENOX1;SPCS2;JSRP1;DLG4;NACA;TOMM7;MKX;RHEBL1;MNAT1;SSBP2;RPS24
RELB (human)	126/1469	0.820305	1	8.47752e-05	0.000440831	-0.437347	0.0866292	MAML2;WDR86;IFIT1;SCGN;PSMD6;BZRAP1;RPL36;OIP5;ARHGEF40;RPS13;TIPIN;TMEM194B;ST6GAL2;UBE2E1;TRNT1;POU3F1;PDYN;MED6;GABRG1;FRMD3;ALDH3A1;FNDC4;NEIL2;RFX4;MRTO4;PSME2;UPK3BL;CTXN3;GEMIN8;OPTN;IDI1;FAM114A1;GYPC;RRAD;SLC1A3;TAPBPL;SAMSN1;SYCE2;ORC4;ATP5E;ST8SIA4;TSPAN4;NDN;STAP2;STXBP6;SKIL;PRRT2;GREB1;RAB39B;DHFR;UBLCP1;DLG4;NDUFAF2;SERPINI1;MDM1;ISY1;GPSM1;FKBP10;FLT1;SNAP23;HMGB2;ITGAE;CXCL5;CKS1…
TCF4 (human)	376/4210	0.767938	1	6.05221e-15	9.44144e-13	-0.308302	0.0814059	RPL5;VPS29;TES;MAML2;TMEM200A;RPL34;POP4;RFESD;ANTXR2;NUBP1;RPS14;RASSF1;HOXA9;GNAT2;SOX17;ALKBH1;MAGOH;HOXA3;FBXO4;HOXA2;TNFSF11;FBXO3;FBXO5;HOXA5;EIF2A;ACOT9;IL15RA;STARD4;EPHA7;ST6GAL2;MIA;GIN1;ALG6;METTL1;SERPINF1;RPL22;IFRD1;ACSL5;GTPBP8;YOD1;ACSL3;PDYN;SEPP1;MED6;MRPS18C;GABRG1;KATNAL2;MYL1;RFX4;SUB1;SARNP;HOXB3;RPL27;HOXB2;FAM76B;MXRA7;CTXN3;CCDC82;OPTN;HOXB5;SKAP2;GPM6A;CDCA4;MGST1;NCAPG;…
NKX3-1 (human)	20/264	0.849607	1	0.183959	0.251733	-0.438183	0.0714158	RPAIN;PSMD14;COX4I1;UBE2D3;GREB1;AIP;RPS27L;PSIP1;DTX4;DCN;RNF144A;SV2C;RCN2;MTHFD2L;ACOT1;PMS2;SPATS2L;RAN;CAP2;SNRPB
SP3 (mouse)	95/1129	0.842531	1	0.00108277	0.00359184	-0.392145	0.067192	YEATS4;15-SEP;NENF;COX7C;PCSK4;ELAVL2;CKS1B;KHK;GHR;MED14;GJA1;RPS16;DACH1;ADAMTS1;SLC25A41;1700049G17RIK;FBXO3;TSPO;RPL38;HOXA1;SOST;HMGN2;EPHB4;ZFP280C;ACTR3;UNC45B;ANXA3;RPS6;ACTL6A;ACSL4;CDYL;DCN;NME1;SHISA6;FRMD3;9230110C19RIK;MMP14;SOAT1;MIP;RFX4;RHOJ;TMEM5;COL8A2;CKS2;FXN;FKBP3;PTMA;PTGER4;PRPS1;AK010878;ZFP867;ARL3;ADCY4;C530008M17RIK;SLC1A3;KLK8;SKA1;RASIP1;ORC4;PDCD10;UBR7;PMVK;SERPINH1…
FOXA1 (human)	124/1457	0.842819	1	0.000130208	0.000625	-0.365983	0.0625842	POP5;TMEM183A;POP4;NRM;NUBP1;RPS17;ATCAY;KAT5;MYB;RPL36;KDR;ENPP2;RPL35;SEPHS1;CHCHD1;RPL39;VPS36;BOLA1;ESCO2;CDYL;FRMD4B;ATP5J2;RBP7;KATNAL2;SNRPG;SRSF3;YME1L1;SNRPE;PPIH;SNRNP25;GPM6A;DDX4;PSMD14;COX16;GYPC;ZC4H2;MRPL13;PCDH17;PRDX2;BAG2;STAP2;BTF3;NAPSA;OSGIN2;DNAJC15;OCEL1;GNB2L1;BSPRY;TDRD1;PTPRB;RPS27;LSM6;TMEM98;UBE2T;OSTC;FAM187B;FAM175A;SPATS2L;RPS24;MDM1;CD40;CNRIP1;SLC35F5;QPRT;ADK;CBY…
RARA (human)	117/1379	0.844821	1	0.000224486	0.000986475	-0.3477	0.0586329	CNTFR;POP5;PLVAP;RPL3;N6AMT2;TUSC3;ZBTB26;CIB2;ZFAND1;RPL10A;RPL9;RASSF1;KAT5;PPP4R2;RPS19;CAPN2;OIP5;RPS10;RPP38;RPS12;ALG6;METTL1;SERPINF1;ACSL3;ILF2;RBX1;ARMC1;SUB1;MORF4L2;COL8A2;SNRPE;UPK3BL;NUPR1;SRSF7;IDI1;FAM114A1;GYPC;CORO1A;SYCE2;FIGNL1;PMVK;TSPAN4;SERF2;KLHDC2;PLK4;OST4;NAPSA;MLKL;CBX1;NR1D2;LSM5;NMRAL1;AIF1L;RPS25;LSM7;RPS27;TMEM98;LPAR6;TDP2;RPS21;RPS24;MXD3;RPAIN;CD40;ZMYND19;RPLP0;…
Nkx2-5 (mouse)	41/515	0.858559	1	0.0502604	0.0852241	-0.351135	0.0535481	SLBP;RPL31;HHIP;QPRT;PRKAG2;CSN3;THG1L;MRPL42;SLITRK4;MYB;TMEM208;PLEK2;FGFBP3;TRDMT1;PPIL1;HELQ;SEMA6A;MLKL;TTC33;IFNGR1;KCNH8;2700094K13RIK;ZFP811;NGB;ACSL4;OSGIN2;NSG1;DEK;1110059E24RIK;THNSL1;ITFG1;TTC8;VAMP7;2610002M06RIK;APITD1;MYL1;TCEA1;SNORA74A;MASP1;SPRN;BET1
FOXD1 (human)	14/192	0.854192	1	0.276509	0.360966	-0.311649	0.0491157	TCF15;MGST1;MOSPD2;SHISA3;BRCC3;IFIT1;PARP9;HSPA13;HEBP2;LPAR6;EXOSC8;METTL20;DPH3;YME1L1
GFI1 (human)	121/1427	0.850619	1	0.000179836	0.000837445	-0.294269	0.0476101	RPL3;PDCD6;ZBTB26;ARPC5L;TOMM20;RPS14;RPS17;MAGOH;TBC1D10C;SLC25A41;RPS10;KPNA3;RPP38;RPS13;TIPIN;ST6GAL2;RPS7;MIA;IGFBP4;EIF1AX;SERPINF1;AIP;ILF2;ARMC1;RBP7;MORF4L1;CLNS1A;MRTO4;HMBS;SNRPG;ERH;SNRPE;SNRNP25;NUPR1;SRSF7;OPTN;SLBP;PSMD13;WDR61;CORO1A;MTDH;UBR7;PRDX1;MIER1;SERPINH1;SERF2;TOE1;ANKRD34A;RPL41;PNPT1;FAM136A;COPS4;CCT6A;RPS27;NACA;UBE2T;PSMG3;RPS20;EIF4G3;MRPS17;CD40;ZMYND19;RPLP0;QPRT…
E2F6 (human)	115/1358	0.848131	1	0.000271021	0.00109816	-0.269145	0.0443336	WDR86;IRS2;RPL10A;CHCHD4;TIAL1;NRBP2;PPP4R2;BANF1;VPS35;SLC16A3;PUS3;HES6;ST6GAL2;NKX6-2;FST;RFX3;CDYL;POU3F1;ATP5J2;GABRG1;RUNX1;CCNE2;ZFP41;CRYZL1;TRIM13;TBPL1;OPTN;INSIG1;RASGRP2;CDKN2AIP;PDZD4;ORC6;MIER1;CHST15;TSPAN4;SKIL;SYT5;BCL11A;H3F3A;PBX3;DSTN;NR1D2;FANCB;LSM5;HSPA12B;NMRAL1;TMEM199;FGFR1OP;RPS21;EIF4G3;SPRN;GPSM1;TMEM151A;RTP4;B4GALT2;FLT1;ZMYND19;SUV39H1;HMGB2;PRKAG2;HSPB11;PIGX;SPRE…
En1 (mouse)	79/957	0.866054	1	0.00429162	0.00999242	-0.241806	0.0347736	B4GALT2;GM7120;MOXD1;CNTFR;TRIL;SCHIP1;NRM;PRKAG2;CISD2;HMGB3;MS4A4D;MEOX1;CHAF1B;PDE4B;OBFC1;VRTN;ADAMTS6;ACTR3;UNC45B;EPHA8;IFRD1;2700094K13RIK;NGB;EMP1;PAX6;EMP3;CGRRF1;PTBP2;RBX1;ADAMTS20;RNF144A;CYP39A1;BDH2;VAMP7;MYL1;HMBS;DMC1;MCM3;DNAJC9;MDFI;OPRD1;MTAP7D3;PSMD10;FOXC1;CLDND1;DCUN1D5;ADCY4;WNT8A;CEND1;TYMS;TANK;RAD51AP1;PGBD1;3110040N11RIK;RPS15A;FUT9;BNIP1;GRIA3;CAP2;GRIA4;NQO1;WDR17;290…
SRF (human)	300/3420	0.842703	1	5.13713e-11	1.78087e-09	-0.187763	0.0321339	TES;TMEM183A;OSGEPL1;MAML2;ATP5C1;IFIT1;NDST2;KAT5;GNAT2;ALKBH1;RPL36;RPL38;SKP2;HOXA5;EIF2A;SCN1A;RPS12;ARL6IP6;TIPIN;TMEM194B;STARD4;GIN1;MIA;IFRD1;YOD1;HFE2;SEPP1;MED6;FNDC4;CRISPLD1;KATNAL2;RFX4;SUB1;SARNP;CRYZL1;MTHFD2L;ACOT1;TBPL1;FAM76B;DNA2;EPHA1;CCDC82;SKAP1;MMADHC;HOXB5;DCUN1D5;GYPC;ATP5J;NMD3;MTMR6;MRPL11;SKA2;COMMD8;S100A16;RDH11;MAP2;ATP5E;MIER1;PROM1;TOE1;FIS1;EGR2;NAPSA;FZD2;ZRANB2…
EGR1 (human)	55/681	0.867142	1	0.0216368	0.0401827	-0.203565	0.0290186	PCSK2;TMEM151A;MOCS2;FLT1;ELAVL2;JPH3;SOX1;CDH2;PPP4R2;SOX18;CASP3;MYB;RAC3;ARHGEF40;DUSP4;UBE2E3;MSL3;LSR;ACSL4;DUSP6;MORF4L1;GPRC5B;EHBP1L1;DMC1;TRAF5;BMP2K;B3GNT2;FAM76B;DBN1;PKDCC;KCNE3;PSMD13;RASGRP2;CHRAC1;NHS;HES3;SKIL;CTHRC1;E2F8;GINS2;DUT;EGR2;GK;GADD45A;NDUFA4;NR1D2;MEMO1;LSM5;DHRS3;ID2;MITD1;DCHS1;MAD2L1;PHF19;SPSB4
JUN (mouse)	145/1699	0.853544	1	3.09387e-05	0.000193058	-0.170007	0.0269219	RPL5;TMEM183A;1810011O10RIK;OSGEPL1;RPL31;HHIP;RFESD;ZFP119B;PSMD6;SOX18;FAM174A;NAMPT;CHCHD7;PITX2;RPL39;STARD4;RPS9;THOC1;ACSL5;TRNT1;TIMM8A1;PACRGL;DOK5;SARNP;SNRPG;FAM76B;IDI1;ZFP748;MAOA;PSMD13;WDR61;DTX4;SKA1;RAP1B;SYCE2;ODF2L;PRDX4;MED30;TSPAN6;PMVK;KCNN4;ZFP189;SKIL;SOCS4;GPM6B;ATG5;PLK4;NAPSA;RPL41;PNPT1;SLMO1;SIVA1;UBE2B;GADD45A;MRPL28;OSGIN2;ZFP639;MAGOHB;FAM136A;KIF18A;MAFB;ZFP62;FAM1…
NKX2-8 (human)	19/256	0.867138	1	0.214014	0.286577	-0.186437	0.0265778	EDN2;SRXN1;SLC35F5;EPDR1;HFE2;NSUN6;RASGRP2;MUT;BZW1;ENOX1;GABRG1;NME6;CCDC85A;EIF3H;VAMP4;GRIA3;MATN3;CCT5;HIBCH
NFYA (human)	221/2549	0.852375	1	6.87168e-08	1.02094e-06	-0.15987	0.0255357	RPL5;TES;RPL34;NUDT2;IFIT1;NUBP1;GNAT2;RPL38;VPS35;FBXO5;WLS;ARL6IP6;TMEM194B;STARD4;IFRD1;BOLA1;ACSL3;ESCO2;ARMC1;SOAT1;KATNAL2;RFX4;SARNP;TRIM13;TMEM126A;ACOT1;HOXB3;FLYWCH2;FAM76B;MXRA7;HOXB7;MMADHC;PCDH17;MRPL11;SKA2;PDCD10;RDH11;S100A16;DPH3;MIER1;ST8SIA4;SERPINH1;PROM1;GPM6B;ATG5;MCTS1;TOE1;EGR2;NDFIP1;FZD2;CDC7;WDYHV1;COL1A1;DHFR;CYP26A1;FAM111A;RPS27;TMEM98;LPAR6;PKIA;NDUFAF2;SERPINI1;HNR…
FOXF1 (mouse)	15/206	0.862407	1	0.268865	0.353949	-0.158846	0.0235136	CLDND1;NDFIP1;CNBP;MAK16;CXXC4;HSD17B10;TMCO1;EFNA1;COQ2;PACRGL;RPA3;MAGOH;HOXB3;1110001J03RIK;CCDC141
THRA (human)	20/271	0.878268	1	0.213321	0.286577	-0.142387	0.0184824	CLDND1;TNFAIP6;HHIP;TNC;PLA2G4A;CSN3;SDHD;TMEM42;FRMD4B;PAICS;MTDH;CCT6A;FAM111A;ZEB2;FAM174A;TOMM7;HOXA3;TBPL1;ANKRD10;LRRFIP1
AP1 (mouse)	13/183	0.870756	1	0.316167	0.39616	-0.0571092	0.00790355	FBXO16;TSC22D3;NSG1;1500012F01RIK;HOPX;MRPL33;HDAC7;VAMP7;HOXA1;RPL27;TMEM29;FBXL5;NUDT14
EGR1 (mouse)	137/1617	0.86808	1	6.99548e-05	0.000376309	-0.0450893	0.00637884	GM7120;PANK4;POP5;CNTFR;TMEM200A;POP4;UBE2D3;IRS2;GLS;RPS16;PPP4R2;CDH2;KDR;FBXO3;HOXA2;FBXO5;PHLDA2;HMGN2;RPS10;TPM4;EPHA8;UBE2E3;FST;RPS5;TPM1;ACOT13;CDYL;POU3F1;SHISA6;RUNX1;1810037I17RIK;MORF4L2;TRIM13;ACOT1;HOXB7;ASF1A;SKAP2;DDX4;CDCA4;RRAD;INSIG1;ARL1;ZBTB1;1110059G10RIK;PCDH17;CDKN2AIP;ANAPC11;RAP1B;NEUROD1;PGBD1;BTBD3;SERF1;STAP2;MPDZ;SKIL;CBX3;BCL11A;PBX3;LSM1;DSTN;MEMO1;NTAN1;KLHDC8A;RH…
ELK1 (human)	127/1511	0.880214	1	0.000175011	0.000827326	-0.0447126	0.00570491	SEMA5A;PANK4;FAM89B;ZBTB26;RASSF1;GNAT2;CHCHD6;CHCHD7;LAMP2;ENPP2;SLC39A8;DENR;KPNA4;PHLDA2;CHCHD1;TRIM23;SCN1A;RPS12;RPS9;RPS7;EPHA8;IFRD1;TRNT1;ACSL3;SEPP1;MRPS18C;FAM133B;ALDH3A1;HOXB3;ACOT1;GEMIN8;BEX4;COX16;MRPL18;ZCCHC9;UQCRH;ADAMTS10;PGBD1;RAP1B;ORC4;PDCD10;PRDX1;ATP5E;MED31;TSPAN4;PROM1;FIS1;FANCL;TGDS;CBX3;GADD45A;XRCC2;FANCB;LSM3;AIF1L;RPS27;NDUFAF2;SP5;UBA2;RPS20;SERPINI1;PCSK2;NXT1;TN…
EIF4EBP1 (human)	15/212	0.888313	1	0.303336	0.381616	-0.0376469	0.00445854	ACBD7;DR1;DDX4;UBXN2B;MRPS33;RPL13A;ZFHX4;MTMR6;ENOX1;FUBP1;SLITRK3;HOXB4;PMS2;ZFP37;MPHOSPH6
TFAP2D (human)	110/1324	0.890618	1	0.000686292	0.0024898	-0.0255337	0.00295782	SRP19;RPL5;NRM;CIB2;CISD2;RPL9;TOMM20;HS6ST2;RPS14;MTRF1;SLC25A41;TEKT2;RPL38;RPS12;RPS7;AIP;TM4SF1;RBX1;GLTPD2;SUB1;HMBS;S100A6;TMEM126A;ACOT1;SRSF3;PPIH;SNRPE;ABCG2;MGST1;PGBD1;SYCE2;RAP1A;FIGNL1;STAP2;SERF2;NAPSA;CBX1;LSM5;NMRAL1;OCEL1;AIF1L;FERMT1;RPS25;CDK7;POLA2;RPS27;TDP2;LPAR6;NACA;FUBP1;UBA2;RPAIN;ZMYND19;SLC35F5;COX4I1;SCHIP1;WDR4;ECE2;HERPUD1;MED11;NUDCD2;NUDCD1;METTL10;SEC61G;CASP3;TK…
ATF2 (human)	127/1517	0.889952	1	0.000203422	0.000919823	-0.00421031	0.000490873	VPS29;TES;TMEM183A;ZBTB26;NUDT2;WDR86;FGF5;LAPTM4A;BZRAP1;DACH1;GNAT2;ALKBH1;MYEOV2;BANF1;SKP2;HOXA5;SCN1A;TOR3A;WDHD1;NKX6-2;GIN1;ZFP2;SHISA3;SEPP1;KATNAL2;MFNG;MRTO4;EHBP1L1;TRIM13;SRSF3;SNRNP27;FAM76B;CTXN3;NCAPG;CDKN2AIP;MED30;PMVK;TSPAN7;ST8SIA4;DPH5;ARSI;BTF3;DNAJC19;NDFIP2;TGFB2;NAPSA;RDX;NR1D2;LSM5;EIF2S1;HOPX;AIF1L;FAM111A;LPAR6;RHEB;PSMG3;ECHDC1;DCHS1;TRMT11;CALM2;MXD3;RPS24;RPAIN;NXT1;…
ETS1 (human)	327/4827	1	1	0.0103253	0.0213344	2.30424	2.66065e-10	VPS29;SNORA3;TES;RPL3;RPL32;OSGEPL1;SLC23A1;CISD2;HSF2BP;GABPB1;RPL9;IFIT2;TIAL1;HOXA9;RPS17;PSMD6;MYB;FBXO4;OBFC1;RPL35;TNFSF11;RPL38;DENR;HOXA1;THSD7A;RPS10;RPS13;WLS;HES6;ATP6V1G1;IFRD1;ZFP2;RFX3;ACSL5;SEPP1;EML1;THAP2;TM4SF1;GABRG1;RUNX1;SOAT1;KATNAL2;RFX4;SUB1;BOLA3;SARNP;CRYZL1;GUF1;TFAM;ACOT1;TBPL1;FAM76B;CTXN3;EPHA1;EIF1B;CCDC82;ASF1A;MMADHC;ATF4;HOXB5;DCUN1D5;MGST1;LYPD2;BRCC3;MRPL12;KLK…
YY1 (human)	424/6042	1	1	0.000243323	0.00103996	2.33458	2.073e-10	POP5;RPL32;MAML2;RPL31;RPL34;POP4;NDST2;GJA1;PSMD6;HOXA3;RPL37;VPS36;FAM19A4;STARD4;GBP7;SERPINF1;RFX3;SOX11;MYL1;RFX4;SNORA74A;YME1L1;RPL27;TMEM126B;HOXB7;HOXB5;MRPL18;SAMSN1;MRPL13;MTMR6;SKA1;SKA2;PRDX4;BLOC1S2;SERF2;ATG5;PLK4;MCTS1;PRRT2;PBX3;MRPL28;NR1D2;FAM136A;FLI1;TMEM199;PKIA;PSMG3;PLCH1;CDK14;CEP57;ADK;PRKAG2;JPH1;PHF6;SHD;HSPB11;MRPL33;ZCWPW1;JPH2;TUBA1A;TMSB4X;TK1;FGFBP3;ZIK1;METRN;ANX…
FOXC1 (human)	895/13142	1	1	1.63216e-07	2.12181e-06	2.22105	1.31173e-10	OSGEPL1;NDST2;ALKBH1;SNORA33;WLS;WDHD1;HES6;STARD4;GBP7;RFX3;PDYN;TMEM80;EML1;FAM133B;RBP7;RFX4;UNC50;TMEM126A;TBPL1;PSME2;ATF4;SLBP;MTMR2;CDCA7;NCAPG;MRPL12;MRPL13;MTMR6;ADAMTS10;RDH11;FIGNL1;ATG5;MCTS1;CADM3;NAPSA;PRPF38A;BTBD17;TIPARP;PBX3;BBIP1;COL1A1;DHFR;FERMT1;TMEM98;TDP2;PKIA;LYPD6B;PSMG3;MTMR11;PRKAG2;PIGX;MRPL33;CHAF1B;MED14;TUBA1A;JPH3;FGFBP3;LIN52;DFFB;LEFTY1;METRN;TEX11;EMP3;PSMA5;PS…
NR5A2 (human)	255/3815	1	1	0.0378648	0.0663698	2.43927	4.7733e-11	POP5;RPL32;RPL31;RPL34;SLC23A1;GABPB1;HS6ST2;PSMD6;CDC26;CHEK1;RPL36;TNFSF11;PDK1;WDHD1;ACOT9;HES6;MIA;GIN1;YOD1;HFE2;SEPP1;TM4SF1;RBP7;RRAGB;BOLA3;TMEM126B;HOXB1;EPHA1;TRIB2;GYPC;RRAD;CDCA7;WNK4;LYPD2;CEND1;TAPBPL;BRCC3;ADAMTS10;PGBD1;PRDX2;RDH11;BLOC1S2;MIER1;CHST15;TSPAN4;PLEK2;APOE;PROM1;SERF2;DTNA;GREB1;MRPL28;RAB39B;CDC7;FAM136A;OCEL1;CCT6A;CYP26A1;FERMT1;TDP2;LYPD6B;PSMG3;ECHDC1;TRMT11;CAL…
MZF1_1-4 (human)	162/2705	1	1	0.513095	0.58855	2.1242	-5.35772e-10	PANK4;CNTFR;PLVAP;TNC;ATP5C1;HSF2BP;RCBTB2;NRBP2;RASSF1;SOX1;PPP4R2;SALL2;RPS18;ALKBH1;CHEK1;RPL36;TEKT2;SLC25A41;CAPN2;PHLDA2;SLC16A3;BAHCC1;ZFP37;TMEM194B;TPM4;MIA;FST;EBF1;ACSL5;SOX11;ACYP1;PDYN;TMEM80;POU3F4;ARMC1;ALDH3A1;FNDC4;SOAT1;RRAGB;MFNG;S100A6;OPTN;HOXB5;SNORA61;NXPH3;MGST1;DNAJC22;SLC1A3;GSTT2;ATP5J;CPLX2;HIGD1A;KLK8;KRCC1;ANAPC11;ODF2L;S100A16;MAP2;ALDH3B1;PRPH;SNHG1;NDFIP2;SIVA1;PO…
GATA2 (human)	687/9985	1	1	7.03868e-06	5.49017e-05	2.23295	-5.69197e-10	RPL5;TES;RPL32;RPL31;RPL34;GABPB1;RPL9;NDST2;GJA1;PSMD7;SOX17;ALKBH1;MYB;RPL36;HOXA3;HOXA2;RPL38;RPL39;VPS36;SNORA33;HOXA5;FAM19A4;WLS;WDHD1;ACOT9;HES6;STARD4;RFX3;SOX11;GTPBP8;PDYN;MED6;RBP7;MYL1;RFX4;SARNP;UNC50;TMEM126A;PSME2;RPL24;RPL27;HOXB1;ASF1A;SKAP2;MTMR2;MRPL18;CDCA7;WDR61;SKA1;MTMR6;MRPL11;ANAPC11;PRDX4;BLOC1S2;SERPINH1;PLEK2;SERF2;BTF3;CADM3;NAPSA;HACE1;PRPF38A;FZD2;SIVA1;TIPARP;PBX3;…
SRF (mouse)	81/1782	1	1	0.996004	0.996004	2.1336	-9.3211e-10	MRPS17;IFITM1;N6AMT2;CNRIP1;TUSC3;4933406J08RIK;RPLP0;SNAP23;ZFP81;CSN3;RCBTB2;UXT;HEBP2;ARL5B;SEC61G;NUF2;FBXO4;TEKT2;HORMAD1;FGFBP3;SKP1A;PSTK;RFC5;ABCA8B;MUM1L1;LMO2;COMMD2;RFX3;COMMD6;TM4SF1;RRAGB;MORF4L2;PSME1;ITGA8;RPL27;SFT2D1;GPM6A;NDUFB8;PLEKHH3;UQCRB;FAM114A1;DCUN1D5;NAA20;MAOA;PON2;BRCC3;PCDH18;CENPA;RAD51AP1;RDH11;CLVS2;ZKSCAN3;NDN;YKT6;GRIA4;ACBD7;WDR17;IL33;CAR2;HACE1;PNPT1;H3F3A;26…
NR3C1 (mouse)	81/1775	1	1	0.995513	0.996004	2.11269	-9.39056e-10	FASTKD2;SNAP23;DPY30;ECE2;IFIT1;SAT1;RPL9;TMEM220;MRPL33;GHR;SERP1;SALL2;TMEM107;ZFP120;FGFBP3;SEPHS1;TIGD3;ZFP931;SLC15A2;DTX3L;RPS5;UBE2E1;VASH2;ACSL4;CDYL;ESCO2;ARMCX3;ARMC1;TMEM33;TAL1;KATNAL2;RRAGB;HMBS;GUF1;COL8A2;HOXB3;SKAP2;PSMD10;NDUFB6;DCUN1D5;ATP10A;TYMS;RPF2;MRPL54;SKA1;HDAC7;RPF1;TCEAL8;ZFP52;GM3258;TSPAN6;ATP5E;TMEM128;TRA2B;DPH3;CLVS2;POLR2I;RPL17;ZFP781;DNAJC19;NDFIP2;DTNA;PRPF38A…
USF2 (human)	256/3792	1	1	0.0262044	0.0469872	2.40015	-1.38349e-09	PANK4;IFITM1;RPL32;ARPC5L;HSF2BP;IFIT1;NUBP1;RASSF1;HOXA9;PSMD7;KAT5;SOX18;INSC;TNFSF11;TMPO;WLS;SERPINF1;ACSL5;TMEM80;MED6;MRPS18C;FNDC4;MYL1;RRAGB;CLNS1A;TMEM126A;GUF1;EPHA1;HOXB7;MTMR2;DCUN1D5;CDCA4;CDCA7;TAPBPL;MRPL12;SKA1;MRPL11;MTDH;PGBD1;COMMD8;RDH11;FIGNL1;STXBP6;APOE;SERF2;ATG5;EGR2;NAPSA;DTNA;SIVA1;NR1D2;CDC7;NTAN1;PAICS;OCEL1;CYP26A1;FERMT1;RPS27;LYPD6B;RPS20;HNRNPC;RPS23;TMEM151A;FKBP…
Sox2 (mouse)	98/1797	1	1	0.837712	0.868326	2.06082	-1.51485e-09	MAML2;OSGEPL1;DGKB;POP4;CDH9;SOX1;FAM162A;CHCHD6;CHEK1;FBXO4;PITX2;ZFP287;RPS13;ARL6IP6;TMPO;TPM4;LMO2;NSMCE1;EPDR1;SOX11;TRNT1;MED6;RUNX1;ARMC1;CRISPLD1;DNA2;EPHA1;ABCG2;RNASEH2B;GYPC;UGT8A;MAOA;BRCC3;SAMSN1;CNN1;ORC4;RDH11;FUT9;GM3258;DPH3;MCTS1;FANCL;CBX1;PBX3;HPRT;CDK7;FGF14;DNAJC10;ECHDC1;RLN3;PLCH1;ISY1;MOCS2;NXT1;FASTKD2;WDR4;DUSP19;NENF;MEOX1;RBM3;MED14;SGOL1;NUF2;PSTK;TTC32;USP44;ARHGEF9…
FOXL1 (human)	422/5755	1	1	5.49088e-06	4.50831e-05	2.04178	-2.53413e-09	RPL5;TES;OSGEPL1;TMEM200A;RPL34;GABPB1;RPL9;ELK3;GLS;GJA1;PSMD7;SOX17;SOX18;ALKBH1;NAMPT;HOXA3;VPS36;FAM19A4;HES6;STARD4;GBP7;RFX3;PDYN;MED6;MYL1;SARNP;UNC50;HMBS;PSME2;HOXB2;HOXB1;ASF1A;SKAP2;MTMR2;SAMSN1;MTMR6;PRDX1;FIGNL1;SERPINH1;SERF2;PLK4;CADM3;NDFIP2;NDFIP1;HACE1;MRPL27;BBIP1;DHFR;FAM111A;PSMG3;PLCH1;DCHS1;SERPINI1;MOCS2;ADK;JRKL;PHF6;HSPB11;PIGX;MRPL33;MED14;TUBA1A;CSRP2;TMSB4X;TSPO;RSPO3…
JUND (mouse)	99/1764	1	1	0.75653	0.800127	2.09027	-5.5837e-09	MAML2;RFESD;ANTXR2;PPP1CB;PPP1CC;RGS2;RPS17;CDC26;INSC;MYB;CYP1B1;RPS12;ALG6;ABCA8B;DIMT1;FST;RPS6;HFE2;POU3F4;FRMD3;RBP7;TMEM126A;HOXB3;CTXN3;MASP1;NUPR1;ABCG2;PSMD10;IDI1;CALCA;CALCRL;ILDR2;NMD3;PCDH17;CNN1;BLOC1S2;ZKSCAN3;WNT3;FIS1;ZRANB2;FANCL;CBX1;ISG15;NSG1;GNB2L1;CCT6A;RPS25;MNAT1;XKR5;MDM1;CNRIP1;MTMR11;CLEC14A;ECE2;MEOX1;GUK1;SEC61G;PDE4B;SCARF2;BOK;HELLS;H2AFZ;TEX11;MUT;TCTE2;MLF1;CEACA…
TBP (mouse)	211/3182	1	1	0.07033	0.110266	2.19974	-1.10946e-08	1810011O10RIK;RPL3;MAML2;CSN3;ZFP606;GJA1;PSMD7;KAT5;CDC26;MYB;OBFC1;HIST3H2BA;SKP2;RPS13;SCN1A;TRIM23;IL15RA;TMEM194B;GIN1;ESCO2;TM4SF1;CYP39A1;RBP7;DEPDC1A;CRISPLD1;KATNAL2;MYL1;RRAGB;MTHFD2L;DNA2;GPM6A;NCAPG;NMD3;WDR61;1110059G10RIK;BRCC3;SAMSN1;PCDH17;SKA1;PGBD1;COMMD8;GM3258;FIGNL1;MIER1;DPH3;SERF1;PLK4;MCTS1;RAB39B;1110004F10RIK;OSGIN2;NMI;DHFR;1810022K09RIK;LPAR6;SPATS2L;PLCH1;RPS23;OGFR;R…
CBEPB (mouse)	219/3275	1	1	0.051601	0.0860937	2.19107	-1.35336e-08	POP5;CNTFR;RFESD;ANTXR2;RPL9;ELK3;HOXA9;SOX1;TNFSF11;HOXA2;VPS36;HOXA5;SOX4;VRTN;WDHD1;TIPIN;RUNX1;FAM133B;ARMC1;METTL7A1;CCDC80;SOAT1;SUB1;TMEM126A;HOXB4;TRIM13;HOXB3;DNA2;HOXB7;SKAP1;ASF1A;GPM6A;GYPC;UGT8A;NCAPG;PCDH18;2700029M09RIK;FIGNL1;PLEK2;SERF2;GPM6B;PLK4;BTF3;FIS1;RPL41;PLK5;BCL11A;PCDH20;RAB27B;ZFP639;SMARCA1;COL1A1;DHFR;TMEM199;1810022K09RIK;ID2;FBXL3;SERPINI1;TRMT11;TMEM151A;OGFR;CAB…
ZNF354C (human)	79/1430	1	1	0.778947	0.812814	1.90375	-6.99531e-08	RPAIN;RFESD;ADK;HMGB3;ILK;ECE2;LFNG;RPS14;HINT1;SOX1;KCNT2;RPS18;ENPP2;MYEOV2;BANF1;WHSC1;SLC16A2;IL15RA;USP44;IFRD1;SSR3;USMG5;NSUN6;GFRA1;ESCO2;ZCRB1;DCN;HAUS1;MRPL52;SETBP1;MYL1;MFNG;S100A4;PPIH;HOXB7;PTMA;ENY2;RNMT;RPL11;GDPD2;MTIF2;ATP10A;RASGRP2;LAGE3;MRPL11;ANAPC11;RAP1A;SLITRK4;MED31;TSPAN4;PMS2;MAL2;RPP14;E2F6;EIF4E;WNT3;CCT4;TOE1;KLHDC2;ANKRD34A;EGLN3;NDUFA4;PCDH20;RAB39B;MEMO1;ARID3C;A…
SNAI2 (human)	79/1428	1	1	0.775139	0.811554	1.98746	-7.97674e-08	GPSM1;PANK4;CD40;PLVAP;SUV39H1;NCAPG2;ARPC5L;PRKAG2;ZFAND1;MRPL33;PIGX;PPP4R2;SALL2;GUK1;TMSB4X;TEKT2;SLC25A41;WHSC1;SOST;LRRFIP1;HMGN2;SLC16A3;ACP1;NUDT14;ADSL;ALG6;ACTR6;TSC22D3;SERPINF1;TEX11;DHPS;NME2;LSR;CYBA;SYNGR3;TMEM80;HAUS1;MRPL53;TOX3;MFNG;COL6A2;S100A6;PSME1;MCM5;NUPR1;PHPT1;BTF3L4;WNT8A;MRPL12;NKD2;RASD2;POLD3;PRDX2;GPR153;FIGNL1;MARVELD3;MAL2;STAP2;SERF2;GINS2;ARNT2;NAPSA;MPP3;LINGO…
SNAI1 (human)	79/1428	1	1	0.775139	0.811554	1.99931	-8.02431e-08	GPSM1;PANK4;CD40;PLVAP;SUV39H1;NCAPG2;ARPC5L;PRKAG2;ZFAND1;MRPL33;PIGX;PPP4R2;SALL2;GUK1;TMSB4X;TEKT2;SLC25A41;WHSC1;SOST;LRRFIP1;HMGN2;SLC16A3;ACP1;NUDT14;ADSL;ALG6;ACTR6;TSC22D3;SERPINF1;TEX11;DHPS;NME2;LSR;CYBA;SYNGR3;TMEM80;HAUS1;MRPL53;TOX3;MFNG;COL6A2;S100A6;PSME1;MCM5;NUPR1;PHPT1;BTF3L4;WNT8A;MRPL12;NKD2;RASD2;POLD3;PRDX2;GPR153;FIGNL1;MARVELD3;MAL2;STAP2;SERF2;GINS2;ARNT2;NAPSA;MPP3;LINGO…
TCF3 (human)	79/1428	1	1	0.775139	0.811554	2.01186	-8.07469e-08	GPSM1;PANK4;CD40;PLVAP;SUV39H1;NCAPG2;ARPC5L;PRKAG2;ZFAND1;MRPL33;PIGX;PPP4R2;SALL2;GUK1;TMSB4X;TEKT2;SLC25A41;WHSC1;SOST;LRRFIP1;HMGN2;SLC16A3;ACP1;NUDT14;ADSL;ALG6;ACTR6;TSC22D3;SERPINF1;TEX11;DHPS;NME2;LSR;CYBA;SYNGR3;TMEM80;HAUS1;MRPL53;TOX3;MFNG;COL6A2;S100A6;PSME1;MCM5;NUPR1;PHPT1;BTF3L4;WNT8A;MRPL12;NKD2;RASD2;POLD3;PRDX2;GPR153;FIGNL1;MARVELD3;MAL2;STAP2;SERF2;GINS2;ARNT2;NAPSA;MPP3;LINGO…
RUNX1 (human)	275/3857	1	1	0.00173239	0.00505146	2.23171	-2.99663e-07	POP5;TES;IFIT1;ELK3;RASSF1;GNAT2;SOX18;RPS18;FBXO4;RPL38;VRTN;FAM19A4;ARL6IP6;EIF2A;SCN1A;WDHD1;STARD4;METTL1;RPL22;IFRD1;ACSL5;YOD1;RUNX1;NEIL2;KATNAL2;SARNP;CRYZL1;TFAM;FAM76B;MXRA7;CTXN3;MMADHC;CEND1;WDR61;MRPL11;SKA2;PDCD10;RDH11;ZNHIT3;S100A16;DPH3;MIER1;TSPAN7;ST8SIA4;SERPINH1;PROM1;ATG5;EGR2;FZD2;PRPF38A;SIVA1;TIPARP;GADD45A;MRPL28;CDC7;WDYHV1;SMARCA1;COL1A1;FAM111A;TMEM98;LPAR6;TDP2;PKIA;…
CREB1 (human)	185/2749	1	1	0.0591089	0.096052	2.14399	-4.4702e-07	POP5;UBXN2B;FAM89B;HHIP;RPL9;RPS14;MTRF1;BZRAP1;PPP4R2;CDC26;CHEK1;INSC;LAMP2;SLC25A41;HOXA1;RPL37;THSD7A;PIM2;PITX2;SLC16A3;RPL39;RPS10;RPS13;RPS9;ATP6V1G1;EIF1AX;SERPINF1;IFRD1;THOC1;NSMCE1;RFX3;RUNX1;ALDH3A1;MYL1;RFX4;MORF4L2;RPL24;YME1L1;FAM76B;NUPR1;MXRA7;FKBP3;SKAP2;SLBP;CALCA;UQCRB;MAOA;FBXO48;WDR61;UQCRH;TTBK1;ANAPC11;CNN1;RAP1A;ALDH3B1;PMVK;TSPAN4;PROM1;KCNN4;SKIL;MPDZ;NDFIP2;RPL41;NAPSA…
TFAP2A (human)	257/3613	1	1	0.0027879	0.00724854	2.04833	-6.28295e-07	PANK4;CNTFR;RPL3;NUDT2;RPL7;RASSF1;RPS16;SOX1;GNAT2;SOX18;TBC1D10C;HOXA3;CYP1B1;RPL38;RPS10;HOXA5;EPHB4;HES6;ST6GAL2;YOD1;SOX11;TMEM80;RUNX1;RFX4;CRYZL1;TRIM13;TMEM126B;MXRA7;HOXB7;ASF1A;ATF4;SNORA61;SLBP;CDCA4;RRAD;MAOA;ATP5J;CEND1;MRPL12;KLK8;PCDH17;ADAMTS10;ANAPC11;MAP2;CHST15;TSPAN4;APOE;KCNN4;SERF2;PRRT2;SIVA1;TIPARP;BCL11A;H3F3A;PBX3;RAB39B;NR1D2;FAM136A;SNHG4;AIF1L;CYP26A1;RPS25;FAM111A;PO…
NFYB (mouse)	107/1748	1	1	0.425637	0.514724	1.95067	-6.74744e-07	TMEM183A;TES;DGKB;NUDT2;YEATS4;ENPP4;BAHCC1;ZFP37;ZFP287;STARD4;ESCO2;ACYP1;ILF2;POU3F4;PACRGL;MYL1;1110012L19RIK;SARNP;BOLA3;MORF4L2;FLYWCH2;HOXB8;EPHA1;IDI1;KCNE3;COX16;ZFP748;PCDH18;RAD51AP1;WNT3;GPM6B;NAPSA;TIA1;DTNA;PRPF38A;FANCL;TGDS;PCDH20;KLHL23;FANCB;FGF17;KIF18A;ECHDC1;HNRNPC;CEP57;COX7B;MRPS16;4933406J08RIK;6720489N17RIK;CETN3;OLA1;PPWD1;HERPUD1;CKS1B;GHR;HEY1;UIMC1;3110082I17RIK;TRIM6…
CPEB1 (mouse)	107/1748	1	1	0.425637	0.514724	1.96575	-6.79961e-07	TMEM183A;TES;DGKB;NUDT2;YEATS4;ENPP4;BAHCC1;ZFP37;ZFP287;STARD4;ESCO2;ACYP1;ILF2;POU3F4;PACRGL;MYL1;1110012L19RIK;SARNP;BOLA3;MORF4L2;FLYWCH2;HOXB8;EPHA1;IDI1;KCNE3;COX16;ZFP748;PCDH18;RAD51AP1;WNT3;GPM6B;NAPSA;TIA1;DTNA;PRPF38A;FANCL;TGDS;PCDH20;KLHL23;FANCB;FGF17;KIF18A;ECHDC1;HNRNPC;CEP57;COX7B;MRPS16;4933406J08RIK;6720489N17RIK;CETN3;OLA1;PPWD1;HERPUD1;CKS1B;GHR;HEY1;UIMC1;3110082I17RIK;TRIM6…
NFIA (human)	82/1416	1	1	0.636102	0.696364	1.91536	-7.33993e-07	PANK4;CNTFR;SRP19;TES;CNRIP1;TRIL;ILK;HERPUD1;LFNG;RGS2;RASSF1;LAPTM4A;GRM6;GUK1;TMSB4X;CAPN2;ENPP2;TSPO;MYEOV2;ENPP4;PIM2;SEPHS1;NUDT14;LIN52;ACSL5;PDYN;MLF1;HAUS1;ARHGEF9;NSMCE4A;BDH2;RHOJ;MTHFD2L;TMEM126A;EXOC6;MASP1;CTXN3;DBN1;ALDH9A1;PSMD10;NLGN3;MAGEL2;INPP1;ADCY4;NDUFB2;LYPD2;GDPD2;GSTT1;SEMA3E;POLD3;PRDX2;CNN1;FAM196B;CNR1;S100A16;ALDH3B1;NNAT;NHS;STAP2;E2F4;EXOSC3;CCT5;SERF2;FDXACB1;MCTS…
Prrx2 (mouse)	143/2205	1	1	0.179571	0.247903	1.87569	-7.49408e-07	RPL31;ATP5C1;CSN3;THG1L;DACH1;PPP4R2;KAT5;MAGOH;RPL35;FBXO5;KPNA3;RPP38;SOX4;WDHD1;TIPIN;SEMA6A;IFRD1;LMO2;THOC1;RFX3;ACSL4;HFE2;RPSA;1110059E24RIK;GABRG1;CCNE2;MORF4L2;HMBS;TMEM126A;S100A6;SNORA74A;TFAM;ASF1A;SNRPB;ZFP105;GPM6A;ENY2;RNASEH2B;GSTT2;ZFP629;LPAR4;MTDH;SOCS2;ORC4;EFNB1;ODF2L;GM3258;ORC3;TTC21B;TSPAN7;MIER1;MED31;ST8SIA4;NDN;SKIL;GPM6B;GRIA4;MCTS1;NAPSA;CADM3;HELQ;ZFP759;TCEANC;DSTN;…
CACYBP (human)	78/1350	0.999999	1	0.641083	0.699363	1.88849	-1.21704e-06	PANK4;GPSM1;FKBP10;MTMR11;PRKAG2;WDR86;EPX;PRSS23;HSPB11;LFNG;SLC25A41;TBC1D10C;SPEG;CYP1B1;MADCAM1;SCARF2;HMGN2;NUDT14;SLC16A3;LAG3;OLIG3;MIA;METRN;EPHA8;CYBA;CDYL;SYNGR3;TMEM80;ATP5J2;RBX1;ZFP41;PITPNM1;LCK;COL6A2;CDH11;UPK3BL;CD47;PHPT1;HOXB7;DBN1;NXPH3;RRAD;CABP4;MRPL18;ADCY4;LYPD2;CEND1;TAPBPL;RASGRP2;CXXC4;ADAMTS10;MTDH;NKD2;S100A16;ALDH3B1;MARVELD3;TSPAN4;E2F4;SKIL;SERF2;CCT4;LINGO3;MRPL28…
NFYA (mouse)	109/1748	0.999999	1	0.351291	0.438411	1.90692	-1.75217e-06	TMEM183A;TES;NUDT2;YEATS4;ENPP4;SLC16A3;BAHCC1;ZFP37;ZFP287;STARD4;ESCO2;ACYP1;ILF2;POU3F4;FAM133B;PACRGL;MYL1;1110012L19RIK;SARNP;BOLA3;MORF4L2;FLYWCH2;FAM76B;HOXB8;EPHA1;IDI1;KCNE3;COX16;ZFP748;PCDH18;RAD51AP1;WNT3;GPM6B;NAPSA;TIA1;DTNA;PRPF38A;TGDS;KLHL23;FANCB;FGF17;KIF18A;ECHDC1;HNRNPC;CEP57;COX7B;MRPS16;4933406J08RIK;6720489N17RIK;CETN3;HMGB2;OLA1;PPWD1;HERPUD1;CKS1B;GHR;HEY1;UIMC1;3110082I…
NFIC (human)	329/4403	0.999998	1	2.11602e-05	0.000140467	1.97389	-3.38626e-06	TES;TMEM183A;RPL32;NUDT2;IFIT1;GLS;UXT;RPS17;PSMD6;PSMD7;GNAT2;NKX1-2;VPS35;RPL37;EIF2A;RPS12;WLS;ARL6IP6;ACOT9;STARD4;ST6GAL2;GIN1;MIA;EPHA8;IFRD1;BOLA1;ACSL5;ESCO2;SNORA2B;MED6;TM4SF1;GABRG1;KATNAL2;RFX4;BOLA3;SARNP;CRYZL1;FLYWCH2;FAM64A;FAM76B;HOXB8;EPHA1;EIF1B;HOXB7;SKAP1;CDCA4;WDR61;KLK8;MRPL11;SKA2;RDH11;S100A16;MIER1;ST8SIA4;TSPAN4;PROM1;GPM6B;BTF3;MCTS1;TOE1;EGR2;FZD2;DTNA;SIVA1;PBX3;WDYH…
BRCA1 (human)	116/1809	0.999997	1	0.244009	0.322588	1.72909	-4.487e-06	SRP19;TUSC3;RPL34;POP4;FBXO22;PSMD7;OBFC1;HOXA1;SLC16A2;KPNA3;VRTN;EPHB4;SCN1A;TRIM23;TIPIN;RPL22;AIP;UBE2E1;ACSL5;YOD1;PDYN;SNORA2B;RBP7;ARMCX2;ARMCX6;MTHFD2L;TRIM13;COL8A2;CTXN3;CCDC82;PPIA;HOXB5;INSIG1;CORO1A;ANAPC11;SOCS2;RAP1A;FIGNL1;ALDH3B1;ZKSCAN3;ANKRD10;NDN;CCDC141;IVNS1ABP;HACE1;OSGIN2;SMARCA1;PAICS;KIF18A;MAFB;LYPD6B;FAM175A;UBA2;DCHS1;HNRNPC;CNIH2;MNAT1;ISY1;FKBP10;FLT1;SCHIP1;SNAP23;…
ZNF148 (human)	99/1591	0.999997	1	0.367482	0.453179	1.90185	-4.89886e-06	PANK4;EPX;GLS;NRBP2;RASSF1;BZRAP1;MYB;PHLDA2;SEPHS1;SLC16A3;EPHB4;KCNH8;FST;CYBA;CDYL;RBX1;NEIL2;ZFP41;HOXB3;S100A4;HOXB1;PHPT1;HOXB8;OPTN;RRAD;ZBTB1;WNK4;LYPD2;CEND1;TAPBPL;S100A16;BLOC1S2;ALDH3B1;TSPAN6;TSPAN4;KCNN4;SKIL;CADM3;NR1D2;COL1A1;EFNA1;MAFB;CXCL12;STAG2;DLG4;BHLHE40;SP5;CNIH2;SPRN;B4GALT2;PRKAG2;CXCL5;SHD;HSPB11;NRGN;LFNG;ZCWPW1;HEBP2;HEY1;TMSB4X;MADCAM1;CLIC1;IQCB1;NME3;SYNGR3;GPRC5B…
NFE2 (human)	186/2681	0.999997	1	0.0243312	0.0441356	2.01075	-5.19926e-06	PANK4;CNTFR;FAM89B;DGKB;TUSC3;ETS1;FGF5;NRBP2;RGS2;RASSF1;BZRAP1;FAM174A;CHEK1;MAGOH;CAPN2;FBXO3;NBN;PHLDA2;SEPHS1;SLC16A3;NUDT14;HES6;LAG3;ST6GAL2;NKX6-2;TPM4;EPHA8;RPS5;IFRD1;AIP;ACSL5;YOD1;CYBA;CDYL;POU3F1;TMEM80;CLNS1A;MFNG;HMBS;ARMCX6;EHBP1L1;SMS;SNRPE;UPK3BL;NUPR1;EPHA1;OPTN;PSMD10;MTMR2;DDX4;KCNE3;ARL6;BTF3L4;ZBTB1;WNK4;CEND1;NCAPG;BRCC3;MRPL12;RASGRP2;ADAMTS10;CNN1;ODF2L;ALDH3B1;PMVK;PLEK…
RUNX2 (human)	90/1458	0.999995	1	0.403844	0.492184	1.82945	-8.64883e-06	CDKN1B;N6AMT2;RPL32;RPP30;NUDT5;PRSS23;SHD;ELK3;MRPL42;JPH2;HINT1;NUDCD1;GUK1;LAMP2;TEKT2;SLC25A41;SOST;HORMAD1;PITX2;ACP1;TOR3A;RFC3;GBP7;TSC22D3;CCDC36;LMO2;MUM1L1;NSMCE1;GPX7;LSR;TMEM42;PDYN;GNL3;TRAIP;HAUS1;METTL23;MRPL52;CEACAM1;COL6A2;SNRNP27;FXN;DBN1;SLC25A14;ALDH9A1;GPM6A;MAGEL2;FAM114A1;MRPS35;RRAD;MRPS36;WRB;RPL11;MGST1;WDR61;SEMA3E;MAT2B;HSPA14;RPF2;LAGE3;NSL1;CLN5;PGBD1;POLD3;PPP1R2;F…
NR3C1 (human)	101/1590	0.999993	1	0.292302	0.370724	1.82018	-1.24068e-05	CNTFR;OSGEPL1;BZW1;FGF5;INSC;TNFSF11;RPL37;TRIM23;TMEM194B;RPS5;ACYP1;EML1;MED6;FRMD3;MFNG;CLNS1A;ARMCX6;CTXN3;EPHA1;TRIB2;MMADHC;SNRPB;DCUN1D5;BTF3L4;DAPP1;PCDH18;TMEM121;NEUROD1;EFNB1;ODF2L;ALDH3B1;APOE;KCNN4;NAPSA;DTNA;TIPARP;NTAN1;UBE2T;MKX;CNIH2;EIF4G3;CDK14;ISY1;MIPEP;TMEM151A;MOCS2;NXT1;TSEN15;DUSP19;ITGAE;PIGW;ELAVL2;TMEM100;MRPL3;GNGT2;GRM6;MCF2L;NUF2;SOST;ADAMTS6;HIBCH;EDN2;CCDC36;MSL3;…
CBEPA (mouse)	116/1764	0.999988	1	0.169046	0.236513	1.79569	-2.17505e-05	RPL5;RPP30;ZBTB26;CSN3;FBXO22;HOXA9;DACH1;RPS19;NKX1-2;RPL35;SOX4;TMEM194B;LMO2;ILF2;TM4SF1;FAM133B;B230219D22RIK;PSME1;APLNR;COL4A5;ERH;RPL27;HOXB8;FAM92A;ABCG2;UQCRB;UGT8A;NCAPG;CEND1;DNAJC24;RPF1;MTDH;TTC21B;MIER1;ZFP53;TSPAN4;SERF1;NDN;ANKRD10;PLK5;FZD2;ZFP759;CBX1;ZFP72;HPRT;HOPX;FGF17;TDRD1;ZFP322A;FAM111A;IRAK1BP1;GM8817;RPS27;KLHDC8A;FAM187B;MPHOSPH10;H2-Q10;RPS24;TSEN15;SCHIP1;RPLP0;IER3…
RUNX2 (mouse)	115/1750	0.999987	1	0.172065	0.239662	1.83995	-2.33406e-05	POP5;CNTFR;IFITM1;RPL32;POP4;CIB2;PEBP1;NUDT5;TOMM20;CDC26;MAGOH;NKX1-2;DENR;RPP38;RPS13;ZBP1;TMEM194B;GM14139;SERPINF1;WNT5A;AIP;VASH2;GTPBP8;EML1;TMEM80;CYP39A1;BOLA3;MASP1;MXRA7;FBXO48;EMG1;ZFP52;TTC21B;PLEK2;STAP2;KCNN4;ATG5;MCTS1;OST4;ANKRD34A;SLMO2;POLR3GL;FANCB;OSGIN2;NMRAL1;COL1A1;FAM111A;NSG2;CDK4;PKIA;UBE2N;GNB4;H2-Q10;COX7B;ZFP764;HMGB3;DPY30;PRKAG2;ITGAE;TSPAN12;4931414P19RIK;CKS1B;KH…
JUN (human)	215/2976	0.999987	1	0.00329161	0.00815065	1.96023	-2.5029e-05	GNAT2;SOX17;INSC;MAGOH;MYB;TNFSF11;FBXO3;DENR;THSD7A;RPS10;HOXA5;SCN1A;IL15RA;STARD4;EPHA8;IFRD1;NSMCE1;YOD1;ACSL3;SEPP1;CYP39A1;CRISPLD1;MYL1;RFX4;CLNS1A;BOLA3;SARNP;HMBS;TRIB2;SKAP1;HOXB5;MTMR2;ZBTB1;NMD3;PCDH17;S100A16;FIGNL1;PRDX1;STXBP6;KCNN4;PROM1;SERF2;CADM3;DTNA;GADD45A;GREB1;RAB27B;WDYHV1;NMI;OSGIN2;FLI1;AIF1L;FAM111A;LPAR6;PSMG3;MPHOSPH10;CALM2;ADK;PRKAG2;PCSK9;LFNG;ZCWPW1;RAC3;GNPNAT1;…
KLF11 (human)	87/1388	0.999985	1	0.352712	0.43843	1.78467	-2.66641e-05	OGFR;B4GALT2;PRKAG2;ECE2;EPX;HSPB11;NRGN;LFNG;HEBP2;RASSF1;BZRAP1;TMSB4X;MYEOV2;MADCAM1;PHLDA2;CLIC1;SLC16A3;HES6;LAG3;IGFBP3;FST;NME3;YOD1;CYBA;SYNGR3;NEIL2;PITPNM1;ZFP41;NDUFS6;LCK;HOXB3;B3GNT2;BLVRB;S100A4;HOXB1;PHPT1;HOXB8;HOXB7;DBN1;PCNA;NXPH3;RRAD;RPL12;ZBTB1;WNK4;LYPD2;CEND1;TAPBPL;RASIP1;NKD2;DSCR3;ORC4;GBX2;S100A16;BLOC1S2;ALDH3B1;MARVELD3;TSPAN4;E2F4;KCNN4;PAIP2;SKIL;RANBP1;CADM3;LINGO3…
IKZF1 (human)	86/1373	0.999984	1	0.356087	0.44087	1.74321	-2.80878e-05	RPL5;ZMYND19;RPLP0;QPRT;CIB2;RPS14;MED11;RPS17;RPS16;GNGT2;SUMO1;SNRPD1;METTL10;TBC1D10C;TEKT2;SLC25A41;TMED2;HORMAD1;RPS10;EPHB4;TIPIN;RPS7;IGFBP4;ACTR6;METRN;CCDC36;SERPINF1;TEX11;IFRD1;DHPS;NME2;GPX7;CNPY2;EMP3;TMEM173;HAUS1;ATP5J2;RNF168;MRPL52;ARMC1;RBP7;GLTPD2;FNDC4;SLC7A7;RILPL1;CLNS1A;HMBS;PSME1;COL8A2;YME1L1;RPL27;SNRPE;SNRNP25;NDUFB8;ELOF1;CDCA4;RPL11;FAM109B;WDR61;CORO1A;NT5C;POLD3;CNN…
MZF1_5-13 (human)	11/316	0.999981	1	0.979443	0.985762	1.65686	-3.2123e-05	NRP2;TSPAN6;CNBP;ODC1;SLC25A41;RPL36;PROM1;HSPE1;THAP2;PSMA7;SPRN
FOS (mouse)	113/1708	0.999978	1	0.157198	0.222936	1.76909	-3.91152e-05	OSGEPL1;RPP30;3110052M02RIK;HSF2BP;ETS1;THG1L;RPL7;RGS2;GJA1;LAPTM4A;ATCAY;CHCHD6;CAPN2;BAALC;SKP2;PHLDA2;TPM1;LMO2;ACSL5;CDYL;ACSL3;ESCO2;TM4SF1;RUNX1;FAM133B;MORF4L1;DEPDC1A;SOAT1;MYL1;PSME1;PPIH;SRSF7;RNASEH2B;PSMD14;HIGD1A;MRPL13;ANAPC11;NEUROD1;ZFP52;ZFP51;ZFP54;BLOC1S2;AI413582;PLEK2;KCNN4;PLK4;FIS1;DTNA;NSG1;OCEL1;HOPX;AIF1L;COPS4;ZFP68;UBE2T;SELK;PIR;RPS20;ZCCHC3;ISY1;SRXN1;MTMR11;SUV39H1…
MTF1 (human)	92/1440	0.999977	1	0.284103	0.364774	1.70167	-3.95394e-05	GPSM1;RPL3;N6AMT2;ZMYND19;RPL31;CBY1;WDR86;ETS1;RPL7;HOXA9;GUK1;TMSB4X;SUMO2;TMEM107;TNFAIP8L1;RAC3;CYP1B1;FBXO3;TK1;ARHGEF40;HOXA5;PUS3;ADSL;PRMT7;OLIG3;EPHA8;METRN;IGFBP3;SOX11;GFRA1;TRNT1;PDYN;TMEM80;ALDH3A1;FNDC4;NEIL2;TFDP1;CRYZL1;SNRPG;RPL24;BLVRB;PLEKHO1;TRIB2;PON3;STOML2;ECHS1;PKDCC;RPL12;WRB;NDUFB2;NEXN;RPS27L;RASGRP2;PSMA7;MRPL11;RASD2;GPR153;PTCHD1;TCTEX1D2;NNAT;NHS;TSPAN4;BNIP2;PAIP2;…
KLF4 (human)	96/1485	0.999971	1	0.242671	0.322185	1.74845	-5.02169e-05	OGFR;SEMA5A;B4GALT2;GMNN;PRKAG2;ECE2;EPX;HSPB11;NRGN;LFNG;HEBP2;RASSF1;BZRAP1;RPS16;TMSB4X;TNFAIP8L1;MYEOV2;MADCAM1;PHLDA2;CLIC1;SLC16A3;HES6;LAG3;IGFBP3;FST;EBF1;NME3;YOD1;CYBA;SYNGR3;NEIL2;PITPNM1;ZFP41;NDUFS6;LCK;TMEM5;HOXB3;B3GNT2;BLVRB;S100A4;HOXB1;PHPT1;HOXB8;EEF1E1;HOXB7;DBN1;OPTN;PCNA;NXPH3;RRAD;RPL12;ZBTB1;WNK4;LYPD2;CEND1;TAPBPL;RASGRP2;RASIP1;NKD2;DSCR3;ORC4;GBX2;S100A16;BLOC1S2;ALDH3B…
RELA (human)	202/2775	0.999958	1	0.00322059	0.00810342	1.85348	-7.84453e-05	MAML2;ELK3;HOXA9;PSMD6;PPP4R2;SOX18;SNRPD1;CHEK1;MYB;RPS13;TIPIN;ST6GAL2;MIA;RPL22;EBF1;NSMCE1;EML1;RUNX1;RBP7;RFX4;CLNS1A;PSME2;HOXB2;CCDC82;OPTN;BEX4;GYPC;CEND1;LYPD2;KLK8;MRPL13;MTDH;S100A16;ST8SIA4;CHST15;SERPINH1;TSPAN4;SERF2;EGR2;FZD2;PRRT2;DTNA;TIPARP;BCL11A;OSGIN2;CYP26A1;FAM111A;RPS27;FUBP1;PCSK2;MRPS17;DHRS13;CD40;RPLP0;OLA1;SHD;MRPL42;JPH3;CSRP2;GUK1;GLIPR2;TSPO;RSPO3;HELLS;FGFBP1;EDN2…
TP53 (human)	210/2866	0.999952	1	0.0020114	0.00565367	1.86373	-8.89692e-05	TMEM183A;FAM89B;MAML2;IFIT1;ANTXR2;UXT;RPS14;HOXA9;SOX17;RPS18;ALKBH1;VPS35;RPL39;FAM19A4;RPS13;SCN1A;TIPIN;MIA;EPHA8;ZFP2;NSMCE1;EBF1;TMEM80;ARMC1;RBP7;NEIL2;FNDC4;MYL1;RRAGB;SUB1;CRYZL1;TRIM13;RPL27;OPTN;SLBP;GYPC;RRAD;MRPL12;KLK8;SKA1;ANAPC11;PGBD1;PRDX2;PDCD10;MIER1;CHST15;GPM6B;TOE1;EGR2;RPL41;NAPSA;PRRT2;DTNA;GADD45A;XRCC2;MRPL28;MEMO1;FAM111A;RPS27;TDP2;ECHDC1;RPS20;DCHS1;SERPINI1;HNRNPC;M…
WT1 (human)	196/2689	0.999939	1	0.00351136	0.00855895	1.83747	-0.000112299	RPL3;RPL34;RPL7;HOXA9;SOX1;PPP4R2;KAT5;INSC;MYB;HOXA1;TIPIN;MIA;EPHA8;ACSL3;PDYN;EML1;RUNX1;NEIL2;SOAT1;RFX4;HMBS;CRYZL1;FAM64A;DNA2;CDCA4;MGST1;WNK4;WDR61;BRCC3;TTBK1;PRDX2;S100A16;PRDX1;CHST15;TSPAN4;SERF2;NAPSA;TIPARP;BCL11A;H3F3A;PBX3;NR1D2;BBIP1;OCEL1;RPS27;TDP2;FUBP1;DCHS1;RPS24;RPAIN;FKBP10;RPLP0;PRKAG2;JPH1;WDR43;HSPB11;LFNG;ZCWPW1;MED11;JPH3;HEY1;RAC3;TSPO;RSPO3;TMED2;TK1;DUSP4;PRMT7;ATP…
IRF2 (mouse)	117/1706	0.999887	1	0.0807548	0.122905	1.63373	-0.000185175	MAML2;UBXN2B;TMEM200A;RFESD;RASEF;ARPC5L;SAT1;FBXO22;RPL9;NUBP1;SCGN;CDH2;SALL2;ALKBH1;4921524J17RIK;MYB;ENPP2;KPNA3;RPS13;SCN1A;EPHA7;SEMA6A;LMO2;EBF1;THOC1;RFX3;ZCRB1;ESCO2;GLTPD2;SOAT1;DKC1;MORF4L2;HOXB3;RPL24;RPL27;CTXN3;EIF1B;ASF1A;ZFP105;ARL6;SLCO1A5;SAMSN1;MRPL11;MPDZ;ZFP189;MCTS1;TIA1;FANCL;1110004F10RIK;SMARCA1;LSM3;BSPRY;CCT6A;GM8817;FGF14;2610002M06RIK;STAG2;RPS27;UBLCP1;MNAT1;MDM1;TNF…
USF1 (human)	96/1441	0.999876	1	0.163002	0.229084	1.63821	-0.000203351	GPSM1;PANK4;TMEM151A;RTP4;B4GALT2;WDR86;HSF2BP;ECE2;JPH1;HERPUD1;LFNG;RBM3;HOXA9;SGOL1;KAT5;SOX18;MYEOV2;SLC39A8;SLC16A3;PDK1;ZIK1;MKKS;ALG6;EIF1AX;H2AFZ;METRN;IGFBP3;SSR3;GTF3A;UBE2E1;SHISA3;TMEM80;TM4SF1;MED28;PSMA3;GPRC5B;ARL4A;TFDP1;7-SEP;NDUFS6;RFX4;S100A6;BLVRB;MTFR1;PPIH;EPHA1;EIF1B;HOXB7;PAFAH1B3;HOXB5;COX16;CDCA4;ARL3;TAPBPL;RPF2;MTDH;NKD2;PGBD1;ORC4;COMMD8;ODF2L;FAM184B;ALDH3B1;TTC21B;M…
NR5A2 (mouse)	121/1748	0.999859	1	0.0637383	0.102507	1.6499	-0.00023344	GUCY1B3;TMEM183A;RPL10A;TOMM20;GLS;FGF5;CHCHD4;RGS2;MTRF1;PSMD7;SOX18;4921524J17RIK;MAGOH;INSC;NKX1-2;FBXO4;OBFC1;EPHB4;ARL6IP6;ALG6;EIF1AX;TPM1;VASH2;EML1;RBP7;FNDC4;TRIM13;HOXB7;FAM114A1;CABP4;ZBTB1;ECSCR;CEND1;MRPL12;CORO1A;SERPINH1;DPH5;STXBP6;FIS1;CBX1;DNAJC15;AIF1L;CCT6A;COPS4;GM8817;FGF14;CXCL12;NSG2;ZFP62;LYPD6B;CPE;ESAM;XKR5;RTP4;TMEM151A;OGFR;FKBP10;COX7B;MRPS16;CNRIP1;CAB39L;ADK;MEOX1;…
FOXI1 (human)	7/217	0.999852	1	0.972229	0.981668	1.76024	-0.00025998	IQCB1;DTNA;UBXN2B;RILPL1;IRS2;PARP9;NME1
SREBF1 (mouse)	121/1735	0.999793	1	0.0545569	0.0900621	1.61922	-0.000334606	TMEM183A;TES;NUDT2;YEATS4;NDST2;ENPP4;SLC16A3;ZFP37;ZFP287;SOX4;STARD4;ESCO2;ACYP1;ILF2;POU3F4;ARMC1;PACRGL;1810037I17RIK;MYL1;1110012L19RIK;SARNP;FLYWCH2;FAM64A;HOXB8;EPHA1;IDI1;KCNE3;ZFP748;DAPP1;PCDH18;RAD51AP1;ZNHIT3;GRIA3;WNT3;GPM6B;GRIA4;NAPSA;TIA1;CTLA2A;DTNA;PRPF38A;ZFP759;TGDS;PCDH20;2610008E11RIK;KLHL23;FANCB;ZFP322A;KIF18A;COQ2;UBE2T;ECHDC1;HNRNPC;SERPINI1;RPS23;CEP57;4933406J08RIK;672…
HNF4A (human)	154/2127	0.99973	1	0.0114411	0.0231794	1.69212	-0.000456166	RPL5;TES;OSGEPL1;RPL34;GABPB1;ELK3;MTRF1;DACH1;GNAT2;ALKBH1;RPL37;PDK1;RPS12;ACOT9;IL15RA;LAG3;EPHA7;SLC15A2;GBP7;FBXO16;LMO2;IFRD1;HFE2;SEPP1;SOAT1;MYL1;MFNG;SARNP;HMBS;GUF1;ERH;MTMR2;MAGEL2;RNASEH2B;PKDCC;COX16;ARL3;CDCA7;ATP5J;PCDH18;CORO1A;ORC4;PRDX1;TMEM128;ORC3;GRIA3;ACBD7;ANKRD34A;CADM3;SLMO1;FZD2;DTNA;GADD45A;RDX;NR1D2;FAM136A;TMEM98;CDK4;ZFP62;UBE2T;PKIA;DNAJC10;NDUFAF2;ECHDC1;FGFR1OP;UB…
MAX (human)	139/1934	0.999634	1	0.0193382	0.0363465	1.61506	-0.000591558	N6AMT1;PANK4;CNTFR;UBE2D3;HSF2BP;PPP1CC;HOXA9;RGS2;KAT5;SOX18;SLC39A8;SLC16A3;HOXA5;EIF1AX;EPHA8;GTF3A;UBE2E1;SHISA3;SOX11;PDYN;TMEM80;MRPS18C;CCNE2;ZFP41;RFX4;MORF4L2;S100A6;PPIH;EPHA1;HOXB7;IDI1;COX16;CDCA4;ARL3;INSIG1;ZBTB1;TAPBPL;RPF2;MTDH;PGBD1;ORC4;COMMD8;ODF2L;ORC6;S100A16;ALDH3B1;TTC21B;MED31;TSPAN7;SERF2;ATG5;BTF3;PLK4;HELQ;UBE2B;TIPARP;BCL11A;TCEANC;NR1D2;MAGOHB;PAICS;TDRD1;EFNA1;CYP26A…
TBX5 (mouse)	117/1663	0.999603	1	0.04823	0.08268	1.60088	-0.000635247	VPS29;1810011O10RIK;RPL3;DGKB;TRIL;HHIP;YARS2;RCBTB2;FGF5;PPP4R2;SNRPD1;RPS18;TEKT2;SKP2;KPNA3;HES6;TMEM194B;TGTP1;FST;UBE2E1;TRNT1;PDYN;1500012F01RIK;TM4SF1;CRISPLD1;MORF4L2;APLNR;ERH;FAM64A;HOXB2;PFKFB1;PKDCC;ARL3;WNK4;FBXO48;NMD3;KLK8;TMEM121;2700029M09RIK;ORC4;PDZD4;ZNHIT3;PDCD10;NDN;GPM6B;PRPF38A;FZD2;BCL11A;GREB1;RAB27B;NR1D2;BBIP1;GNB2L1;BSPRY;POLA2;RPS27;STAG2;MAFB;TADA1;SERPINI1;PCSK2;TN…
TEAD1 (human)	108/1547	0.999537	1	0.0649906	0.103567	1.58579	-0.000734695	TES;DGKB;NUDT5;TOMM20;ELK3;IFIT2;THG1L;FGF5;CYSLTR1;SOX17;INSC;TNFSF11;OBFC1;RPL37;FAM19A4;EIF2A;PUS3;TICAM2;YOD1;ARMCX3;GLTPD2;RBMXL1;NEIL2;SOAT1;MFNG;PSME2;DNA2;BEX4;IDI1;MAGEL2;PKDCC;ATP5J;DNAJC24;BRCC3;ALDH3B1;TOE1;TGFB2;ZRANB2;MLKL;UBE2B;POLR3GL;PBX3;MEMO1;GNB2L1;EFNA1;RPS25;FAM111A;PTPRB;LPAR6;CPE;PLCH1;HNRNPC;MDM1;ISY1;ZMYND15;DHRS13;FLT1;TSEN15;ADK;ITGAE;MEOX1;TMEM100;MRPL42;SNAPC3;TNFAIP…
Pax2 (mouse)	106/1516	0.999444	1	0.065061	0.103567	1.42652	-0.000793618	UBE2D3;SAT1;ATCAY;RPL36;DENR;PITX2;VPS36;EIF2A;GIN1;RPS7;EPHA8;IFRD1;YOD1;GTPBP8;SOX11;RPSA;EML1;GABRG1;FAM133B;CRISPLD1;MORF4L2;MFNG;SMS;ATF4;SHC4;PFKFB1;ZC4H2;WDR61;SAMSN1;MRPL11;ODF2L;TSPAN6;TTC21B;ANKRD10;APOE;TMEM29;GRIA4;PEA15A;MCTS1;FIS1;MLKL;1110004F10RIK;LSM6;RPS27;ECHDC1;TRMT11;FBXL5;MRPS17;MOCS2;CETN3;HINT1;JPH3;GUK1;MCF2L;RSPO3;SPEG;MKKS;BUD31;TSC22D3;ACTL6A;NME2;ZDHHC13;NSUN6;SYNGR3;…
FOS (human)	97/1394	0.999235	1	0.0813488	0.123208	1.49291	-0.0011425	N6AMT1;UXT;RGS2;RASSF1;MAGOH;CAPN2;OBFC1;THSD7A;FBXO5;RPS10;ALG6;EIF1AX;IFRD1;THOC1;AIP;UBE2E1;YOD1;ACYP1;ZCRB1;TMEM80;DKC1;MYL1;DOK5;MTHFD2L;RPL24;PPID;MTMR2;ZC4H2;DAPP1;PCDH17;TTBK1;CNN1;ODF2L;TCTEX1D2;SERPINH1;KCNN4;MPDZ;SOCS4;WNT3;DNAJC19;DTNA;MLKL;UBE2B;RDX;TBCA;DNAJC15;FLI1;KIF18A;UBA2;MXD3;ZMYND15;TNFAIP8;ZMYND19;TSEN15;SUV39H1;IER3IP1;RBM3;FUNDC2;SGCB;LBR;BOK;MKKS;DHPS;NME2;EMP1;COMMD6;MM…
Stat3 (mouse)	127/1762	0.999261	1	0.0229226	0.0420697	1.57943	-0.00116756	HHIP;RPP30;CSN3;THG1L;PPP1CB;PSMD7;DACH1;SOX1;ATCAY;SKP2;PDK1;ZBP1;ACOT9;SEMA6A;SLC15A2;METTL1;KCNH8;FBXO16;ACSL3;ESCO2;CYP39A1;GLTPD2;CRISPLD1;HOXB4;S100A6;RPL24;GEMIN8;SKAP1;SNRPB;GM6251;GPM6A;CALCRL;DCUN1D5;H2-M2;DAPP1;COX7A2;TTBK1;PGBD1;SOCS2;FAM188B;ORC1;TSPAN6;ATP5E;ALDH3B1;PRDX1;NDFIP2;DTNA;POLR3GL;XRCC2;CBX1;LSM1;ISG15;BST2;RPS27;ID2;DNAJC10;PIR;DCHS1;RPS23;GPSM1;MRPS17;OGFR;NRP2;MOCS2;TN…
HOXA5 (human)	232/3000	0.999119	1	6.57586e-05	0.000359942	1.41309	-0.00124573	IFITM1;RPL32;OSGEPL1;RPL31;TMEM200A;CSN3;HS6ST2;ALKBH1;CDC26;CHEK1;NAMPT;FBXO4;FBXO5;VPS36;RPS10;RPS13;FAM19A4;TMPO;RPS12;WLS;IFRD1;NSMCE1;HFE2;PDYN;THAP2;MYL1;SARNP;MTHFD2L;ACOT1;YME1L1;BEX4;GYPC;CDCA4;MGST1;CDCA7;ATP5J;WDR61;PCDH18;COMMD8;MAP2;FIGNL1;MIER1;SERF2;PLK4;EGR2;DTNA;BTBD17;SNHG8;NR1D2;MEMO1;CDC7;BBIP1;OSGIN2;MAGOHB;FAM136A;DHFR;RPS27;KLHDC8A;FBXL3;MKX;FBXL5;CALM2;NCAPG2;PRKAG2;JRKL;E…
NR5A1 (human)	97/1389	0.999116	1	0.0764383	0.118063	1.49429	-0.00132099	ZBTB26;NUBP1;SCGN;RASSF1;RPS18;FAM174A;KPNA4;PITX2;KPNA3;PDK1;WDHD1;SLC15A2;EPDR1;SDHD;SEPP1;TM4SF1;RBP7;GLTPD2;MTHFD2L;APLNR;MMADHC;GPM6A;PSMD14;BRCC3;RASGRP2;RPAP2;RAP1A;MED30;ORC1;MAP2;ALDH3B1;BTBD3;DPH3;APOE;PROM1;GRIA3;PNPT1;DTNA;SIVA1;PCDH20;XRCC2;GREB1;RAB39B;NMI;TDRD1;CYP26A1;FERMT1;LSM7;RPS27;CDK1;PLCH1;TNFAIP6;SRXN1;WDR4;CLEC14A;JPH1;PHF6;SHD;HERPUD1;HINT1;PSTPIP2;PDE4B;LRRFIP1;HIBCH;TI…
HIF1A (mouse)	76/1124	0.999001	1	0.162843	0.229084	1.41641	-0.00141505	TRIL;SLC23A1;WDR4;GMNN;HMGB1;MEOX1;HS6ST2;THG1L;JPH2;UPK1B;ATCAY;CDH2;RSPO3;SPEG;LBR;SOX4;EPHB4;ZFP280C;IQCB1;LAG3;METTL1;SERPINF1;WNT5A;MSL3;MMP9;SEPP1;TFDP1;CCDC80;SLC7A7;RFX4;COL6A2;GM11744;RPL24;FAM64A;SNRNP25;HOXB7;HOXB6;MATN3;FAM84B;MRPS35;ZFP945;NDUFB2;ATP1A4;LYPD2;PCDH17;MRPL11;NT5C;CNN1;CHRAC1;SLITRK2;ZFP52;FUT9;FAM196B;PERP;PGK1;SLIT2;KCNN4;ZFP266;DTD1;GPC6;ANKRD34A;NAPSA;NDUFA6;POLR3GL…
POU1F1 (human)	99/1408	0.998963	1	0.0655633	0.103836	1.45559	-0.0015096	TES;POP4;CSN3;ANTXR2;GJA1;PSMD6;RPS19;ALKBH1;KDR;TNFSF11;NBN;VPS36;SCN1A;GBP7;IFRD1;ESCO2;MYL1;MTHFD2L;CTXN3;GPM6A;CALCRL;MGST1;MRPL13;PCDH18;SAMSN1;RPAP2;PGBD1;RAP1B;RAD51AP1;ORC4;COMMD8;ATP5E;TTC21B;MIER1;ZKSCAN3;MCTS1;ACBD7;TIA1;PNPT1;ZRANB2;DTNA;SHFM1;GREB1;RAB39B;RAB27B;LIN28B;KIF18A;LSM6;ZFP62;OSTC;CDK1;CPE;SPATS2L;TADA1;PCSK2;CNRIP1;CAB39L;SCHIP1;DUSP19;PPWD1;CLEC14A;KYNU;NUF2;RFC3;DTX3L;P…
GLI2 (human)	104/1465	0.998832	1	0.0501547	0.0852241	1.45632	-0.00170166	VPS29;PLVAP;RPL31;UBE2D3;IRS2;RASSF1;BZRAP1;PSMD7;PPP4R2;DENR;SLC16A3;NUDT14;HOXA5;WLS;PUS3;SEMA6A;KCNH8;UBE2E3;ACSL3;POU3F1;GABRG1;RRAGB;DOK5;CRYZL1;EHBP1L1;HOXB3;FAM64A;TRIB2;HOXB7;HOXB5;INSIG1;BTF3L4;CDCA7;WNK4;DNAJC22;ILDR2;RASGRP2;CORO1A;PDCD10;S100A16;ST8SIA4;TSPAN4;SKIL;NAPSA;FZD2;CBX1;NR1D2;CXCL12;LYPD6B;UBE2T;ID2;SP5;SERPINI1;FKBP10;NRP2;SUV39H1;CBY1;HSPB11;LFNG;JPH2;GNGT2;SUMO3;METRN;NG…
LTF (human)	96/1363	0.998696	1	0.0668167	0.105287	1.43795	-0.00187568	MRPS17;GPSM1;ZMYND15;COX7B;NRP2;RPL10A;ANTXR2;PIGW;TOMM20;HERPUD1;MRPL33;CHCHD4;TMEM100;FUNDC2;PPP1CC;PSMD6;SPRED1;RPS18;MCF2L;SNAPC3;NAMPT;SPEG;ENPP4;VPS35;TOPBP1;SLC16A3;ACP1;TRIM61;ST6GAL2;MIA;IGFBP4;EIF1AX;EPHA8;UBE2E3;DHPS;NDUFC2;EPDR1;YOD1;RPSA;ATP5F1;PDYN;MED28;HAUS1;MRPL50;ARHGEF9;NME6;IRF1;SARNP;HMBS;TRAF5;MTFR1;BEX4;SEMA3C;WRB;BRCC3;JAKMIP2;PGBD1;IFT74;CNN1;NHS;CHST15;ZKSCAN3;LRRC8C;STA…
CEBPB (human)	101/1420	0.998533	1	0.0510066	0.0855595	1.40653	-0.00206446	ETS1;RASSF1;GNAT2;CAPN2;FBXO3;TNFSF11;OBFC1;THSD7A;RPS13;EPHA8;UBE2E3;IFRD1;THOC1;NSMCE1;ACSL5;EPDR1;HFE2;ACYP1;ACSL3;CGRRF1;FRMD3;CYP39A1;ALDH3A1;DKC1;RFX4;CLNS1A;HMBS;MTHFD2L;TRIB2;MTMR2;ZC4H2;CDCA7;PCDH17;PDZD4;TCTEX1D2;CCDC141;EGR2;DTNA;MLKL;CBX3;FLI1;FAM111A;CDK7;PTPRB;DLG4;ZFP62;BHLHE40;UBA3;MPHOSPH10;ZMYND15;TNFAIP8;TNFAIP6;ZMYND19;SRXN1;PRKAG2;HMGB1;LFNG;MRPL3;GRM6;SGCB;MCF2L;MKKS;PRMT7;E…
IRF8 (mouse)	130/1770	0.998482	1	0.0130882	0.0253635	1.46379	-0.00222396	IFITM1;OSGEPL1;TRIL;DSCC1;NRM;CISD2;IFIT1;ELK3;CYSLTR1;HOXA9;SOX1;CHEK1;MYEOV2;PITX2;ZFP37;SOX4;TRIM23;ST6GAL2;SLC15A2;KCNH8;LMO2;GABRG1;TRAIP;RUNX1;METTL7A1;1810037I17RIK;MYCN;CCNE2;APLNR;TFAM;FAM64A;SKAP1;ABCG2;MTMR2;CALCRL;DDX4;PKDCC;H2-M2;MGST1;TAPBPL;DTX4;CPLX2;ANAPC11;RAD51AP1;ODF2L;TSPAN6;MIER1;PMVK;PEA15A;DNAJC19;NDFIP2;DTNA;PRPF38A;FZD2;SHFM1;CBX1;ISG15;ZFP72;MAGOHB;MEX3D;HSPA12B;BSPRY;C…
Gata1 (mouse)	138/1863	0.998369	1	0.00839095	0.0181804	1.46184	-0.00238656	GM7120;GUCY1B3;UBXN2B;POP4;3110052M02RIK;IFIT1;CDH9;GLS;FGF5;PPP1CB;DACH1;FAM162A;SLC25A41;SLC39A8;ENPP4;STARD4;ABCA8B;SERPINF1;RPS5;AIP;ACYP1;PDYN;MED6;1810037I17RIK;RRAGB;CLNS1A;1110012L19RIK;RFX4;HMBS;SNRNP25;HOXB1;GEMIN8;PPID;MMADHC;UGT8A;COX16;NCAPG;SKA1;RAP1A;ZFP52;ZFP51;S100A16;ORC3;MBIP;STAP2;STXBP6;TMEM29;PRPH;TOE1;SLMO2;NDFIP1;ZFP759;XRCC2;RAB27B;NSG1;NTAN1;PAICS;COPS4;LIN28B;IRAK1BP1;F…
SRY (human)	27/469	0.997881	1	0.607825	0.667751	1.16716	-0.00247627	ISY1;SHC4;ELOF1;PSMD14;KCNE3;FASTKD2;CNRIP1;CABP4;DNAJC24;ANTXR2;UIMC1;KDR;CYP1B1;ZBP1;SEMA6A;DTNA;CBX3;KCNH8;TIE1;IFRD1;ACSL3;PATL2;PNRC2;GNPDA2;MYL1;TRMT5;FBXL3
MAPK14 (human)	83/1190	0.998119	1	0.0967333	0.143718	1.3292	-0.00250252	ISY1;NRP2;N6AMT2;TSEN15;CAB39L;HHIP;SCHIP1;DUSP19;15-SEP;NENF;TSPAN12;HS6ST2;IFIT2;ELK3;RBM3;TMEM100;NDST2;JPH2;TATDN1;CSRP2;METTL10;CAPN2;THSD7A;PITX2;LBR;HIBCH;SCN1A;PUS3;HELLS;H2AFZ;USP44;ZDHHC13;RPL13A;ETV2;CGRRF1;DUSP6;PSMA3;AIM2;PSMA1;PITPNM1;GAS2;BMP2K;HOXB3;EXOC6;TMEM126B;EEF1E1;PSMD10;NLGN3;NDUFB8;PCNA;ZC4H2;TAF9;ZBTB1;ECSCR;CEND1;CPLX2;HIGD1A;TTBK1;TMEM121;FGD2;BLOC1S2;PMVK;BNIP1;HAS2;C…
HMGA1 (mouse)	129/1748	0.998059	1	0.011764	0.0233782	1.40804	-0.00273558	SEMA5A;SRP19;1810011O10RIK;PDCD6;TOMM20;YARS2;ATCAY;SOX18;CDC26;NAMPT;PIM2;SKP2;AW209491;SEPHS1;ZFP37;SCN1A;TMEM194B;TPM4;ALG6;ABCA8B;VASH2;ACYP1;CYP39A1;METTL7A1;ALDH3A1;1810037I17RIK;DEPDC1A;CRISPLD1;RRAGB;SARNP;SRSF3;HOXB3;RPL24;OPTN;ATF4;MAGEL2;CALCRL;FBXO48;ILDR2;NMD3;COX7A2;WDR61;BRCC3;RPF2;DTX4;MRPL11;MTDH;RAD51AP1;EFNB1;ORC6;ZFP52;ZFP51;CHST15;ST8SIA4;PROM1;GPM6B;ATG5;PLK4;DNAJC19;SLMO2;P…
SOX10 (mouse)	26/451	0.997438	1	0.604129	0.666036	1.20907	-0.00310198	GPSM1;BEX4;PTGER4;GTF2A2;SCHIP1;CABP4;INSIG1;HIST1H2BK;SAMSN1;BZRAP1;MBIP;4933434E20RIK;RALY;HIST3H2BA;GPC6;PSPH;LINGO3;XRCC2;UBE2E1;MAPK12;HCRTR2;ZEB2;GAP43;VAMP7;TRMT5;TMEM219
Sox17 (mouse)	30/500	0.996858	1	0.523165	0.593555	1.13031	-0.00355697	PFKFB1;1810026B05RIK;PSTPIP2;STX3;ADAMTS6;GRIA4;SCN1A;IL15RA;FIS1;2700094K13RIK;NGB;4930503L19RIK;ACSL4;DEK;PAICS;GNB2L1;MED28;9230110C19RIK;GAP43;KIF18A;VAMP7;POLR1C;CENPK;DMC1;ITGA8;B3GNT2;TCEA1;DCHS1;DNAJC8;ZFP277
HNF1A (human)	139/1855	0.997387	1	0.0057476	0.0129946	1.37982	-0.00360994	PANK4;RPL5;TES;RPL32;TMEM200A;RPL31;UBE2D3;NUDT2;GABPB1;ETS1;IFIT2;UXT;FGF5;BZRAP1;ALKBH1;MYB;FBXO3;ACOT9;TIPIN;TMEM194B;SLC15A2;THOC1;VASH2;UBE2E1;CNPY2;CDYL;THNSL1;THOC7;RBX1;MIP;MYL1;CLNS1A;SNRNP27;NUPR1;CTXN3;HOXB7;CCDC82;MTMR2;GYPC;PSMD13;CDCA7;ATP5J;RASGRP2;ADAMTS10;SKA2;EFNB1;BAG2;PDCD10;ALDH3B1;TSPAN6;ORC3;TTC21B;ST8SIA4;PGK1;ARSI;BRIX1;NAE1;TGFB2;NAPSA;DTNA;FANCL;RDX;GREB1;MAGOHB;HSPA12B…
FOXA2 (mouse)	105/1441	0.996961	1	0.0285992	0.0509883	1.31481	-0.00400237	SRP19;PLVAP;RFESD;NUDT2;BZW1;NUBP1;PSMD7;GNAT2;INSC;TEKT2;DENR;KPNA3;CHCHD1;HOXA5;RPS9;FST;WNT5A;FRMD4B;METTL7A1;RRAGB;RFX4;MORF4L2;RPL27;EPHA1;IDI1;GPM6A;UQCRB;UGT8A;CEND1;SLC1A3;COX7A2;TAPBPL;SKA1;RPF1;S100A16;PRDX1;MBIP;KCNN4;ACBD7;DNAJC19;ZFP358;TGFB2;CBX3;PCDH20;GGH;DHFR;CXCL12;NDUFAF2;ECHDC1;TADA1;SP5;TNFAIP8;ZFP764;FASTKD2;1500015O10RIK;EFCAB7;MRPL33;YWHAQ;PSTPIP2;SUMO2;GNPNAT1;TK1;TOPBP1;…
ATF4 (human)	116/1398	0.899509	1	0.000516538	0.00198963	0.0392427	-0.00415604	POP5;RPL3;FAM89B;RPL31;RPL34;RPP30;RPS14;CDC26;FAM174A;LAMP2;RPL35;PITX2;ARHGEF40;RPS12;TIPIN;EIF1AX;METTL1;IFRD1;THOC1;NSMCE1;ACSL5;RUNX1;FNDC4;YME1L1;FAM76B;MXRA7;FKBP3;ABCG2;SKAP2;CALCA;CALCRL;GYPC;MAOA;KLK8;SKA1;TMEM128;ALDH3B1;DPH3;SKIL;MPDZ;GPM6B;ATG5;NAPSA;XRCC2;OCEL1;RPS25;RPS27;ID2;PSMG3;GNB4;PLCH1;RPS21;MDM1;CEP57;B4GALT2;ZMYND15;FLT1;SRXN1;PRKAG2;PSIP1;EFCAB7;SPRED1;JPH3;SGOL1;GUK1;MCF…
TP53 (mouse)	91/1266	0.996527	1	0.0507598	0.0855595	1.2558	-0.00436916	TNFAIP8;PLVAP;TSEN15;4933406J08RIK;SLC23A1;CETN3;HMGB2;DPY30;ATP5C1;ITGAE;RPL9;SAT1;MEOX1;WDR43;RPS19;RPS18;MCF2L;CASP3;MAGOH;RPL36;NUDT19;OIP5;DENR;CLIC1;OASL2;PDK1;HELLS;ADSL;RPS9;SEC13;RFC4;ACTR6;RPS5;MRPS22;DHPS;TEX11;THOC1;USMG5;ZCRB1;SYNGR3;PATL2;MORF4L1;B230219D22RIK;2810004N23RIK;PSME1;G2E3;COL8A2;MTFR1;RPL27;PFDN4;DCTPP1;DLD;MCM2;SNRPB;PSMD10;MTAP7D3;NDUFB9;NIP7;ZFP867;CDKN2AIP;TTBK1;PSM…
PITX1 (human)	106/1448	0.996544	1	0.0252312	0.0455036	1.28445	-0.00444614	RPL5;RPL3;GMNN;NRM;TOMM20;ATCAY;KAT5;CHEK1;TEKT2;TBC1D10C;RPL35;RPL39;RPS10;TIPIN;SLC15A2;MIA;EIF1AX;SERPINF1;GLTPD2;CLNS1A;HMBS;RPL24;RPL27;NUPR1;MXRA7;COX7A2;WDR61;RPF2;CORO1A;UBR7;MPDZ;NAPSA;TIA1;PNPT1;NMRAL1;OCEL1;CCT6A;RPS27;NACA;FAM187B;SPATS2L;RPS24;RPAIN;COX7B;SCHIP1;QPRT;WDR43;HERPUD1;MED11;SUMO1;UIMC1;TSPO;TMED2;WHSC1;HORMAD1;BOK;RFC5;ADSL;SEC13;TTC32;MRPS22;CCDC36;ATPIF1;DHPS;NME2;TMEM…
TFAP2C (human)	109/1485	0.996616	1	0.0221014	0.0408026	1.35466	-0.0045924	N6AMT1;DSCC1;WDR86;ANTXR2;ETS1;RASSF1;SOX1;TBC1D10C;TEKT2;HOXA2;PHLDA2;SKP2;NUDT14;KPNA3;TMPO;EIF2A;HES6;ST6GAL2;RPS7;IGFBP4;UBE2E3;LMO2;VASH2;POU3F1;EML1;RUNX1;FAM133B;ALDH3A1;EHBP1L1;EPHA1;HOXB7;PPIA;HOXB5;INSIG1;ARL1;WNK4;NCAPG;UQCRH;RAP1B;PRDX2;MIER1;TSPAN4;NAE1;SKIL;MLKL;H3F3A;OSGIN2;PAICS;HSPA12B;CYP26A1;BMP2;CXCL12;RHEB;SELK;ECHDC1;FGFR1OP;SERPINI1;RPS21;RPS23;RPAIN;RTP4;MRPS17;PRKAG2;TRH;…
MYOG (mouse)	125/1675	0.996457	1	0.00960247	0.020243	1.35232	-0.00479916	TXN1;IFITM1;PLVAP;TUSC3;HHIP;1110065P20RIK;SAT1;THG1L;NRBP2;SOX1;GNAT2;INSC;KDR;BANF1;PITX2;HOXA5;ZBP1;TICAM2;METTL1;WNT5A;EBF1;YOD1;RUNX1;FNDC4;MIP;EHBP1L1;HMBS;PSME1;TFAM;OPTN;ZFP105;CALCA;RNASEH2B;ZFP748;PSMD14;PSMD13;ZC4H2;CDCA7;WNK4;FAM109B;HIGD1A;CPLX2;FAM188B;BAG2;ZFP54;ALDH3B1;PGK1;SERF1;PROM1;GRIA3;NAPSA;RPL41;PRPF38A;BTBD17;FANCL;ISG15;OCEL1;AIF1L;FGF17;NSG2;DLG4;GPSM1;RPAIN;RTP4;NRP2;T…
NR1I2 (human)	115/1387	0.900131	1	0.0005594	0.00212845	0.0463899	-0.00488093	PLVAP;RPL3;N6AMT2;ARPC5L;ZFAND1;RPL10A;RASSF1;LAPTM4A;TBC1D10C;SLC25A41;RPL35;CYP1B1;OIP5;RPS10;EPHB4;RPP38;RPS9;SERPINF1;ACSL3;ILF2;ATP5J2;RBX1;FAM133B;ARMC1;GLTPD2;HMBS;SRSF3;RPL24;FLYWCH2;NUPR1;UPK3BL;SRSF7;IDI1;UQCRB;FAM114A1;CORO1A;SOCS2;SYCE2;PRDX1;SKIL;SERF2;PLK4;KLHDC2;NAPSA;HACE1;MLKL;TGDS;CBX1;MRPL27;DNAJC15;LSM5;NMRAL1;CCT6A;RPS27;DNAJC10;FAM187B;GNB4;EIF4G3;RPS24;XKR5;CD40;COX4I1;QPRT…
FOXO3A (mouse)	46/597	0.916291	1	0.0604704	0.0977553	0.0635846	-0.00555865	SRP19;MRPS16;ODC1;ZFP943;ZFP81;ATP10A;LPAR4;IER3IP1;IFIT2;JAKMIP2;RAD51AP1;FAM188B;NEUROD1;SOCS2;HEBP2;IFT74;ODF2L;MTRF1;LAPTM4A;CHAF1B;RPS15A;ZFP51;SPEG;NUP43;ENPP4;SLIT2;TOPBP1;KPNA3;CLIC1;CHCHD1;POLR2K;ZFP931;ABCA8B;KLHL23;ISG15;ZFHX4;ARL4A;NMNAT1;KATNAL2;SELK;CDK1;TMEM219;DNA2;MNAT1;DLD;TPT1
RBPJ (human)	128/1535	0.900004	1	0.000223196	0.000986475	0.0540349	-0.00569293	N6AMT1;UBE2D3;NUDT2;IFIT1;FBXO22;ETS1;ELK3;TIAL1;RASSF1;RPL38;PITX2;RPL39;IFRD1;ZFP2;EPDR1;TRAIP;ARMCX2;NEIL2;MORF4L2;MTHFD2L;HOXB4;COL4A5;SNRNP27;PPIH;MXRA7;CTXN3;GEMIN8;ENY2;PSMD13;ZC4H2;SLC1A3;CEND1;DTX3;CDKN2AIP;MRPL11;ORC4;PDCD10;S100A16;MAP2;FIGNL1;TSPAN7;SERPINH1;PLEK2;STXBP6;NAE1;GRIA3;RPL41;HELQ;CAV2;DSTN;KLHL23;NMI;SMARCA1;LSM5;PAICS;HOPX;OCEL1;BMP2;CDK7;LSM6;DLG4;TDP2;NDUFAF2;UBA3;UBA2…
IRF2 (human)	104/1412	0.995355	1	0.0230978	0.0421434	1.2438	-0.00579131	TMEM183A;RPL32;TRIL;HHIP;ZBTB26;UXT;RPS18;HOXA3;TNFSF11;SLC39A8;NBN;FAM19A4;TICAM2;TPM1;NSMCE1;BOLA1;RUNX1;RRAGB;MRTO4;ARMCX6;MTHFD2L;COL8A2;DNA2;GPM6A;RNASEH2B;WDR61;CPLX2;MTMR6;MED30;ORC1;MAP2;ALDH3B1;MED31;BRIX1;GRIA4;MCTS1;TGFB2;MLKL;RDX;NMRAL1;CCT6A;FAM111A;KIF18A;PTPRB;KLHDC8A;LPAR6;NDUFAF2;CDK1;ZCCHC3;ISY1;TMEM151A;ELAVL2;SERP1;NUDCD2;KYNU;SUMO3;RFC5;PRMT7;ANXA3;USP44;COMMD2;NDUFC2;PEX2;TM…
TP63 (human)	107/1443	0.994747	1	0.0183442	0.0348987	1.14003	-0.00600412	SRP19;RPL32;TUSC3;ZFAND1;TOMM20;UXT;OIP5;HMGN2;KPNA3;MIA;IGFBP4;AIP;BOLA1;ACSL5;ARMC1;RBP7;MORF4L1;RFX4;MORF4L2;HMBS;APLNR;RPL24;RPL27;NUPR1;SRSF7;IDI1;COX16;PSMD13;MGST1;ECSCR;RAP1B;CNN1;MIER1;TSPAN4;STAP2;ANKRD34A;DR1;RPL41;PNPT1;RDX;FAM136A;NMRAL1;RPS27;NACA;TDP2;DNAJC10;FAM175A;RPS20;RPS24;COX7B;ZMYND19;CNRIP1;HERPUD1;RBM3;MED11;MED14;CSRP2;GNGT2;SUMO2;TNFAIP8L1;WHSC1;LRRFIP1;SEC13;RFC4;METRN…
NFATC3 (mouse)	137/1801	0.994831	1	0.00379344	0.00910427	1.24503	-0.00645196	RPL5;TUSC3;NRM;CDH9;FGF5;PPP1CB;CDH2;SALL2;CHCHD7;HOXA3;TBC1D10C;HIST3H2BA;BAHCC1;ZFP37;HOXA5;RPS9;SLC15A2;KCNH8;LMO2;RFX3;ACSL4;SOX11;TRNT1;TMEM80;TM4SF1;3110001I22RIK;ARMCX2;B230219D22RIK;MTHFD2L;APLNR;HOXB3;RPL24;FLYWCH2;EXOC3L;HOXB8;TRIB2;SRSF7;GPM6A;ZFP867;PCDH18;UQCRH;MTMR6;MTDH;RAD51AP1;SYCE2;BTBD3;ZFP53;ST8SIA4;CCDC141;TMEM29;GPM6B;IVNS1ABP;DNAJC19;BTF3;CADM3;DTNA;PRPF38A;TIPARP;SHFM1;ISG…
NFKB1 (human)	283/3497	0.995075	1	2.74039e-07	3.28847e-06	1.43519	-0.00708639	PANK4;MAML2;RPL31;WDR86;ELK3;TIAL1;RPS16;PSMD7;SOX18;CDC26;CHEK1;MYB;HOXA1;DENR;IL15RA;HES6;TMEM194B;ST6GAL2;GBP7;MIA;ALG6;SERPINF1;RPL22;RUNX1;FNDC4;NEIL2;MIP;CLNS1A;RPL24;TBPL1;YME1L1;HOXB2;FAM76B;TMEM126B;CTXN3;CCDC82;OPTN;SKAP1;BEX4;MTMR2;GYPC;RRAD;ZBTB1;CEND1;ATP5J;TAPBPL;MRPL12;MRPL13;PRDX2;ERI2;ATP5E;TSPAN6;CHST15;TSPAN4;SERPINH1;STXBP6;EGR2;CADM3;PRRT2;FZD2;DTNA;GREB1;FLI1;FAM111A;CYP26A1…
ARID3A (mouse)	146/1893	0.99301	1	0.00175672	0.00507497	1.07105	-0.00751307	IFITM1;TES;MAML2;AU019823;SLC23A1;ZFP608;ARXES2;YARS2;ZFP119B;GLS;PPP1CB;SCGN;GJA1;CYSLTR1;DACH1;KAT5;SNRPD1;CHCHD6;VPS35;AW209491;SKP2;RPL39;FAM19A4;VRTN;TIPIN;2410006H16RIK;RPS6;RFX3;THNSL1;MRPS18C;ARMCX3;METTL7A1;CCNE2;RFX4;ACOT1;CTXN3;MASP1;SKAP2;ENY2;AK010878;ZCCHC9;LYPD2;COX7A2;CNN1;ORC4;MED31;GRIA3;CTLA2B;CADM3;CTLA2A;SLMO1;UBE2B;CAV2;GADD45A;TCEANC;CBX1;LSM1;MRPL27;GGH;2610008E11RIK;ZFP63…
NR1H3 (human)	103/1385	0.993317	1	0.0190633	0.036047	1.16038	-0.00778131	POP5;RPL3;N6AMT2;RPL9;RASSF1;MTRF1;RPS19;TBC1D10C;SLC25A41;EPHB4;RPP38;TPM4;SERPINF1;ACYP1;ARMC1;MIP;MORF4L2;TMEM126A;SRSF3;FLYWCH2;PPIH;UPK3BL;NUPR1;IDI1;FAM114A1;MGST1;WDR61;SOCS2;SYCE2;UBR7;TSPAN4;SERF2;KLHDC2;NAPSA;HACE1;PRPF38A;MLKL;CBX1;NR1D2;CCT6A;RPS25;RPS27;TMEM98;FAM187B;EIF4G3;RPS21;RPS24;MXD3;CD40;RPLP0;QPRT;MRPL33;MED11;TNFAIP8L1;TSPO;TMED2;RFC5;MKKS;ADSL;SEC13;USP44;MRPS22;COMMD1;ET…
STAT5B (mouse)	132/1729	0.993159	1	0.0039755	0.00946837	1.2066	-0.00828298	TMEM200A;TNC;WDR86;GABPB1;SAT1;TIAL1;PSMD7;CHEK1;CAPN2;CYP1B1;HOXA2;TRIM23;ZBP1;ACOT9;TGTP1;GTF3A;NSMCE1;HFE2;ESCO2;ACYP1;1110059E24RIK;ATP5J2;CYP39A1;GLTPD2;PACRGL;1810037I17RIK;COL8A2;HOXB4;SNRNP27;PHPT1;PFKFB1;ENY2;COX16;COX7A2;LPAR4;RPF2;HIGD1A;SOCS2;ORC4;DSCR3;ZNHIT3;ORC3;PRDX1;TSPAN7;TMEM29;ZFP189;BTF3;EGR2;ZFP759;TIPARP;H3F3A;IRGM1;COPS4;RPS25;CDK7;POLA2;ZFP62;PKIA;PIR;TADA1;ISY1;COX7B;NRP…
Sox5 (mouse)	50/728	0.991147	1	0.190222	0.258041	0.936138	-0.00832458	CNTFR;MAML2;RFESD;ZFP81;CSN3;THG1L;FUNDC2;CYSLTR1;PSMD7;NUF2;RSPO3;BANF1;ZIK1;SEMA6A;ABCA8B;ZFP934;TEX11;RPL22;ALDH3A1;VAMP7;FXN;ASF1A;ARL1;SEMA3E;ODF2L;SH3BGRL;ORC1;GM3258;PMVK;MIER1;BRIX1;STX3;RPP14;RPS27A;MEST;MCTS1;BTF3;CTLA2B;DUT;BCL11A;LYSMD3;FLI1;KIF18A;ACTC1;APITD1;RHEB;ECHDC1;TCEA1;TADA1;RHEBL1
Lhx3 (mouse)	2/16	0.441043	1	0.270619	0.354761	0.0106829	-0.00874514	9230110C19RIK;VAMP7
STAT5B (human)	114/1379	0.905247	1	0.000651071	0.00241826	0.0947953	-0.00943661	TUSC3;UBE2D3;CSN3;BZW1;TOMM20;TIAL1;FGF5;GJA1;RPS16;NAMPT;HOXA2;TNFSF11;ZFP37;VRTN;TRIM23;TOR3A;KCNH8;IFRD1;UBE2E1;GTPBP8;FRMD4B;GABRG1;POU3F4;MYL1;DOK5;RFX4;TMEM126A;GUF1;SNRNP27;TRIB2;SRSF7;BEX4;CDCA7;MRPL13;PCDH18;FIGNL1;NDN;MPDZ;GPM6B;ATG5;GRIA4;EGR2;CADM3;TGFB2;NDFIP1;GADD45A;NMI;TBCA;TDRD1;FAM111A;NACA;ID2;PLCH1;ZCCHC3;RPS23;OGFR;ZMYND15;NCAPG2;ITGAE;15-SEP;COX7C;HAPLN1;FUNDC2;HEBP2;NUDCD1;…
JUND (human)	114/1380	0.906708	1	0.000666839	0.00244769	0.0974978	-0.0095484	N6AMT1;PLVAP;TUSC3;DSCC1;HHIP;ANTXR2;ETS1;FGF5;GJA1;RGS2;MTRF1;MYB;HOXA3;CAPN2;DENR;KPNA4;FBXO5;RPS13;IFRD1;AIP;GTPBP8;ACYP1;THAP2;TM4SF1;GABRG1;MYL1;MORF4L2;MTHFD2L;RPL24;OPTN;MMADHC;SKAP2;SHC4;PFKFB1;GPM6A;MTMR2;CALCRL;UQCRB;GYPC;MGST1;SAMSN1;SOCS2;RAD51AP1;COMMD8;ODF2L;PRDX1;ORC3;ZKSCAN3;SOCS4;GRIA4;NDFIP2;SLMO2;DR1;GREB1;TCEANC;COPS4;LIN28B;KIF18A;ID2;MIPEP;TNFAIP6;CNRIP1;MTMR11;FASTKD2;CLEC1…
PPARA (human)	15/271	0.990627	1	0.654003	0.708503	1.04253	-0.00981771	WDR17;ARL6;TAF9;JRKL;FAM169A;PSMB8;PRDX4;SOAT1;DLG4;EIF3I;FIGNL1;ST8SIA4;S100A4;MATN3;XKR5
SAMD9L (human)	107/1415	0.989904	1	0.0114297	0.0231794	1.02937	-0.0104449	SRP19;FAM89B;ETS1;NUBP1;RGS2;RPS17;BZRAP1;SALL2;CHEK1;INSC;CYP1B1;SLC39A8;EIF1AX;EPHA8;RFX3;ACSL5;FRMD4B;BOLA3;UNC50;S100A6;SMS;TFAM;HOXB2;ERH;PSMD10;MAGEL2;RRAD;CPLX2;HIGD1A;KLK8;TTBK1;RPF1;PRDX2;RAP1A;MIER1;SERPINH1;DPH5;PLEK2;MCTS1;GADD45A;TCEANC;DNAJC15;AIF1L;CYP26A1;TDP2;ID2;CPE;PLCH1;CNIH2;EIF4G3;MDM1;SPRN;ZMYND15;SUV39H1;ITGAE;PIGW;TSPAN12;PIGX;TMEM100;LFNG;MRPL3;GRM6;SPEG;CASP2;CLIC1;DFFB…
SPI1 (mouse)	129/1680	0.990849	1	0.00367142	0.00887972	1.14775	-0.0105513	GM7120;GUCY1B3;PLVAP;POP4;SAT1;HOXA9;RPS19;SNRPD1;SLC25A41;TBC1D10C;ZFP287;WLS;PDK1;TICAM2;FBXO16;FST;RPS5;EBF1;VASH2;EPDR1;HFE2;FRMD4B;SDHD;THNSL1;1810037I17RIK;SOAT1;9430038I01RIK;COL8A2;HOXB4;COL4A5;SNRNP25;HOXB7;H2-M2;MGST1;SLC1A3;KLK8;ADAMTS10;PDZD4;ORC4;ZFP51;PDCD10;FUT9;BTBD3;ZKSCAN3;AI413582;STAP2;GRIA4;IVNS1ABP;FIS1;MLKL;LSM3;HOPX;FLI1;GULP1;FAM111A;FGF14;STAG2;NSG2;DLG4;NACA;RLN3;SP8;SE…
CACYBP (mouse)	127/1656	0.99077	1	0.00408138	0.00957436	1.13937	-0.0105655	PANK4;CNTFR;WDR86;IFIT1;FAM162A;RPL36;TBC1D10C;RPL35;MYEOV2;RPL38;BANF1;HOXA1;DENR;VRTN;IL15RA;TPM4;TPM1;LMO2;ACSL5;ACSL4;CYBA;EML1;TMEM80;MIP;RFX4;BOLA3;MORF4L2;APLNR;PSME2;FAM64A;HOXB7;SNRPB;CALCA;FAM114A1;DTX4;PCDH18;ADAMTS10;SOCS2;FAM188B;PRDX2;SYCE2;S100A16;FUT9;FIGNL1;PRDX1;MED31;MBIP;ANKRD10;PEA15A;ATG5;MCTS1;SLMO2;NAPSA;ZRANB2;BTBD17;RDX;NR1D2;PAICS;BST2;EFNA1;ZFP68;CDK4;SP5;SPRN;GPSM1;RP…
ETV4 (mouse)	149/1773	0.899565	1	4.83612e-05	0.000284692	0.101	-0.0106903	MAML2;PDCD6;SAT1;TOMM20;GLS;RPS17;RPS16;SOX18;CDC26;TNFSF11;HOXA2;BAALC;AW209491;SKP2;PITX2;ZFP287;WLS;STARD4;SLC15A2;ABCA8B;RPS5;LMO2;EBF1;UBE2E1;NSMCE1;EPDR1;RFX3;ACSL5;SHISA3;THNSL1;SEPP1;RUNX1;ALDH3A1;CRISPLD1;MIP;MYL1;MORF4L2;TMEM126A;HOXB4;TRIM13;RPL24;PFKFB1;MTMR2;CALCRL;DDX4;MGST1;LPAR4;SOCS2;PRDX2;S100A16;TMEM128;BTBD3;TCTEX1D2;SERF2;PEA15A;CTLA2A;RDX;1110004F10RIK;BBIP1;LSM5;LSM3;CCT6A;…
ETV4 (human)	106/1403	0.989881	1	0.0120383	0.0237717	1.06594	-0.0108416	SEMA5A;PLVAP;GABPB1;SOX1;HOXA2;TNFSF11;OBFC1;RPL38;BANF1;DENR;PITX2;HMGN2;PDK1;TPM4;IFRD1;EBF1;ESCO2;TM4SF1;ALDH3A1;FNDC4;RFX4;EHBP1L1;PSME2;HOXB6;GPM6A;DAPP1;CPLX2;RASGRP2;PCDH18;ADAMTS10;MTMR6;SOCS2;ORC4;ALDH3B1;TSPAN4;SYT5;FZD2;PRRT2;TIPARP;PCDH20;GREB1;MRPL28;BBIP1;TMEM199;COL1A1;DHFR;FGF14;DLG4;PKIA;BHLHE40;ESAM;MDM1;GPSM1;DHRS13;PCSK9;PRKAG2;PSIP1;IER3IP1;JPH1;LFNG;SPRED1;GRM6;SUMO2;TNFAIP8…
MZF1 (human)	105/1389	0.989388	1	0.0122423	0.0240226	1.01682	-0.0108486	FAM89B;TRIL;SLC23A1;HHIP;EPX;ELK3;CYSLTR1;SOX18;INSC;BANF1;SLC16A3;HES6;TIPIN;LAG3;TPM4;KCNH8;EBF1;EPDR1;CYBA;TMEM80;THAP2;GABRG1;RBP7;RFX4;BOLA3;GUF1;PSME1;HOXB7;PKDCC;PSMD14;NXPH3;ILDR2;LYPD2;CEND1;TAPBPL;ADAMTS10;ORC4;S100A16;SKIL;GPM6B;TOE1;SIVA1;NR1D2;HOPX;AIF1L;COL1A1;EFNA1;CYP26A1;LYPD6B;PLCH1;DCHS1;GPSM1;FLT1;CNRIP1;CBY1;JRKL;MEOX1;PCSK4;LFNG;ZCWPW1;GRM6;ADAMTS1;STBD1;WHSC1;RBM7;TEX11;ACT…
HIF1A (human)	132/1586	0.907719	1	0.000192109	0.000881441	0.11246	-0.0108884	POP5;RPL3;UBXN2B;RPL31;RFESD;HHIP;NUDT5;IFIT1;SAT1;TOMM20;UXT;NDST2;ATCAY;KAT5;SNRPD1;BANF1;SLC16A3;RPL39;NUDT14;RPS10;RPP38;RPS13;ST6GAL2;SLC15A2;RPS6;AIP;RPSA;ACYP1;ATP5J2;ARMC1;RBP7;NEIL2;CLNS1A;MORF4L2;MRTO4;HMBS;APLNR;SNRPG;PSME1;RPL24;ACOT1;YME1L1;SNRPE;SRSF7;BEX4;RNASEH2B;DDX4;FAM114A1;FAM109B;COX7A2;SAMSN1;MTDH;FAM188B;EMG1;MED30;ERI2;TCTEX1D2;MPDZ;ATG5;SLMO1;PNPT1;CAV2;CCT6A;LPAR6;RHEB;I…
MYC (human)	98/1302	0.988474	1	0.0166952	0.0319565	0.963377	-0.011168	PANK4;HSF2BP;HOXA9;RGS2;KAT5;SOX18;INSC;SLC39A8;HOXA1;KPNA4;SLC16A3;NUDT14;EIF1AX;THOC1;GTF3A;SHISA3;TMEM80;S100A6;PPIH;HOXB7;SKAP1;COX16;CDCA4;ARL3;WDR61;TAPBPL;MTDH;FAM188B;COMMD8;ODF2L;ALDH3B1;TTC21B;PROM1;SERF2;ATG5;FIS1;UBE2B;POLR3GL;TCEANC;NR1D2;PAICS;EFNA1;TDRD1;CYP26A1;RPS27;CDK4;BHLHE40;RPS20;TMEM151A;RTP4;GPSM1;B4GALT2;NXT1;NCAPG2;ECE2;JPH1;MEOX1;HERPUD1;LFNG;JPH2;SGOL1;GUK1;STBD1;ZIK1;…
IKZF1 (mouse)	129/1674	0.989617	1	0.00328298	0.00815065	1.10137	-0.0114949	SEMA5A;IFITM1;3110052M02RIK;CISD2;EPX;RPL10A;ELK3;HOXA9;CHCHD6;FBXO4;CYP1B1;OBFC1;SLC16A3;EPHB4;IL15RA;NKX6-2;TGTP1;ALG6;METTL1;LMO2;GTPBP8;YOD1;DOK5;HOXB2;NUPR1;OPTN;KCNE3;NCAPG;LYPD2;ZFP629;WDR61;LPAR4;DTX3;RPAP2;RAP1B;S100A16;RDH11;BTBD3;TSPAN4;SERPINH1;PEA15A;TOE1;NAPSA;BCL11A;GREB1;BBIP1;HSPA12B;IRAK1BP1;FGF14;DLG4;KLHDC8A;LHX1;ZFP191;LYPD6B;MKX;XKR5;RTP4;TMEM151A;CEP57;MRPS16;TNFAIP6;SCHIP1…
TCFAP2A (human)	104/1367	0.986691	1	0.0107969	0.022162	0.887606	-0.0118927	CNTFR;IRS2;RPL7;NRBP2;SOX1;CDH2;CHCHD7;HOXA1;PHLDA2;SLC16A3;EPHB4;HES6;ST6GAL2;NKX6-2;UBE2E3;SOX11;CDYL;POU3F1;TMEM80;EML1;THOC7;RUNX1;CCNE2;CRYZL1;EHBP1L1;MXRA7;PHPT1;PKDCC;PSMD13;DNAJC22;ZBTB1;ILDR2;RASGRP2;UQCRH;TMEM121;ANAPC11;RAP1B;PDZD4;CHST15;TSPAN4;SKIL;WNT3;BCL11A;H3F3A;PBX3;NR1D2;BBIP1;BHLHE40;SP5;CNIH2;EIF4G3;B4GALT2;FKBP10;ZMYND19;HMGB2;PCSK4;SPRED1;JPH3;CSRP2;HEY1;RAC3;WHSC1;LRRFIP1;…
FOXJ1 (human)	114/1484	0.986299	1	0.00603686	0.0133582	0.879959	-0.01214	TES;MAML2;RPP30;UBE2D3;YEATS4;RPS16;TNFSF11;OIP5;PITX2;TIPIN;RPS9;METTL1;UBE2E3;SERPINF1;CNPY2;MRPS18C;ATP5J2;ARMC1;GLTPD2;TMEM126A;COL8A2;UPK3BL;EPHA1;ASF1A;RNASEH2B;FAM114A1;ZC4H2;ECSCR;RPAP2;MAP2;ERI2;BTBD3;PMVK;DPH5;PLEK2;GPM6B;TOE1;NDFIP2;NAPSA;TIA1;SHFM1;LSM1;TDRD1;DHFR;FUBP1;ECHDC1;UBA2;RPS20;MNAT1;NIT2;RPS21;RPS24;CNRIP1;HERPUD1;SUMO1;NUDCD1;GLIPR2;MCF2L;NUF2;TMED2;WHSC1;RFC5;ADSL;SEC13;T…
ELF3 (human)	114/1488	0.987421	1	0.00650075	0.0142833	0.986316	-0.0124853	N6AMT1;RPL5;RPL34;POP4;RASSF1;HOXA2;RPL38;KPNA4;PHLDA2;SLC16A3;NUDT14;PDK1;LAG3;TPM4;EBF1;ACSL5;ACOT13;CNPY2;CDYL;TMEM80;EHBP1L1;APLNR;S100A4;EPHA1;MTMR2;PKDCC;ZC4H2;CDCA7;LYPD2;DAPP1;CEND1;DTX3;MRPL12;RASGRP2;ZNHIT3;DPH3;PGK1;DPH5;PLEK2;MCTS1;POLR3GL;RDX;GREB1;H3F3A;CBX1;PBX3;KLHL23;BBIP1;AIF1L;FGF17;FAM111A;DLG4;ESAM;MXD3;MDM1;SPRN;ISY1;DHRS13;FASTKD2;DUSP19;PCSK9;PRKAG2;NENF;PIGX;LFNG;GRM6;STB…
PRDM1 (human)	113/1468	0.985023	1	0.00590722	0.0131647	0.828844	-0.0125075	UBE2D3;ATP5C1;EPX;NUBP1;HS6ST2;RPS17;CDC26;FAM174A;ENPP2;FBXO3;SKP2;EIF2A;FST;ZCRB1;PDYN;SEPP1;GLTPD2;CRISPLD1;HMBS;APLNR;GEMIN8;ATF4;GYPC;ZC4H2;ILDR2;ATP5J;DNAJC24;PCDH17;MED30;TMEM128;DPH3;STAP2;PRPH;GRIA4;NAPSA;FZD2;PNPT1;DTNA;MLKL;CBX3;RAB27B;CDC7;EIF2S1;LSM3;LIN28B;PTPRB;STAG2;TMEM98;OSTC;NDUFAF2;CDK1;MKX;SERPINI1;MNAT1;ISY1;ZMYND15;CBY1;JRKL;ITGAE;ELAVL2;HERPUD1;MED11;SERP1;SUMO1;HEY1;CCDC5…
PGR (human)	111/1447	0.985831	1	0.00694476	0.0151522	0.885218	-0.012632	VPS29;SLC23A1;CSN3;ZFAND1;NUDT5;HS6ST2;RPS18;FBXO3;BANF1;PITX2;CHCHD1;WLS;SLC15A2;IFRD1;UBE2E1;ACSL5;EPDR1;ESCO2;SDHD;FRMD4B;SEPP1;FAM133B;CCDC80;ARMCX2;ZFP41;SUB1;APLNR;HOXB4;SNRNP27;UPK3BL;HOXB7;DAPP1;ATP5J;DNAJC24;BRCC3;DTX4;CDKN2AIP;ORC4;RAP1A;FIGNL1;BTBD3;ORC3;CCDC141;PROM1;MPDZ;SLMO2;NDFIP2;TGFB2;GREB1;RAB27B;GNB2L1;FAM111A;KLHDC8A;CDK1;PHF19;MDM1;RTP4;NXT1;CETN3;ADK;RPGR;HEBP2;CHAF1B;JPH2;…
SREBF2 (human)	104/1361	0.984816	1	0.00968278	0.0202754	0.832668	-0.0127402	SRP19;RPL5;IFITM1;MAML2;POP4;PEBP1;EPX;RPL9;RPS14;KDR;CAPN2;RPL38;HMGN2;SLC16A3;PDK1;ZBP1;TPM4;IGFBP4;RPL22;BOLA1;HFE2;SDHD;POU3F1;MED6;RBX1;HOXB2;PPIH;NUPR1;HOXB1;HOXB7;SKAP1;OPTN;KCNE3;MRPL18;LYPD2;DTX3;ADAMTS10;MTMR6;ORC4;EMG1;FUT9;S100A16;ALDH3B1;STAP2;SKIL;SOCS4;OST4;NAPSA;PCDH20;MEMO1;ISG15;PAICS;FLI1;GULP1;CCT6A;FAM111A;DNAJC10;UBA3;MTMR11;PRKAG2;TMEM220;NRGN;LFNG;HEBP2;GNGT2;ADAMTS1;SNAPC…
CRX (human)	104/1362	0.985144	1	0.00986138	0.0205117	0.860247	-0.0128759	RPL3;UBXN2B;NRM;PEBP1;TOMM20;KAT5;RPL36;TBC1D10C;OIP5;RPS10;TIPIN;ATP6V1G1;SERPINF1;ILF2;ATP5J2;ARMC1;GLTPD2;RBP7;SOAT1;CLNS1A;SNRPG;RPL24;SRSF3;NUPR1;DNA2;SRSF7;ECSCR;WDR61;MTDH;SOCS2;UBR7;PRDX1;TCTEX1D2;STAP2;KLHDC2;FIS1;ANKRD34A;RPL41;TGDS;ISG15;OCEL1;CCT6A;RPS27;NACA;FAM187B;PSMG3;RPS24;MRPS17;ZMYND19;RPLP0;QPRT;CBY1;CTDSPL2;WDR43;SUMO1;GUK1;METTL10;TMEM107;TMED2;TSPO;WHSC1;TK1;HORMAD1;TRIM61…
TFAP2A (mouse)	129/1663	0.986972	1	0.00266382	0.00698414	0.982778	-0.0128881	RPL32;MAML2;CHCHD4;NRBP2;PPP1CC;BZRAP1;CAPN2;RPL35;FBXO5;PITX2;HMGN2;RPS10;IL15RA;LAG3;SEMA6A;EPHA8;TPM1;UBE2E1;PDYN;SEPP1;CCNE2;DOK5;SUB1;MFNG;TMEM126A;HOXB4;S100A6;ERH;S100A4;DNA2;PHPT1;OPTN;ABCG2;IDI1;PKDCC;KCNE3;NXPH3;ECSCR;DNAJC22;ATP5J;LYPD2;PCDH18;KLK8;PCDH17;SOCS2;CNN1;EMG1;ZFP52;RDH11;ALDH3B1;GRIA3;PRPH;FIS1;ANKRD34A;PLK5;MLKL;NSG1;MEX3D;HSPA12B;COL1A1;LSM7;CDK4;DLG4;KLHDC8A;PSMG3;PIR;GN…
VDR (human)	6/88	0.83182	1	0.440174	0.5276	0.0712833	-0.0131261	ENOX2;RPS25;KAT5;DNAJC10;SLC39A8;HSD17B10
FOXF1 (human)	111/1352	0.915617	1	0.000951623	0.00326271	0.150309	-0.0132508	N6AMT1;VPS29;TMEM183A;POP4;RASEF;UBE2D3;NRM;ZFAND1;IFIT1;NUBP1;TATDN1;RPS17;ATCAY;ALKBH1;KDR;RPL36;SEPHS1;CHCHD1;ZFP2;ACYP1;ESCO2;ATP5J2;MYCN;KATNAL2;EHBP1L1;SNRPG;PSMD10;IDI1;CALCRL;DDX4;GYPC;ZC4H2;MRPL13;PGBD1;PRDX2;ODF2L;BAG2;FIGNL1;TSPAN7;ZKSCAN3;STAP2;BTF3;NAPSA;TIA1;DTNA;OSGIN2;GNB2L1;PTPRB;LSM6;TMEM98;LPAR6;PKIA;FAM187B;SPATS2L;RPS24;MDM1;RPS23;SLC35F5;SNAP23;CBY1;CLEC14A;CTDSPL2;NENF;TMEM…
PITX2 (human)	290/3528	0.989215	1	4.97794e-08	8.1743e-07	1.24014	-0.0134474	RPL5;POP5;RPL3;TES;MAML2;OSGEPL1;TRIL;RPL34;ATP5C1;PSMD6;RPS16;CHEK1;MAGOH;MYB;TBC1D10C;HOXA3;RPL35;TNFSF11;FBXO3;FBXO5;RPL39;RPS10;RPS13;FAM19A4;IL15RA;TIPIN;EPHA7;MIA;NSMCE1;BOLA1;SEPP1;TM4SF1;ARMC1;RBP7;CLNS1A;HMBS;GUF1;RPL24;RPL27;DNA2;MXRA7;BEX4;MTMR2;ATP5J;WDR61;MTDH;ATP5E;FIGNL1;ST8SIA4;DPH5;PLEK2;SERF2;ATG5;TOE1;NAPSA;NDFIP1;FZD2;ZRANB2;HACE1;DTNA;H3F3A;OCEL1;CCT6A;RPS27;TDP2;PSMG3;PLCH1;…
CEBPD (human)	124/1495	0.907904	1	0.00033915	0.00132268	0.139993	-0.0135256	N6AMT1;RPL3;UBXN2B;RPL31;KAT5;TBC1D10C;CAPN2;OIP5;BANF1;KPNA4;RPL37;SEPHS1;KPNA3;ST6GAL2;TICAM2;EIF1AX;ZFP2;GTF3A;AIP;ACYP1;ILF2;CLNS1A;SNRPG;RPL24;YME1L1;SNRPE;GEMIN8;EPHA1;PSMD13;CDCA7;WDR61;RPF2;RASGRP2;CNN1;MED30;UBR7;TSPAN4;FIS1;DR1;PNPT1;OSGIN2;DNAJC15;OCEL1;COPS4;POLA2;NACA;UBA2;SERPINI1;HNRNPC;MRPS17;SLC35F5;RPLP0;OLA1;DUSP19;PRKAG2;PIGW;MRPL33;MED11;JPH2;NUDCD2;TMED2;HORMAD1;RFC5;ADSL;TB…
SP1 (mouse)	189/2360	0.986763	1	6.00646e-05	0.00034073	1.01912	-0.0135802	SEMA5A;CNTFR;UBE2D3;IRS2;ZFAND1;ETS1;GLS;RPL7;NRBP2;PPP1CC;SOX1;PPP4R2;CDH2;NAMPT;CHCHD7;TBC1D10C;FBXO3;BANF1;RPL38;HOXA1;ARHGEF40;PHLDA2;KPNA3;NUDT14;ARL6IP6;ATP6V1G1;TPM4;EIF1AX;EPHA8;UBE2E3;UBE2E1;SIAH1A;SOX11;CDYL;POU3F1;1500012F01RIK;THOC7;SHISA6;1810037I17RIK;CCNE2;1110012L19RIK;CRYZL1;PPIA;HOXB7;ASF1A;ABCG2;SHC4;PKDCC;UGT8A;CDCA4;RRAD;ZBTB1;RASGRP2;TTBK1;RPF1;RAP1B;SOCS2;SYCE2;DSCR3;SKIL;S…
POU2F2 (mouse)	147/1754	0.904511	1	6.14091e-05	0.000342136	0.1363	-0.0136792	WDR86;NUDT5;PSMD6;SOX1;CDH2;FAM174A;CAPN2;CAR13;ENPP2;BAALC;PIM2;SEPHS1;SOX4;EIF1AX;FBXO16;SERPINF1;TPM1;GABRG1;MRPS18C;CRISPLD1;B230219D22RIK;CRYZL1;S100A6;DNA2;EPHA1;GPM6A;UQCRB;UGT8A;ARL6;PSMD13;FBXO48;CORO1A;SKA1;MTMR6;EFNB1;RDH11;ZFP54;TCTEX1D2;SERF1;PROM1;GPM6B;SYT5;IVNS1ABP;EGR2;FZD2;SLMO1;GADD45A;MRPL27;RAB39B;2610008E11RIK;ZFP72;NMI;ZFHX4;OCEL1;BSPRY;LPAR6;PSMG3;PIR;RLN3;PLCH1;FBXL5;XKR5…
PPARG (human)	295/3580	0.988407	1	2.97175e-08	5.69828e-07	1.19891	-0.0139805	POP5;RPL3;RPL31;SLC23A1;ARPC5L;WDR86;HSF2BP;RCBTB2;ELK3;TIAL1;RPS14;RASSF1;RPS16;RPS19;ALKBH1;NAMPT;CHEK1;HOXA3;CYP1B1;SKP2;RPS10;EPHB4;TMPO;ACOT9;ST6GAL2;MIA;SERPINF1;IFRD1;ZFP2;EBF1;ACSL3;SEPP1;RBP7;NEIL2;MYL1;CLNS1A;HMBS;TRIM13;RPL24;PSME2;FLYWCH2;MXRA7;TRIB2;TTBK1;SKA2;RDH11;PRDX1;MIER1;SERPINH1;TSPAN4;STXBP6;GPM6B;SERF2;NAPSA;ZRANB2;OSGIN2;OCEL1;AIF1L;CCT6A;CYP26A1;RPS25;FAM111A;RPS27;PSMG3;…
NR1H2 (human)	35/479	0.94183	1	0.146901	0.21085	0.233498	-0.0139937	UBXN2B;WRB;RPLP0;RPL11;MAT2B;TYMS;RPL9;SOCS2;MED11;RNF138;RPS3;OIP5;SERF2;RPL19;KLHDC2;NAPSA;LINGO3;MLKL;METTL1;MRPL27;NR1D2;ENOX1;AIF1L;RPS25;PTPRB;RER1;DPY19L4;YPEL1;TMEM126A;SRSF3;TRIM59;MCM5;SNRPE;SYCP3;EIF4G3
RXRA (mouse)	36/507	0.963149	1	0.181634	0.249647	0.381642	-0.0143297	RPAIN;STOML2;CALCRL;GYPC;NAA20;SUV39H1;RFESD;ZFP943;CUL1;HSPA14;RASIP1;NRGN;RPGR;ORC4;FUNDC2;FIGNL1;SERPINH1;PDE4B;CHST15;FBXO3;HAS2;SPEG;POLR2I;CCDC141;C330021F23RIK;OST4;IL33;SEPP1;NME1;AIF1L;DEPDC1A;ACTC1;SETBP1;ZFP191;TCP1;PSMG3
Pdx1 (mouse)	68/907	0.972927	1	0.0432646	0.0751606	0.523489	-0.014368	N6AMT2;NXT1;CETN2;ATP5C1;IRS2;ITGAE;PIGW;GHR;PPP4R2;BC028528;BAALC;TMED2;CASP2;TK1;FGFBP3;SOX4;ZIK1;LEFTY1;RFX3;MSL3;RPSA;ACSL4;SEPP1;2810002D19RIK;VAMP7;DKC1;ZADH2;IRF1;COL6A2;S100A6;COL4A5;SNRPB;GPM6A;RNASEH2B;ATP1A4;GSTT2;SLC1A3;KLK8;MTDH;PSMC3IP;CNN1;ORC3;MED31;TSPAN7;MIER1;ANKRD10;CAR3;CAR2;RNGTT;BTBD17;SHFM1;CCDC58;MID1IP1;DSTN;KLHL4;FANCB;HOPX;VMP1;TDRD1;IRAK1BP1;AADAC;NMNAT1;CDK2AP1;SPATS…
MIB2 (human)	124/1490	0.900762	1	0.000300304	0.00120122	0.138976	-0.0145249	N6AMT1;PANK4;CNTFR;VPS29;FAM89B;RPL34;TOMM20;RASSF1;SOX18;CAPN2;RPL38;ARHGEF40;KPNA3;TMPO;ACOT9;HES6;ST6GAL2;RPL22;SHISA3;CYBA;CDYL;FRMD4B;NEIL2;ZFP41;MIP;MFNG;S100A6;TFAM;FAM76B;NUPR1;CALCA;MAGEL2;NXPH3;ARL3;INSIG1;BTF3L4;ECSCR;WNK4;LYPD2;CEND1;GSTT2;ATP5J;DTX3;BRCC3;CNN1;EFNB1;RAP1A;ERI2;TSPAN4;NDN;KCNN4;SYT5;DSTN;CDC7;AIF1L;TMEM199;FAM111A;NDUFAF2;PHF19;GPSM1;ZMYND15;CD40;NXT1;CDKN1B;NCAPG2;DU…
Myf (human)	1/58	0.996348	1	0.967783	0.980352	3.98454	-0.014579	ZFP41
THRB (human)	162/2034	0.983063	1	0.000263727	0.00108267	0.861638	-0.0147183	PLVAP;TMEM183A;RPL31;NRM;RPL7;NRBP2;RGS2;RASSF1;KAT5;SNRPD1;MAGOH;CHCHD7;NAMPT;SLC39A8;SEPHS1;ARHGEF40;SLC16A3;RPS13;TMEM194B;ST6GAL2;NKX6-2;RPS7;RPS5;UBE2E3;EBF1;RBMXL1;CCNE2;ZFP41;CLNS1A;TRIM13;SNRPG;PSME1;TFAM;FLYWCH2;SNRPE;PHPT1;EPHA1;SKAP1;SNRPB;COX16;PSMD13;MRPL18;ARL1;LYPD2;ATP5J;CPLX2;DTX4;KLK8;SKA2;ANAPC11;BAG2;MED30;ERI2;TTC21B;ST8SIA4;STAP2;ATG5;GRIA4;DNAJC19;EGR2;SLMO1;RDX;ISG15;FANCB…
POU1F1 (mouse)	138/1754	0.982716	1	0.00117011	0.00380286	0.846364	-0.0147565	GUCY1B3;PLVAP;TMEM183A;ZBTB26;CISD2;YEATS4;1110065P20RIK;BZW1;PPP1CC;ATCAY;SOX18;INSC;TEKT2;HIST3H2BA;FBXO5;PITX2;RPS10;ARL6IP6;ATP6V1G1;LMO2;EBF1;AIP;RFX3;FAM133B;METTL7A1;1810037I17RIK;MORF4L2;EHBP1L1;HOXB4;TRIM13;HOXB7;ENY2;CALCRL;CEND1;ILDR2;ZFP629;COX7A2;TAPBPL;MRPL12;CPLX2;RPF1;2700029M09RIK;CNN1;ORC4;CHST15;AI413582;NAE1;MPDZ;GPM6B;GRIA4;MCTS1;NDFIP2;BCL11A;PCDH20;YRDC;FERMT1;POLA2;GM8817;…
ARNT (human)	106/1303	0.926591	1	0.00161766	0.00485299	0.196408	-0.0149746	VPS29;RPL3;ETS1;TOMM20;FGF5;TATDN1;SOX1;PPP4R2;CHCHD6;CDC26;ARHGEF40;RPS10;RPL39;RPS9;ST6GAL2;IFRD1;LMO2;ACSL5;ALDH3A1;PACRGL;DKC1;MORF4L2;COL4A5;PHPT1;EIF1B;IDI1;FAM114A1;CDCA7;ZBTB1;GSTT2;GSTT1;PCDH17;ANAPC11;RAP1A;MAP2;FIGNL1;PRDX1;TSPAN4;KCNN4;SIVA1;BCL11A;DSTN;MAFB;BHLHE40;FGFR1OP;SPATS2L;TADA1;ESAM;HNRNPC;RPS21;EIF4G3;GPSM1;DHRS13;NRP2;PRKAG2;ECE2;NRGN;NUDCD2;KCNT2;GUK1;PDE4B;CCDC53;TK1;LRR…
CRTC3 (human)	76/1008	0.976122	1	0.0310232	0.054685	0.622426	-0.0150428	RPAIN;NRP2;RPL32;RPL34;CETN3;DUSP19;ADK;ILK;CLEC14A;NENF;ETS1;RPL9;RPGR;TUBA1A;PPP4R2;CDH2;GUK1;MCF2L;ENPP4;HORMAD1;RPL37;LBR;STARD4;GBP7;TTC32;RPS6;MSL3;MMP9;PSMA5;ALDH3A1;MYL1;HOXB4;GAS2;TFAM;MATN3;MMADHC;NLGN3;GPM6A;SEMA3C;TM2D1;ZC4H2;MGST1;DNAJC24;HSD17B12;TAPBPL;SAMSN1;LAGE3;PGBD1;PPP1R2;PRDX2;CNN1;IFT74;ORC4;SLITRK2;MED30;MAP2;BTBD3;MIER1;PLEK2;GPM6B;PMS1;CAP2;SIVA1;SHFM1;ERAP1;MRPL27;NAP1L…
LEF1 (human)	391/4658	0.987615	1	6.40066e-12	2.85286e-10	1.26859	-0.0158097	VPS29;TES;RPL31;RPL34;ARPC5L;GJA1;PSMD7;GNAT2;MYB;HOXA2;HOXA1;HOXA5;WLS;ACOT9;MYL1;RFX4;PSME1;TBPL1;RPL27;TMEM126B;SKAP1;HOXB5;MRPL18;NCAPG;MRPL11;FIGNL1;PROM1;SERF2;ATG5;BTF3;TOE1;CADM3;FZD2;HACE1;TIPARP;FAM136A;MAGOHB;DHFR;FERMT1;FAM111A;TMEM98;LYPD6B;PLCH1;JRKL;EFCAB7;JPH1;LFNG;JPH2;TMSB4X;NUF2;ZIK1;HELLS;IFNGR1;ATPIF1;EMP1;PAX6;GNL3;MRPL52;ZEB2;MRPL50;MMP14;VAMP7;SLC7A7;PSMA1;TMEM33;TAL1;TCP1…
ZBTB7A (human)	113/1373	0.912998	1	0.000793773	0.00278266	0.175285	-0.0159548	ZBTB26;CIB2;NRBP2;RASSF1;SOX18;ARHGEF40;SLC16A3;EPHB4;PDK1;RPS12;HES6;ST6GAL2;NKX6-2;SOX11;POU3F1;TMEM80;THOC7;RUNX1;ZFP41;CRYZL1;PHPT1;SLBP;MRPL18;ZBTB1;CEND1;ATP5J;RASGRP2;CNN1;PDZD4;ORC3;ST8SIA4;CHST15;TSPAN4;STXBP6;EGR2;CADM3;SIVA1;H3F3A;PBX3;FANCB;OSGIN2;EFNA1;CYP26A1;CXCL12;ESAM;SERPINI1;EIF4G3;CEP57;GPSM1;ZMYND19;HMGB2;OLA1;CBY1;HSPB11;CKS1B;KHK;DTWD1;CHAF1B;JPH3;SUMO3;CASP3;RAC3;GNPNAT1;M…
POU2F1 (mouse)	137/1735	0.980125	1	0.00107153	0.00359184	0.806859	-0.0161979	SRP19;DGKB;ANTXR2;PSMD6;RGS2;CDH2;FAM174A;CAR13;ENPP2;CYP1B1;BAALC;PIM2;SEPHS1;CHCHD1;EIF2A;GM14139;EIF1AX;FBXO16;TPM1;RPSA;TRNT1;POU3F4;GABRG1;MRPS18C;RBP7;DEPDC1A;CRYZL1;EXOC3L;DNA2;GM6251;PFKFB1;GPM6A;DCUN1D5;ARL6;PSMD13;BTF3L4;FBXO48;EFNB1;RDH11;GPM6B;PEA15A;FZD2;GADD45A;RAB39B;2610008E11RIK;ZFP72;1110004F10RIK;NMI;ZFHX4;BSPRY;LPAR6;PSMG3;PIR;PLCH1;FBXL3;SP8;TRMT11;NIT2;PCSK2;RTP4;MOCS2;TNFAI…
FOXF2 (human)	107/1379	0.978051	1	0.00588376	0.0131647	0.747805	-0.0165967	RPL5;UBXN2B;PEBP1;RPS16;SNRPD1;MAGOH;TBC1D10C;SLC25A41;RPS10;RPS13;TIPIN;RPS9;ATP6V1G1;RPS7;EIF1AX;SERPINF1;AIP;ILF2;ATP5J2;ARMC1;RBP7;GLTPD2;CLNS1A;HMBS;SNRPG;SRSF3;YME1L1;SNRPE;NUPR1;DNA2;SRSF7;MGST1;ECSCR;ARL1;WDR61;CORO1A;UBR7;PRDX1;STAP2;SERF2;ANKRD34A;RPL41;NAPSA;DNAJC15;OCEL1;CCT6A;RPS27;NACA;EIF4G3;RPS24;MRPS17;ZMYND19;RPLP0;QPRT;HEBP2;SUMO1;METTL10;SUMO2;TSPO;WHSC1;HORMAD1;CCDC36;ATPIF1;…
RXRA (human)	117/1422	0.917308	1	0.000651051	0.00241826	0.192466	-0.0166121	RFESD;RASEF;ARPC5L;ZFAND1;KAT5;SALL2;RPL36;CAPN2;OIP5;RPL38;RPS13;ATP6V1G1;CNPY2;ACSL3;RBMXL1;SOAT1;MIP;CLNS1A;MRTO4;HMBS;S100A6;SRSF3;RPL24;UPK3BL;SRSF7;PPID;IDI1;RNASEH2B;GYPC;MAOA;CABP4;CORO1A;SOCS2;RAP1B;NEUROD1;UBR7;DPH3;CHST15;PROM1;SERF2;ACBD7;ANKRD34A;NAPSA;TIA1;PNPT1;NR1D2;OSGIN2;COPS4;LSM7;TDP2;PSMG3;PIR;RPS24;RTP4;MRPS16;COX4I1;QPRT;NCAPG2;OLA1;DPY30;CTDSPL2;WDR43;MED11;NUDCD1;METTL10;…
MYC (mouse)	134/1699	0.979724	1	0.00126248	0.00406078	0.816348	-0.0167222	RPL5;FAM89B;RFESD;A430005L14RIK;WDR86;CHCHD4;RPS19;HOXA1;SLC16A3;FAM19A4;RPP38;PDK1;RPS12;ATP6V1G1;GM14139;TPM1;2700094K13RIK;BOLA1;GTF3A;RPSA;SOX11;TIMM8A1;CCNE2;RRAGB;MTHFD2L;TMEM126A;TRIM13;TMEM126B;PPIA;HOXB7;ATF4;BEX4;UGT8A;H2-M2;ZBTB1;GSTT2;WDR61;MTDH;SOCS2;COMMD8;TTC21B;NAE1;SERF2;SLMO1;ZRANB2;UBE2B;POLR3GL;CBX3;MEX3D;PAICS;TDRD1;ZFP322A;IRAK1BP1;FGF14;2610002M06RIK;CDK4;ZFP62;BHLHE40;NDUF…
Nkx3-2 (mouse)	87/1122	0.965623	1	0.0123534	0.0240891	0.496452	-0.017367	B4GALT2;OGFR;IFITM1;ZFP521;DGKB;HHIP;SLC23A1;SAT1;NUBP1;GNGT2;SOX1;MCF2L;MYB;PDE4B;RPL36;OBFC1;SPEG;FGFBP3;PUS3;RFC5;PRMT7;TTC33;IFNGR1;DIMT1;KCNH8;ZFP811;2700094K13RIK;MUM1L1;NGB;EBF1;RPSA;SYNGR3;THNSL1;CD200R1;VAMP7;NME6;PITPNM1;CYP2J13;DOK5;MYL1;B230219D22RIK;SARNP;EHBP1L1;MRTO4;HMBS;SRSF3;DNAJC9;MASP1;PPID;SLBP;2810417H13RIK;DCUN1D5;TAF9;CEND1;WDR61;HDAC7;CLN5;SOCS2;PRTG;IFT74;BTBD3;TMEM208;P…
NR5A1 (mouse)	81/1020	0.934784	1	0.00929295	0.0197238	0.261031	-0.0176038	ZFP764;SUV39H1;JRKL;BZW1;PHF6;MEOX1;CXCL5;ZFP119B;MTRF1;HOXA9;NUDCD2;STBD1;CHCHD6;CHEK1;NUDT19;PITX2;YAF2;ADAMTS6;EPHB4;3110082I17RIK;LEFTY1;NKX6-2;SEMA6A;PARP2;SERPINF1;AIP;THNSL1;TMEM173;EML1;FNDC4;MYL1;1110012L19RIK;PIGA;HOXB2;S100A4;EXOC6;CCDC82;SKAP1;XRCC6BP1;ELOF1;UGT8A;MRPS36;PSMD13;H2-M2;CABP4;ADCY4;ECSCR;DAPP1;MTDH;MIER1;TCTEX1D2;POLR2D;MARVELD3;E2F6;TOE1;NQO1;FIS1;NOS3;CCDC58;RDX;ERAP1;…
MYOD1 (mouse)	132/1672	0.978252	1	0.00132434	0.00417367	0.810466	-0.0178205	N6AMT1;RPL5;SLC23A1;ZBTB26;NUDT2;1110065P20RIK;NRBP2;CDH2;MAGOH;INSC;TEKT2;RPL38;HOXA1;FBXO5;SEPHS1;TMPO;ALG6;IGFBP4;FST;TPM1;LMO2;POU3F1;TMEM80;RBX1;RRAGB;BOLA3;MFNG;EHBP1L1;TRIM13;SHC4;RNASEH2B;ZCCHC9;ARL1;HIGD1A;RPAP2;TTBK1;ADAMTS10;TMEM121;PDZD4;MIER1;PROM1;SKIL;CADM3;PRRT2;UBE2B;TIPARP;CBX3;MEMO1;FGF17;YRDC;FERMT1;TMEM98;NACA;BHLHE40;SELK;SPATS2L;RLN3;H2-Q10;MDM1;FKBP10;TNFAIP8;TSEN15;493340…
RORA_1 (human)	4/107	0.991151	1	0.879236	0.90835	2.0674	-0.0183756	EDN2;RFESD;RNF141;ARL6IP6
SP3 (human)	104/1332	0.972112	1	0.00557298	0.0126917	0.663984	-0.0187804	SEMA5A;IRS2;RPL7;NRBP2;CDH2;SOX18;CHCHD7;CYP1B1;HOXA1;PHLDA2;ARHGEF40;SLC16A2;NUDT14;SLC16A3;HES6;NKX6-2;KCNH8;SOX11;CYBA;CDYL;POU3F1;TMEM80;RBX1;RUNX1;CCNE2;ZFP41;CRYZL1;EHBP1L1;PSME2;PHPT1;PKDCC;CDCA4;MAOA;DNAJC22;CEND1;BRCC3;RASGRP2;ADAMTS10;RAP1B;CHST15;TSPAN4;ANKRD10;SKIL;H3F3A;PBX3;NR1D2;BBIP1;LSM5;CXCL12;RHEB;BHLHE40;SP5;FGFR1OP;CNIH2;B4GALT2;FKBP10;HMGB2;PCSK4;HSPB11;KHK;LFNG;ZCWPW1;JPH3;…
USF1 (mouse)	99/1219	0.922261	1	0.00237942	0.00645546	0.233264	-0.0188773	CHCHD4;SOX17;CHEK1;FBXO3;KPNA4;SLC39A8;PIM2;SEPHS1;IL15RA;ATP6V1G1;RPS9;EIF1AX;BOLA1;VASH2;YOD1;CDYL;SEPP1;RBX1;RUNX1;FAM133B;MORF4L1;ZFP41;MIP;MTHFD2L;TMEM126A;RPL24;NUPR1;EXOC3L;HOXB7;UQCRB;CDCA4;PSMD13;CEND1;WDR61;MRPL12;ANAPC11;2700029M09RIK;SYCE2;ORC3;DPH5;CCDC141;SYT5;NAPSA;TGFB2;PRRT2;MLKL;EIF2S1;NMRAL1;BSPRY;NSG2;FUBP1;UBA2;MPHOSPH10;MXD3;TMEM151A;CD40;CRYBG3;6720489N17RIK;CBY1;DPY30;TRH;…
GATA3 (human)	205/2505	0.974905	1	8.22847e-06	6.11258e-05	0.762115	-0.019369	RPL34;ANTXR2;RCBTB2;NAMPT;KDR;HOXA2;RPL37;FBXO5;RPL39;SOX4;ARL6IP6;HES6;IL15RA;TIPIN;TMEM194B;ATP6V1G1;NSMCE1;PDYN;MED6;MYL1;PSME1;FLYWCH2;HOXB1;MMADHC;MGST1;ATP5J;BRCC3;MTMR6;SKA2;PDCD10;TSPAN6;PLEK2;GPM6B;NAPSA;ZRANB2;HACE1;DTNA;TIPARP;RDX;GREB1;MRPL27;SNHG6;OSGIN2;NTAN1;SMARCA1;MEX3D;DHFR;POLA2;LPAR6;CDC16;SPATS2L;PLCH1;MOCS2;PRKAG2;JRKL;PIGW;COX7C;PHF6;CHAF1B;HINT1;RPPH1;HELLS;TNFRSF12A;IFNGR…
AHR (human)	110/1391	0.965304	1	0.0030952	0.00785125	0.548956	-0.0193849	SRP19;VPS29;TMEM183A;RPL34;RPL10A;RPL7;NDST2;ALKBH1;CHCHD6;LAMP2;FBXO4;HOXA1;VPS35;DENR;FBXO5;CHCHD1;RPS10;EIF2A;GIN1;IGFBP3;VASH2;UBE2E1;FRMD4B;ALDH3A1;PACRGL;FNDC4;DKC1;MYL1;APLNR;COL8A2;TFAM;FLYWCH2;PHPT1;CCDC82;PPIA;HOXB6;NCAPG;CEND1;NMD3;KLK8;SKA2;RAP1A;S100A16;TSPAN4;PRPH;EGR2;UBE2B;SIVA1;GADD45A;TGDS;H3F3A;DSTN;BBIP1;MAGOHB;DNAJC15;EFNA1;TDP2;FGFR1OP;SP8;NIT2;MRPS17;TNFAIP8;NXT1;CDKN1B;QPR…
SPI1 (human)	131/1638	0.967167	1	0.000881958	0.00305746	0.582404	-0.0194431	RPL5;TES;RPP30;GABPB1;ETS1;NUBP1;NDST2;RPS19;MYB;LAMP2;KDR;ENPP2;SEPHS1;SCN1A;RPS6;RPL22;AIP;ACSL5;GTPBP8;PDYN;ARMCX3;MYCN;ARMCX2;CCNE2;MYL1;ARMCX6;MTHFD2L;APLNR;TMEM126A;NUPR1;ATF4;ARL3;ARL1;WDR61;RPF2;PDCD10;RDH11;ZNHIT3;PRDX1;ATP5E;ORC3;TTC21B;TCTEX1D2;ST8SIA4;STXBP6;MPDZ;ATG5;PLK4;DR1;TGFB2;NAPSA;DTNA;SHFM1;H3F3A;RDX;LSM1;ISG15;NMI;LSM5;RPS27;LPAR6;LYPD6B;CDC16;FAM175A;CDK1;FGFR1OP;RPS20;TRMT…
APEX1 (human)	111/1373	0.940585	1	0.00153812	0.00470484	0.318357	-0.0195004	VPS29;TUSC3;POP4;UBE2D3;GMNN;IFIT1;TOMM20;HS6ST2;RPS14;RASSF1;CDC26;KDR;CYP1B1;RPL37;RPS10;TIPIN;RPS9;MIA;LMO2;CNPY2;RBP7;MRTO4;HMBS;ACOT1;RPL27;FLYWCH2;PPIH;NUPR1;MXRA7;PPIA;ABCG2;SNRPB;GPM6A;DDX4;RPF2;RPAP2;TTBK1;TMEM121;ERI2;PLEK2;NAE1;ATG5;MCTS1;OST4;FIS1;RPL41;HACE1;UBE2B;ISG15;FAM136A;BSPRY;TMEM98;KLHDC8A;MPHOSPH10;NIT2;RPS23;MRPS17;FASTKD2;SCHIP1;QPRT;ADK;WDR43;SHD;HERPUD1;MED11;UIMC1;WHSC…
PCBP1 (human)	110/1360	0.939067	1	0.00158941	0.00481451	0.310681	-0.0195319	IRS2;RPL7;NRBP2;CDH2;SOX18;CHCHD7;CYP1B1;HOXA1;PHLDA2;ARHGEF40;NUDT14;SLC16A3;PUS3;HES6;ST6GAL2;NKX6-2;KCNH8;SOX11;CYBA;CDYL;POU3F1;TMEM80;THOC7;RUNX1;CCNE2;ZFP41;CRYZL1;EHBP1L1;PSME2;PKDCC;MAOA;DNAJC22;BRCC3;RASGRP2;KLK8;TMEM121;RAP1B;CHST15;TSPAN4;ANKRD10;SKIL;SIVA1;H3F3A;PBX3;NR1D2;BBIP1;LSM5;EFNA1;RHEB;BHLHE40;SP5;FGFR1OP;CNIH2;B4GALT2;HMGB2;PCSK4;HSPB11;ELAVL2;KHK;ZCWPW1;JPH3;HEY1;CASP3;TNFA…
KLF5 (human)	114/1445	0.96985	1	0.00281754	0.00726505	0.645227	-0.0197527	RFESD;IRS2;RPL7;RPS16;SNRPD1;CHCHD7;NAMPT;MYB;RPL36;RPL35;FBXO3;OBFC1;PHLDA2;ARHGEF40;SLC16A3;HES6;ST6GAL2;NKX6-2;IGFBP4;EPHA8;RFX3;SOX11;CDYL;MED6;ATP5J2;CCNE2;CLNS1A;SUB1;EHBP1L1;SNRNP25;PHPT1;PPIA;MAOA;ZCCHC9;DNAJC22;RASGRP2;ADAMTS10;MTDH;SOCS2;SYCE2;ALDH3B1;CHST15;SKIL;SERF2;XRCC2;MRPL28;LSM5;OCEL1;AIF1L;CCT6A;EFNA1;CXCL12;PSMG3;UBA3;UBA2;HNRNPC;MXD3;CD40;COX7B;MTMR11;RPLP0;PRKAG2;HSPB11;LFNG…
GATA6 (human)	115/1447	0.96383	1	0.00216794	0.00603927	0.544044	-0.020043	VPS29;UBE2D3;ARPC5L;ANTXR2;CDH9;RCBTB2;UXT;PPP1CC;LAPTM4A;CYSLTR1;PSMD7;RPS19;SOX17;KPNA4;RPL37;PIM2;VRTN;PDK1;TMEM194B;ACSL3;THNSL1;MYL1;MORF4L2;MRTO4;EHBP1L1;GEMIN8;ASF1A;BEX4;IDI1;COX16;ARL6;ZC4H2;MGST1;CUL1;ATP5J;LPAR4;SAMSN1;RPAP2;CDKN2AIP;MRPL11;PGBD1;BAG2;MAP2;BRIX1;MPDZ;GPM6B;BTF3;ZRANB2;DTNA;GREB1;TBCA;FERMT1;FAM111A;CDK7;PTPRB;LPAR6;FAM187B;ECHDC1;UBA3;GNB4;PIR;TADA1;TNFAIP6;SCHIP1;DUSP…
POU2F1 (human)	114/1399	0.931296	1	0.00103986	0.0035265	0.284813	-0.0202726	N6AMT1;RPL34;TNC;IFIT1;HS6ST2;PPP1CC;RGS2;BZRAP1;GNAT2;FBXO4;BANF1;KPNA4;NBN;PIM2;SEPHS1;PITX2;TMPO;RPS12;SCN1A;HES6;TIPIN;FBXO16;RPS6;IFRD1;UBE2E1;ACYP1;ACSL3;POU3F4;SUB1;CRYZL1;EPHA1;SRSF7;CALCA;UQCRB;KCNE3;CDCA4;CDCA7;COX7A2;MRPL13;RPAP2;SKA2;FUT9;MAP2;TSPAN7;PGK1;SKIL;MCTS1;TIA1;FZD2;HELQ;DTNA;GADD45A;MEMO1;ISG15;ZFHX4;BSPRY;FUBP1;ID2;CDC16;CDK14;TNFAIP6;CNRIP1;SCHIP1;DUSP19;PHF6;UPK1B;GLIPR2…
CBEPA (human)	108/1366	0.964173	1	0.00338036	0.0083045	0.561761	-0.0204956	TMEM200A;NRM;BZW1;ETS1;RCBTB2;SCGN;BZRAP1;TNFSF11;CHCHD1;WLS;HES6;STARD4;LAG3;GBP7;EIF1AX;LMO2;UBE2E1;CYP39A1;FNDC4;ARMCX2;SUB1;MFNG;S100A6;COL4A5;YME1L1;NUPR1;HOXB7;MGST1;FAM109B;KLK8;ADAMTS10;ORC4;BAG2;PDCD10;TSPAN7;SERPINH1;ANKRD10;APOE;GRIA3;GPM6B;GRIA4;GREB1;PBX3;NR1D2;FLI1;AIF1L;YRDC;FAM111A;POLA2;LHX1;PKIA;ID2;BHLHE40;NDUFAF2;PLCH1;SERPINI1;HNRNPC;EIF4G3;CDK14;GPSM1;ZMYND19;SCHIP1;IER3IP1;…
UBTF (human)	119/1493	0.963511	1	0.00166968	0.00494632	0.552598	-0.0205406	RPL32;HSF2BP;ELK3;HOXA9;TATDN1;GNAT2;CAPN2;FBXO3;RPL38;ARHGEF40;TOR3A;HES6;NKX6-2;WNT5A;VASH2;ACSL5;CNPY2;CDYL;TMEM80;GABRG1;ZFP41;SARNP;SMS;PSME2;FAM76B;HOXB8;SRSF7;TRIB2;DDX4;FAM109B;CPLX2;MRPL12;RASGRP2;PCDH18;UQCRH;PGBD1;DPH3;TSPAN4;WNT3;FANCL;CBX1;ISG15;HSPA12B;FLI1;CXCL12;TMEM98;DLG4;SP5;TADA1;PLCH1;CNIH2;MDM1;CEP57;GPSM1;MOXD1;MOCS2;FLT1;SRXN1;TNFAIP6;MTMR11;OLA1;ADK;HERPUD1;LFNG;DTWD1;SER…
MIR138 (human)	109/1356	0.94663	1	0.00200416	0.00565367	0.376078	-0.0206269	FAM89B;MAML2;CSN3;HSF2BP;RPL7;RASSF1;RPS17;INSC;CAPN2;PHLDA2;RPP38;TOR3A;ST6GAL2;LMO2;ZFP2;THOC1;ESCO2;PDYN;ZFP41;MFNG;RFX4;S100A6;FAM76B;EPHA1;SKAP2;DDX4;KCNE3;CEND1;DTX3;TAPBPL;MTDH;ANAPC11;PGBD1;PDZD4;RAP1A;TSPAN4;BRIX1;KCNN4;GRIA4;OST4;FZD2;GADD45A;RDX;RAB27B;NTAN1;FLI1;TMEM199;POLA2;CXCL12;DLG4;UBA2;NIT2;ZMYND15;MIPEP;SCHIP1;WDR4;NCAPG2;HMGB3;ECE2;PRSS23;MEOX1;SPRED1;SUMO3;MCF2L;CASP2;WHSC1;…
ESR1 (human)	120/1513	0.968745	1	0.00187054	0.00535422	0.651006	-0.0206717	PANK4;OSGEPL1;RFESD;RASEF;ARPC5L;KAT5;RPS19;CDC26;OIP5;MIA;THOC1;BOLA1;CNPY2;EML1;RBMXL1;NEIL2;CCNE2;MRTO4;HMBS;S100A6;SRSF3;RPL24;NUPR1;EPHA1;SRSF7;IDI1;RNASEH2B;GYPC;CABP4;CORO1A;SOCS2;RAP1B;PRDX2;EMG1;CHST15;TSPAN4;APOE;ACBD7;OST4;NAPSA;TIA1;PNPT1;NR1D2;OSGIN2;OCEL1;GNB2L1;COPS4;LSM7;TDP2;FBXL3;HNRNPC;RPS24;RPS23;COX7B;COX4I1;DPY30;ECE2;WDR43;HERPUD1;MED11;GNGT2;NUDCD1;SUMO1;TNFAIP8L1;TMED2;TK…
KLF13 (human)	115/1453	0.967676	1	0.00245718	0.00660896	0.635819	-0.0208916	FAM89B;RASEF;WDR86;EPX;ETS1;RASSF1;FBXO5;SLC16A3;NUDT14;VRTN;PUS3;KCNH8;EPDR1;CNPY2;RPSA;SOX11;ACSL3;ESCO2;TMEM80;GABRG1;TRAIP;ARMCX3;MFNG;EHBP1L1;S100A6;PSME2;FAM64A;S100A4;NUPR1;HOXB7;CALCA;MAOA;CABP4;BTF3L4;WNK4;LYPD2;WDR61;TAPBPL;RASGRP2;KLK8;ADAMTS10;SKA2;ORC4;PDCD10;S100A16;MED31;TSPAN4;SKIL;PRPH;NAPSA;CBX3;CBX1;WDYHV1;SMARCA1;LSM5;CXCL12;TMEM98;CDK4;LYPD6B;BHLHE40;SERPINI1;EIF4G3;RPS21;CEP…
SP1 (human)	113/1406	0.950032	1	0.00168048	0.00494632	0.419017	-0.0214786	SEMA5A;IRS2;RPL7;NRBP2;CDH2;SOX18;CHCHD7;CYP1B1;HOXA1;PHLDA2;ARHGEF40;SLC16A3;NUDT14;HES6;ST6GAL2;NKX6-2;KCNH8;CYBA;SOX11;CDYL;POU3F1;RUNX1;CCNE2;ZFP41;DOK5;RFX4;CRYZL1;EHBP1L1;PSME2;PHPT1;PKDCC;PSMD13;CDCA4;MAOA;DNAJC22;BRCC3;RASGRP2;KLK8;ADAMTS10;TMEM121;PDZD4;TSPAN6;CHST15;TSPAN4;ANKRD10;SKIL;SIVA1;H3F3A;PBX3;NR1D2;BBIP1;LSM5;HSPA12B;EFNA1;RHEB;BHLHE40;SP5;FGFR1OP;CNIH2;B4GALT2;HMGB2;HSPB11;PC…
TEAD2 (human)	119/1486	0.958581	1	0.00143745	0.00444045	0.518466	-0.0219318	CNTFR;PDCD6;ELK3;CHCHD7;MYB;MYEOV2;FBXO3;EPHB4;RPS13;ARL6IP6;PUS3;HES6;TIPIN;NKX6-2;TPM1;IFRD1;POU3F4;RUNX1;RFX4;TRIM13;COL8A2;COL4A5;PSME2;FLYWCH2;HOXB7;TRIB2;MAGEL2;BTF3L4;CUL1;DNAJC22;FAM109B;ATP5J;NMD3;RASGRP2;KLK8;CORO1A;UQCRH;ORC4;FIGNL1;ALDH3B1;TSPAN4;ANKRD10;WNT3;FZD2;DTNA;CAV2;CBX3;H3F3A;MRPL28;MEMO1;NMI;FANCB;MAFB;STAG2;DLG4;RHEB;ID2;CNIH2;FBXL5;MXD3;SPRN;OGFR;GPSM1;B4GALT2;FKBP10;NXT1;…
MIR133B (human)	122/1500	0.940835	1	0.000748349	0.00265324	0.363962	-0.0221971	PANK4;N6AMT2;TOMM20;NUBP1;NDST2;SLC25A41;CAPN2;FBXO3;MYEOV2;PHLDA2;WLS;NKX6-2;EPHA8;LMO2;CYBA;TMEM80;TRAIP;FNDC4;SOAT1;TBPL1;IDI1;CALCA;NXPH3;ARL3;ZC4H2;ARL1;FAM109B;ATP5J;DTX4;RPF2;ADAMTS10;TTBK1;PGBD1;SOCS2;MED30;PGK1;TSPAN4;NAE1;PROM1;SOCS4;OST4;FZD2;PRRT2;TIPARP;CBX3;RDX;HSPA12B;FLI1;AIF1L;TMEM199;CYP26A1;FAM111A;KLHDC8A;RHEB;NDUFAF2;ECHDC1;HNRNPC;MDM1;ISY1;MRPS17;B4GALT2;MTMR11;SUV39H1;ITGAE…
JDP2 (human)	120/1488	0.950969	1	0.00109367	0.00359184	0.456782	-0.0229643	SEMA5A;POP5;TMEM200A;ATP5C1;SAT1;ETS1;KDR;BAALC;VRTN;FAM19A4;STARD4;ZFP2;ACSL4;FRMD4B;SEPP1;CCNE2;CLNS1A;MORF4L2;SNRNP27;TBPL1;YME1L1;ERH;SNRPE;SNRPB;PSMD10;GPM6A;UQCRB;GYPC;RRAD;MRPL18;ARL1;DNAJC24;KLK8;MTMR6;MED30;MAP2;PRDX1;ALDH3B1;PMVK;DPH5;WNT3;GPM6B;SERF2;GRIA4;SLMO2;TGDS;CDC7;OSGIN2;HOPX;BSPRY;CCT6A;MAFB;LPAR6;NACA;PKIA;TRMT11;XKR5;ISY1;PCSK2;CD40;SRXN1;SCHIP1;OLA1;PPWD1;CLEC14A;HMGB1;EFCA…
HLF (human)	1/54	0.994619	1	0.959325	0.974949	4.25985	-0.0229858	SSBP2
TEAD4 (human)	108/1354	0.955135	1	0.00262749	0.00698414	0.508157	-0.023326	SEMA5A;IRS2;NRBP2;SOX18;CHCHD7;INSC;PHLDA2;ARHGEF40;NUDT14;HES6;ST6GAL2;NKX6-2;IFRD1;RFX3;SOX11;CYBA;CDYL;THOC7;RUNX1;MORF4L1;ZFP41;MFNG;RFX4;CRYZL1;EHBP1L1;PHPT1;PPID;PKDCC;PSMD13;MAOA;CDCA4;BRCC3;RASGRP2;CORO1A;UQCRH;TMEM121;ORC4;TSPAN4;ANKRD10;SKIL;GRIA3;H3F3A;PBX3;MEMO1;NR1D2;BBIP1;HSPA12B;STAG2;ID2;BHLHE40;DCHS1;OGFR;GPSM1;ZMYND19;HMGB2;15-SEP;PCSK4;HSPB11;LFNG;ZCWPW1;JPH3;HEY1;TSPO;RAC3;LRR…
LEF1 (mouse)	144/1730	0.917235	1	9.79215e-05	0.000492766	0.277874	-0.0240058	TMEM183A;MAML2;HHIP;DSCC1;CIB2;EPX;YARS2;RPL9;LAPTM4A;DACH1;NKX1-2;TBC1D10C;BAALC;PIM2;NUDT14;VPS36;TMPO;PUS3;ATP6V1G1;ALG6;FST;WNT5A;RPS6;LMO2;EBF1;ACSL5;CYBA;ESCO2;POU3F4;ATP5J2;KATNAL2;MORF4L2;HOXB4;S100A6;SNRNP27;SRSF3;FAM64A;HOXB2;NUPR1;HOXB8;TRIB2;MTAP7D3;SHC4;PFKFB1;CALCA;NMD3;TAPBPL;BRCC3;MRPL12;SKA1;TMEM121;MTDH;RDH11;TMEM29;MCTS1;NDFIP2;HELQ;ZFP759;TGDS;IRGM1;TBCA;FLI1;HOPX;BST2;FAM111A…
REL (mouse)	142/1752	0.958895	1	0.000322572	0.00127395	0.581575	-0.0244106	MAML2;RPL31;DSCC1;IRS2;PSMD6;HOXA9;TATDN1;RPS16;SALL2;CDH2;MYB;NKX1-2;HOXA3;RPL35;HOXA2;MYEOV2;VPS35;NUDT14;UBE2E3;RPL22;THNSL1;RUNX1;CYP39A1;PACRGL;1810037I17RIK;RRAGB;HOXB3;FLYWCH2;FAM76B;CTXN3;EIF1B;SKAP1;HOXB5;DDX4;UGT8A;RRAD;MAOA;ZFP867;ECSCR;WNK4;SLCO1A5;MRPL12;RASGRP2;KLK8;MTMR6;PRDX4;MED30;DPH3;NDN;TMEM29;MPDZ;SKIL;PLK4;PRRT2;PCDH20;RAB39B;BBIP1;FAM136A;GNB2L1;AIF1L;FGF17;BST2;YRDC;GM8817…
FEV (human)	11/172	0.927754	1	0.460838	0.544627	0.326296	-0.0244684	PRTG;HES6;COL3A1;TTC21B;H3F3A;RDX;FAM175A;ACSL5;FGFR1OP;RPF2;ATG5
Pax6 (human)	11/169	0.917842	1	0.439012	0.5276	0.33352	-0.0285926	COPS4;ACBD7;MTRF1;MAGOH;TEX11;HMBS;RANGRF;FAM64A;EIF4G3;TPD52L2;CORO1A
SREBF1 (human)	218/2587	0.936109	1	6.11359e-07	6.81228e-06	0.439097	-0.0289909	PANK4;RPL32;RPL34;HHIP;ARPC5L;RPL9;RPL7;RASSF1;SOX18;CYP1B1;MYEOV2;VPS36;HOXA5;FAM19A4;ATP6V1G1;METTL1;SERPINF1;ACSL4;GTPBP8;TMEM80;THAP2;ARMC1;HMBS;TRIM13;RPL24;TBPL1;FLYWCH2;CTXN3;GPM6A;GYPC;CDCA4;MAOA;CEND1;MRPL12;MTDH;PRDX4;PRDX1;FIGNL1;MIER1;TSPAN4;SERF2;EGR2;NAPSA;GREB1;MRPL27;MRPL28;NR1D2;COL1A1;CYP26A1;STAG2;TMEM98;MPHOSPH10;PLCH1;TMEM151A;FKBP10;CD40;OLA1;HERPUD1;LFNG;GUK1;TNFAIP8L1;TSPO…
HINFP (human)	257/3047	0.95087	1	4.58311e-08	7.94406e-07	0.625741	-0.0315235	RPL32;SOX1;SOX17;RPS18;INSC;HOXA3;CYP1B1;FBXO3;THSD7A;HES6;ST6GAL2;GBP7;GIN1;SERPINF1;EBF1;PDYN;RUNX1;FAM133B;CCDC80;KATNAL2;RFX4;SUB1;CRYZL1;FLYWCH2;FAM64A;HOXB1;MXRA7;HOXB7;SLBP;DCUN1D5;CDCA4;RRAD;MGST1;CEND1;BRCC3;ADAMTS10;SKA2;FIGNL1;ST8SIA4;CHST15;TSPAN4;SERPINH1;ARSI;KCNN4;GPM6B;FZD2;PRRT2;DTNA;TIPARP;H3F3A;GREB1;PBX3;RAB27B;NR1D2;NMI;BBIP1;SMARCA1;HSPA12B;OCEL1;STAG2;ID2;FBXL5;OGFR;PCSK2;H…
STAT1 (mouse)	5/68	0.762355	1	0.396249	0.485221	0.119918	-0.032539	TGTP1;CEBPD;CCL2;ACP1;PSMB9
HNF1B (human)	6/90	0.847254	1	0.460345	0.544627	0.198129	-0.0328407	GAP43;NDUFB6;FAM184B;BRIX1;B9D1;CTXN3
SND1 (mouse)	6/90	0.847254	1	0.460345	0.544627	0.204443	-0.0338873	EXOSC7;PGBD1;EDN2;GUK1;EMP3;ACYP1
E2F1 (human)	362/4207	0.941197	1	2.72728e-12	1.41818e-10	0.615836	-0.0373215	PANK4;VPS29;TMEM183A;RPL31;TRIL;HHIP;ARPC5L;GABPB1;RPL9;RPL7;RPS19;PPP4R2;SOX18;CHEK1;INSC;MYB;CYP1B1;FBXO3;RPL38;TMPO;PDK1;TRIM23;HES6;TMEM194B;TIPIN;ST6GAL2;EPHA8;SERPINF1;IFRD1;RFX3;GTPBP8;YOD1;SOX11;TMEM80;EML1;MRPS18C;RUNX1;CYP39A1;MYL1;MIP;HOXB4;YME1L1;FLYWCH2;FAM76B;TMEM126B;SLBP;RRAD;MRPL18;MGST1;CDCA7;ZBTB1;MRPL12;ADAMTS10;SKA1;ANAPC11;MAP2;FIGNL1;TSPAN6;MIER1;TSPAN7;STXBP6;GPM6B;FIS1;EG…
Arnt (mouse)	8/139	0.948962	1	0.594473	0.657715	0.770754	-0.0403773	LSM6;ATCAY;VAMP7;GM14139;SLITRK2;ANXA3;CBX3;NUP43
SOX9 (human)	5/105	0.970085	1	0.751286	0.797283	1.40372	-0.0426334	ZBP1;FASTKD2;UIMC1;SNHG4;PATL2
CPEB1 (human)	1/47	0.989398	1	0.93884	0.957248	5.07009	-0.0540418	ATAD1
TAL1::TCF3 (human)	1/45	0.987132	1	0.931282	0.952655	4.51665	-0.0584996	LIN28B
IRF7 (human)	5/99	0.956667	1	0.706168	0.757128	1.36472	-0.0604576	RPAIN;QPRT;ZBTB26;MTIF2;RPS27A
NR4A2 (human)	5/79	0.863784	1	0.51815	0.59001	0.486887	-0.071296	DTNA;CETN2;ACTL6A;HCRTR2;SPC24
Tcfcp2l1 (mouse)	2/17	0.472915	1	0.292007	0.370724	0.0975003	-0.073012	VAMP7;POU3F1
NFE2L2 (human)	5/84	0.896197	1	0.570098	0.632991	0.701622	-0.0768945	MAGOH;RPLP0;NME2;PROM1;NME1
RORA_2 (human)	1/42	0.982793	1	0.918159	0.942321	4.59094	-0.0796824	ARL6IP6
ESR2 (human)	4/80	0.944338	1	0.705822	0.757128	1.44006	-0.082474	EDN2;FAM195B;MRPL28;TMCO1
NCOA1 (human)	5/79	0.863784	1	0.51815	0.59001	0.642143	-0.0940305	GLTPD2;GRM6;DEK;LSM3;PHF19
IRF1 (human)	1/39	0.976994	1	0.902531	0.929339	4.99395	-0.116235	B9D2
MAFB (human)	4/63	0.843787	1	0.528509	0.595502	0.692231	-0.117579	CEP57;EIF3I;HOXB1;SFT2D1
NFIL3 (human)	3/62	0.933354	1	0.718589	0.767808	1.77478	-0.122407	HORMAD1;BBIP1;SSBP2
TBX5 (human)	2/51	0.955469	1	0.808956	0.841314	3.11495	-0.141897	ALDH3B1;MRPL54
NFE2L1 (human)	4/65	0.860725	1	0.551994	0.617284	0.947811	-0.142153	RWDD1;PPP1CB;CXCL12;CHCHD6
NR2C2 (human)	4/66	0.868588	1	0.563501	0.627901	1.09917	-0.154858	EMG1;POLR3GL;SNRPD1;APOE
PDX1 (human)	3/55	0.892739	1	0.643795	0.699875	1.76044	-0.199741	SLC7A7;CABP4;MBIP
MYCN (human)	3/42	0.756262	1	0.471221	0.548233	0.884004	-0.246962	NEDD1;LSM7;TTC33
SP4 (human)	3/42	0.756262	1	0.471221	0.548233	0.93469	-0.261122	MMD;KDR;MEMO1
SMAD3 (human)	2/43	0.916094	1	0.730537	0.777909	3.04177	-0.266568	HAS2;SOX11
CBX5 (human)	3/40	0.725949	1	0.441358	0.5276	0.883729	-0.283037	IFNGR1;GTPBP10;RPS27L
EBF1 (mouse)	2/22	0.614423	1	0.396575	0.485221	1.08236	-0.527186	VAMP7;DRG1
Mycn (mouse)	1/20	0.855342	1	0.705334	0.757128	5.30356	-0.8287	VAMP7
PPARG::RXRA (mouse)	1/12	0.686447	1	0.530608	0.595502	4.29631	-1.61638	VAMP7
GABPA (mouse)	1/12	0.686447	1	0.530608	0.595502	4.51584	-1.69898	VAMP7
Evi1 (mouse)	1/11	0.65462	1	0.502483	0.578505	4.76521	-2.01902	VAMP7
T (mouse)	1/11	0.65462	1	0.502483	0.578505	4.85403	-2.05665	VAMP7
Pax5 (mouse)	1/10	0.619565	1	0.472675	0.548233	4.34597	-2.08058	VAMP7
Pou5f1 (mouse)	1/10	0.619565	1	0.472675	0.548233	4.46917	-2.13957	VAMP7
Pax4 (mouse)	1/10	0.619565	1	0.472675	0.548233	4.57277	-2.18916	VAMP7
