# Supplementary material for: E2F4 regulates transcriptional activation in mouse embryonic stem cells independently of the RB family
Source: Nat Commun. 2019 Jul 3;10:2939. doi: 10.1038/s41467-019-10901-x (PMC6610666; doi:10.1038/s41467-019-10901-x)
Supplement: Supplementary file 5 — Supplementary Data 3 [file 41467_2019_10901_MOESM5_ESM.xlsx]

## Sheet: Supplementary Table 3
Supplementary Table 3: Enrichment of TRANSFAC motifs in the promoter regions of genes upregulated in E2F4KO mESCs relative to WT
Term	Overlap	P-value	Adjusted P-value	Old P-value	Old Adjusted P-value	Z-score	Combined Score	Genes
TCFAP2A (human)	202/1367	1.3222e-06	0.000215518	1.46392e-20	5.96548e-19	-1.7514	23.7074	CPNE5;HS6ST1;TMEM92;DPYSL4;ZXDC;PIP4K2A;SOX8;FAM65A;DIP2C;BVES;SCN1B;FBXO2;FNDC3B;PRKCA;EBF4;HSPG2;DKK3;ADCY9;WDR81;LPPR3;SIK1;TTLL12;ZFPM1;NGEF;LLGL2;FOXG1;SDC3;PRDM14;PDGFA;GATA2;MED12L;ABO;PRDM16;HIVEP1;RREB1;RIMKLB;TMEM184B;CADM4;ACE;FZD5;GADD45B;FAM78A;SETD1B;TRERF1;MED13L;MEX3B;SLC6A8;COL9A3;RCOR2;GABRB3;NRP1;CITED1;C2CD2;PTPRM;BMI1;TRIM8;TRIM7;FAM102A;RNF152;CGNL1;CHST8;TEAD4;TMEM150A;SPHK…
ZNF148 (human)	230/1591	1.24495e-06	0.000215518	2.77574e-22	3.98155e-20	-1.73647	23.6097	SERPINE1;LCTL;HS6ST1;TMEM92;DPYSL4;ZMIZ1;ZXDC;FBXO6;MAGEA5;SLC12A7;MAGEA4;CMKLR1;UNC5A;ISLR2;HNF1A;UNC13D;DKK3;INPP4B;CLDN4;PRKAR1B;WDR81;TFR2;HECW2;LGALS12;PADI2;TTLL12;NGEF;SLC45A4;NLRX1;FOXG1;CLCNKB;CLCNKA;PDGFA;GATA1;INPP5D;FLRT1;PRDM16;KCNN2;ZBTB7B;RREB1;B4GALNT2;ATP6V1C2;ZBTB7C;PROM2;STAT5A;GSDMD;WWTR1;CADM4;ACE;CDSN;TMEM86B;LRRN2;FAM78A;ABCA3;TRERF1;DAZL;SLC6A8;SNAI1;SFXN3;COL9A3;FXYD5;RCO…
TEAD2 (mouse)	226/1591	5.50832e-06	0.00059857	4.71348e-21	2.20514e-19	-1.70842	20.6877	CPNE5;DCAF5;HS6ST1;DCAF6;LIPE;GM608;CREB3L3;PEG10;FAM53B;FAM65A;UBASH3A;RNF111;CMKLR1;GPR179;FBXO2;ISLR2;ANK2;EBF4;SYTL3;DKK3;RBP4;CLDN4;PRR12;D330045A20RIK;GRID2IP;CLCNKA;PDGFA;BAZ2A;GATA2;GIGYF2;MED12L;NKAIN1;RNF216;PRDM16;HIVEP3;TNRC18;ZBTB7B;RIMKLB;RREB1;STAT5A;CADM4;FZD5;ZFP516;ABCA3;NFATC2;L1CAM;TRERF1;PRRC2B;MED13L;MOV10;SLC6A7;MEX3B;TREML2;CYP1A1;TMCC3;C030039L03RIK;NRP1;GPR21;DENND1A;PTP…
SP1 (human)	202/1406	8.72732e-06	0.000711277	2.43032e-19	7.92283e-18	-1.72557	20.1013	CPNE5;HS6ST1;DPYSL4;ZMIZ1;ZXDC;SOX8;FAM65A;DIP2C;SLC12A7;MAGEA4;EPHA4;SLC35C1;FNDC3B;ISLR2;HSPG2;DKK3;ADCY9;PRKAR1B;WDR81;KCNQ2;LPPR3;SIK1;ULK1;TTLL12;ZFPM1;LLGL2;MACF1;LPAR1;PDGFA;GATA3;ABO;TSPAN9;PRDM16;HIVEP1;ZBTB7B;RREB1;RALGDS;RIMKLB;CADM4;ACE;IQSEC2;FZD5;IQSEC1;FAM78A;SETD1B;ABCA3;TRERF1;TMEM198;MED13L;MEX3B;SLC6A8;COL9A3;RCOR2;CITED1;C2CD2;KCNC4;BMI1;AP2A2;TRIM8;FAM102A;REV3L;RNF152;TEAD4;…
NR5A2 (mouse)	243/1748	1.15351e-05	0.000752087	1.58225e-21	1.28953e-19	-1.64341	18.6857	GM15455;APP;GM166;LCTL;CLDN2;AQP3;PBLD2;LGALS3;RINL;NIPAL3;XLR4B;FAM53B;FBXO6;MFSD2B;ACAD10;NCKAP5;ACAD12;PAQR9;ACSL1;ENTPD5;FBXO2;SLC35C1;PRKCA;PHKA1;HSPG2;TCL1;CLDN3;KATNAL1;TTLL13;PADI2;GM11545;CCDC87;PRR12;NGEF;GTSF1;D330045A20RIK;SLC45A4;SLC45A3;TTYH2;TMEM63C;MYCBP2;PDGFA;2410137M14RIK;PPL;RAB11FIP1;APOD;HIVEP3;ATP6V0A4;ARSG;APOB;TMEM86B;IQSEC1;ABCA3;FZD9;NFATC2;PARVB;PRRC2B;TMEM198;EHD1;MOV…
MZF1 (human)	198/1389	1.75879e-05	0.000819095	1.22014e-18	3.61606e-17	-1.65867	18.1596	ABAT;PKD2L1;NYNRIN;LIPG;SOX8;FAM65A;NCKAP5;SLC12A7;CMKLR1;PRKCH;MTUS1;ISLR2;MYO7A;EBF4;DKK3;WDR81;TFR2;SFRP5;KCTD12;GTSF1;PRR14;NGEF;TEX264;TRANK1;PDGFA;GATA1;GIGYF2;CRHR2;TRPM1;EPB41L1;FLRT1;CMYA5;ATP6V0A4;KCNN2;ZBTB7B;APOB;RREB1;RALGDS;PPARGC1B;ATP6V1C2;GSDMD;STAT5A;CADM4;ACE;LRRN4;MICAL3;BTBD11;L1CAM;CIDEC;FXYD2;HRC;CPEB3;FERMT3;NRP1;TINAGL1;ELN;GPR20;C1QTNF9;WDR45;SLC6A1;LARP1B;MYOM2;MYOM3;TR…
SP1 (mouse)	315/2360	1.68283e-05	0.000819095	2.15041e-25	7.01033e-23	-1.57567	17.3204	LPGAT1;CPNE5;TRRAP;SCT;HS6ST1;RAPGEFL1;GM608;ZMIZ1;DAG1;FDXR;PIP4K2A;SOX8;FBXO6;PTGFRN;FAM65A;AI118078;MFSD2B;SCN1B;TBC1D10B;GAMT;PAQR9;CPT1A;UNC5A;ACSL1;SFMBT2;FBXO2;RFX2;FNDC3B;AFAP1;RC3H1;EBF4;HSPG2;BCR;DOPEY2;ARMC2;TCL1;CLDN3;PRKAR1B;ZFP296;UHRF1BP1;SIK1;BCORL1;PRR12;ZFPM1;LLGL2;SLC45A3;FICD;NEDD4L;PDGFA;PIK3R1;GATA2;NKAIN1;NLN;PGBD5;TSPAN9;PRDM16;HIVEP1;HIVEP3;PIP5K1B;KCNN2;ZBTB7B;RALGDS;RIM…
KLF11 (human)	194/1388	6.85542e-05	0.00279359	1.7729e-17	3.61229e-16	-1.66255	15.9403	SERPINE1;LCTL;TMEM92;DPYSL4;ZMIZ1;FBXO6;MAGEA5;SLC12A7;MAGEA4;CMKLR1;UNC5A;ISLR2;UNC13D;DKK3;INPP4B;CLDN4;PRKAR1B;WDR81;TFR2;HECW2;PADI2;NGEF;LLGL2;SLC45A4;NLRX1;FOXG1;CLCNKB;CLCNKA;GATA1;INPP5D;FLRT1;ZBTB7B;ZBTB7C;PROM2;GSDMD;STAT5A;WWTR1;CADM4;CDSN;TMEM86B;FAM78A;LRRN2;DAZL;SLC6A8;SNAI1;SFXN3;COL9A3;FXYD5;RCOR2;FERMT3;RET;GABRB3;NRP1;TINAGL1;DENND1A;C1QTNF9;PRSS22;PPP3CA;TRIM7;HNF4A;RAC2;RNF152…
E2F6 (human)	187/1358	0.000207719	0.00752404	2.67271e-16	4.5858e-15	-1.6165	13.7068	KCNG1;FOXA1;FHOD3;STEAP3;DGKE;RTKN;PLXND1;ZFYVE9;FRMPD1;NRK;NAB2;KNDC1;DCAF5;SLC4A4;CMIP;ZMIZ1;LIPG;MACROD1;SIRPA;PLCE1;SOX8;FAM65A;DIP2C;PDE8A;BVES;SLC39A4;GAMT;TLE3;CPT1A;SFMBT2;SLC35C1;HSPG2;EML2;UNC13D;OBSCN;PRKAR1B;EIF4E1B;LPPR3;SIK1;TTLL12;DPEP3;NDRG4;H6PD;ABHD3;SLC1A1;HPCA;CLCNKB;ITPR2;PDGFA;CACNA1D;GATA2;FOXO3;NID2;CACNA1H;CRHR2;PIK3R5;RNF216;MYO6;CASKIN1;HIVEP1;KCNN2;NPHP4;NPTX1;PPARGC1B…
TFAP2A (mouse)	222/1663	0.000332558	0.0108414	7.52982e-18	1.75337e-16	-1.5706	12.5785	DMGDH;SCT;WIPF2;FRMPD1;EPRS;AQP3;HS6ST1;RAPGEFL1;NYNRIN;C4A;RINL;AI593442;BVES;SCN1B;TNS1;EPHA4;CPT1A;SP110;GM11544;FBXO2;KRT8;UNC5D;MYO7A;UNC13D;DOPEY2;BCAN;CLDN4;PRKAR1B;ULK1;NGEF;H2-D1;PLA1A;SP140;SDC3;TEX19.1;PPL;CRHR2;APOD;FAM43A;ARSG;SCN3B;B4GALNT3;RALGDS;RREB1;ARSB;PAG1;STAT5A;TMEM184B;LRRN2;NFATC2;BSDC1;L1CAM;POU6F1;BHMT;FXYD2;MYO5B;GPR182;GJB5;MRVI1;FXYD5;CPEB2;ARF3;ARHGAP8;SLC6A1;PRSS22…
KLF4 (human)	200/1485	0.000417329	0.0123681	1.73387e-16	3.14023e-15	-1.59397	12.4037	SERPINE1;LCTL;TMEM92;DPYSL4;ZMIZ1;FBXO6;MAGEA5;SPA17;SLC12A7;MAGEA4;CMKLR1;UNC5A;ISLR2;UNC13D;DKK3;INPP4B;CLDN4;PRKAR1B;WDR81;TFR2;HECW2;PADI2;NGEF;LLGL2;SLC45A4;NLRX1;FICD;FOXG1;CLCNKB;CLCNKA;GATA1;INPP5D;FLRT1;ZBTB7B;ZBTB7C;PROM2;GSDMD;STAT5A;WWTR1;CADM4;CDSN;TMEM86B;FAM78A;LRRN2;DAZL;SLC6A8;SNAI1;SFXN3;COL9A3;FXYD5;RCOR2;FERMT3;RET;GABRB3;NRP1;TINAGL1;DENND1A;C1QTNF9;PRSS22;PPP3CA;TRIM7;HNF4A;…
PCBP1 (human)	183/1360	0.000764652	0.0191751	4.08704e-15	5.79293e-14	-1.60752	11.5357	DGKE;RTKN;ANKRD35;PLXND1;CHPF;CD82;CPNE5;NAB1;NAB2;WWC2;HDLBP;KNDC1;METRNL;HS6ST1;CMIP;NR3C2;RAB43;CCND3;CDH4;DPYSL4;RASSF4;SESN1;ZXDC;CAPN5;LEPR;SIRPA;SOX8;FAM65A;DIP2C;EPHA4;SLC35C1;FNDC3B;DIO3;ISLR2;HSPG2;DKK3;HIC2;FRMD6;ADCY9;WDR81;ULK1;SIK1;LMX1B;TTLL12;ZFPM1;MACF1;NDRG4;LPAR1;NEDD4L;PDGFA;CACNA1D;AK4;GATA3;FOXO3;AK7;ABO;CACNA1H;ATXN1;TSPAN9;ATXN7;AMDHD2;NACC2;PRDM16;CASKIN1;CDH23;HIVEP1;PIP…
ZNF281 (human)	137/986	0.00101213	0.021997	1.88101e-12	1.61371e-11	-1.66188	11.4599	FHOD3;FAAH;PLXND1;ANKRD35;ATP8A1;METRNL;HS6ST1;CMIP;MYLK;ZMIZ1;RASSF4;CAPN5;ZXDC;GGT1;FAM81A;LDOC1;RUNDC3A;UNC13D;KCNQ2;ADAM8;ULK1;TTLL12;SEMA7A;BRSK2;H6PD;FICD;LPAR1;PDGFA;CACNA1D;GATA3;GATA2;LPP;CACNA1H;CRHR2;ARHGAP22;SCUBE3;ATXN1;BAG3;TSPAN9;NACC2;PRDM16;HIVEP1;ST8SIA5;RREB1;S100A11;BCL9L;GSDMD;ZFHX3;MAGEE1;IQSEC2;CBX4;FAM78A;BDNF;VDR;WFS1;TBCD;TRPV2;DAZL;MEX3B;UBXN11;BCL6;WNK3;SNAI1;ECHDC3;CO…
MYOG (mouse)	221/1675	0.000653589	0.0177558	2.94336e-17	5.64433e-16	-1.55675	11.4157	AHCYL2;SEC1;ABAT;MYLK;LIPE;RINL;CREB3L3;PSMD3;ZXDC;SLC12A7;PDK2;TNS1;SLC6A13;ISLR2;UNC13D;BCAN;HOXB9;SFRP5;MALL;PADI2;PRR12;LETMD1;NGEF;GTSF1;LLGL2;SLC45A4;AIRE;SP140;NEDD4L;APCDD1;TRPM1;TSPAN9;FLRT1;INPP5J;SCN3B;PPARGC1B;STAT5A;MYH7B;AFAP1L2;TMEM86B;ACE;ABCA3;MICAL3;NFATC2;PARVB;D630003M21RIK;AA415398;SLC6A7;BHMT;CABYR;FXYD2;GPR182;MRVI1;SFXN2;COL9A2;NRP1;DENND1B;TINAGL1;TCSTV3;ELN;WFIKKN2;PTPRM…
SP3 (human)	179/1332	0.000925784	0.0215575	9.33069e-15	1.26742e-13	-1.59619	11.1492	FHOD3;DGKE;PLXND1;CHPF;CD82;ANKRD35;NAB2;WWC2;HDLBP;KNDC1;METRNL;HS6ST1;CMIP;MYLK;RAB43;CCND3;CDH4;DPYSL4;SESN1;CAPN5;ZXDC;LEPR;SOX8;DIP2C;SLC12A7;SCN1B;MAGEA4;ACSL1;SLC35C1;DIO3;ISLR2;HSPG2;DKK3;HIC2;VMAC;ADCY9;FRMD6;PRKAR1B;WDR81;SIK1;ULK1;LMX1B;TTLL12;ZFPM1;NGEF;MACF1;NDRG4;SDC3;LPAR1;NEDD4L;PDGFA;CACNA1D;GATA3;FOXO3;AK7;CACNA1H;RAB11FIP1;TSPAN9;AMDHD2;CASKIN1;CDH23;HIVEP1;NPTX1;ZBTB7B;RIMKLB;…
MIR138 (human)	180/1356	0.00157292	0.0301631	2.13672e-14	2.67912e-13	-1.56193	10.082	CHRM3;NAB1;SPATA20;AQP3;EFTUD1;SLC8A2;C4B;ARHGAP44;C4A;VPREB1;GRB14;FCGRT;CAPN5;SPA17;GGT1;MAGEA4;GPR179;PPP1R16B;UNC5CL;DGAT2;UNC5A;ACSL1;SPNS2;ACOT11;PRKCA;LAX1;UNC13D;MYL4;INPP4B;CLDN4;PRKAR1B;FNDC1;RUFY4;KCNQ2;TNIK;BCORL1;IDO2;NDRG4;SEMA7A;TEX264;ABHD3;NOTCH4;SDC3;AK4;GATA1;PIK3R5;ARHGAP22;TRPM2;TPO;PDCD11;AMDHD2;INPP5D;UBC;SLC38A7;THEM5;EIF4EBP3;HIVEP3;KCNN2;A2M;B4GALNT2;RALGDS;STRA6;BCL9L;T…
ELF3 (human)	196/1488	0.00142747	0.0290847	2.61826e-15	3.87979e-14	-1.53748	10.0734	CLEC10A;TMEM92;ZFYVE26;TNS4;ACAD10;GPR179;SP110;STARD8;SLC35C1;MTUS2;KRT7;DLEC1;MYO7A;BCR;RNF128;PRKAR1B;TEP1;LGALS12;ZFPM1;CCNO;PRR14;PLA1A;PTGES;SLC5A1;CRHR2;PIK3R5;SEC14L3;XRRA1;SLAMF9;PLAC1;APOB;PPARGC1B;ATP6V1C2;ZBTB7C;ACE;IQSEC1;LRRN4;DCLK2;TRERF1;DAZL;GJB2;FXYD2;WNK3;MRVI1;COL9A2;FERMT3;ERO1LB;TINAGL1;MTMR12;C2CD2;STAB2;AP2A2;LARP1B;RAC2;JAK1;TEAD4;APOBEC2;TACR3;TMEM40;DUSP8;TMC4;SERPINB5;…
ZBTB7A (human)	181/1373	0.00207774	0.0376302	3.16221e-14	3.68171e-13	-1.51091	9.33208	KCNG1;FOXA1;DGKE;ACAA2;CRTC3;CHPF;ANKRD35;CD82;PLXND1;NAB1;WWC2;KNDC1;ISM2;HS6ST1;CMIP;SYDE2;DPYSL4;SLC16A6;PIP4K2A;PLCE1;SOX8;FAM65A;MAGEA4;EPHA4;TLE3;TLE2;FBXO2;FNDC3B;DIO3;RUNDC3A;TLE6;EML2;VMAC;OBSCN;ADCY9;WDR81;COL4A1;HECW2;EIF4E1B;SHPK;KCNQ2;LPPR3;SIK1;LMX1B;NGEF;NDRG4;AIRE;LPAR1;HTRA1;SLC41A1;PDGFA;CACNA1D;TNFRSF11A;FOXO3;NID1;GATA2;ABO;NCKIPSD;ATXN7;AMDHD2;CASKIN1;PENK;HIVEP1;TNRC18;NPTX1…
NFIA (human)	185/1416	0.00276493	0.0429223	3.36898e-14	3.78719e-13	-1.50542	8.86806	KCNG1;TRRAP;ZAN;GUCA1A;CLDN2;CLU;ABCA13;RAPGEFL1;TMEM92;DCAF6;LIPE;TNFRSF8;FBXO6;PTGFRN;MAGEA5;TNS4;UNC5CL;MBNL2;SP110;SPNS2;SLC6A13;MTUS1;DNAJB13;TEX2;SDCBP2;ATG13;SYTL3;UNC13D;EML2;CHIT1;DOPEY2;LMX1A;RUFY4;XPR1;NGEF;PXT1;SLC45A3;CNP;TMEM63C;TEX264;SLC41A2;NOTCH4;CLCNKB;GLIS3;NEDD4L;KALRN;PPL;RASGRP3;PIK3R5;CTIF;ALDH3B2;FAM124A;HRH2;CYP11A1;AMDHD2;INPP5D;PLAC1;VILL;STRA6;RAP1GAP2;STAT5A;BBS1;OSB…
TEAD4 (human)	178/1354	0.00254242	0.0414414	6.57314e-14	6.65859e-13	-1.48245	8.85709	FHOD3;CRTC3;PLXND1;ANKRD35;NAB2;KNDC1;METRNL;CLU;CMIP;MYLK;CCND3;DPYSL4;RASSF4;ZMIZ1;ZXDC;FDXR;LEPR;SIRPA;DIP2C;SLC12A7;SCN1B;TLE2;ACSL1;ISLR2;DIO3;HIC1;DKK3;VMAC;ADCY9;PRKAR1B;WDR81;MADD;LPPR3;SIK1;ADAM8;TTLL12;DGKK;ZFPM1;LLGL2;MACF1;SEMA7A;FOXG1;CLCNKB;LPAR1;PDGFA;ITPR3;CACNA1D;GATA3;FOXO3;CACNA1H;ARHGAP22;ATXN1;RAB11FIP1;TSPAN9;ATXN7;CASKIN1;CDH23;HIVEP1;NPTX1;ZBTB7B;RREB1;RIMKLB;ATP6V1C2;KLHL…
EGR1 (mouse)	209/1617	0.00250697	0.0414414	1.64325e-15	2.55095e-14	-1.47596	8.83907	APP;FAAH;TRRAP;SCT;GM166;SLC4A4;HS6ST1;DPYSL4;ZXDC;ACAD10;COL23A1;FNDC3B;MTUS2;EBF4;EML2;OXCT2A;DOPEY2;PPP1R3F;BCAN;SPINT1;HECA;SIK1;KCTD12;BCORL1;ZFPM1;PTGES;SHMT2;FOXG1;NEDD4L;PDGFA;GATA1;RAB11FIP1;PGBD5;PRDM16;PENK;KCNN2;ARSG;RALGDS;B4GALNT2;RIMKLB;ZBTB7C;VAT1;CADM4;ACE;GADD45B;ZFP516;LRRN2;FZD9;DCLK2;GNG12;FHDC1;PRRC2B;MED13L;CYP1A1;TMCC3;RYR2;MTMR12;B930041F14RIK;PTPRJ;SMG7;RCSD1;AP2A2;TRIM8…
SNAI2 (human)	186/1428	0.00307585	0.0455785	3.67234e-14	3.99061e-13	-1.50089	8.68143	FCGBP;AHCYL2;KNDC1;ARHGAP39;ISM2;AQP3;ACTG2;TMEM92;CMIP;SLC8A2;FAM122B;VPREB1;RINL;HERC2;DPYSL4;CREB3L3;NIPAL2;NIPAL3;DAG1;FAM3B;TNFRSF8;GGT1;SLC12A7;TGM2;SPNS3;IGFBP2;ACOT11;KRT8;PRKCA;HNF1A;MYO7A;TEX2;LAX1;SDCBP2;RUNDC3A;TMEM81;TLE6;PRKAR1B;RUFY4;SHPK;LGALS12;ADAM8;PPEF1;BCORL1;PTGES;SLC45A4;TTYH2;AK1;SLC41A3;SLC5A1;GATA2;CUZD1;PPL;CACNA1H;GIGYF2;CRHR2;PIK3R5;HRH2;TSPAN9;CDH23;EIF4EBP3;NCKAP1L;…
SNAI1 (human)	185/1428	0.00396178	0.0538142	6.7403e-14	6.65859e-13	-1.48856	8.23332	FCGBP;AHCYL2;KNDC1;ARHGAP39;ISM2;AQP3;ACTG2;TMEM92;CMIP;SLC8A2;FAM122B;VPREB1;RINL;HERC2;DPYSL4;CREB3L3;NIPAL2;NIPAL3;DAG1;FAM3B;TNFRSF8;GGT1;SLC12A7;TGM2;SPNS3;IGFBP2;ACOT11;KRT8;PRKCA;HNF1A;MYO7A;TEX2;LAX1;SDCBP2;RUNDC3A;TMEM81;TLE6;PRKAR1B;RUFY4;SHPK;LGALS12;ADAM8;PPEF1;BCORL1;PTGES;SLC45A4;TTYH2;AK1;SLC41A3;SLC5A1;GATA2;CUZD1;PPL;CACNA1H;GIGYF2;CRHR2;PIK3R5;HRH2;TSPAN9;CDH23;EIF4EBP3;NCKAP1L;…
TCF3 (human)	185/1428	0.00396178	0.0538142	6.7403e-14	6.65859e-13	-1.47534	8.16022	FCGBP;AHCYL2;KNDC1;ARHGAP39;ISM2;AQP3;ACTG2;TMEM92;CMIP;SLC8A2;FAM122B;VPREB1;RINL;HERC2;DPYSL4;CREB3L3;NIPAL2;NIPAL3;DAG1;FAM3B;TNFRSF8;GGT1;SLC12A7;TGM2;SPNS3;IGFBP2;ACOT11;KRT8;PRKCA;HNF1A;MYO7A;TEX2;LAX1;SDCBP2;RUNDC3A;TMEM81;TLE6;PRKAR1B;RUFY4;SHPK;LGALS12;ADAM8;PPEF1;BCORL1;PTGES;SLC45A4;TTYH2;AK1;SLC41A3;SLC5A1;GATA2;CUZD1;PPL;CACNA1H;GIGYF2;CRHR2;PIK3R5;HRH2;TSPAN9;CDH23;EIF4EBP3;NCKAP1L;…
SP3 (mouse)	147/1129	0.00813028	0.106019	2.16657e-11	1.60523e-10	-1.44572	6.95701	GM15455;SEMA5B;AHCYL2;ATP8A1;WIPF2;HDLBP;AU015228;PLB1;VPREB1;DEPTOR;NIPAL2;RNF111;CCBE1;PDGFRA;TLE3;SPNS2;MITF;EML2;4930402H24RIK;RBP4;HOXB9;TEP1;MADD;PADI2;DGKK;RHCG;BCORL1;GTSF1;PRR14;DLX3;SLC45A3;LPAR1;FOXO6;LPL;ITPR3;6430548M08RIK;NID1;GATA1;PIK3R6;PSORS1C2;ARHGAP22;SCUBE3;TRPM2;NLN;TPO;CYP11A1;HRH2;PSAP;UBC;THEM5;TNRC18;RREB1;ATP6V0A1;PACSIN1;CBX8;ARHGEF33;CDK18;CRTAP;OSBPL7;CDSN;IQSEC2;ZFP…
WT1 (human)	325/2689	0.0108029	0.135452	6.06746e-20	2.19777e-18	-1.29719	5.87358	SUV420H2;CPNE5;SCT;ZAN;EPRS;HS6ST1;RAPGEFL1;FRAT1;HERC2;DPYSL4;ZMIZ1;ZXDC;DAG1;PLCE1;SOX8;FAM65A;PRSS8;DIP2C;SPA17;SCN1B;ENTPD1;COG7;SP110;FNDC3B;DLEC1;PRKCA;EBF4;HSPG2;DKK3;MYL4;DOPEY2;ADCY9;IFI27;PRKAR1B;KATNAL1;HECW2;LPPR3;SIK1;TTLL12;LETMD1;NEIL1;ZFPM1;LLGL2;FICD;TMEM63C;FOXG1;SDC3;LPAR1;CLCNKB;PIK3R4;NEDD4L;PDGFA;PLA2G6;GATA2;MED12L;RAB11FIP1;EPB41L1;PRDM16;HIVEP1;KCNN2;PIP5K1B;TNRC18;ZBTB7B…
MYC (human)	164/1302	0.0174086	0.202686	1.47376e-11	1.17182e-10	-1.42484	5.77171	LPGAT1;SERPINE1;NAB2;SPATA20;AQP3;CMIP;SLC8A2;C4B;C4A;ZFYVE26;CCND3;HERC2;CAPN9;GRB14;FAM174B;SLC12A7;PDE8A;SEMA6B;TLE3;CPT1A;DGAT2;AFAP1;MTUS2;DYRK1B;PRKCA;UNC5D;TLE6;DOPEY2;VMAC;TOM1L2;PRKAR1B;WDR81;FKBP6;NGEF;PTGES;SLC45A4;COL17A1;SHMT2;SLC41A3;TRANK1;PRDM14;SPATA2;AK4;FOXO3;PSORS1C2;TRPM1;STK31;STK33;HRH2;AMDHD2;INPP5D;SMYD3;RALGDS;ABCA1;CBX8;GSDMD;RAP1GAP2;ACE;CBX4;GADD45B;IQSEC1;WFS1;TRPV2;…
RELA (mouse)	206/1656	0.01369	0.165294	8.26002e-14	7.9199e-13	-1.33529	5.72985	APP;PKD2L1;LCTL;EPRS;VPREB1;LIPG;NCKAP5;MS4A10;PDK2;GPR179;TBC1D10B;NUP214;PAQR9;EPHA4;MTUS1;PRKCA;EBF4;CLDN4;HOXB9;PADI2;HECA;SIK1;NHLRC1;H2-D1;PLA1A;MACF1;PCDH19;CRHR2;STAT5A;1700003M02RIK;ABCA3;NFATC2;TRERF1;TMEM198;MEX3B;GJB5;SFXN3;REL;OGDH;TCSTV3;PTPRM;GPR20;SLC6A1;LRRC32;PRSS22;KIF17;TRIM8;ZMYM3;ANXA6;CD37;DLGAP2;TRP53INP2;SPHK1;GAA;TESC;BHMT2;STRADB;TMEM40;DUSP8;SORCS2;SYN1;NAALADL1;GPRC5A…
CACYBP (human)	168/1350	0.0241671	0.262616	1.93471e-11	1.46678e-10	-1.38531	5.15718	FHOD3;FCGBP;STEAP3;COL16A1;EXOC3L4;UPK2;TRRAP;WWC2;HDLBP;GPATCH1;KNDC1;LCTL;METRNL;AQP3;CMIP;TMEM92;FGF4;SLC8A2;TGM1;LIPE;CAPN5;LEPR;DAG1;TNFRSF8;FBXO6;SOX8;FAM65A;UBASH3A;MAGEA5;DIP2C;GGT1;SLC12A7;SLC39A4;MAGEA4;UNC5A;KRT79;ATP1B2;RUNDC3A;UNC13D;DKK3;LENEP;CLDN4;PHOSPHO1;PRKAR1B;RUFY4;TFR2;FSCN1;PADI2;CCDC87;PHLDB3;NGEF;CARD11;HPCA;AK4;RASAL1;PPL;CTIF;ESPNL;INPP5D;FLRT1;ATP6V0A4;KCNN2;PACSIN1;GS…
TEAD2 (human)	182/1486	0.0330893	0.347971	8.77204e-12	7.14921e-11	-1.35897	4.63211	FHOD3;STEAP3;FAAH;WWC2;UBE2L6;KNDC1;METRNL;PREX2;ZXDC;CAPN5;FAM3B;PIP4K2A;FAM65A;CDKL2;TLE3;ENTPD1;MORC4;SFMBT2;MAGI3;IPMK;DIO3;LDOC1;DLEC1;ATP11A;MAT1A;TEX2;THNSL2;TMEM130;VMAC;OBSCN;COL4A2;LMX1A;RUFY4;LPPR3;ADAM8;SIK1;TTLL12;SNRNP200;RPP25;LLGL2;SLC45A4;PXT1;LRPAP1;MACF1;NDRG4;DLX3;AIRE;RASAL1;GATA3;APCDD1;KALRN;SLC9A1;PDCD11;TSPAN9;INPP5D;PENK;CDH23;HIVEP1;PLCG2;MYH11;TNRC18;ZBTB7B;RREB1;RIMKL…
NFKB1 (mouse)	387/3284	0.0230654	0.259287	3.66401e-22	3.98155e-20	-1.18161	4.45398	SUV420H2;H2-BL;SCT;CLEC10A;DCAF5;NYNRIN;PREX2;VPREB1;ZMIZ1;FDXR;PIP4K2A;PLCE1;PRSS8;UBASH3A;AI118078;NCKAP5;BVES;NUP214;RFX2;FNDC3B;TMEM81;MYL4;BCAN;CLDN4;PRKAR1B;GPR160;PADI2;PRR12;H2-D1;PRR14;PRR13;NEDD4L;TEX19.1;GIGYF2;PLAC1;ZBTB7B;RREB1;GSDMD;CADM4;ABCA3;NFATC2;D430041D05RIK;PRRC2B;MOV10;AA415398;GJB4;REL;HRC;SNAI1;ATG2A;CPEB4;GABRB3;MYOM1;ARHGAP8;TINAGL1;TCSTV3;MTMR12;ELN;SMG7;WDR45;SLC6A2;G…
HNRNPK (human)	9/43	0.0370343	0.377287	0.00647096	0.0134365	-1.23357	4.06574	ZFHX3;SRC;MYO18B;TRAPPC9;FOXO3;UFSP1;TRIM44;ETS2;MLLT6
MYOD1 (mouse)	202/1672	0.0408607	0.403655	1.74144e-12	1.53435e-11	-1.26373	4.04088	DMGDH;CBLC;DCAF5;C4B;NIPAL4;C4A;OPHN1;CREB3L3;RUSC2;NIPAL3;PTGFRN;PRSS8;GAMT;RFX2;MYO7A;CLDN3;WDR81;PRKAR1B;NEIL1;PRR14;NLRX1;L3MBTL2;TEX264;WDR63;6430548M08RIK;BAZ2A;GATA2;PPL;FLRT1;PLCG2;ATP6V1C2;BBS1;PLK3;ACE;ABCA5;FZD5;GADD45B;ZFP516;IQSEC1;FZD9;MICAL3;D430041D05RIK;TRERF1;CYB5RL;C030039L03RIK;FERMT3;CSRNP2;ELN;ABCC10;KRT20;SIPA1L3;ZFP809;SMPD2;NHSL2;TIFAB;CGNL1;NCOA6;ANXA4;AP3B1;TEX15;AES;LA…
SAMD9L (human)	170/1415	0.0664331	0.630916	1.72202e-10	1.14567e-09	-1.3343	3.61803	KCNG1;ALDH1L1;KCNG4;UPK2;PROS1;HDLBP;GUCA1A;ARHGAP39;LCTL;CLDN2;TMEM92;MYLK;OPHN1;FCGRT;PIP4K2A;GGT1;MS4A10;MAGEA4;MREG;SP110;SPNS3;FBXO2;SPNS2;ACOT11;IPMK;CYBB;ANK2;DLEC1;MYO7A;MAT1A;SDCBP2;LAX1;RUNDC3A;EML2;LENEP;DOPEY2;HOXB9;PRKAR1B;FNDC1;WDR81;GPR160;LGALS12;PADI4;TNIK;TPH2;MACF1;PARM1;SDC3;UBR4;SPATA2;KALRN;GATA1;LPP;RHOBTB1;ABO;RASGRP3;PIK3R5;TRPM1;CTIF;TPO;ATXN1;PRAMEF12;CDH23;APOD;PIP5K1B…
KLF13 (human)	174/1453	0.0698233	0.632288	1.29641e-10	8.99214e-10	-1.28312	3.41539	FCGBP;COL16A1;EXOC3L4;ABAT;TGM1;RAB43;ARHGAP40;RUSC2;CREB3L3;CAPN5;LEPR;TNFRSF8;SOX8;FBXO6;FAM65A;UBASH3A;MAGEA4;GPR179;UNC13B;UNC5CL;DGAT2;PRKCH;MREG;ANKRD44;USP2;KRT79;DNAJB13;RUNDC3A;TLE6;BCR;CLDN4;PRKAR1B;SPINT1;TFR2;HECW2;MADD;LGALS12;ADAM8;TNIK;KCTD12;TTLL12;NGEF;SEMA7A;SLC45A3;ARHGEF26;AIRE;SP140;SDC3;SLC41A3;NEDD4L;CACNA1D;ITPR3;AK4;BAZ2A;CUZD1;GATA1;AK8;PIK3R5;CTIF;TPO;INPP5D;FAM43A;CACN…
RBPJ (mouse)	206/1735	0.0677364	0.630916	4.37603e-12	3.65791e-11	-1.24533	3.35258	CPNE5;WIPF2;PREP;ABAT;HS6ST1;AQP3;XLR4A;D230025D16RIK;PRSS8;MFSD2B;TNS1;UNC13B;ACSL1;FBXO2;SLC35C1;MTUS1;DKK3;MYL4;PPP1R3F;BCAN;RBP4;CLDN4;CLDN3;HOXB9;GPR160;GM11545;TLN1;ZFPM1;ATF6;NGEF;PXT1;NLRX1;SLC45A3;FOXG1;WDR63;PIK3R3;6430548M08RIK;BAZ2A;APCDD1;AARD;XRRA1;PIP5K1B;ZBTB7B;B4GALNT2;BBS1;CADM4;GADD45B;FAM78A;DCLK2;FHDC1;TRERF1;AA415398;GPR182;MRVI1;RGL1;C030039L03RIK;DENND1B;CSRNP2;MTMR12;PCSK…
NR5A1 (mouse)	124/1020	0.0810293	0.682957	3.13987e-08	1.59937e-07	-1.29774	3.26116	FAAH;ALDH1L1;STEAP3;ANKRD35;AU015228;EPRS;AQP3;PREX2;LIPE;AKR7A5;RAB44;CAPN9;FAM174B;NIPAL3;FAM65A;ACAD11;ACAD12;RFX2;TBC1D2B;TEX2;SYTL3;LENEP;WDR81;COL4A2;XLR3C;ULK1;1700016K19RIK;NGEF;GTSF1;DGKH;SLC45A4;SHMT2;HPCA;SLC41A3;TRANK1;CLCNKB;PRDM14;LTBP2;2510039O18RIK;PCDH19;PPL;PIK3R6;PKHD1;CYP11A1;SCN3B;B4GALNT3;STRA6;TMEM132D;CADM4;ASNS;FANCG;D630003M21RIK;EHD1;GJB2;MAVS;VNN1;DPCR1;FXYD2;COL20A1;L…
SMAD4 (mouse)	188/1580	0.0736742	0.649129	3.54038e-11	2.56481e-10	-1.22584	3.19712	SLC46A1;CRTC3;LPGAT1;PREP;RNF19B;CELSR1;DCAF5;SLC4A4;LIPE;CDH4;CNST;GM608;ZMIZ1;MACROD1;SIRPA;SOX8;PTGFRN;DIP2C;MS4A10;PDE8A;MAP3K5;PAQR9;MREG;UNC5A;SPNS3;ANKRD44;COL23A1;FNDC3B;KRT8;MTUS1;DIO3;MITF;FRMD4A;LARP4B;EBF4;HIC1;TANC2;4930402H24RIK;PHOSPHO1;ADCY9;FRMD6;HOXB9;HECW2;KCNQ2;HECA;LMX1B;ZFPM1;BRSK2;H6PD;SLC45A3;DLX3;MYCBP2;CACNA1D;AK4;2510039O18RIK;FOXO3;MED12L;SLC9A1;SCUBE3;NKAIN1;ATXN2;PGB…
CBEPA (human)	163/1366	0.0844641	0.682957	6.5677e-10	4.03976e-09	-1.25688	3.10628	FHOD3;KCNG4;COL16A1;ULK4;RAPGEFL1;ETS2;NR3C2;FAM122B;C4B;C4A;CAPN9;CAPN6;CREB3L3;FCGRT;LEPR;GGT1;FAM81A;RNF111;GAMT;CCBE1;UNC5CL;MBNL2;ANK2;MITF;BCAN;WDR81;RUFY4;TFR2;MADD;KCNQ2;TTLL12;ZFPM1;TTYH2;SLC41A3;SDC3;ITPR2;SLC41A1;ITPR3;FOXO3;APCDD1;GATA2;PPL;RASGRP3;PIK3R5;ATXN1;RNF216;BAG3;CYP11A1;ATXN7;CDH23;ATP6V0A4;CACNA1S;ZBTB7B;STRA6;GSDMD;TFAP2A;OSBPL7;DNAH11;SMAD3;ZFHX2;CDSN;BTN2A2;WSCD2;ANKRD2…
MIR133B (human)	178/1500	0.0858934	0.682957	1.49482e-10	1.01523e-09	-1.24084	3.04583	RAB3B;FCGBP;SLC46A1;STEAP3;CHPF;NCF2;SERPINE1;HS6ST1;ACTG2;NYNRIN;GOLGA4;RUSC2;FCGRT;ZMIZ1;NIPAL3;LIPG;DAG1;FAM3B;FDXR;LEPR;PIP4K2A;SLC16A9;MS4A10;PDK2;TLE2;PRKCH;MAGI3;KRT79;FNDC3B;AFAP1;DIO3;RC3H1;CYBB;EBF4;ATP11A;TMEM130;ALPPL2;TLE6;EML2;BCR;OBSCN;WDR81;EIF4E1B;KCNQ2;PADI2;CCDC87;UHRF1BP1;KCTD12;CARD11;PRR14;PLA1A;NDRG4;SLC45A3;PARM1;AIRE;SDC3;TRANK1;CACNA1D;PCDH19;GATA2;KALRN;AK7;NID2;CRHR2;P…
SREBF1 (human)	299/2587	0.090586	0.70312	6.22211e-16	1.0142e-14	-1.12973	2.71299	APP;FAAH;WIPF2;SERPINE1;CBLC;PKD2L1;LCTL;HS6ST1;TMEM92;NYNRIN;RINL;DPYSL4;ZXDC;SOX8;PRSS8;ACAD11;SLC12A7;RNF111;PDK2;MAGEA4;CMKLR1;GPR179;GAMT;CCBE1;CPT1A;ACSL1;KRT8;AFAP1;PRKCA;UNC5D;SYTL3;ARMC2;ADCY9;CLDN3;PRKAR1B;BIN2;FNDC1;KATNAL1;TFR2;LGALS12;UHRF1BP1;BCORL1;NEIL1;PTGES;LLGL2;SLC45A4;NLRX1;TTYH2;SHMT2;BAZ2B;ZC3HAV1;PLA2G6;GATA1;PIK3R5;TRPM1;NKAIN1;FAM124A;PGBD5;KCNN2;TNRC18;APOB;ZBTB7C;GSDMD…
GLI2 (human)	173/1465	0.10096	0.748021	3.8688e-10	2.52246e-09	-1.16952	2.68175	ACAA2;CRTC3;PLXND1;EXOC3L4;KNDC1;LCTL;SLC4A4;TGM1;ARHGAP40;CAPN5;FNTB;FBXO6;SOX8;DIP2C;GGT1;SLC12A7;CMKLR1;MAP3K5;GPR179;NUP214;UNC5CL;ANKRD44;KRT79;ATP11A;HNF1A;ATG13;EML2;UNC13D;TLE6;BCR;PRKAR1B;WDR81;TXLNB;HECW2;PADI2;KCTD12;XPR1;LLGL2;GCM2;NLRX1;SLC45A3;ARHGEF26;ITPR2;NEDD4L;PIK3R3;PDGFA;CACNA1D;ITPR3;LTBP2;RASAL1;SLC5A1;FOXO3;GATA2;KALRN;AK8;CRHR2;CTIF;INPP5D;HIVEP1;PMAIP1;KCNN2;ZBTB7B;RIMKL…
LEF1 (mouse)	203/1730	0.0968437	0.734211	1.65498e-11	1.28458e-10	-1.13863	2.6583	SEC1;CBLC;SPATA20;CLDN2;FAM159B;MYLK;DCAF6;EPS8;GOLGA4;CREB3L2;PLCE1;CCDC97;FAM53B;MS4A10;SLC12A7;SCN1B;NUP214;GM11544;GM10696;RFX2;KRT8;PRKCA;LDOC1;UNC13D;CLDN4;FAM169B;NINJ2;TRIM16;NEIL1;PRR13;TBC1D9B;SDC3;ZC3HAV1;KALRN;PDCD11;APOD;ARSG;APOB;ZBTB7B;RALGDS;STAT5A;CDK18;MYH7B;RABGAP1L;FAM78A;SIAH2;BSDC1;1-SEP;PARVB;IFFO1;1700030J22RIK;SLC6A7;DPCR1;WNK2;GJB5;CYP1A1;SNAI1;SPAG16;DENND1B;ARHGAP8;LRR…
EGR1 (human)	83/681	0.126541	0.859422	5.49818e-06	2.04001e-05	-1.23614	2.55533	RET;FOXA1;CRTC3;LPGAT1;NAB1;KNDC1;BMI1;DUSP16;CMIP;TTC28;MED13;DUSP10;SOX8;EVI5L;PTGFRN;DIP2C;NEO1;HIST1H1C;TEAD4;IPMK;DIO3;EBF4;TEX2;HSPG2;SYN1;TUBB2A;ADAM15;ELF4;SLC29A4;PPARG;ULK1;TTLL12;WDFY4;PLEC;PTGES;CAMK2B;GCM2;MACF1;H6PD;DLX3;ARHGEF26;LAMA1;PDGFA;TMPRSS2;NEDD4L;LTBP2;CACNA1D;PIK3R1;FOXO3;SLC7A1;ABO;CACNA1H;CRHR2;MLLT6;RXRA;RAB20;FAM124A;CLMN;AMDHD2;MYO6;HIVEP1;SH3BP4;ST8SIA5;PIP5K1B;KCNN…
CACYBP (mouse)	194/1656	0.107102	0.759028	5.53792e-11	3.9247e-10	-1.06905	2.38823	GPATCH1;SLC4A4;NIPAL4;C4B;LIPE;GOLGA4;PEG10;FAM65A;UBASH3A;NCKAP5;RNF111;PAQR9;GM973;ISLR2;KRT7;ATG14;EML2;BCAN;CLDN3;WDR81;NINJ2;PADI2;PADI4;BCORL1;PXT1;SLC45A4;TMEM63C;CLCNKB;PPL;TRPM1;SEC14L3;TRPM2;KCNN2;RIMKLB;RREB1;CADM4;TMEM86B;ACE;MICAL3;PARVB;TRERF1;EHD1;SLC6A8;FXYD2;CYP1A1;SNAI1;TMCC3;RET;DENND1A;AU022751;PRSS22;KRT20;NEFM;TEAD4;PRMT8;AHSG;SPHK1;TESC;KREMEN1;TACR3;TMEM40;LAT2;CEACAM2;TUB…
SMAD3 (human)	8/43	0.0857024	0.682957	0.0177577	0.0346647	-0.898332	2.20709	NDRG4;MFSD6;MEX3B;SLC6A8;AMDHD2;ELN;SERPINE1;PIP4K2A
NKX2-8 (human)	33/256	0.159033	0.978201	0.00153703	0.00350401	-1.19817	2.20302	CALCOCO1;MEGF11;ITGB4;CLCNKB;NEDD4L;CACNA1D;UBE2L6;AP2A1;GATA2;LPP;P2RY6;PTER;ARHGDIB;MFN1;NPTX2;LDLRAP1;TMEM150A;NOS2;FAM78A;ST8SIA1;RFX2;ARHGAP26;IL17RB;ACSF2;TMEM198;STXBP5L;ADCY9;XK;BDH1;OAS2;SLCO4A1;HAND1;SLC27A4
ARNT (human)	151/1303	0.17491	1	1.64162e-08	8.77324e-08	-1.11914	1.9512	KCNG1;SUV420H2;SLC46A1;NAB2;WWC2;ETS2;SLC8A2;CCND3;FRAT1;HERC2;OPHN1;PRSS8;RGS9;UNC13B;EPHA4;MREG;ACSL1;SFMBT2;COL23A1;ISLR2;KRT7;ADAM10;DIO3;HNF1A;HSPG2;HIC1;INPP4B;FAM169B;WDR81;EIF4E1B;RELL2;FAM161B;TPH2;BRSK2;TTYH2;SDC3;SLC1A1;AK4;GATA2;FOXO3;GATA1;AK7;NDRG1;GIGYF2;RASGRP4;MED12L;SCUBE3;FAM124A;MYH11;LONRF1;RALGDS;STRA6;PACSIN1;ATP6V0A1;TFAP2A;TMEM86B;CBX4;INTS1;BDNF;ABCA3;ZBTB10;TBCD;ARHGAP2…
TFAP2C (human)	172/1485	0.158728	0.978201	1.60319e-09	9.50254e-09	-1.04682	1.92674	KCNG1;ALDH1L1;ATP8A1;HDLBP;ABAT;ARHGAP39;AQP3;DCAF6;FGF4;RAB43;C4B;EPS8;C4A;HERC2;ZMIZ1;NIPAL2;FDXR;SOX8;FAM65A;SLC25A42;DIP2C;PDE8A;PDK2;SLC16A5;TBC1D10B;GAMT;CPT1A;COG7;ACSL1;MTUS1;FNDC3B;DLEC1;HNF1A;MYO7A;TEX2;THNSL2;TMEM130;DKK3;FAM169B;OBSCN;CLDN3;LMX1A;ADAM15;MADD;GPR160;ADAM8;TNIK;KANK4;NGEF;DGKH;SLC45A4;TPH1;NLRX1;TBC1D9B;TTYH2;AIRE;TEX264;HPCA;HTRA1;CLCNKA;SLC41A1;PDGFA;GATA1;LTBP1;LPP;S…
NME2 (human)	8/45	0.105597	0.759028	0.0220251	0.0419894	-0.82283	1.84983	GSDMD;CAMK1D;NAT1;IMPDH1;KIF26B;SFXN3;RCSD1;DLGAP2
SND1 (mouse)	13/90	0.168253	1	0.0179294	0.0347915	-1.00568	1.79242	CNP;MOCOS;EBF4;GULO;XPNPEP2;RNPEP;ARHGEF4;EPPK1;NPTX1;LY6G6E;H2-D1;PAG1;TLR2
ETV4 (human)	162/1403	0.177822	1	5.9947e-09	3.42855e-08	-1.03352	1.78486	LY6K;DGKE;COL16A1;PLXND1;ATP8A1;WWC2;NAB2;DCAF5;CMIP;ETS2;TMEM92;CCT6B;FGF4;NYNRIN;OPHN1;ARHGAP40;TNS4;SLC12A7;UNC13B;TLE3;SP110;STARD8;SLC35C1;PRKCA;SDCBP2;CHIT1;INPP4B;BIN2;SPINT1;MADD;LGALS12;DGKH;PXT1;SLC45A3;CNP;AIRE;FOXG1;NOTCH4;HPCA;ILDR1;APCDD1;LPP;ABO;PSORS1C2;SCUBE3;CYP11A1;MAN2A1;PLXNA2;NPHP4;MYH11;VILL;PPARGC1B;STRA6;STAT5A;CBX8;CDK18;ACE;CDSN;BTN2A2;SETD1B;SSC5D;HSPA2;POU2F3;PTPRE;GN…
NR5A2 (human)	429/3815	0.155804	0.978201	3.46595e-21	2.20514e-19	-0.928069	1.72543	WIPF2;CLDN2;TMEM92;EPS8;BVES;CMKLR1;GAMT;PRKCH;STARD8;RC3H1;PHKA1;ATG13;BCAN;FAM169B;PRKAR1B;WDR81;TFR2;LETMD1;GTSF1;NGEF;NLRX1;FICD;AIRE;NEDD4L;GATA1;GIGYF2;ADH4;PLAC1;RREB1;ZBTB7C;GSDMD;DNAH11;ACE;FZD9;PRRC2B;POU6F1;FXYD2;TREML2;FAT2;MRVI1;CYB5RL;FXYD5;ARHGAP8;TINAGL1;SPEF1;ELN;WFIKKN2;KCNC4;TFCP2L1;LRRC32;WDR45;SMG7;OSBPL10;LDLRAP1;IKBKE;CHST8;UPF2;TEAD4;TESC;TMEM40;COPZ2;CDYL2;TUBB2B;SLC7A8;M…
NFE2L1 (human)	10/65	0.157676	0.978201	0.0251235	0.0462726	-0.914837	1.6899	MYH7B;CRTC3;RAB20;ATP8B1;GSS;KREMEN1;ADAM10;1-MAR;SYN1;BCL2L15
SOX10 (mouse)	54/451	0.223094	1	0.000333344	0.000862461	-1.11207	1.66828	ALK;TMEM45B;CITED1;CELF2;IRS3;SLC2A7;PIK3C2B;XLR4A;FAM102A;PSMD3;REV3L;DPF3;FBXO6;DIP2C;SCN1B;UNC5CL;0610040J01RIK;HIST1H2AH;ANKRD45;MITF;UNC5D;SHROOM4;CLDN4;SCN4A;MGLL;ENG;HIST1H2BC;ATP1A3;IL6RA;ARHGAP22;ABLIM2;INPP5D;RHOX1;SUSD3;NRIP3;SLC25A20;GPAT2;NPTX2;LINGO1;SLC37A2;MBD6;CDSN;ESRRB;BAIAP2;DCBLD1;PNRC1;XLR5B;CRYGD;XLR5A;ARHGAP32;HIST3H2A;GJB5;CYP1A1;MYCBPAP
Klf4 (mouse)	21/163	0.223713	1	0.0100989	0.0205766	-1.1127	1.66615	VAT1;A430105I19RIK;MREG;NOS2;KIDINS220;LAMA1;BDNF;IRX3;TMPRSS2;PRSS35;PBXIP1;PIK3R1;SLC8A2;TGM1;PHOSPHO1;DNAIC2;FXYD2;2310030G06RIK;MYH10;PDE8A;SLC39A4
USF1 (human)	165/1441	0.206787	1	7.27346e-09	4.08818e-08	-1.04232	1.64277	COL16A1;NAB2;SERPINE1;ARHGAP39;METRNL;AQP3;CMIP;ETS2;CCND3;CAPN9;FAM174B;PDE8A;SLC12A7;GAMT;SEMA6B;TLE3;CPT1A;MTUS2;AFAP1;DYRK1B;PRKCA;UNC5D;TLE6;DOPEY2;VMAC;TOM1L2;PRKAR1B;ADAM15;WDR81;MADD;PADI4;RHCG;BCORL1;FKBP6;NGEF;PTGES;SLC45A4;SHMT2;AK1;SLC41A3;TRANK1;PRDM14;SPATA2;CACNA1D;AK4;FOXO3;GATA1;RHOBTB1;PSORS1C2;STK31;NKAIN1;STK33;RAB11FIP1;HRH2;ATXN7;AMDHD2;INPP5D;SMYD3;GSDMD;RAP1GAP2;ABCA1;CBX8…
RUNX1 (human)	432/3857	0.178716	1	4.73497e-21	2.20514e-19	-0.859811	1.48056	ISM2;ABCA13;FAM122B;EPS8;NYNRIN;LIPE;CNST;LIPG;MS4A10;RNF111;CMKLR1;DAPK1;ESX1;RFX2;FNDC3B;ATG13;EML2;DKK3;BCR;BCAN;RBP4;ADCY9;PRKAR1B;TFR2;PADI4;LETMD1;GTSF1;NLRX1;TTYH2;AIRE;SHMT2;CLCNKB;NEDD4L;CLCNKA;SLC5A1;ZC3HAV1;GATA3;PLA2G6;GATA2;GATA1;ADH4;FAM124A;EPB41L1;MYO6;PLCG2;RREB1;PPARGC1B;ZBTB7C;CDK18;PRRT3;DAZL;EHD1;MOV10;GJB4;FXYD2;ATG2A;OGDH;MRVI1;FXYD5;CPEB3;ARF3;GABRB3;ARHGAP8;TINAGL1;MTMR12…
REPIN1 (human)	167/1466	0.226191	1	8.11066e-09	4.48148e-08	-0.97042	1.44241	KCNG1;CHPF;UBE2L6;CMIP;TMEM92;MYLK;FAM122B;DPYSL4;CREB3L3;ZMIZ1;SESN1;CAPN5;LEPR;DPF3;SOX8;SLC25A42;DIP2C;SCN1B;PPP1R16B;EPHA4;TLE2;SFMBT2;ANKRD45;USP2;MYO7A;HSPG2;HIC1;COL4A2;BIN2;KATNAL1;ADAM15;MADD;FSCN1;ADAM8;TNIK;TTLL12;RPP25;NGEF;DGKH;3-MAR;SLC45A4;SEMA7A;DHX8;SDC3;PDGFA;LTBP2;FOXO3;HOXB13;GATA2;NID2;PSORS1C2;SLC9A1;ARHGAP22;LDHC;STK33;RAB11FIP1;ATXN7;TSPAN9;PRDM16;PENK;UBC;MYO6;PLXNA2;NPHP…
ETS1 (mouse)	191/1681	0.219474	1	7.50251e-10	4.52929e-09	-0.911624	1.3825	RAB3B;GALNT11;AHCYL2;ALDH1L1;ZFYVE9;SCT;SERPINE1;GUCA1A;IRS3;METRNL;HS6ST1;PLB1;PREX2;FAM122B;CCND3;CREB3L3;FAM186B;CREB3L2;FAM198B;6430531B16RIK;MACROD1;FAM53B;UBASH3A;CAR7;CMKLR1;GAMT;SEMA6B;OSR2;PRKCH;BC147527;DAPK1;SFMBT2;IPMK;DIO3;FRMD4A;HSPG2;SYTL3;MYL4;BCAN;RBP4;WBSCR17;ADCY9;CLDN3;COL4A2;KCNQ2;TTLL13;GM7102;RPP25;CNP;HTRA1;ILDR1;2510039O18RIK;KALRN;CACNA1H;RASGRP3;KIF19A;TPO;STK33;PDCD11;…
SREBF2 (human)	155/1361	0.236954	1	2.92539e-08	1.51378e-07	-0.95264	1.3717	KCNG1;SUV420H2;FCGBP;AHCYL2;CD82;SERPINE1;GUCA1A;CBLC;PLB1;NYNRIN;RUSC2;CREB3L3;FAM186B;DAG1;PLCE1;PRSS8;PTGFRN;SCN1B;MAGEA4;ADAM10;ANK2;UNC13D;LENEP;BCAN;PHOSPHO1;CLDN3;PRKAR1B;ADAM15;FSCN1;TTLL13;OSBP2;DPEP3;SLC45A4;LRPAP1;NLRX1;TTYH2;TMEM63C;CLCNKB;AK4;PKHD1;TRPM2;CTIF;ESPNL;UBC;PRDM16;NPHP4;RSU1;CACNA1S;B4GALNT2;KLHL29;GSDMD;SMAD3;ACE;RASL10A;LRRN2;EVX1;TRERF1;CIDEC;BCL6;UBXN10;TMEM116;GPR182…
AHR (mouse)	53/454	0.287177	1	0.000641147	0.00159553	-1.04018	1.29779	KDM5B;CSRNP2;ANKRD33B;SERPINE1;PZP;GM166;HUS1B;TMEM191C;MYPN;FGF4;ARHGAP40;CAR7;DDX58;GM13128;NCOA3;SLC35C1;TACR3;HNF1A;LAX1;AES;WDR81;BDH1;MMP19;DPEP3;LRRC15;SLC1A1;GLIS3;GLIS1;RASGRP4;FAM160B2;RHOX6;APOM;ERBB3;RHOX9;AI661453;TRIM43B;NTRK1;AFAP1L2;AI464131;LIMK2;ZBTB10;DCLK2;TRAPPC9;FANCG;TTLL6;PINK1;CYP1A1;FGFR4;PPP1R14D;FOLR1;BEX6;TTLL9;SPG20
MTF1 (human)	163/1440	0.256785	1	1.82542e-08	9.59817e-08	-0.945315	1.28517	APP;CPNE5;WWC2;CMIP;RAPGEFL1;CDH4;CNST;CAPN9;ZXDC;PRSS8;BTRC;SCN1B;ENTPD1;SFMBT2;ESX1;USP2;ISLR2;KRT7;DIO3;PHKA1;NPNT;ALPPL2;HIC1;EML2;LENEP;KATNAL1;EIF4E1B;KCNQ2;CCDC87;LETMD1;PRR13;GCM2;BRSK2;DLX3;TBC1D9B;TTYH2;SLC41A1;PDGFA;CREBL2;GATA2;NDRG1;RASGRP4;ARHGAP22;NCKIPSD;APOM;ADAP2;FAM124A;MICAL1;PRDM16;PIP5K1B;SCN3B;B4GALNT2;PROM2;RAP1GAP2;TMEM132D;TFAP2A;CRTAP;RABGAP1L;TMEM184B;SMURF1;FAM78A;HMG…
PURA (human)	57/492	0.299181	1	0.000485675	0.00122737	-1.00194	1.20905	PLXND1;ELFN1;CMIP;FAM122B;SYDE2;LASP1;CREB3L3;SESN1;MYO18B;ANXA6;TNFRSF8;NEFH;SLC39A4;CMKLR1;DAPK1;IPMK;TMEM40;DUSP9;ADCY9;COL4A2;WDR81;MPPED2;GPR160;SLC29A4;BCAT1;MYH7;DDR2;LRPAP1;DHX8;TTYH2;DCTN1;HDC;CAMK2A;PRICKLE2;ITPR2;NEDD4L;PCDH19;PIK3R6;ACAN;ABLIM1;PGBD5;BAG3;4-SEP;HIVEP3;PAG1;TXNRD3;WFS1;WNT7B;SETD1B;SORL1;XPNPEP2;MYO5B;SLMAP;CNTN2;AGRP;FXYD5;FOLR2
UBTF (human)	168/1493	0.280404	1	1.5749e-08	8.55698e-08	-0.909674	1.15667	STEAP3;NCF2;CLEC10A;PREP;GUCA1A;ABAT;UBE2L6;CLU;CMIP;ETS2;EPS8;CAPN9;HERC2;FAM3B;BTRC;PDK2;MAGEA4;GAMT;OSR2;TLE3;RSAD2;FNDC3B;ISLR2;EBF4;BCR;INPP4B;ARMC2;RBP4;BIN2;SPINT1;TFR2;AMPH;ULK1;TNIK;LETMD1;PRR14;PRR13;OSBP2;PXT1;DLX3;AIRE;TMEM63C;CLCNKA;ITPR2;SPATA2;LTBP2;SLC5A1;NID1;PCDH19;MED12L;RASGRP3;CRHR2;ADH4;PDCD11;PENK;CDH23;MYH10;RIMKLB;PACSIN1;ACE;IQSEC1;BDNF;SETD1B;FZD9;FN1;TRPV2;SMAD9;SLC4A1…
NR1H2 (human)	55/479	0.327888	1	0.000729152	0.00178725	-0.99755	1.11235	SYCP2;ZAN;ULK4;CBLC;GPATCH1;ITGAL;SLC4A4;PIK3C2B;FAM122B;FAM178B;RINL;NIPAL3;DAG1;BTRC;A4GALT;ARG2;RHBDF2;SORD;SHROOM1;GPR160;MAPRE3;KANK4;ENG;CAMK2B;SERPINC1;HDC;DERL3;SATB2;HSD17B14;LRP4;SLC9A1;TRPM1;LDHC;SEC14L3;SNX29;RNF216;C7;PLCG2;FLNB;FAM43A;TBC1D12;STRA6;GSDMD;DNAH10;YIPF2;GCH1;IDH2;FZD9;FBXL18;TRAPPC9;MAVS;SGSM3;ECHDC3;SLC28A3;FERMT3
CBX5 (human)	7/40	0.133343	0.887137	0.0332878	0.0596254	-0.532004	1.0719	FARP2;TIFAB;B3GNT8;WDR26;PRICKLE2;MEF2D;HDAC6
IKZF1 (human)	154/1373	0.305389	1	7.77102e-08	3.78113e-07	-0.858978	1.01889	AHCYL2;ANKRD35;EXOC3L4;UPK2;SCT;EPRS;AQP3;TMEM92;SLC8A2;HERC2;FCGRT;NFATC2IP;FBXO6;FAM65A;PTGFRN;MAGEA5;SEMA6B;UNC5CL;COG7;SP110;FBXO2;KRT79;FRMD4A;HNF1A;ATP1B2;MAPK8IP2;EML2;LENEP;PHOSPHO1;WDR81;RUFY4;LPPR3;TTLL12;NEIL1;PTGES;PRR13;3-MAR;L3MBTL2;H6PD;TTYH2;CLCNKB;GIGYF2;RHOBTB1;PSORS1C2;PIK3R5;TRPM1;LDHC;PDZD2;THEM5;SLC38A7;INPP5J;ST8SIA5;LONRF3;CACNA1S;RALGDS;VAT1;STAT5A;ZFHX2;SMURF1;FZD9;TRPV2…
TFAP2A (human)	398/3613	0.312144	1	3.78556e-18	1.02841e-16	-0.846138	0.98515	CLDN2;SLC4A4;TMEM92;EPS8;ZFYVE26;DPYSL4;ZXDC;FDXR;DIP2C;PRKCH;UNC5A;ESX1;FNDC3B;AFAP1;PRKCA;LDOC1;ATG14;HSPG2;DKK3;BCAN;WDR81;RUFY4;GPR160;NGEF;LRPAP1;AIRE;PRDM14;PDGFA;GATA2;GATA1;EPB41L1;PIP5K1B;ZBTB7B;RREB1;ZBTB7C;GSDMD;PRRT3;CADM4;ACE;FZD5;SETD1B;ABCA3;TMEM198;H19;MEX3B;SLC6A8;REL;SFXN3;FXYD5;CPEB4;RET;GABRB3;SPEF1;KCNC4;TRIM8;TRIM7;FAM102A;ANXA6;TCP11L2;IKBKE;RNF152;SPHK1;ANXA4;NFAM1;TMEM40;…
ESR2 (mouse)	8/51	0.178723	1	0.0390575	0.0688256	-0.522708	0.900062	NELL2;SCUBE3;SBK1;SYNJ1;DAG1;LY75;ITGAV;FGF4
KLF5 (human)	161/1445	0.333247	1	5.73001e-08	2.83028e-07	-0.81377	0.894229	FHOD3;NAB2;HDLBP;GPATCH1;METRNL;EPRS;HS6ST1;CMIP;MYLK;FAM122B;RAB43;FRAT1;CCND3;DPYSL4;NIPAL3;CAPN5;DAG1;SOX8;DIP2C;SLC12A7;TCP11;NSF;CPT1A;USP2;MTUS1;ISLR2;DIO3;PHKA1;LDOC1;EBF4;TEX2;RUNDC3A;HSPG2;UNC13D;EML2;DKK3;HIC2;ADCY9;WDR81;EIF4E1B;TTLL12;BRSK2;HPCA;PIK3R4;NEDD4L;ITPR3;FOXO3;AK7;CACNA1H;RAB11FIP1;ESPNL;TSPAN9;HIVEP1;EP400;DHX37;ST8SIA5;TBC1D12;NPTX1;RREB1;RALGDS;RIMKLB;S100A11;ATP6V1C2;WD…
FOXF1 (mouse)	24/206	0.374219	1	0.0177441	0.0346647	-0.811176	0.797315	CPT1A;ZYG11A;CADM4;C2CD2;ITGB3;MTUS1;HUNK;TEX2;KLK11;DMBX1;PPP1R3F;RBP4;FCGRT;PRDM16;ALOX12E;NT5DC3;QSOX1;FAM43A;PHACTR1;A4GALT;ZBTB7B;MEF2D;ADAMTS7;BCL2L15
NFE2 (human)	294/2681	0.376319	1	4.24136e-13	3.84079e-12	-0.616532	0.602547	TRRAP;UBE2L6;FAM159B;LCTL;ISM2;TMEM92;NYNRIN;VPREB1;RINL;RASSF4;PIP4K2A;SLC12A7;MAGEA4;EPHA4;ENTPD1;PRKCH;ACSL1;SP110;STARD8;MTUS1;EBF4;MYO7A;EML2;INPP4B;KATNAL1;RUFY4;LGALS12;SIK1;TTLL12;NGEF;PRR14;PTGES;LLGL2;3-MAR;SLC45A4;TBC1D9B;AIRE;NEDD4L;PDGFA;SLC5A1;GATA3;GATA2;KALRN;GATA1;MED12L;CRHR2;PIK3R5;SEC14L3;TRPM2;PRAMEF12;EPB41L1;PRDM16;MYO6;ATP6V0A4;ZBTB7B;B4GALNT2;RREB1;PPARGC1B;ZBTB7C;GSDMD;V…
REL (human)	39/353	0.459329	1	0.0070404	0.0145264	-0.739174	0.57507	FCGBP;RTKN;SAMD8;KLK1;NAB1;LAMC2;DUSP13;FSTL3;DUOX1;FAM124A;DPYSL4;OS9;SESN1;CASKIN1;LONRF3;TBC1D12;BVES;PPARGC1B;ABCC3;TRIM40;GSN;FAM26E;BDNF;WNT7B;TPBG;ANKRD45;ACAD9;BSDC1;TGFBR3;FAM101B;FRMD6;TAOK3;LMX1A;SLCO4A1;NOVA2;REL;COL9A1;COL9A3;CYB561
THRB (human)	223/2034	0.397787	1	4.51429e-10	2.8856e-09	-0.617188	0.568948	WIPF2;SLC4A4;RAPGEFL1;TMEM92;RINL;RASSF4;ZXDC;DAG1;SOX8;DIP2C;SLC12A7;NUP214;UNC13B;PRKCH;MTUS1;FNDC3B;LDOC1;EBF4;MYO7A;SYTL3;TFR2;KCNQ2;LPPR3;ATF6;3-MAR;SLC45A3;TTYH2;PDGFA;BAZ2A;PLA2G6;ABO;PIK3R5;PRDM16;S100A11;VAT1;GSDMD;PLK3;DNAH11;ACE;FN1;NFATC2;1-SEP;SMARCA2;ABTB2;GJB2;SLC6A8;CYP2S1;MYO5C;HRC;CYP1A1;CPEB3;RGL1;FERMT3;RET;GABRB3;DENND1B;NRP1;RYR2;CSRNP2;TCF24;CITED4;KCNC4;ABCC10;MYOM2;TRIM8;…
CEBPE (human)	15/127	0.393913	1	0.0480392	0.083302	-0.602582	0.56138	EIF5B;CBX4;FZD5;IPMK;SLC41A3;RFX2;ASNS;RRBP1;PLA2G6;LRRC32;NDRG1;GFOD1;HEATR5B;TMEM56;SIRPA
RELA (human)	304/2775	0.38128	1	1.72881e-13	1.61026e-12	-0.57247	0.551989	APP;UBE2L6;FRAT1;VPREB1;DPYSL4;RUSC2;CREB3L3;PSMD3;DAG1;PLCE1;FAM65A;MAGEA5;BTRC;SLC12A7;PDK2;GPR179;MBNL2;UNC5A;SP110;SFMBT2;STARD8;FNDC3B;UNC5D;HSPG2;SYTL3;UNC13D;EML2;DKK3;HOXB9;PRKAR1B;KATNAL1;SPINT1;RUFY4;SFRP5;HECW2;LGALS12;TTLL13;LPPR3;GTSF1;LRPAP1;NLRX1;SHMT2;TEX264;SDC3;NEDD4L;PDGFA;PCDH19;GATA2;PIK3R5;LDHC;TRPM2;HIVEP1;PLCG2;DHX37;KCNN2;FAM43A;ZBTB7B;B4GALNT2;PPARGC1B;ATP6V0A1;ATP6V1C2;…
XBP1 (human)	66/605	0.476959	1	0.000792447	0.00191361	-0.700048	0.518262	FOXA1;GABRB3;GALNT11;SLC6A2;TTC28;ARHGAP44;FDXR;EMILIN2;PIP4K2A;PLCE1;GGT1;DLGAP2;RNF111;POLG;GPR179;COX8C;STRADB;SORD;TACR3;TMEM40;ADAM10;ANK2;ETV3;EML2;PHOSPHO1;BIN2;UHRF1BP1;RHCG;ACSBG2;PRR14;PLEC;CPB2;SAMD8;LRTM2;SLC41A3;WAS;ITPR2;RASAL1;GDPD5;RHOBTB1;TTN;SEC14L3;CTIF;VPS53;MICAL1;4-SEP;DNAJC5G;EIF4EBP3;PIP5K1B;CNNM2;WWTR1;CRTAP;SMAD3;LRRC29;IQSEC1;VDR;SEMA4G;FHDC1;SH3RF2;MEX3B;CTH;TAB3;PTPN7…
AHR (human)	152/1391	0.438384	1	3.94861e-07	1.81302e-06	-0.618652	0.510178	ALDH1L1;ATP8A1;PLXND1;WWC2;ATP12A;CLU;TMEM92;FGF4;EPS8;CCND3;FCGRT;NIPAL3;PIP4K2A;SLC12A7;SLC39A4;MAGEA4;DGAT2;SCARA5;FBXW10;SFMBT2;MAGI3;AFAP1;ISLR2;EBF4;LARP4B;MYO7A;SDCBP2;HSPG2;LAX1;IFI27;ADAM15;CCDC87;FAM161B;LMX1B;NDRG4;SEMA7A;KLK1;DHX8;FICD;FOXG1;SLC41A3;HTRA1;CLCNKA;NEDD4L;PIK3R3;RASAL1;FOXO3;LTBP1;GIGYF2;GLIS1;TRPM1;NLN;TRPM2;RAB11FIP1;CDH23;SLC38A7;NPTX1;VILL;PAG1;CBX8;UBE2H;SMAD3;IQSEC…
Nr2e3 (mouse)	16/139	0.429282	1	0.0502701	0.086253	-0.588269	0.497464	CRTAP;TRRAP;SPHK1;PRSS35;1700018B24RIK;KRT20;TRERF1;NR4A2;CLDN3;TMEM8;ATXN7;SESN1;MAGEA6;GPR146;PLEC;HIST1H1C
HIVEP1 (human)	24/218	0.487814	1	0.0303793	0.0547163	-0.625106	0.448714	LRPAP1;LY6K;MBNL2;SMAD3;BDNF;SRC;TRPV2;TFEB;MICAL3;COPZ2;KNDC1;LTBP2;SCRT1;RAB43;DUOX1;CCND3;DUSP10;COL5A1;TBC1D5;NOVA2;LGALS12;MYO6;REV3L;REL
CPEB1 (human)	7/47	0.238792	1	0.0632805	0.104189	-0.295481	0.423176	GAMT;CHIT1;PTP4A1;TMEM104;ZMYM3;LAMC2;TFCP2L1
HINFP (human)	332/3047	0.417735	1	1.91455e-14	2.49658e-13	-0.478716	0.417874	APP;LPGAT1;ABAT;EPS8;PREX2;FRAT1;DPYSL4;PEG10;ZXDC;SOX8;FAM65A;PTGFRN;UBASH3A;MAGEA5;ACAD10;PRKCG;MBNL2;RSAD2;SFMBT2;MTUS1;MTUS2;ISLR2;DLEC1;HSPG2;DKK3;FAM169B;RNF128;WDR81;RUFY4;NINJ2;ULK1;UHRF1BP1;TTLL12;ZFPM1;PLA1A;LLGL2;MACF1;TTYH2;PRDM14;PDGFA;GATA2;ABO;PIK3R6;PIK3R5;NLN;FAM124A;EPB41L1;PENK;HIVEP1;PLAC1;PIP5K1B;TNRC18;ZBTB7B;RIMKLB;RREB1;RALGDS;TRPM6;STAT5A;MYH7B;TMEM184B;CADM4;ACE;FZD5;ABC…
MAX (human)	210/1934	0.462619	1	3.18306e-09	1.853e-08	-0.540238	0.416443	FAAH;SERPINE1;AQP3;HERC2;DPYSL4;FDXR;SOX8;BVES;SLC12A7;PDK2;GAMT;CPT1A;SFMBT2;MTUS1;MTUS2;AFAP1;PRKCA;UNC5D;DOPEY2;ADCY9;PRKAR1B;WDR81;NGEF;PTGES;SLC45A4;SHMT2;TRANK1;PRDM14;NEDD4L;TRPM1;RAB11FIP1;FAM124A;TSPAN9;INPP5D;RALGDS;GSDMD;ABCA1;MYH7B;ACE;GADD45B;IQSEC1;ABCA3;FZD9;MED13L;DAZL;EHD1;VNN1;SLC6A8;FXYD2;WNK3;SNAI1;NRP1;ERO1LB;C2CD2;AP2A2;SLC6A2;SIPA1L3;EPB41L4B;SCML2;UPF2;MAP4K1;COX8C;GAA;MIN…
MIR210 (human)	9/70	0.33988	1	0.0754414	0.121552	-0.380625	0.410756	TMEM86B;MREG;DCLK2;PDE4A;MYH11;MEIS2;POU4F1;AP2A2;STRA6
USF2 (human)	413/3792	0.408245	1	4.18891e-18	1.05045e-16	-0.448906	0.402169	SERPINE1;ABAT;CLDN2;ISM2;TMEM92;VPREB1;CREB3L3;DPYSL4;PLCE1;GAMT;AFAP1;PRKCA;UNC5D;HSPG2;TMEM81;RNF128;PRKAR1B;WDR81;RUFY4;TEP1;LGALS12;NGEF;TPH2;TTYH2;SHMT2;CLCNKB;PRDM14;SLC5A1;GATA2;GIGYF2;FAM160B2;FLRT1;PIP5K1B;NCKAP1L;RSU1;RREB1;ZBTB7C;GSDMD;ABCA1;ACE;FZD5;ABCA3;FZD9;NFATC2;BTBD11;L1CAM;EHD1;FXYD2;SNAI1;CYP1A1;MRVI1;TFCP2L1;SLC6A2;MYOM3;GLI2;FAM102A;ANXA6;NEFM;IKBKE;JAK1;UPF2;ARG2;NFAM1;DUSP…
SMAD3 (mouse)	9/72	0.371492	1	0.0853124	0.13181	-0.385898	0.382127	TRPM1;POPDC3;TTLL3;INTS1;IPMK;CITED4;NFATC2;SUSD3;TGM2
FOXA3 (human)	22/207	0.560772	1	0.0494635	0.085318	-0.504111	0.291599	TLE3;BBS1;KIDINS220;HDC;ATL1;GBF1;DDHD1;ITGAL;TRERF1;KALRN;GIGYF2;FGD1;RASGRP3;CCND3;FRAT1;ADRB3;PMAIP1;SMAP1;PRR14;TRIM66;DCP2;SPG20
IKZF1 (mouse)	180/1674	0.525115	1	8.67352e-08	4.15819e-07	-0.40561	0.261269	CHRM3;ALDH1L1;SCT;CBLC;LCTL;ACTG2;FGF4;VPREB1;SALL4;CAPN5;LIPG;SLC16A9;MAGEA5;GGT1;TGM3;PPP1R16B;TLE2;GM973;SCARA5;GM11544;SLC35C1;RFX2;KRT79;ISLR2;DYRK1B;4930550L24RIK;UNC5D;TMEM130;UNC13D;HIC1;DOPEY2;HOXB9;WDR81;FNDC1;SHPK;MADD;PPEF1;NEIL1;OSBP2;PRR13;LRPAP1;H6PD;AIRE;SLC41A2;AK1;SLC41A3;GLIS3;NEDD4L;RASAL1;2410137M14RIK;KALRN;GATA1;PIK3R6;STK31;TPO;HRH2;NACC2;PSAP;CDH23;SMYD1;PMAIP1;HIVEP3;APO…
MIB2 (human)	160/1490	0.532425	1	5.08896e-07	2.27171e-06	-0.39768	0.250663	ALDH1L1;COL16A1;PLXND1;ABAT;CLU;ISM2;TMEM92;MAGEA8;RINL;OPHN1;ARHGAP40;FAM3B;FDXR;MAGEA5;GGT1;MAGEA6;MAGEA4;MAP3K5;UNC5A;STARD8;SPNS2;FNDC3B;KRT7;RC3H1;EBF4;ATP11A;MAT1A;UNC13D;RBP4;PHOSPHO1;CLDN4;FAM169B;OBSCN;COL4A1;EIF4E1B;MADD;LGALS12;CCDC87;FAM161B;PRR14;OSBP2;NDRG4;BRSK2;SLC45A3;AIRE;CLCNKB;WDR63;CLCNKA;PDGFA;CUZD1;LTBP1;CACNA1H;MED12L;PLD3;ABO;CRHR2;NCKIPSD;NACC2;AMDHD2;CMYA5;RREB1;RIMKLB;…
MAFB (human)	8/63	0.367679	1	0.0949449	0.143296	-0.234852	0.23498	ARMC2;TINAGL1;SH2D4B;5-SEP;VPS13D;FSCN1;ACAD11;CEACAM19
AP1 (mouse)	19/183	0.603756	1	0.0756903	0.121552	-0.432389	0.218177	CCBE1;IQSEC2;PLXND1;ST8SIA1;PRSS35;USP29;1700029P11RIK;SPSB1;DNAIC2;COL4A2;IGLL1;FLRT1;CEACAM20;UBASH3A;NCDN;ARSG;TBC1D12;XPR1;C030039L03RIK
POU3F1 (human)	17/162	0.583827	1	0.0832374	0.129834	-0.366068	0.196999	GABRA1;PLEKHG1;DST;NOS2;IQSEC1;PRKX;IRGQ;GFOD1;NAT1;SH3TC1;CTH;BOC;PHACTR1;TNIK;B4GALT6;SERINC2;JAK1
LTF (human)	144/1363	0.616014	1	4.26169e-06	1.63448e-05	-0.373196	0.180808	RAB3B;KCNG1;ALDH1L1;RTKN;ZAN;SERPINE1;PLB1;CCND3;TNFRSF8;SH2D5;RGS9;TGM3;PDK2;SEMA6B;SP110;STARD8;FBXO2;IGFBP2;ESX1;LMO7;NPNT;EML2;UNC13D;TOM1L2;RBP4;CLDN3;MADD;TTLL13;CCDC87;ADAM8;CARD11;SLC45A3;TMEM63C;SLC41A3;SLC1A1;PIK3R4;CLCNKB;SPATA2;RASAL1;PLD1;LPP;NDRG1;RASGRP3;SLC9A1;PIK3R5;PRAMEF17;EPB41L1;INPP5J;THEM5;BCL9L;DNAH11;IQSEC2;CIDEA;TRPV2;IGF2R;MED13L;GJB4;TMEM116;FXYD2;PLEKHM2;ALPL;ZFP112;S…
ATF1 (human)	27/264	0.643135	1	0.0466582	0.08134	-0.406911	0.179611	WIPF2;KCNC4;HK1;SLC9A1;EFTUD1;DCAF6;ALDH3B2;TIFAB;LRIG1;GGT1;ABCA1;DNAH17;IQSEC1;USP22;MTUS1;TYK2;ARAP1;TTC39C;MAPK15;TLE6;PPP1R3F;TUBB2B;XPNPEP1;REL;HECA;MURC;CHST3
Arnt::Ahr (mouse)	21/207	0.648744	1	0.0766674	0.122518	-0.373597	0.161662	FOXA1;EPHA4;PLEKHG1;RBM47;IQSEC2;LRRC29;PLA2G4E;TEX101;CLCNKA;FRMD4A;PRSS35;LPP;CML2;DUOX1;LRRC8D;SOX8;SLC38A8;PADI4;B4GALNT2;PLEC;ZFP462
RORB (mouse)	107/1020	0.63391	1	9.37472e-05	0.000265753	-0.351104	0.16005	KCNG1;DGKE;CLEC10A;SPATA20;DCAF5;ARHGAP44;FAM174B;PEG10;ACAD10;MAGEA4;TKTL2;RSAD2;SLC6A13;CYBB;LDOC1;PRKCA;MAPK8IP2;SYTL3;FAM161A;LMX1B;PPEF1;APOL7B;SLC45A4;L3MBTL2;SLC45A3;CLCNKB;BC080695;ITPR2;6430548M08RIK;TEX19.1;PLD1;LPP;NKAIN1;STRA8;ADH4;TPO;APOM;PGBD5;AMDHD2;CDH23;HIVEP3;WDTC1;GM9112;RABGAP1L;FZD5;IQSEC1;BDNF;SIAH2;TDRD9;DCLK2;ASNS;TRERF1;COL9A3;HPSE;C030039L03RIK;BEX6;DENND1B;DOCK5;PIWIL1…
NR2F1 (mouse)	107/1021	0.638079	1	9.70284e-05	0.000270353	-0.350007	0.157256	KCNG1;DGKE;CLEC10A;SPATA20;DCAF5;ARHGAP44;FAM174B;PEG10;ACAD10;MAGEA4;TKTL2;RSAD2;SLC6A13;CYBB;LDOC1;PRKCA;MAPK8IP2;SYTL3;FAM161A;LMX1B;PPEF1;APOL7B;SLC45A4;L3MBTL2;SLC45A3;CLCNKB;BC080695;ITPR2;6430548M08RIK;TEX19.1;PLD1;LPP;NKAIN1;STRA8;ADH4;TPO;APOM;PGBD5;AMDHD2;CDH23;HIVEP3;WDTC1;GM9112;RABGAP1L;FZD5;IQSEC1;BDNF;SIAH2;TDRD9;DCLK2;ASNS;TRERF1;COL9A3;HPSE;C030039L03RIK;BEX6;DENND1B;DOCK5;PIWIL1…
LOC135440 (human)	25/247	0.660864	1	0.0588972	0.0989716	-0.283895	0.117592	STEAP3;DCTN1;BAZ2A;PIK3R1;LTBP1;GLIS1;NCKIPSD;ABLIM1;EXTL1;MBNL3;RUNX1T1;BCAS3;ENTPD1;TLE2;IL34;USP2;PPP2R3A;TRAPPC9;NELL2;CPS1;SLC7A8;FAM161A;MYO1A;ARHGEF6;PLA1A
CEBPB (human)	149/1420	0.652324	1	4.05187e-06	1.61087e-05	-0.269879	0.115296	FOXA1;RAB3B;FCGBP;LY6K;COL16A1;RTKN;NRK;UBE2L6;ABCA13;ETS2;TMEM92;DCAF6;NIPAL4;TGM1;CNST;RUSC2;SLC16A6;LEPR;FAM65A;ACAD11;SH2D5;SLC12A7;GPR179;SCARA5;ANKRD44;KRT8;TMEM130;LENEP;BCR;ARMC2;CLDN3;WDR81;EIF4E1B;LGALS12;FSCN1;AMPH;ALPK3;PHLDB3;CCDC152;3-MAR;NDRG4;AIRE;SLC41A2;SPATA2;NDRG1;ARHGAP22;STK33;ESPNL;CYP11A1;SLAMF9;PSAP;MYO6;SMYD1;ARSG;SMYD3;TRPM6;PAG1;ZBTB7C;STRA6;BCL9L;KLHL29;CRTAP;DNAH11;S…
RELB (human)	154/1469	0.65916	1	2.91109e-06	1.20129e-05	-0.23416	0.0975953	FHOD3;STEAP3;ALDH1L1;ZAN;HDLBP;ABAT;LCTL;ETS2;FGF4;CCND3;ARHGAP40;ZMIZ1;FDXR;PDE8A;ACAD10;MAGEA4;GAMT;OSR2;DGAT2;COG7;SP110;DAPK1;SPNS2;FNDC3B;OCRL;TLE6;DKK3;PHOSPHO1;LGALS12;TTLL13;TNIK;TTLL12;TLN1;RHCG;PRR13;PXT1;BRSK2;SLC41A3;CLCNKA;HOXB13;PCDH19;GATA2;ARHGAP22;INPP5D;PRDM16;MYO6;PLCG2;ZBTB7B;ATP6V0A1;PACSIN1;GSDMD;ARHGEF33;TFAP2A;UBE2H;GSDMA;ABCA5;IQSEC1;LRRN2;BDNF;FN1;TRPV2;TRPV3;HSPA2;SCRT1…
FEV (human)	17/172	0.683577	1	0.120233	0.178977	-0.230061	0.0875188	CD74;CPB2;TRIM40;ERO1LB;RFX2;FAM189A2;MIB2;DCLK2;RASAL1;ASCL2;PAPSS2;MYO1E;TTLL6;FAM101B;MAN2A1;INPP5D;APBB2
APEX1 (human)	143/1373	0.685422	1	9.00792e-06	3.1552e-05	-0.196413	0.0741893	KCNG4;RTKN;CSF3R;ANKRD35;PROS1;ZAN;CLEC10A;ISM2;SLC8A2;CREB3L3;SESN2;DAG1;NFATC2IP;CCDC97;PLCE1;GGT1;MS4A10;RGS9;CMKLR1;GAMT;SEMA6B;NUP214;UNC13B;HNF1A;RUNDC3A;DOPEY2;PHOSPHO1;PRKAR1B;CCDC87;PPEF1;NEIL1;ATF6;PRR14;DPEP3;SLC27A4;CPB2;NLRX1;H6PD;GLIS3;NEDD4L;AK7;LDHC;SEC14L3;APOM;ADAP2;FAM124A;CASKIN1;RHPN1;SLC38A7;EIF4EBP3;CACNA1S;MAP4;RALGDS;PPARGC1B;VAT1;DNAH10;ABCA5;INTS1;BTN2A2;SMURF1;TDRD9;FZ…
NFATC2 (human)	12/117	0.616199	1	0.144227	0.209902	-0.133037	0.0644144	GSDMD;EHD1;LGALS3;CRYGA;SMAD3;SFMBT2;NINJ2;MYH13;NCKAP5;RLBP1;CGNL1;KBTBD11
EIF4EBP1 (human)	21/212	0.691648	1	0.0910527	0.138706	-0.138785	0.0511671	NUP214;ITGAM;FAM26E;ULK4;HUS1B;OCRL;ANK2;PCDH19;SUOX;TTN;NOL6;TMEM231;MMP15;COL9A2;CCDC152;APOB;PLCD4;PPARGC1B;CD55;RBMS2;ZIM3
TP63 (human)	149/1443	0.728851	1	8.8073e-06	3.12085e-05	-0.0781759	0.024726	SUV420H2;RAB3B;APP;RTKN;CRTC3;UPK2;ABAT;ARHGAP39;SPATA20;ACTG2;LIPE;FRAT1;FAM186B;SESN2;CREB3L2;DAG1;PLCE1;UBASH3A;SCN1B;TCP11;GPR179;SEMA6B;UNC13B;ENTPD1;PRKCH;COG7;FBXW10;SP110;ANKRD45;RFX2;DNAJB13;LDOC1;TEX2;SDCBP2;LENEP;CHIT1;DOPEY2;ADCY9;IFI27;SHPK;LGALS12;FAM161B;RHCG;DPEP3;PRR13;OSBP2;NLRX1;SHMT2;PIK3R4;CREBL2;PLD3;GIGYF2;RASGRP3;SLC9A1;PRAMEF17;LDHC;RNF216;EPB41L1;SLC38A7;TRPM6;BCL2L15;ST…
Myb (mouse)	198/1902	0.716646	1	1.60393e-07	7.46972e-07	-0.0462581	0.0154119	SUV420H2;SLC46A1;FAAH;GM166;ULK4;ECI3;CLDN2;PBLD2;FAM122B;XLR4A;RINL;XLR4C;XLR4B;FDXR;UBASH3A;TNS4;SCN1B;GPR179;CMKLR1;CPT1A;UNC5A;ENTPD5;SLC35C1;SLC6A13;RFX2;UNC5D;EML2;TMEM81;MYL4;CLDN3;XLR3C;KCNQ2;TLN1;PRR13;SLC45A4;L3MBTL2;FAM160B2;RSU1;ZBTB7B;B4GALNT2;PPARGC1B;GSDMA;MAGEE1;INTS1;ABCA4;MICAL3;NFATC2;SMARCA2;PRRC2B;AA415398;CPEB2;RCOR2;FERMT3;LDHAL6B;GABRB3;NRP1;DENND1B;DHRS11;AP2A1;RCSD1;SLC6…
ATF2 (human)	157/1517	0.723429	1	4.4767e-06	1.69698e-05	-0.0427193	0.0138305	FOXA1;GALNT11;FAAH;CSF3R;NCF2;WIPF2;NAB2;LY75;GUCA1A;CLU;DCAF6;ARHGAP44;C4A;CCND3;RINL;ARHGAP40;FNTB;DAG1;PIP4K2A;PLCE1;GGT1;SPA17;DIP2C;ACAD10;DGAT2;RSAD2;SP110;ACOT11;ANK2;LMO7;MITF;EBF4;NPNT;TMEM81;HIC1;BCR;TOM1L2;PHOSPHO1;LGALS12;RELL2;TNIK;LETMD1;RHCG;KLK1;ITPR2;CREBL2;PCDH19;GATA2;LPP;MED12L;RASGRP4;RASGRP3;PIK3R5;ADH4;RAB11FIP1;PGBD5;CYP11A1;DHX37;EIF4EBP3;FAM43A;VILL;NPTX2;ZBTB7C;RAP1GAP2…
HIF1A (mouse)	115/1124	0.741512	1	0.000130498	0.00035452	-0.0450567	0.0134748	LY6K;STEAP3;RTKN;SERPINE1;CBLC;RNF19B;ARHGAP39;HS6ST1;PLB1;MYLK;XLR4A;FRAT1;CNST;SLC16A9;AI118078;FAM81A;TGM2;EPM2A;PDGFRA;ESX1;LMO7;HNF1A;ATP1B2;MAPK8IP2;LAX1;HSPG2;CHIT1;1810010H24RIK;GM11545;ULK1;DGKK;CCDC152;GCM2;3-MAR;ABHD3;AK1;WDR63;PRDM14;TNFRSF11A;PLD1;PCDH19;ALDH3B2;ADH4;ADAP2;ESPNL;MICAL1;SRGAP3;VILL;STRA6;CBX4;FAM26E;WFS1;FN1;TBCD;SLC4A11;HMGA2;VNN1;FXYD2;TAB3;LHX6;CNTNAP3;CELF2;CITED4…
MYOG (human)	145/1404	0.725376	1	1.15511e-05	3.84249e-05	-0.0383859	0.0123244	CHRM3;CHPF;NRK;LCTL;TGM1;PREX2;MAGEA8;CCDC97;SLC25A42;PDK2;TCP11;MAGEA4;EPM2A;OSR2;UNC5CL;SFMBT2;SPNS2;KRT79;EBF4;ATP11A;SDCBP2;ATG13;LAX1;FAM169B;OBSCN;BIN2;NINJ2;CCDC87;SIK1;RPP25;ATF6;PLA1A;DGKH;OSBP2;SLC45A4;SLC45A3;AIRE;ITPR2;NEDD4L;APCDD1;LPP;ARHGAP22;NLN;SCUBE3;STK33;RAB11FIP1;CDH23;NCKAP1L;SCN3B;WDTC1;TFAP2A;CDK18;MAGEE1;GADD45B;LRRN2;ATP8B1;SLC4A11;ADAP1;TMEM231;ABTB2;MOV10;GJB2;SLC6A7;N…
HNF4A (mouse)	45/461	0.781986	1	0.0259484	0.0472579	-0.00712524	0.00175223	TCSTV3;TMEM63C;ELN;NOD1;RRBP1;LAMC2;CACNA1D;PTPN22;LAMC1;ABCB11;ZFP36L3;DCAF6;EFTUD1;MYLK;OIT1;MUC1;CYTH4;RASD1;SH3TC2;ACP5;CNGA3;PIP5K1B;SCN5A;ERC1;NCOA1;MKL2;LINGO1;ZHX3;CBX4;STARD8;IRX3;ESRP2;AKR1C14;FXYD2;WNK2;MALL;CDC42EP3;MMRN2;COL20A1;TAB3;ARHGEF4;SFXN2;PLCD4;PLEC;TMEM229B
YY1 (human)	505/6042	1	1	2.79501e-05	8.84634e-05	2.52936	6.57697e-10	SUV420H2;WIPF2;DCAF5;SLC4A4;MYLK;EPS8;LIPE;ZFYVE26;ZMIZ1;CREB3L2;LIPG;PSMD3;PRSS8;UBASH3A;BVES;NUP214;COL23A1;ATG13;EML2;TMEM81;DKK3;RNF128;SPINT1;LGALS12;IDO2;GTSF1;NGEF;GRID2IP;TPH2;NLRX1;AIRE;TERC;WDR63;PLA2G6;GATA2;ABO;LDHC;ADH4;FAM124A;PLCG2;RREB1;PPARGC1B;PROM2;PRRT3;DNAH11;ACE;FN1;L1CAM;FHDC1;PRRC2B;POU6F1;TMEM198;DAZL;ABTB2;MOV10;BHMT;SLC6A8;GJB4;GJB5;ATG2A;OGDH;CYP1A1;ATG2B;FERMT3;RET;GA…
FOXC1 (human)	1037/13142	1	1	1.14036e-06	4.95676e-06	2.41807	3.7211e-10	SUV420H2;SCT;ZFYVE9;CLDN2;FAM159B;ISM2;MYLK;VPREB1;PSMD3;UBASH3A;CCBE1;UNC5A;STARD8;ESX1;RC3H1;LDOC1;UNC5D;EML2;TMEM81;MYL4;RBP4;CLDN3;PRKAR1B;SPINT1;TFR2;RUFY4;PADI2;IDO2;GTSF1;NGEF;NLRX1;TTYH2;SHMT2;PADI6;CLCNKA;BAZ2B;ZC3HAV1;SLC5A1;PLA2G6;GATA2;GATA1;C7;RNF216;MYO6;HESX1;PIP5K1B;PPARGC1B;ZBTB7C;ABCA1;MYH7B;PRRT3;CADM4;ABCA5;ABCA4;FN1;BTBD11;DAZL;MOV10;FXYD2;MRVI1;CYB5RL;SFXN2;FXYD5;MTMR12;GPR2…
CBEPB (mouse)	226/3275	1	1	0.650076	0.748851	2.50842	-1.23973e-11	SERPINE1;PREX2;ZFYVE26;PLCE1;NCKAP5;RNF111;COL23A1;SLC6A13;RFX2;ANK2;LDOC1;MYL4;ARMC2;AKR1C14;KCNQ2;ALPK3;BCORL1;1700016K19RIK;SLC45A4;TPH2;TPH1;SLC45A3;TMEM63C;SHMT2;SP140;BC080695;LPAR1;TRANK1;APCDD1;AARD;TNRC18;S100A11;STAT5A;BBS1;WWTR1;PRRT3;H2-EB1;FER1L4;MAGEE1;DCLK2;FXYD2;GPR182;COL9A1;SNAI2;MRVI1;CYB5RL;COL9A2;CPEB2;ARHGAP8;CITED1;DIRAS2;AU022751;VMN1R53;BMI1;RCSD1;SLC6A2;SIPA1L3;ZFP809;SM…
TBP (mouse)	170/3182	1	1	0.999959	0.999959	2.48791	-7.73108e-11	RAB3B;GM15455;CSF3R;ZFYVE9;ZAN;EFTUD1;XLR4A;ARHGAP44;GM9;CCND3;HERC2;SESN1;XLR4C;1700007K13RIK;XLR4B;PTGFRN;NCKAP5;PDGFRA;SP110;USP2;DNAJB13;MITF;OCRL;MAT1A;ATG14;PRSS53;EML2;SYTL3;TMEM81;DOPEY2;HIC2;HECW2;AKR1C14;ANKRD42;ULK1;ATF6;GTSF1;COL17A1;APOL7B;TPH2;CYP4A12B;ARHGEF26;TRANK1;PIK3R4;UBR3;CACNA1D;ZC3HAV1;2510039O18RIK;PIK3R1;PLD1;LTBP1;RASGRP4;SLC9A1;PKHD1;STK31;PRAMEF17;FAM160B2;BAG3;CMYA5;…
FOXL1 (human)	436/5755	1	1	0.0599099	0.100157	2.30116	-1.46547e-10	TRRAP;ABAT;ABCA13;SLC4A4;MYLK;FAM122B;CNST;ZXDC;CREB3L2;PRSS8;RNF111;UNC13B;ESX1;RFX2;FNDC3B;RC3H1;PRKCA;UNC5D;RBP4;RNF128;PRKAR1B;NHLRC1;IDO2;GTSF1;PRR13;LRPAP1;TPH1;PDXDC1;WDR63;BAZ2B;GATA3;SLC5A1;GATA2;GATA1;ABO;HESX1;PLCG2;RREB1;PPARGC1B;GSDMD;AFAP1L2;DNAH10;FZD5;FN1;FHDC1;PRRC2B;POU6F1;GJB4;FXYD2;GPR182;OGDH;SFXN2;CPEB3;FANK1;ARHGAP8;TCF24;WFIKKN2;SMG7;ABCC10;MYPN;OSBPL10;TAF7L;SMPD2;NHSL2;D…
GATA2 (human)	798/9985	1	1	1.59259e-05	5.24429e-05	2.41644	-4.78906e-10	FAM159B;TMEM92;MYLK;PREX2;SPIC;VPREB1;CCBE1;STARD8;RFX2;RC3H1;EML2;MYL4;RBP4;CLDN3;PRKAR1B;SPINT1;TFR2;RUFY4;PADI2;GTSF1;NGEF;NLRX1;AIRE;CLCNKA;BAZ2A;BAZ2B;SLC5A1;GATA2;HESX1;PIP5K1B;RSU1;PPARGC1B;ABCA1;CADM4;ABCA3;ABCA4;BTBD11;DAZL;MOV10;FXYD2;TREML2;FAT2;CYB5RL;FXYD5;FERMT3;ARF3;ARHGAP8;MTMR12;WFIKKN2;RCSD1;MYPN;SMPD2;CASP14;TCP11L2;NEFM;NEFH;PCMTD1;TMEM40;BAZ1A;DUSP9;F5;SLC7A8;MYOT;PPARG;SMTNL…
CBEPA (mouse)	100/1764	1	1	0.989683	0.995792	2.3094	-9.95793e-10	NCF2;FAM122B;FNTB;MACROD1;FAM53B;COG7;RSAD2;SFMBT2;GM11544;GM10696;MTUS1;CYBB;MYL4;AKR1C12;TCL1;RNF128;FNDC1;TTLL13;PADI2;KCTD12;GM7102;IDO2;D330045A20RIK;PXT1;CPB2;LPP;SLC9A1;PKHD1;INPP5D;MICAL1;CASKIN1;PSAP;MYO6;ZBBX;HIVEP3;TRPM6;ARHGEF33;TRPV2;FZD9;1-MAR;SSH2;DAB2;UBXN11;MYCBPAP;SPINK10;RGL1;CPEB2;PLEKHM3;TTC25;LGALS3BP;CNTNAP3;ANKRD33B;ITGB5;TCHH;HSPB1;PTPN22;SMG7;TTC28;SYNE1;FAM178B;AP1G2;GS…
Sox2 (mouse)	114/1797	1	1	0.885029	0.907971	2.26008	-1.07803e-09	CSF3R;SCT;NRK;SEC1;RNF19B;PREX2;FAM174B;FAM198B;RGS9;RNF111;TBC1D10B;CCDC79;ENTPD5;RC3H1;CYBB;LDOC1;NPNT;PRSS53;DKK3;AKR1C14;TTLL13;ABCG3;SIDT2;OSBP2;PXT1;TPH2;CPB2;CYP4A12B;L3MBTL2;DLX3;ARHGEF26;FICD;MICAL1;PLAC1;PMAIP1;EIF4EBP3;LONRF2;ARSB;BCL2L15;ARHGEF33;SEC16B;CRTAP;MAGEE1;WFS1;BDNF;TRPV2;1-MAR;ADAP1;SMARCA2;ARHGAP32;DAB2;CPS1;GPR182;CNTN2;ERO1LB;TCSTV3;DOCK8;CELF2;RASGRF2;ZC3H3;TCHH;VMN1R53…
CPEB1 (mouse)	114/1748	1	1	0.814754	0.85405	2.28438	-1.09509e-09	GM15455;KCNG4;CLEC10A;ECI3;AU015228;SPATA20;PREX2;FAM122B;GM9;SALL4;SESN1;B020004J07RIK;NFATC2IP;SLC25A42;MAGEA6;RGS9;TKTL2;SEMA6B;SFMBT2;GM11544;GM10696;RFX2;AFAP1;LARP4B;SDCBP2;SHISA7;CHIT1;TOM1L2;PPP1R3F;VMAC;XLR3C;FAM161B;GM7102;CCDC152;WDFY4;HIST1H2BC;3-MAR;COL17A1;TPH1;BRSK2;SLC45A3;DLX3;KLK1;ITPR2;SLC41A1;CREBL2;AK4;LPP;CACNA1I;STK35;CASKIN1;NPHP4;IGFBP7;SLC5A4B;SRGAP2;MUC19;BSDC1;1-MAR;SE…
NRF1 (human)	82/1356	1	1	0.929309	0.9476	2.29726	-1.09996e-09	DMGDH;SLC46A1;BMPR2;ZC3H3;WDR45;SIPA1L3;TTC28;CALB2;PCLO;RASSF4;ZXDC;BOC;BVES;YWHAG;SLC16A5;TBC1D10B;MKL2;NUP214;UPF2;MAP4K1;EIF5B;USP48;COX8C;PRKCH;SFMBT2;BHMT2;VPS13C;MST1;IPMK;MINK1;DYRK1B;AP3B1;ATP11A;NPNT;RNF40;HEATR5B;ESRP2;TBC1D5;CCDC87;MAPRE3;TTLL12;MAPT;LRPAP1;CNP;PDXDC1;DHX8;TTYH2;SHMT2;SATB2;SPESP1;LTBP2;LRP2;FAM124A;ASZ1;FLNB;APBB2;PIP5K1B;CLASP1;PEX16;MYH7B;LINGO1;DYNC1H1;TRIM41;MBD6…
SRF (mouse)	98/1782	1	1	0.995573	0.998636	2.24529	-1.10308e-09	CSF3R;ZFYVE9;SERPINE1;PLB1;CCT6B;NIPAL4;VPREB1;CAPN9;FNTB;NCKAP5;CCDC79;RHOX2B;ENTPD5;GM10696;RHOX2A;CYBB;INPP4B;HECA;ATF6;SIDT2;NOTCH4;UBR4;LPP;PPL;GIGYF2;RAB11FIP1;STK35;RNF216;SOHLH2;FAM43A;NCKAP1L;SLC5A4B;NLRP4F;CRTAP;TMEM86B;NLRP4C;BDNF;OSBPL3;POU6F1;1700030J22RIK;TMEM116;TMCC3;UBE2O;CPEB4;ACADVL;CELF2;HSPB1;SMG7;SYNE1;GM648;PHACTR2;LDLRAP1;ADAMTS9;PCMTD1;PLEKHG1;PARP4;CCDC116;KREMEN1;TEX15;…
NFYA (mouse)	114/1748	1	1	0.814754	0.85405	2.30209	-1.10358e-09	GM15455;KCNG4;CLEC10A;ECI3;AU015228;SPATA20;PREX2;FAM122B;GM9;SALL4;SESN1;B020004J07RIK;NFATC2IP;SLC25A42;RGS9;TKTL2;SEMA6B;SFMBT2;GM11544;GM10696;RFX2;AFAP1;LMO7;LARP4B;SDCBP2;SHISA7;CHIT1;PPP1R3F;VMAC;TOM1L2;4930402H24RIK;XLR3C;FAM161B;GM7102;CCDC152;WDFY4;HIST1H2BC;3-MAR;COL17A1;TPH1;BRSK2;SEMA7A;SLC45A3;DLX3;KLK1;ITPR2;SLC41A1;CREBL2;AK4;LPP;CACNA1I;STK35;CASKIN1;NPHP4;IGFBP7;SLC5A4B;SRGAP2;M…
NFYB (mouse)	115/1748	1	1	0.789109	0.840685	2.25633	-1.20422e-09	GM15455;KCNG4;CLEC10A;ECI3;AU015228;SPATA20;PREX2;FAM122B;GM9;SALL4;SESN1;B020004J07RIK;NFATC2IP;SLC25A42;MAGEA6;RGS9;TKTL2;SEMA6B;SFMBT2;GM11544;GM10696;RFX2;AFAP1;LARP4B;SDCBP2;SHISA7;CHIT1;TOM1L2;PPP1R3F;VMAC;XLR3C;AKR1C14;FAM161B;GM7102;CCDC152;WDFY4;HIST1H2BC;3-MAR;COL17A1;TPH1;BRSK2;SLC45A3;DLX3;KLK1;ITPR2;SLC41A1;CREBL2;AK4;LPP;CACNA1I;STK35;CASKIN1;NPHP4;IGFBP7;SLC5A4B;SRGAP2;MUC19;BSDC1;…
IRF2 (mouse)	113/1706	1	1	0.765116	0.820486	2.20364	-1.58099e-09	SCT;ABAT;ALDH1L2;GM9;VPREB1;CREB3L3;SESN1;FNTB;FAM198B;PLCE1;SPA17;MS4A10;SH2D5;PPP1R16B;NSF;MORC4;BC147527;ANKRD45;ADAM10;DNAJB13;MITF;LMO7;ATG14;SDCBP2;ATF6;KANK4;TSPYL4;PRR13;HIST1H2BC;SP140;TRANK1;CACNA1D;2510039O18RIK;PCDH19;LTBP1;PRAMEF17;APOD;RREB1;ARSB;RAB11FIP5;GM9112;ARHGEF33;ZFHX2;TRAPPC9;FANCG;POU6F1;DAB2;GON4L;GPR182;MXD1;FGF10;ZFP352;SPAG16;CNTNAP3;PIWIL1;RNF10;KDM5B;CELF2;PZP;TCHH;…
NFIC (human)	368/4403	1	1	0.000480763	0.00122444	2.32766	-1.94847e-09	APP;GPATCH1;ABAT;CLDN2;SLC4A4;ABCA13;CCT6B;DCAF6;FAM122B;EPS8;NYNRIN;SPIC;LIPE;RUSC2;NIPAL3;DAG1;PLCE1;DPF3;FAM65A;MAGEA5;ACAD10;TBC1D10B;MAGEA4;ENTPD1;MBNL2;COG7;RSAD2;FBXO2;ESX1;RFX2;MTUS1;DLEC1;EBF4;UNC5D;ATG14;MAPK8IP2;ATG13;EML2;PPP1R3F;BCAN;ARMC2;RBP4;CLDN3;PRKAR1B;WDR81;NINJ2;SIK1;NHLRC1;ALPK3;HECA;LETMD1;NEIL1;GTSF1;PXT1;SLC45A3;L3MBTL2;TEX264;FOXG1;SP140;MYCBP2;WDR63;NEDD4L;PIK3R3;ZC3HAV…
POU2F1 (mouse)	117/1735	1	1	0.70459	0.788211	2.22162	-2.5464e-09	SUV420H2;IRS3;PREX2;DPYSL4;FNTB;FAM198B;SLC16A9;TCP11;ENTPD1;MBNL2;RSAD2;DAPK1;SHISA7;TLN1;XPR1;GRID2IP;HIST1H2BC;TPH2;DLX3;FICD;LPL;ITPR3;CUZD1;LPP;STK31;PDZD2;ATXN7;MYH13;PMAIP1;ST8SIA5;NPHP4;ATP6V0A4;GM9112;GSDMD;PRRT3;OSBPL6;CIDEA;SLC4A11;EVX1;GNG12;SSH2;POU2F3;ABTB2;DAB2;MAVS;REL;TAB3;LHX6;COL9A2;ZFP112;LDHAL6B;ALK;TCSTV1;RASGRF2;GPR21;GM364;SOBP;RYR3;AFF1;PIK3C2B;AOX4;PRAMEL6;MMP28;TMEM108;…
Prrx2 (mouse)	160/2205	1	1	0.377218	0.471161	2.15875	-3.46893e-09	FAAH;NAB1;GUCA1A;UBE2L6;1700018B24RIK;PREX2;EPS8;C4A;CNST;RUSC2;SLC16A6;DPF3;TNFRSF8;FBRSL1;RGS9;SLC16A5;PDGFRA;CPT1A;MREG;SP110;RHOX2B;ENTPD5;IPMK;IGFBP2;ADAM10;CYBB;MITF;TBC1D2B;PHKA1;UNC5D;HNF1A;OXCT2A;AKR1C12;DOPEY2;HIC2;4930402H24RIK;FRMD6;TEP1;AKR1C14;GPR160;ANKRD42;AMPH;ABCG3;WDFY4;H2-D1;CARD11;XPR1;GRID2IP;PARM1;ARHGEF26;HPCA;AK1;LPAR1;UBR3;LTBP2;APCDD1;9330182L06RIK;TPO;MAN2A1;MYO6;ZBBX;…
CBEPB (human)	198/2598	1	1	0.147655	0.213936	2.32658	-6.96182e-09	APP;AHCYL2;WIPF2;CLDN2;EPS8;PREX2;LGALS3;GOLGA4;NCKAP5;CMKLR1;ENTPD1;MTUS2;RBP4;MALL;KCTD12;PRR13;TPH2;DHX8;FICD;PDXDC1;SP140;NEDD4L;PIK3R1;PKHD1;C7;ATP6V0A4;RSU1;A2M;TRPM6;ACE;GADD45B;MICAL3;BTBD11;FHDC1;SMARCA2;ABTB2;CABYR;CYP2S1;ATG2A;COL9A3;CPEB3;FERMT3;GABRB3;DENND1B;BMI1;KIF17;SH3RF1;ROBO1;TAF7L;GYS1;DSTYK;MRC1;GSG1;RAC2;CC2D2A;PRMT8;MYBPC1;PARP4;BHMT2;ANO6;ANO1;SLC7A8;MPPED2;CDC42EP3;ACSBG…
MYB (human)	93/1409	1	1	0.755975	0.820486	2.17153	-2.17317e-08	APP;ULK4;HDLBP;PTPN22;BMI1;CLDN2;SLC4A4;SYNE1;TAF7L;PCLO;TIFAB;FAM174B;SESN1;ZXDC;FNTB;HYDIN;LEPR;PHACTR2;NCKAP5;ACAD10;JAK1;NCOA1;UNC5CL;MBNL2;PARP4;RSAD2;MSX2;MTUS1;ANO6;ANK2;MAT1A;TANC2;KCNU1;IFI27;ADAM15;DNAJC6;PALLD;TTLL12;IDO2;BCORL1;FBP2;TMEM106A;DGKH;PHLPP2;MACF1;LAMA2;ABHD3;DCTN1;SLC41A2;PRICKLE2;BAZ2A;RASAL1;TTN;NOL6;CPN1;FAM117A;STK31;ADH4;ABLIM1;RAB11FIP1;CYTH4;CAND1;PRAMEF12;ATXN7;OL…
POU1F1 (human)	93/1408	1	1	0.753788	0.820486	2.15701	-2.26348e-08	APP;DYRK4;GALNT11;STAB2;HUS1B;KRT20;SLC4A4;MYPN;AFF1;ROBO1;SYNE1;TAF7L;MAGEA8;PCLO;SESN1;HNF4A;SALL4;GSG1;ARHGDIB;HYDIN;OLR1;DPF3;PHACTR2;TNFRSF8;NCKAP5;SH3D19;NCOA1;TRPC6;DCC;TFEB;MTUS2;ANK2;MITF;BAZ1A;TANC2;TMPRSS11D;DNAJC6;PALLD;MPPED2;IDO2;ATF6;DGKH;TPH2;MACF1;LAMA2;DCTN1;DBX2;ILDR1;WDR63;GLIS3;LPL;BAZ2B;TTN;NOL6;CPN1;STK31;ADH4;STOX2;TCEAL5;OLFML3;ZBBX;CCL3;HESX1;BEND4;ARSG;BCO2;MBNL3;A2M;FI…
NR3C1 (mouse)	126/1775	1	1	0.490743	0.58817	2.12518	-3.1479e-08	LY6K;NCF2;WIPF2;CLDN2;AQP3;ACTG2;MYLK;GM9;RUSC2;FCGRT;B020004J07RIK;FAM3B;FAM53B;KPNA7;UBASH3A;CMKLR1;COG7;DAPK1;ANK2;SYTL3;INPP4B;PRKAR1B;FAM161A;TNIK;HDGFL1;PRR13;HIST1H2BC;SLC45A4;NLRX1;SP140;RASAL1;APCDD1;LPP;PLD3;PLXNA2;INPP5J;NCKAP1L;ZFP462;ATP6V0A1;ZBTB7C;STRA6;SEC16B;H2-EB1;OSBPL3;EVX1;TRERF1;FANCG;VNN1;GNAL;BCL6;DLG5;GPR182;PI4KA;CSPG5;ZFP352;FERMT3;DOCK5;ACADVL;ELN;PZP;CEP164;DYSF;VMN1R…
TBP (human)	193/2486	1	1	0.0996983	0.149777	2.2993	-7.09642e-08	ZFYVE9;ABAT;FAM159B;CLDN2;ABCA13;SLC4A4;RAPGEFL1;TMEM92;CCT6B;DCAF6;EPS8;NYNRIN;FAM53B;BVES;CPT1A;MBNL2;RSAD2;MTUS1;MTUS2;RC3H1;ANK2;TMEM81;MYL4;INPP4B;IFI27;RNF128;TEP1;ATF6;TPH1;MYCBP2;PIK3R1;ADH4;PGBD5;HESX1;NCKAP1L;A2M;TRPM6;ARSB;S100A11;PAG1;RABGAP1L;MAGEE1;FN1;1-SEP;SMARCA2;SLC6A7;COL9A1;FAT2;ECHDC3;RYR2;LRRC32;KRT20;SLC6A2;MYPN;CX3CL1;TAF7L;DSTYK;PCLO;REV3L;OLR1;NEFM;GPR135;COX8C;MYBPC1;GA…
LEF1 (human)	405/4658	1	1	9.09783e-06	3.1552e-05	2.45503	-9.82025e-08	ZFYVE9;WIPF2;ABAT;FAM159B;CLDN2;NYNRIN;PREX2;ZFYVE26;PSMD3;ZXDC;FDXR;PLCE1;DIP2C;RNF111;GPR179;MBNL2;STARD8;ESX1;PHKA1;UNC5D;TMEM81;MYL4;RNF128;LGALS12;PADI4;TSPYL4;TPH2;SHMT2;NEDD4L;SLC5A1;GIGYF2;ADH4;NCKAP1L;RREB1;PROM2;ABCA1;MYH7B;DNAH11;ACE;ABCA4;FN1;BTBD11;PRRC2B;TMEM198;ABTB2;MOV10;MEX3B;GJB2;ATG2A;SNAI2;CPEB3;CPEB4;GABRB3;TINAGL1;SPEF1;ELN;RCSD1;SLC6A2;OSBPL10;DSTYK;OLR1;IKBKE;NEFH;NFAM1;T…
GATA6 (human)	100/1447	1	1	0.60021	0.696329	2.04854	-1.58706e-07	SEMA5B;CSF3R;NCF2;GUCA1A;ABAT;ATP12A;ABCA13;NIPAL4;PREX2;LGALS3;HERC2;SESN1;ACAD10;TKTL2;MORC4;MBNL2;FBXW10;SLC6A13;RC3H1;ANK2;MITF;FRMD6;RNF128;FAM161A;SFRP5;KCTD12;ATF6;PTGES;PLA1A;TEX264;MYCBP2;WDR63;GATA1;RASGRP3;C7;ZBBX;NCKAP1L;KCNN2;APOD;SMYD3;BCL2L15;ATP6V1C2;TMEM132D;ABCA5;BDNF;ANKRD22;LRRN4;ABCA4;ESRRB;MICAL3;NEB;FXYD2;CPEB4;GABRB3;DENND1B;SH2D4B;ITGB3;PZP;CEP164;HUS1B;KRT20;CASP14;DSTYK…
MEF2A (human)	225/2800	1	1	0.0282245	0.0511177	2.29343	-1.75722e-07	AHCYL2;PKD2L1;AQP3;MYLK;EPS8;NIPAL2;ZXDC;CREB3L2;ACAD11;BVES;TKTL2;ENTPD1;RSAD2;SP110;MTUS1;MTUS2;RC3H1;ANK2;RNF128;WDR81;SPINT1;NINJ2;ALPK3;LETMD1;IDO2;ATF6;TSPYL4;PRDM14;NEDD4L;BAZ2B;PIK3R1;PLA2G6;GIGYF2;LDHC;ADH4;PGBD5;RNF216;ATP6V0A4;ARSG;A2M;RREB1;RIMKLB;ATP6V0A1;GSDMD;AFAP1L2;MAGEE1;PARVB;SMARCA2;SNAP91;BHMT;MYO5C;OGDH;COL9A1;TMCC3;COL9A2;CPEB3;CD200;DIRAS2;ABCC10;PCSK6;KRT20;MYPN;ROBO1;DMB…
ETS1 (human)	429/4827	1	1	5.15663e-07	2.27171e-06	2.16124	-7.10728e-07	SUV420H2;TRRAP;FRMPD1;CLDN2;ISM2;DPYSL4;FDXR;BVES;CMKLR1;GAMT;PRKCH;DAPK1;RFX2;DKK3;MYL4;RBP4;PRKAR1B;SPINT1;TFR2;PADI2;PADI4;PRR14;TTYH2;CLCNKB;NEDD4L;PDGFA;GATA3;SLC5A1;PLA2G6;ADH4;NCKAP1L;RSU1;ZBTB7B;PPARGC1B;S100A11;GSDMD;MYH7B;AFAP1L2;CADM4;ACE;FN1;BTBD11;PAFAH2;DAZL;MEX3B;SNAI1;SNAI2;FAT2;MRVI1;CPEB3;ATG2B;GABRB3;TINAGL1;GPR20;TFCP2L1;RCSD1;MYOM3;NHSL2;TRIM7;TCP11L2;DLGAP2;GPR135;PCMTD1;UPF…
ETV4 (mouse)	134/1773	0.999999	1	0.229114	0.313829	2.0831	-1.48762e-06	FCGBP;CHRM3;AHCYL2;PLXND1;PROS1;PKD2L1;ATP12A;SLC4A4;LIPE;CAPN6;GRB14;SESN1;PEG10;ARHGDIB;LIPG;6430531B16RIK;LEPR;PLCE1;FAM53B;RGS9;PDGFRA;RHOX2B;USP2;ESX1;RHOX2A;DNAJB13;4930550L24RIK;LARP4B;SDCBP2;OXCT2A;TCL1;ADAM8;TSPYL4;SLC45A3;ILDR1;ITPR2;2510039O18RIK;APCDD1;NDRG1;LPP;LTBP1;GIGYF2;RHOBTB1;PIK3R5;RASGRP3;ARHGAP22;PKHD1;MAN2A1;ARSG;B4GALNT2;GM9112;1700003M02RIK;MYH7B;AFAP1L2;GSDMA;BTN2A2;WFS1…
Stat3 (mouse)	133/1762	0.999999	1	0.234435	0.315193	2.11349	-1.51783e-06	STEAP3;CLEC10A;1700013H16RIK;SPATA20;PEX26;TGM1;RAB44;MAGEA8;DEPTOR;SALL4;PSMD3;FAM198B;TNS4;MAGEA5;TLE2;PRKCH;ACOT11;FNDC3B;UNC5D;MAT1A;SDCBP2;LENEP;OBSCN;FNDC1;FAM161A;NINJ2;HECW2;AKR1C14;GPR160;CCDC87;RELL2;TTLL12;CARD11;CCNO;DGKH;OSBP2;APOL7B;TTYH2;PADI6;SP140;FOXG1;SLC41A2;AK1;ILDR1;CREBL2;2510039O18RIK;KALRN;PIK3R5;TRPM1;SEC16B;GSDMA;IQSEC2;BDNF;FAM26E;ST8SIA1;ABCA3;SIAH2;ESRRB;HMGA2;TRPV3;…
JUND (human)	99/1380	0.999999	1	0.453839	0.552058	2.02597	-2.05549e-06	CSF3R;WIPF2;CLDN2;CLU;SLC4A4;TGM1;LGALS3;RASSF4;SALL4;PIP4K2A;PLCE1;UBASH3A;NCKAP5;TKTL2;RSAD2;SLC6A13;LMO7;MITF;ATG14;LAX1;FAM161B;IDO2;CCDC152;PPEF1;PARM1;GLIS3;ZC3HAV1;PKHD1;CTIF;ADAP2;SLAMF9;SLC38A7;TBC1D12;ARSG;SMYD3;NPTX2;MYH10;BDNF;GFPT1;1-MAR;NEB;HAL;GON4L;CPD;MRVI1;COL9A2;TTC25;DYRK4;KDM5B;FLT3;TCF24;KRT20;DUSP16;MYPN;AKAP13;EPB41L4B;CASP14;ACP6;GSG1;PHACTR2;CCR4;SH3D19;DST;URB1;TMPRSS11…
ELK4 (human)	106/1453	0.999999	1	0.384871	0.478885	2.05182	-2.5633e-06	STEAP3;ZFYVE9;NRK;ARHGAP44;CCND3;SESN1;ACAD11;PDE8A;MAGEA4;SLC16A5;TGM2;NUP214;SPNS3;MAT1A;TMEM130;HIC1;FSCN1;PADI2;UHRF1BP1;RPP25;SNRNP200;XPR1;PRR14;SEMA7A;PARM1;H6PD;ILDR1;SLC41A1;AK8;STK31;EIF4EBP3;PIP5K1B;APOB;PACSIN1;SLC37A2;INTS1;BTBD11;TRERF1;POU2F3;ZZEF1;CPS1;UBXN10;P4HA2;CYP2S1;P4HA3;MYO5B;COL9A3;CPEB4;SPAG16;TTC25;GABRB3;RET;FANK1;MYOM1;C2CD2;MEGF11;HUS1B;LAMC1;ITGAL;AP2A2;MYPN;AFF1;PP…
ZBTB16 (human)	117/1572	0.999999	1	0.300083	0.389749	2.01654	-2.74855e-06	ARHGAP39;FAM159B;SLC4A4;EFTUD1;ARHGAP44;ZXDC;PLCE1;ACAD10;SP110;SPNS3;ANKRD44;RC3H1;LDOC1;ATG13;TLE6;TOM1L2;FRMD6;RELL2;PPEF1;MYCBP2;WDR63;ITPR2;CREBL2;PLD3;RASGRP3;CRHR2;ARHGAP22;C7;CYP11A1;ZBBX;MYH13;EIF4EBP3;A2M;ARHGEF33;MYH7B;WWTR1;PRRT3;CRTAP;ANKRD22;SIAH2;SMARCA2;ARHGAP32;MOV10;DAB2;NAT1;CYP2S1;FXYD2;REL;COL9A1;UBE2O;CSPG5;HPSE;CPEB3;SPAG16;PRR5;RNF10;RYR2;BMPR2;FLT3;SH2D4B;DSTYK;PHACTR2;MU…
ARID3A (mouse)	147/1893	0.999998	1	0.135227	0.197686	1.94406	-3.09283e-06	CHRM3;AHCYL2;CPNE5;PROS1;ZAN;UBE2L6;CLDN2;PREX2;TGM1;GM9;CDH3;DPYSL4;6430531B16RIK;FDXR;FAM53B;FBXO6;SLC25A42;BTRC;TNS4;SH2D5;SLC16A5;GAMT;UNC13B;ENTPD1;SP110;STARD8;ANKRD45;ISLR2;HNF1A;MAPK8IP2;TMEM130;AKR1C12;PHOSPHO1;AKR1C14;ABCG3;GRID2IP;PLA1A;SLC45A4;TPH1;SEMA7A;ARHGEF26;AK1;UBR4;NEDD4L;LTBP2;ITPR3;ZC3HAV1;PLD1;APCDD1;LTBP1;AK7;KALRN;9330182L06RIK;CYP11A1;PRAMEF12;PSAP;EIF4EBP3;ATP6V0A4;SCN3…
GATA1 (human)	222/2679	0.999998	1	0.00977718	0.0200463	2.09221	-3.72249e-06	APP;WIPF2;CLDN2;MYLK;PREX2;LGALS3;ZFYVE26;RUSC2;NIPAL2;PIP4K2A;DPF3;UBASH3A;MAGEA5;BTRC;ACAD10;PDK2;MAGEA4;TNS1;UNC13B;RSAD2;SP110;RC3H1;DLEC1;EBF4;HSPG2;RBP4;RNF128;BIN2;LETMD1;NGEF;MACF1;TBC1D9B;FICD;TMEM63C;TEX264;GATA3;PCDH19;CRHR2;PIK3R5;RAB11FIP1;HESX1;NCKAP1L;KCNN2;FAM43A;ARSG;RIMKLB;ATP6V0A1;ZBTB7C;MAGEE1;DNAH17;CIDEA;DCLK2;FHDC1;CYP2S1;WNK3;MYOM1;ERO1LB;TINAGL1;ABCC10;RCSD1;SLC6A2;LARP1B…
ZFHX3 (human)	113/1504	0.999996	1	0.27062	0.357175	1.9991	-7.44437e-06	SLC46A1;FAAH;CSF3R;ANKRD35;GPATCH1;SLC4A4;MYLK;FAM122B;HERC2;SESN1;FDXR;PLCE1;PRSS8;RNF111;PDK2;SEMA6B;NUP214;TLE2;RSAD2;SP110;ANKRD45;USP2;RC3H1;ANK2;SDCBP2;TMEM81;TLE6;ARMC2;FAM169B;FAM161B;TTLL12;PTGES;WDR63;PLA2G6;PPL;LPP;RASGRP4;ARHGAP22;STK31;RNF216;PLCG2;EIF4EBP3;B4GALNT2;TRPM6;PPARGC1B;ATP6V0A1;VAT1;STAT5A;UBE2H;PRRT3;SMAD3;1-SEP;IFFO1;MED13L;CCPG1;COL5A3;REL;ECHDC2;COL9A2;HPSE;CPEB3;CNTN…
HOXA5 (human)	256/3000	0.999996	1	0.00142528	0.00329533	1.89586	-8.43435e-06	CLEC10A;SLC4A4;CCT6B;PEX26;MYLK;FAM122B;SPIC;ZFYVE26;CNST;PRSS8;UBASH3A;PDK2;GPR179;CPT1A;PRKCH;RSAD2;SP110;DAPK1;SFMBT2;MTUS1;ISLR2;PRKCA;LDOC1;HNF1A;HOXB9;KATNAL1;WDR81;SPINT1;RUFY4;TTLL12;TRIM16;CCNO;PXT1;SLC45A3;SP140;WDR63;NEDD4L;PIK3R1;APCDD1;PCDH19;PLA2G6;GATA2;KALRN;PPL;ABO;PIK3R6;CRHR2;B4GALNT2;ARSB;S100A11;PAG1;BBS1;PRRT3;AFAP1L2;CDSN;FZD5;MAGEE1;DNAH17;ST8SIA1;NFATC2;BTBD11;PARVB;EHD1;…
SREBF1 (mouse)	136/1735	0.999993	1	0.123071	0.182369	1.96297	-1.44272e-05	GM15455;KCNG4;CLEC10A;ECI3;AU015228;SPATA20;PREX2;FAM122B;GM9;GM608;SALL4;B020004J07RIK;FAM53B;SLC25A42;RGS9;TGM3;TKTL2;SEMA6B;SFMBT2;GM10696;RFX2;LMO7;LARP4B;SDCBP2;SHISA7;ALPPL2;CHIT1;DOPEY2;PPP1R3F;TOM1L2;4930402H24RIK;OBSCN;XLR3C;AKR1C14;FAM161B;GM7102;CCDC152;WDFY4;H2-D1;3-MAR;COL17A1;BRSK2;SEMA7A;DLX3;KLK1;ITPR2;SLC41A1;AK4;LPP;ARHGAP22;NCKIPSD;CACNA1I;STK35;NPHP4;IGFBP7;SLC5A4B;SRGAP2;4933…
NFAT2 (human)	103/1376	0.999992	1	0.293928	0.383583	1.88894	-1.51668e-05	CLDN2;OPHN1;CAPN6;CREB3L2;FAM53B;BTRC;RNF111;TNS1;STARD8;IPMK;MTUS1;TOM1L2;RBP4;RNF128;ATF6;TSPYL4;PXT1;CPB2;DHX8;FICD;FOXG1;SLC41A3;GLIS3;GATA3;PLD1;ATXN7;NCKAP1L;SRGAP3;MAP4;ATP6V1C2;TFAP2A;SEC16B;WWTR1;RABGAP1L;BTN2A2;VDR;BTBD11;TRAPPC9;ARHGAP32;GNAL;SYNJ1;WNK1;COL9A1;TMCC3;SPAG16;DENND1B;PODXL2;SYCP1;ITGB3;CEP164;BMI1;SLC6A2;OSBPL10;ROBO1;ZMYM3;ITGAV;NEFM;PCMTD1;NCOA1;TRPC6;DST;DDX58;GAA;TFEB…
STAT3 (human)	234/2759	0.999993	1	0.00302179	0.00659969	2.09856	-1.52752e-05	CLEC10A;ABCA13;CCT6B;PEX26;ZFYVE26;MAGEA8;HERC2;RUSC2;PEG10;PIP4K2A;FAM53B;MS4A10;CMKLR1;TKTL2;SLC35C1;SLC6A13;MTUS1;ANK2;CHIT1;CLDN4;IFI27;TEP1;HECW2;CCDC87;HECA;LETMD1;TPH1;SHMT2;TEX264;SP140;MYCBP2;PIK3R4;PRDM14;BAZ2B;ZC3HAV1;PCDH19;KALRN;PIK3R6;CRHR2;EPB41L1;MICAL1;PLAC1;TNRC18;SCN3B;B4GALNT2;STAT5A;BBS1;DNAH11;DNAH10;ABCA5;CIDEA;FN1;BTBD11;POU6F1;EHD1;GJB4;ATG2A;COL9A1;FAT2;MRVI1;CYB5RL;CPEB…
FOXF2 (human)	104/1379	0.999989	1	0.267949	0.355087	1.94049	-2.15456e-05	RTKN;CBLC;AQP3;ALDH1L2;FCGRT;DAG1;NFATC2IP;FAM65A;MAP3K5;TLE2;FBXW10;AFAP1;MAPK8IP2;LENEP;WDR81;LPPR3;PHLDB3;LETMD1;SLC27A4;DPEP3;OSBP2;PRR13;PIK3R4;CREBL2;PLA2G6;SLC9A1;PRAMEF17;LDHC;RNF216;SLC38A7;EP400;DHX37;THEM5;ST8SIA5;TBC1D12;S100A11;VAT1;UBE2H;ZFHX2;SMURF1;FZD9;1-SEP;L1CAM;FANCG;PRRC2B;CIDEC;TFCP2;UBXN11;PLEKHM1;UBE2O;PRR5;B4GALT3;CSRNP2;ITGAM;MTMR12;ZC3H3;HSPB1;ABCC10;WDR45;DMKN;TRIM7;TM…
PITX2 (human)	311/3528	0.99999	1	5.0214e-05	0.000148816	2.19065	-2.26037e-05	SCT;TRRAP;ZAN;CBLC;GPATCH1;EPRS;AQP3;ABCA13;SLC4A4;TMEM92;FAM122B;PREX2;LGALS3;C4A;FRAT1;HERC2;DAG1;FAM65A;RNF111;UNC13B;ENTPD1;MBNL2;COG7;DAPK1;STARD8;AFAP1;ANK2;MAPK8IP2;EML2;ARMC2;FAM169B;HOXB9;IFI27;RNF128;WDR81;NINJ2;GPR160;CCDC87;KCTD12;BCORL1;LETMD1;NEIL1;TSPYL4;PRR13;PTGES;TBC1D9B;FICD;PDXDC1;SHMT2;MYCBP2;PIK3R4;PLA2G6;KALRN;GIGYF2;PIK3R5;PRAMEF17;LDHC;APOM;PGBD5;C7;RNF216;PLCG2;DHX37;TNR…
SRF (human)	301/3420	0.999987	1	7.53966e-05	0.000217516	2.14413	-2.73005e-05	APP;FAAH;WIPF2;ABCA13;ISM2;FAM122B;EPS8;C4B;NYNRIN;LIPE;C4A;RUSC2;DPF3;BVES;TNS1;TBC1D10B;ACSL1;ESX1;FNDC3B;MTUS2;ATG13;EML2;BCR;PPP1R3F;BCAN;RBP4;HOXB9;HECW2;LGALS12;PADI2;ALPK3;TRIM16;NEIL1;PRR14;LRPAP1;TPH2;SLC45A3;AIRE;SP140;FOXG1;CLCNKB;NEDD4L;PIK3R3;SLC5A1;ZC3HAV1;ADH4;NLN;RAB11FIP1;PGBD5;PRAMEF12;FLRT1;INPP5J;ATP6V0A4;KCNN2;FAM43A;RSU1;RREB1;PAG1;ZBTB7C;STAT5A;WWTR1;AFAP1L2;MAGEE1;LRRN4;AB…
HMGA1 (mouse)	139/1748	0.999985	1	0.0907227	0.138706	1.91419	-2.83279e-05	GM15455;DGKE;RHOX13;EPRS;ALDH1L2;LGALS3;CNST;RUSC2;ZXDC;KPNA7;FBRSL1;TNS4;PDK2;NSF;MBNL2;BC147527;IPMK;FNDC3B;PRKCA;PHKA1;ATG14;MYL4;FAM161B;PHLDB3;1700016K19RIK;TSPYL4;CARD11;CCNO;CSF1R;ZFP467;PDXDC1;FOXG1;SLC5A1;PCDH19;ZFP36L3;LTBP1;PLD3;CML2;TPO;MICAL1;SOHLH2;EP400;PMAIP1;ATP6V0A4;LONRF2;PROM2;ATP6V0A1;GADD45B;WSCD2;MUC19;SLC4A11;TRAPPC9;GNG12;POU2F3;PRRC2B;TMEM231;NR4A2;DAB2;LRCH1;CCPG1;ITGA1…
Gata1 (mouse)	150/1863	0.999984	1	0.061749	0.102184	1.93108	-3.01384e-05	RAB3B;GALNT11;CSF3R;NRK;CBLC;SPATA20;CLU;PLB1;PEX26;LIPE;CAPN9;CAPN6;RASSF4;NIPAL2;B020004J07RIK;CAPN5;SESN2;CAR7;PPP1R16B;UNC5CL;GM973;SFMBT2;MTUS1;LAX1;HSPG2;SYTL3;AKR1C12;FAM169B;SHPK;SFRP5;ALPK3;TNIK;TLN1;WDFY4;OSBP2;PRR13;GCM2;TPH1;TBC1D9B;DHX8;PDXDC1;TMEM63C;SHMT2;MYCBP2;TRANK1;LPL;RASAL1;PLA2G6;PCDH19;GATA1;PLD3;RASGRP4;PRAMEF17;CTIF;STK33;ARSB;BCL2L15;RAP1GAP2;VAT1;ACE;EPHX2;LRRN4;TDRD9;E…
BRCA1 (human)	146/1809	0.999976	1	0.0612163	0.101819	1.74218	-4.11142e-05	RNF19B;KNDC1;FAM159B;CELSR1;CMIP;TMEM92;EFTUD1;RAB43;LGALS3;OPHN1;CREB3L3;CREB3L2;FAM198B;LEPR;MAGEA5;MS4A10;TGM3;MITF;MAT1A;ATG14;HSPG2;PRSS53;ALPPL2;EML2;BCR;HIC2;COL4A1;CCDC152;HDGFL1;NEIL1;DGKH;SEMA7A;BRSK2;CPB2;H6PD;TTYH2;AIRE;TMEM63C;GLIS3;AK4;RASAL1;ZC3HAV1;PLA2G6;GATA2;SLC9A1;FAM160B2;TPO;PDCD11;NACC2;AMDHD2;PRDM16;IGFBP7;NCKAP1L;B4GALNT2;RALGDS;STRA6;BCL9L;CDK18;SMAD3;FZD5;BTN2A2;FAM78A;…
HMGA1 (human)	106/1379	0.999974	1	0.207499	0.290321	1.81437	-4.78092e-05	CHRM3;LY6K;SCT;NAB1;LCTL;SESN1;FAM186B;NCKAP5;PRKCG;MORC4;RFX2;MTUS1;MITF;SDCBP2;TANC2;DKK3;TSPYL4;PLA1A;CPB2;FICD;PIK3R3;LTBP2;HOXB13;PLD1;ADH4;XRRA1;MYH13;B4GALNT2;TRPM6;ATP6V0A1;WWTR1;ZFHX3;OSBPL6;MAGEE1;BTN2A2;FAM26E;BDNF;LRRN4;EVX1;BTBD11;FANCG;ARHGAP32;BCL6;NAT1;CPS1;COL9A1;ZFP112;CNTNAP3;PRR5;CALCOCO2;PZP;LMOD1;PTPN22;RCSD1;ROBO1;MYOM3;SYNE1;HK1;DUSP10;AP1G2;GSG1;PHACTR2;EPG5;CCR4;NCOA1;CO…
PGR (human)	149/1447	0.741177	1	1.00446e-05	3.42322e-05	0.000256613	-7.68597e-05	RAB3B;ACAA2;PROS1;CLEC10A;PKD2L1;HERC2;FAM186B;FAM198B;CREB3L2;FNTB;PLCE1;MAGEA4;TGM2;MBNL2;MTUS1;ANK2;FRMD4A;ATP11A;TMEM81;DOPEY2;COL4A2;NINJ2;ADAM8;KCTD12;GTSF1;DGKH;COL17A1;SLC45A3;LPL;RASAL1;SLC5A1;PIK3R1;KALRN;LTBP1;LPP;RASGRP3;CRHR2;ALDH3B2;PRAMEF12;EPB41L1;ATXN7;MICAL1;XRRA1;SMYD1;LONRF2;PAG1;WWTR1;RABGAP1L;AFAP1L2;WFS1;BDNF;LRRN4;CYBRD1;ASNS;POU2F3;DAZL;GNAL;BCL6;NAT1;CPS1;P4HA2;COL9A1;FX…
PPARG (human)	321/3580	0.999962	1	1.05884e-05	3.55857e-05	2.08183	-7.86527e-05	APP;FAAH;ZAN;CLEC10A;GPATCH1;EPRS;SLC4A4;FAM122B;ZFYVE26;CNST;HERC2;RUSC2;DAG1;PIP4K2A;PLCE1;BTRC;MS4A10;PDK2;CMKLR1;GAMT;TKTL2;NUP214;UNC13B;ENTPD1;DAPK1;SLC35C1;SLC6A13;RC3H1;ANK2;PHKA1;CHIT1;CLDN4;FAM169B;WDR81;SPINT1;HECW2;CCDC87;HECA;LETMD1;PRR14;SLC45A3;TBC1D9B;DHX8;AIRE;SHMT2;TEX264;PIK3R4;BAZ2B;PCDH19;PLA2G6;GIGYF2;CRHR2;TRPM1;LDHC;APOM;C7;RNF216;EPB41L1;CMYA5;DHX37;PLAC1;FAM43A;B4GALNT2;…
TCF4 (human)	386/4210	0.999946	1	1.2065e-07	5.70029e-07	2.11804	-0.000113738	SCT;WIPF2;ABAT;CLDN2;ABCA13;SLC4A4;MYLK;FAM122B;EPS8;PREX2;VPREB1;ZFYVE26;CREB3L3;ZMIZ1;NCKAP5;UNC13B;MBNL2;STARD8;ESX1;FNDC3B;LDOC1;UNC5D;EML2;MYL4;BCAN;RBP4;HOXB9;PADI4;LETMD1;TSPYL4;TPH2;TPH1;NEDD4L;BAZ2B;SLC5A1;GATA1;GIGYF2;LDHC;C7;RNF216;PLCG2;HESX1;PPARGC1B;MYH7B;ABCA4;NFATC2;PRRC2B;MOV10;MEX3B;SLC6A7;FXYD2;FXYD5;CPEB3;GABRB3;ARHGAP8;TINAGL1;SPEF1;DENND1A;SLC6A1;SLC6A2;TAF7L;FAM102A;OLR1;GP…
CRTC3 (human)	76/1008	0.999846	1	0.3045	0.393916	1.69596	-0.000261499	LGALS3BP;PIWIL2;FOXA1;ITGB3;WFIKKN2;ATP12A;SLC4A4;SIPA1L3;ABCA13;RLBP1;ROBO1;TIFAB;RASSF4;PEG10;MUC13;TCP11L2;ADAMTS8;TNS4;RNF111;DCC;DAPK1;ESX1;ADAM10;LMO7;URB1;ATG13;FAM161A;PALLD;GLCCI1;MAPT;HDGFL1;IDO2;ATF6;VGLL3;NDRG4;TMEM63C;HPCA;RRBP1;ZC3HAV1;PLD1;PRAMEF17;PTK2B;NPHP4;ARSG;MAP4;SCN3B;ARSB;ATP6V1C2;RUNX1T1;WWTR1;CRTAP;UBE2H;DNAH11;GSN;ABCA5;MACC1;LIMK2;BSDC1;NEB;AP2B1;TTC39C;SNCAIP;IGF2R;TM…
PITX1 (human)	117/1448	0.999842	1	0.0841639	0.130654	1.79838	-0.00028388	APP;RTKN;UPK2;ZAN;PROS1;CBLC;ARHGAP39;EPRS;AQP3;EFTUD1;HERC2;NFATC2IP;DAG1;PLCE1;FBXO6;MAP3K5;ENTPD1;TLE2;COG7;AFAP1;RC3H1;FAM169B;PPEF1;LETMD1;NEIL1;BCORL1;FKBP6;PRR13;PIK3R4;ITPR2;CREBL2;RASAL1;PLD3;SLC9A1;PRAMEF17;APOM;RNF216;THEM5;SLC38A7;EP400;MYH13;DHX37;TBC1D12;MAP4;B4GALNT2;RALGDS;STRA6;ZFHX2;BTN2A2;SMURF1;FZD9;TRPV2;BSDC1;L1CAM;PRRC2B;CIDEC;GNAL;GON4L;UBXN11;ATG2A;UBE2O;MYCBPAP;EFHB;CPEB…
FOXA1 (human)	118/1457	0.999833	1	0.0795849	0.125337	1.79579	-0.000299297	ALDH1L1;RTKN;PROS1;CLEC10A;ALDH1L2;TMEM92;PREX2;LEPR;NFATC2IP;PRSS8;UBASH3A;BTRC;RNF111;NUP214;ENTPD1;MBNL2;SP110;SLC35C1;RC3H1;LARP4B;HIC2;TOM1L2;PRKAR1B;BIN2;RNF128;WDR81;SPINT1;KCTD12;TTLL12;PPEF1;RHCG;RPP25;PLA1A;ILDR1;NEDD4L;AK4;GIGYF2;PLD3;RASGRP3;ATXN2;HRH2;CYP11A1;PLCG2;SMYD1;ATP6V0A4;NPTX2;SCN3B;APOB;RALGDS;TRPM6;ARHGEF33;ZFHX3;BTN2A2;TRPV2;BSDC1;PARVB;INHBC;CPS1;CCPG1;MYO5C;ATG2A;UBE2O;…
GATA3 (human)	220/2505	0.999811	1	0.000849773	0.00203696	1.82942	-0.000345139	SLC46A1;TRRAP;ABAT;PKD2L1;ABCA13;DCAF6;VPREB1;FRAT1;CNST;HERC2;LIPG;PSMD3;FAM65A;ACAD10;RNF111;CMKLR1;UNC13B;CCDC79;ESX1;RFX2;PPP1R3F;GPR160;TTLL13;PADI2;KCTD12;NEIL1;NGEF;KLK1;TEX264;WDR63;NEDD4L;PIK3R1;ADH4;PDCD11;ST8SIA5;RAB11FIP5;GSDMD;STAT5A;WWTR1;CDK18;DNAH10;ABCA5;SIAH2;NFATC2;BTBD11;SMARCA2;HAL;CABYR;FXYD2;MYO5C;CYP1A1;SNAI1;MRVI1;RGL1;CD200;DENND1B;CSRNP2;TINAGL1;CITED4;STAB2;ABCC10;RCSD…
SMARCA2 (human)	126/1536	0.999801	1	0.0552929	0.0933964	1.7657	-0.000351714	LY6K;SEMA5B;FAAH;HDLBP;SPATA20;DCAF6;HERC2;RUSC2;SALL4;SESN2;FDXR;SLC25A42;PDK2;SLC39A4;TCP11;CDKL2;TLE3;COG7;RSAD2;MSX2;AFAP1;NPNT;PPP1R3F;CLDN4;FAM161A;NINJ2;LGALS12;HECA;LETMD1;ZFPM1;COL17A1;VCP;BRSK2;SLC45A3;DLX3;FICD;ITPR2;NEDD4L;SLC41A1;PIK3R3;PIK3R1;PCDH19;LPP;NCKIPSD;PKHD1;XRRA1;NPHP4;HIVEP3;ATP6V0A4;SMYD3;PLK3;SMAD3;SETD1B;IDH2;ZBTB10;SMAD9;NEB;INHBC;POU2F3;TMEM231;ABTB2;SLC6A7;CABYR;LRC…
JUND (mouse)	148/1764	0.99979	1	0.0226221	0.042629	1.75045	-0.000367369	RAB3B;ALDH1L1;CD82;RNF19B;EPRS;RAPGEFL1;ACTG2;EPS8;XLR4A;SPIC;ZFYVE26;RUSC2;XLR4C;B020004J07RIK;FAM198B;IGFBP2;MTUS1;ISLR2;ANK2;HSPG2;OBSCN;LMX1A;CCDC152;SLC45A4;KLK1;ABHD3;CREBL2;SLC5A1;2510039O18RIK;PLD1;LPP;RASGRP3;PKHD1;TRPM2;ADAP2;PRAMEF12;INPP5D;MICAL1;SLAMF9;PENK;APOD;SCN3B;APOB;A2M;RREB1;BCL2L15;NLRP4F;SEC16B;NLRP4C;BTN2A2;IQSEC2;ZFP516;MUC19;TDRD9;NFATC2;1-MAR;TDRD7;BTBD11;ADAP1;SNAP91;P…
PLAU (human)	111/1362	0.999657	1	0.0773422	0.122993	1.71889	-0.000589222	FOXA1;GALNT11;ALDH1L1;CHPF;WIPF2;HDLBP;HS6ST1;CMIP;C4B;C4A;LIPE;FRAT1;ZMIZ1;ZXDC;ARHGDIB;CREB3L2;MAGEA5;DIP2C;GGT1;MAGEA6;NUP214;TLE3;MITF;ANK2;MAPK8IP2;UNC13D;CLDN3;FNDC1;FSCN1;HECA;SIK1;RPP25;ATF6;SIDT2;SLC27A4;SP140;WDR63;CLCNKB;BAZ2A;NID1;GATA2;APCDD1;LTBP1;LPP;ADAP2;MICAL1;MYH10;RALGDS;BCL9L;ZFHX3;UBE2H;CBX4;BDNF;VDR;FN1;ASNS;SCRT1;ZZEF1;TMEM198;NR4A2;MEX3B;CPS1;NAT1;TREML2;REL;COL20A1;OGDH;…
CRX (human)	112/1362	0.999512	1	0.0643311	0.105387	1.70869	-0.000833193	RTKN;ZAN;CBLC;GPATCH1;EPRS;CCND3;FRAT1;NFATC2IP;DAG1;FAM65A;RNF111;MAP3K5;TLE2;ENTPD1;COG7;AFAP1;ADAM10;PHKA1;ATP1B2;MAPK8IP2;SDCBP2;EML2;LENEP;WDR81;LPPR3;PHLDB3;LETMD1;FKBP6;DPEP3;SHMT2;PIK3R4;PLA2G6;PRAMEF17;LDHC;ATXN2;APOM;RNF216;TSPAN9;SLC38A7;THEM5;EP400;TBC1D12;RALGDS;VAT1;ZFHX2;SMURF1;TRPV2;FZD9;1-SEP;TRAPPC9;L1CAM;INHBC;UBXN11;UBE2O;EFHB;B4GALT3;MTMR12;HSPB1;WDR45;ABCC10;LARP1B;MYO18B;GS…
POU2F2 (mouse)	150/1754	0.999467	1	0.012676	0.0253521	1.71408	-0.000914181	SUV420H2;WWC2;IRS3;METRNL;ZFYVE26;DPYSL4;FNTB;FAM198B;SLC16A9;TCP11;MBNL2;RSAD2;SP110;DAPK1;COL23A1;ATP1B2;SHISA7;BCAN;HOXB9;EIF4E1B;KCTD12;SNRNP200;TLN1;XPR1;GRID2IP;SIDT2;TPH2;DLX3;FICD;TEX264;SP140;LPL;ITPR3;CUZD1;AK7;LPP;PIK3R6;STK31;PDZD2;ATXN7;MYH13;PMAIP1;ST8SIA5;HIVEP3;ATP6V0A4;SMYD3;RIMKLB;ATP6V1C2;ABCA1;GSDMD;VAT1;1700003M02RIK;RABGAP1L;PRRT3;CBX4;CIDEA;SLC4A11;DCLK2;EVX1;HSPA2;GNG12;SS…
BCL6 (human)	116/1399	0.999427	1	0.0512649	0.0874993	1.70429	-0.000976514	NCF2;ZAN;CLEC10A;CLDN2;CLU;NYNRIN;MAGEA8;RUSC2;PEG10;SESN2;CREB3L2;FNTB;PLCE1;FAM53B;SLC16A9;BTRC;BVES;PPP1R16B;TKTL2;MBNL2;PRKCH;MSX2;SP110;USP2;MTUS1;MAT1A;SDCBP2;TMEM81;TEP1;MADD;TTLL12;ATF6;DGKH;SLC41A3;ILDR1;UBR4;NEDD4L;TNFRSF11A;PCDH19;LPP;PDCD11;RNF216;ATXN7;CDH23;ARSG;APOB;RALGDS;STRA6;TMEM132D;KLHL29;CDK18;SMAD3;SIAH2;FN1;DCLK2;BTBD11;SMARCA2;DAB2;VNN1;UBXN11;CPS1;FAT2;CYB5RL;SLC26A9;RGL…
THRA (human)	26/271	0.763649	1	0.086388	0.132842	0.00405407	-0.00109317	AHCYL2;SHMT2;TRRAP;SP140;CLCNKB;CBLC;CLCNKA;ITGAL;PLD3;AGPAT3;OSBPL10;NIPAL4;LIPE;RXRA;AP1G2;PRAMEF12;BEND4;TRIM43B;NCOA2;ABCA4;LAPTM5;EVX1;ATP1B2;GJB4;CPS1;MET
SPIB (human)	57/760	0.999229	1	0.348171	0.439937	1.49649	-0.00115365	KCNG4;NCF2;KCNC4;RCSD1;DUSP16;ACTG2;RAB43;SESN2;HYDIN;ANXA6;IGFBP2;EML2;FAM101B;RBP4;PRKAR1B;LMX1A;PPAP2B;SLC29A4;IRF5;TRIM16;SMTNL2;KANK4;DGKH;PNCK;AGPAT9;DERL3;CLCNKB;HSD17B14;FAM117B;FAM117A;ABLIM1;P2RY6;OLFML1;LRRC8D;GPAT2;CKB;SRGAP2;MBNL3;STOX1;TRIM43B;GDF11;GABRA1;TRIM40;CADM4;IQSEC2;INTS1;IQSEC1;KIDINS220;AP2B1;KLF4;STXBP5L;P4HA2;P4HA3;WNK3;FAM183B;CD200;NFE2L1
FOXA2 (mouse)	121/1441	0.999209	1	0.0358705	0.0639004	1.64154	-0.00129849	AHCYL2;STEAP3;RHOX12;GPATCH1;METRNL;SYDE2;FAM122B;PSMD3;ARHGDIB;SESN2;ZXDC;DIP2C;ACAD11;SLC39A4;GPR179;OSR2;ENTPD1;USP2;CYBB;FRMD4A;SDCBP2;RUNDC3A;AKR1C12;INPP4B;4930402H24RIK;OBSCN;FAM169B;RNF128;ALPK3;RELL2;FKBP6;SLC27A4;SIDT2;HIST1H2BC;CYP4A12B;NLRX1;UBR4;PIK3R1;BAZ2B;BAG3;XRRA1;CASKIN1;SLC38A7;PLXNA1;NCKAP1L;SRGAP2;RALGDS;GM9112;KLHL29;NLRP4F;PRRT3;AFAP1L2;MICAL3;DCLK2;BSDC1;INHBC;POU6F1;ABTB…
RORA_1 (human)	3/107	0.999525	1	0.978901	0.990074	2.93143	-0.00139312	FAM101B;TRIM40;MTUS1
HOXD9 (human)	132/1543	0.998867	1	0.0183977	0.0354891	1.64496	-0.00186513	LY6K;NCF2;ATP12A;RAPGEFL1;MYLK;EPS8;MAGEA8;CAPN9;OPHN1;PEG10;FDXR;SH2D5;SLC16A5;PPP1R16B;MTUS1;OCRL;ANK2;HSPG2;SDCBP2;TMEM81;DOPEY2;HIC2;PHOSPHO1;HOXB9;WDR81;TTLL12;SIDT2;DGKH;PXT1;SLC45A3;SLC41A3;GATA3;PIK3R1;GLIS1;PKHD1;STK31;NLN;ALDH3B2;TPO;ATXN2;MICAL1;NCKAP1L;PIP5K1B;SMYD3;PPARGC1B;ATP6V0A1;TFAP2A;PLK3;SMAD3;ABCA5;DNAH17;BDNF;IDH2;NFATC2;TRAPPC9;INHBC;ACSF2;DAZL;NR4A2;MAVS;CABYR;BCL6;REL;SPA…
STAT1 (human)	144/1667	0.998888	1	0.0107725	0.0218126	1.70453	-0.00189733	STEAP3;COL16A1;PLXND1;CLEC10A;WWC2;NAB2;HDLBP;PLB1;CMIP;FAM122B;TGM1;RAB43;NYNRIN;MAGEA8;DPYSL4;ARHGAP40;RUSC2;FCGRT;FAM198B;ACAD11;GGT1;PDE8A;PDK2;TCP11;MAGEA4;GAMT;UNC13B;RSAD2;FBXW10;SP110;STARD8;SLC35C1;ISLR2;PHKA1;MITF;NPNT;THNSL2;BCR;IFI27;KATNAL1;EIF4E1B;GPR160;TRIM16;FAM161B;KCTD12;PHLDB3;RPP25;TSPYL4;PXT1;GCM2;SDC3;UBR4;LPL;GIGYF2;ADH4;SEC14L3;FAM124A;RSU1;NPTX2;RAB11FIP5;AFAP1L2;SMAD3;I…
ELF5 (mouse)	40/556	0.998535	1	0.478131	0.575169	1.38334	-0.00202741	FANK1;DOCK5;SAMD7;RBM47;ELN;GM166;ZC3HAV1;NKAIN1;RAB20;SH3TC2;CBS;MAN2A1;SH3TC1;P2RY2;LRRC8D;PHACTR2;BEND4;QSOX1;VILL;PTPRV;CCL25;GM973;AI464131;ABCA3;MACC1;NLRP4A;GBF1;FN1;TMEM40;MIR196A-1;SERPINA3M;PRSS35;LMO7;DEFB30;TMPRSS11D;TTC30B;MAN2B2;GPR146;TLR2;SPG20
FOS (human)	143/1394	0.753204	1	1.80402e-05	5.7658e-05	0.007942	-0.00225092	RAB3B;FCGBP;LY6K;NRK;SERPINE1;UBE2L6;CLDN2;ABCA13;ETS2;NIPAL4;TGM1;CNST;SLC16A6;DAG1;RGS9;SLC12A7;TGM3;CMKLR1;GPR179;PRKCG;STARD8;ANKRD44;KRT8;OCRL;LMO7;MITF;LARP4B;ATG13;TMEM130;CHIT1;CLDN3;LGALS12;PADI4;PHLDB3;CCDC152;3-MAR;AIRE;CLCNKB;SPATA2;PIK3R1;CUZD1;RASGRP3;TPO;ADAP2;CYP11A1;SLAMF9;PSAP;MYO6;ARSG;SMYD3;RALGDS;STRA6;BCL9L;CRTAP;SMAD3;INTS1;SIAH2;BSDC1;BTBD11;GNG12;SLC6A7;ATG16L2;FXYD2;GJB5…
NFYA (human)	232/2549	0.99868	1	9.21945e-05	0.000263644	1.70602	-0.00225336	SUV420H2;APP;ULK4;ABAT;UBE2L6;CLDN2;SLC4A4;FAM122B;EPS8;NYNRIN;PREX2;RUSC2;DPF3;PDK2;MAGEA4;TBC1D10B;NUP214;SP110;DAPK1;ESX1;FNDC3B;ANK2;ATG13;EML2;BCR;PPP1R3F;BCAN;DOPEY2;RBP4;FAM169B;WDR81;ALPK3;UHRF1BP1;HECA;NEIL1;SLC45A3;SP140;FOXG1;PRDM14;NEDD4L;PIK3R3;GATA3;PLA2G6;KALRN;ADH4;FAM124A;MYO6;KCNN2;TNRC18;FAM43A;RSU1;PAG1;PROM2;ZBTB7C;CDK18;ACE;MAGEE1;GJB5;HRC;LDHAL6B;SPAG16;GABRB3;ARHGAP8;TINAG…
ESR1 (human)	130/1513	0.998508	1	0.0171402	0.033865	1.59279	-0.00237773	SUV420H2;APP;RTKN;ZAN;SERPINE1;GPATCH1;CCND3;DEPTOR;RINL;NIPAL2;SESN2;NFATC2IP;DAG1;FAM65A;SLC39A4;SCN1B;MAGEA4;UNC13B;ENTPD1;TLE2;COG7;DAPK1;RC3H1;PHKA1;HNF1A;HSPG2;TMEM130;LAX1;EML2;LENEP;PHOSPHO1;FAM169B;FRMD6;WDR81;RUFY4;LETMD1;DPEP3;PRR13;OSBP2;NLRX1;FICD;CREBL2;LTBP2;PLA2G6;PPL;CACNA1H;PSORS1C2;SLC9A1;ATXN2;SOHLH2;SLC38A7;MYH13;ST8SIA5;SMYD1;PMAIP1;PACSIN1;ATP6V1C2;STRA6;VAT1;STAT5A;TMEM184…
HNF1A (human)	164/1855	0.998281	1	0.00303667	0.00659969	1.59794	-0.00274854	APP;CHRM3;LY6K;CSF3R;ATP8A1;LY75;ARHGAP39;PKD2L1;UBE2L6;CLU;CCT6B;FGF4;SYDE2;ZFYVE26;CCND3;MAGEA8;RUSC2;ARHGAP40;GRB14;PEG10;SESN2;FAM3B;PLCE1;GGT1;PDK2;TCP11;MAP3K5;SEMA6B;DGAT2;SP110;STARD8;SLC6A13;MTUS2;MYO7A;NPNT;ATG13;COL4A2;FAM161A;TNIK;KCTD12;PPEF1;TSPYL4;PRR13;OSBP2;COL17A1;NDRG4;SLC45A3;ARHGEF26;SHMT2;TEX264;ITPR2;ITPR3;AK4;PIK3R1;LTBP1;PLD3;RASGRP3;NCKIPSD;CTIF;ADH4;TPO;APOM;FAM124A;PRA…
NFATC3 (mouse)	159/1801	0.998126	1	0.00367007	0.00787134	1.57075	-0.00294622	DGKE;CSF3R;TRRAP;WWC2;RHOX13;HDLBP;LCTL;EFTUD1;RAB44;ZFYVE26;SESN1;NSF;GM973;MREG;UNC5A;RHOX2B;GM10696;RHOX2A;RFX2;OCRL;FRMD4A;UNC5D;NPNT;SYTL3;4930402H24RIK;FAM169B;XLR3C;SNHG11;TTLL13;PADI2;GM11545;HECA;GTSF1;PRR14;PRR13;APOL7B;CPB2;NLRX1;PDXDC1;PIK3R4;ILDR1;NEDD4L;GATA1;ABO;GIGYF2;AK8;GLIS1;SLC9A1;PKHD1;CTIF;FAM160B2;THEM5;HIVEP1;HESX1;HIVEP3;SLC5A4B;ARHGEF33;NLRP4F;PLK3;UBE2H;NLRP4A;ANKRD22;O…
FOXA2 (human)	2/83	0.999158	1	0.978919	0.990074	3.62699	-0.00305698	RALGDS;NEUROG3
CRTC1 (human)	90/1086	0.997864	1	0.0784641	0.124171	1.45821	-0.00311743	RAB3B;CRTC3;CLEC10A;SERPINE1;CEP164;SMG7;SOBP;FAM159B;ACTG2;AFF1;SYNE1;ROBO1;LIPE;LASP1;DUSP10;FAM174B;SIRPA;TCP11L2;ME3;SPA17;RNF152;RGS9;DST;FBXO2;5-SEP;ACAD9;CYBB;OCRL;ATP1B2;LARP4B;EML2;DKK3;CHIT1;BDH1;IFI27;BIN2;PALLD;GPR160;PPARG;AMPH;CDH15;TTLL12;HDGFL1;NGEF;XPR1;WDR27;TPH2;SAMD7;TEX264;ITPR2;SPATA2;NOD1;ATP2C2;PIK3R1;SLC7A1;AGPAT3;ATAD2B;DNAJB2;ALDH3B2;FAM160B2;OS9;INPP5J;NRIP3;PPARGC1B;Z…
POU2F1 (human)	120/1399	0.997944	1	0.022274	0.0422171	1.51863	-0.00312609	ANKRD35;PROS1;MYLK;ARHGAP40;SLC16A6;DAG1;CCDC97;TCP11;MORC4;SP110;DNAJB13;MTUS2;KRT7;ANK2;BCR;FAM169B;SPINT1;PADI2;KCTD12;IDO2;TLN1;ARHGEF26;SP140;ILDR1;NEDD4L;ITPR3;FOXO3;PLD3;STK31;LDHC;NKAIN1;ESPNL;ADAP2;ATXN7;NPHP4;HIVEP3;KCNN2;ATP6V0A1;ATP6V1C2;GSDMD;MYH7B;AFAP1L2;SMAD3;IQSEC2;DNAH17;OSBPL3;1-MAR;BTBD11;TRERF1;ABTB2;ARHGAP32;GJB2;DAB2;CABYR;CPS1;TREML2;AAK1;REL;COL9A1;HPSE;RGL1;TTC25;ALK;GAB…
RUNX2 (human)	126/1458	0.997776	1	0.016146	0.032095	1.49473	-0.00332813	CLEC10A;PKD2L1;CLU;EFTUD1;CAPN9;HERC2;RASSF4;FCGRT;NIPAL2;PLCE1;PRSS8;SH2D5;TGM3;SLC16A5;NUP214;UNC5CL;TLE2;DGAT2;SCARA5;ACSL1;SP110;USP2;DNAJB13;RC3H1;DLEC1;LARP4B;ATP11A;TEX2;ARMC2;ADAM8;SLC27A4;AIRE;KALRN;LTBP1;GLIS1;PKHD1;ALDH3B2;PDZD2;APOM;ESPNL;CYP11A1;PSAP;RHPN1;INPP5J;MYH13;IGFBP7;EIF4EBP3;B4GALNT2;TRPM6;ARSB;ZBTB7C;STRA6;RAP1GAP2;SMAD3;BTN2A2;FAM26E;SMURF1;ESRRB;HMGA2;BTBD11;GNG12;BCL6;F…
Sox5 (mouse)	72/728	0.799881	1	0.00469582	0.00981305	0.0150422	-0.00335881	LY6K;CELF2;NAB1;LY75;GUCA1A;LAMC1;PRSS22;DMKN;PREX2;MFSD6;SCRN1;ZMYM3;LIPG;SLC16A6;REV3L;PIP4K2A;DPF3;RGS9;PLEKHG3;ZYG11A;COG7;USP49;CAMK1D;PRKCH;FBXW10;PABPC6;ADAM10;ISLR2;TMEM40;TEX15;THNSL2;RBP4;MMRN2;B3GNT3;GLCCI1;FAM193A;PPEF1;1700016K19RIK;GTSF1;PRR13;PLA1A;TBC1D9B;FOXG1;DCAF12L1;UBR3;NOD1;APCDD1;ABO;PKHD1;EXTL1;ATXN1;BOD1L;SERPINB9E;PMAIP1;PTK2B;BCO2;RHOX9;RAB11FIP5;KLHL29;CD74;YIPF2;FAM78…
CBFB (human)	61/774	0.997535	1	0.219039	0.305157	1.36657	-0.00337263	PRR5;NRP1;ALDH1L1;RTKN;CLDN2;UFSP1;TRIM7;GRB14;RUSC2;MYO18B;TMEM108;EMILIN2;NEFH;ADAMTS7;MKL2;DSP;UNC13B;EPHA4;5-SEP;ARHGEF16;MKL1;TFEB;DYRK1B;CYBB;SYTL3;TPH2;RBM47;SERPINC1;SRC;AK1;TRANK1;GLIS3;MLLT6;TRPM1;CYP11A1;CLMN;EPB41L1;AMDHD2;SMYD1;IGFBP7;GPAT2;WHAMM;TRIM44;JAZF1;GABRA1;NTRK2;WWTR1;ZFHX3;RASL10A;IQSEC1;FN1;ATP2B4;CIDEA;DDHD1;GNG12;CTCFL;MFAP5;P2RX5;CYP1A1;CNTN2;EPPK1
FOXF1 (human)	116/1352	0.997566	1	0.0241479	0.0450066	1.4638	-0.00356749	RTKN;PROS1;CLEC10A;GUCA1A;TMEM92;LIPE;DEPTOR;HERC2;SESN1;NFATC2IP;PRSS8;BTRC;RNF111;ENTPD1;MBNL2;FBXW10;RSAD2;SP110;IGFBP2;MTUS2;RC3H1;MITF;LARP4B;MAT1A;TMEM81;TANC2;HIC2;TOM1L2;WDR81;BIN2;TXLNB;SPINT1;KCTD12;TTLL12;PPEF1;RHCG;IDO2;SLC41A3;ILDR1;AK4;NDRG1;PLD3;GIGYF2;RASGRP3;STK31;ATXN2;C7;CYP11A1;HRH2;ZBBX;SMYD1;ATP6V0A4;SCN3B;TRPM6;ARSB;PACSIN1;ZFHX3;FAM26E;ASNS;BSDC1;NEB;INHBC;ARHGAP32;CABYR;T…
NKX3-1 (human)	16/264	0.997232	1	0.758407	0.820486	1.45764	-0.00403981	FANK1;TRIM40;HSPB1;BAZ2B;ACTG2;CIDEC;FAM101B;OPHN1;PALLD;GPR160;AAK1;SLC16A6;PLCE1;NACAD;IRF5;A2M
IRF8 (mouse)	158/1770	0.996784	1	0.00255969	0.00563824	1.50178	-0.00483776	GM15455;SEMA5B;RTKN;LY75;ARHGAP39;PLB1;EFTUD1;NYNRIN;TGM1;DEPTOR;GM608;FCGRT;DPF3;FBRSL1;ACAD11;NCKAP5;TGM3;SEMA6B;TLE3;FBXW10;SP110;MAGI3;DYRK1B;TBC1D2B;ANK2;LDOC1;EBF4;INPP4B;PHOSPHO1;FAM169B;WDR81;HECW2;SFRP5;RELL2;RHCG;WDFY4;H2-D1;PRR13;DGKH;LLGL2;CNP;NOTCH4;BC080695;TEX19.1;ZC3HAV1;PLD1;NDRG1;LTBP1;LPP;PIK3R5;SLC9A1;CACNA1I;ADAP2;STK35;MAN2A1;PSAP;RHPN1;PMAIP1;LONRF3;APOD;LONRF1;SRGAP2;SCN3B…
POU2F2 (human)	261/2792	0.996475	1	5.50677e-06	2.04001e-05	1.57076	-0.00554624	APP;MYLK;FAM122B;RASSF4;PEG10;DAG1;CCDC97;PDK2;CPT1A;SP110;SLC6A13;MTUS1;MTUS2;DLEC1;ANK2;BCR;MYL4;FAM169B;RNF128;KCTD12;GTSF1;PLA1A;NLRX1;TEX264;SP140;PIK3R4;NEDD4L;KALRN;LDHC;EPB41L1;CMYA5;MYO6;HESX1;HIVEP3;ATP6V0A4;NCKAP1L;PPARGC1B;ATP6V0A1;ATP6V1C2;PROM2;MYH7B;WWTR1;RABGAP1L;AFAP1L2;IQSEC2;DNAH17;ST8SIA1;ABCA4;MICAL3;FZD9;BTBD11;TRERF1;PRRC2B;ABTB2;DAZL;GJB2;CABYR;REL;COL9A1;MRVI1;COL9A2;CPEB…
CREB1 (human)	257/2749	0.996202	1	6.53301e-06	2.3664e-05	1.57345	-0.00598713	SUV420H2;CLEC10A;ABAT;SPATA20;EPRS;AQP3;SLC4A4;LIPE;FRAT1;GOLGA4;ZMIZ1;PLCE1;PRSS8;MAGEA6;BVES;COG7;RSAD2;SP110;ANK2;EBF4;MAPK8IP2;BCR;FAM169B;WDR81;TFR2;KCNQ2;SIK1;HECA;TRIM16;TSPYL4;PTGES;PRR13;TTYH2;TEX264;MYCBP2;NEDD4L;PIK3R1;PCDH19;GATA2;KALRN;PIK3R5;TRPM1;TRPM2;PGBD5;INPP5D;PENK;PLAC1;RALGDS;ARSB;ATP6V1C2;RABGAP1L;GADD45B;FAM78A;FN1;DCLK2;BTBD11;L1CAM;SNAP91;TMEM198;BHMT;VNN1;OGDH;REL;FAT2;…
TP53 (human)	269/2866	0.996116	1	2.9042e-06	1.20129e-05	1.59012	-0.00618824	AHCYL2;FAAH;ABAT;PEX26;ZFYVE26;GOLGA4;HERC2;CREB3L2;BVES;MS4A10;TNS1;TKTL2;DAPK1;RFX2;KRT7;RC3H1;MYO7A;SYTL3;CHIT1;BCR;WDR81;LGALS12;KCTD12;TLN1;BCORL1;GTSF1;PRR14;PLA1A;NLRX1;SHMT2;PRDM14;BAZ2B;ZC3HAV1;PIK3R1;PLA2G6;PRAMEF17;PKHD1;ADH4;APOM;TSPAN9;PLCG2;TNRC18;ZBTB7B;ATP6V1C2;VAT1;GSDMD;STAT5A;WWTR1;ABCA5;SIAH2;LRRN4;ABCA4;FN1;L1CAM;ABTB2;DAZL;CABYR;VNN1;FXYD2;TREML2;REL;SFXN3;FAT2;COL9A2;C2CD2L…
NR1I2 (human)	122/1387	0.994883	1	0.0112256	0.0225898	1.37163	-0.00703624	CSF3R;ANKRD35;UPK2;ZAN;CBLC;GPATCH1;SPATA20;EPRS;FRAT1;HERC2;NFATC2IP;MAP3K5;SEMA6B;NSF;ENTPD1;TLE2;FBXW10;SLC35C1;USP2;RFX2;DNAJB13;AFAP1;PHKA1;LAX1;GPR160;SNRNP200;DHX8;TTYH2;SHMT2;AK1;SLC1A1;TRANK1;PIK3R4;PLA2G6;CACNA1H;ABO;PIK3R5;LDHC;C7;RNF216;EPB41L1;SLC38A7;PLCG2;IGFBP7;FAM43A;TBC1D12;VAT1;OSBPL6;ZFHX2;ABCA5;FZD9;TRPV2;TRAPPC9;PARVB;CIDEC;TMEM231;MAVS;UBXN11;OGDH;EFHB;LRP10;FERMT3;PRR5;ARH…
IRF9 (human)	1/57	0.998509	1	0.980963	0.990074	5.14965	-0.00768497	ANKRD45
FOXI1 (human)	13/217	0.994913	1	0.755882	0.820486	1.51163	-0.00770916	TRIM40;FBXO32;FAM101B;SLC6A7;PTER;XPNPEP1;PRKAR1B;PEG10;PEX6;PADI4;MYH10;UGGT1;VGLL4
E2F1 (mouse)	290/3056	0.994683	1	4.67933e-07	2.1187e-06	1.54369	-0.00822954	SUV420H2;SLC46A1;AHCYL2;FAAH;CLEC10A;FRMPD1;ULK4;ECI3;PKD2L1;CLDN2;PBLD2;MYLK;FAM122B;EPS8;LIPE;FRAT1;ZXDC;FAM65A;BTRC;BVES;SCN1B;ZFP612;STARD8;ENTPD5;KRT8;ANK2;PHKA1;DKK3;BCAN;4930402H24RIK;CLDN4;FAM169B;HOXB9;RUFY4;NINJ2;SFRP5;MALL;KCNQ2;ALPK3;ULK1;CCNO;H2-D1;PRR13;D330045A20RIK;L3MBTL2;AIRE;SHMT2;TEX264;PIK3R4;PRDM14;SLC5A1;ZC3HAV1;PKHD1;MICAL1;MYO6;PLAC1;ST8SIA5;KCNN2;B4GALNT3;SLC5A4A;GM6880;…
Pdx1 (mouse)	77/907	0.991604	1	0.0675504	0.109559	1.16393	-0.00981326	PIWIL2;SUV420H2;FAAH;DOCK9;DENND1A;BRCA2;ITGAL;SYNE1;PEX26;AKAP13;CDH4;SCML2;NIPAL3;PHACTR2;BVES;GM525;TRP53INP2;SLC16A5;GPR179;PDGFRA;NCOA6;RHOX2B;SPHK1;TACR3;MITF;FRMD4A;TBC1D2B;KIF9;FRMD6;LATS2;TEP1;HECW2;ELF5;HAND1;DGKK;WDFY4;H2-D1;PARM1;SLC1A1;LPAR1;IL6RA;LTBP2;PAPSS2;TTN;ATP6AP1L;FGD3;9330182L06RIK;SERPINB9E;MLANA;BAG3;MAN2A1;TBX21;MFN1;MYH11;SCN3B;GM7694;RUNX1T1;RABGAP1L;TMEM184B;USP22;GFP…
Nkx3-2 (mouse)	98/1122	0.991208	1	0.0248039	0.0459437	1.2001	-0.0105982	UPK2;GPATCH1;1700013H16RIK;IRS3;TGM1;B020004J07RIK;ZXDC;6430531B16RIK;NFATC2IP;FAM53B;FBXO6;SLC16A9;AI118078;SH2D5;UNC13B;SCARA5;GM53;GM11544;SYTL3;VMAC;PHOSPHO1;RPP25;NGEF;HIST1H2BC;HTRA1;ILDR1;CLCNKA;GATA3;AARD;PCDH19;NID2;LPP;LTBP1;GLIS1;NCKIPSD;NACC2;CASKIN1;ST8SIA5;RSU1;WDTC1;ATP6V0A1;GM9112;TMEM132D;ACE;INTS1;SMURF1;MICAL3;D430041D05RIK;SMAD9;NEB;ADAP1;MOV10;CYP2S1;HRC;OGDH;CYB5RL;C2CD2L;TT…
MZF1_1-4 (human)	257/2705	0.990901	1	2.15761e-06	9.25503e-06	1.19311	-0.0109062	APP;WIPF2;FRMPD1;CLEC10A;UBE2L6;ABCA13;TMEM92;EPS8;NYNRIN;ZFYVE26;RASSF4;FDXR;FAM65A;PTGFRN;MAGEA5;DIP2C;BVES;TNS1;CCBE1;DAPK1;SFMBT2;STARD8;FBXO2;MYO7A;MYL4;PRKAR1B;WDR81;RUFY4;ALPK3;TTLL12;ATF6;GRID2IP;SLC45A4;MACF1;NLRX1;TBC1D9B;AIRE;SHMT2;SDC3;CLCNKB;CLCNKA;NEDD4L;PDGFA;PIK3R1;GATA2;ABO;CRHR2;ADH4;EPB41L1;TSPAN9;XRRA1;TNRC18;ARSG;RALGDS;PROM2;STAT5A;PLK3;FAM78A;ABCA3;LRRN4;CIDEA;FN1;PAFAH2;BH…
STAT5B (mouse)	158/1729	0.991332	1	0.00107621	0.00250603	1.37084	-0.0119345	ABAT;DCAF5;PEX26;C4A;MAGEA8;RINL;ARHGAP40;FAM174B;SALL4;PSMD3;NFATC2IP;CCDC97;SOX8;NCKAP5;FAM81A;RNF111;PPP1R16B;ZFP612;MBNL2;GM11544;UNC5D;MAT1A;HSPG2;SHISA7;DOPEY2;4930402H24RIK;LMX1A;TTLL13;NHLRC1;TTLL12;DGKH;3-MAR;APOL7B;CNP;ABHD3;PADI6;SHMT2;SLC41A2;SP140;WDR63;RASAL1;CREBL2;TNFRSF11A;2510039O18RIK;BAZ2B;NDRG1;LPP;SLC9A1;9330182L06RIK;ATXN2;STK33;UBC;ZBBX;ST8SIA5;ATP6V0A4;ARSG;VILL;A2M;RALGD…
NR2F1 (human)	94/1073	0.98901	1	0.0258388	0.0472579	1.20891	-0.0133597	APP;B4GALT3;SLC46A1;AHCYL2;CITED1;TRRAP;SCT;ZAN;CBLC;GPATCH1;ITGAL;CLDN2;PRSS22;CMIP;OSBPL10;NIPAL4;DMBX1;LIPE;ZMYM3;AP1G2;FAM3B;ANXA6;PIP4K2A;CD38;FAM65A;NCKAP5;TNS1;UNC13B;NCOA2;MREG;ANKRD45;KRT79;GAB2;ATP1B2;TEX2;SDCBP2;TGFBR3;TOM1L2;FAM101B;TBC1D5;OAS2;FAM193A;MET;NGEF;GRAMD1B;MACF1;H6PD;SHMT2;DERL3;LRTM2;SP140;CLCNKB;CLCNKA;PIK3R3;PLD3;AGPAT3;TRPM1;ARHGAP22;RXRA;PRAMEF12;PLAGL1;BEND4;SPOCK1;…
FOXO3A (human)	69/813	0.988274	1	0.0800242	0.125423	1.13779	-0.0134205	GABRB3;BMPR2;RTKN;CLEC10A;PROS1;HSPB1;ABCC10;TMEM92;ACTG2;MYPN;ROBO1;LIPE;HNF4A;NFATC2IP;HYDIN;PRSS8;BTRC;NCOA2;MBNL2;ELMOD3;LARP4B;EML2;HIC2;ARL4D;TOM1L2;WDR81;BIN2;TXLNB;SPINT1;DSG2;RHOV;TTLL12;NFIX;CAMK2A;ILDR1;AK4;PHYHIP;GIGYF2;PLD3;NOL6;ATXN2;APOM;CYP11A1;HRH2;BAG3;FAM120C;MFN1;SMYD1;SCN3B;TRPM6;GABRA1;ZFHX3;NOS2;GCH1;BTN2A2;IL34;ZBTB10;BSDC1;MERTK;TPCN1;KRT18;CPS1;FAM131C;MAN2B2;CCPG1;RUNDC…
MZF1_5-13 (human)	23/316	0.986413	1	0.475204	0.573764	1.10523	-0.0151202	WDR27;UNC5CL;TRIM40;DAPK1;NFAM1;KREMEN1;ASNS;ATP1A3;GATA1;DCBLD1;RASGRP3;AES;NYNRIN;FAM101B;MYH3;LATS2;VEPH1;TNFRSF8;ITGAV;DGKK;RHCG;RCOR2;RAPGEF3
Sox17 (mouse)	40/500	0.985046	1	0.244256	0.32501	1.01503	-0.0152929	ALDH1L1;ARHGEF26;NEDD4L;TMPRSS2;ACTG2;GIGYF2;ABLIM1;CREB3L3;BOD1L;DCDC2A;SH3TC1;FAM198B;AOX3;MYO18B;SLC5A4B;PTGFRN;RGS9;ABCD1;MBL2;PPP1R16B;NTRK2;4933402E13RIK;ZFP516;BDNF;LIMK2;MITF;PRSS35;ARAP1;AA986860;KIF9;SBK1;ALS2;FGF18;CENPM;HECA;NHLRC1;R3HDM1;FOLR1;UNC79;NFE2L1
MYOD1 (human)	5/109	0.99348	1	0.878335	0.90613	2.40991	-0.0157648	LIPE;HERC2;TMEM150A;DNAJC5G;FBXO32
RXRA (mouse)	49/507	0.812113	1	0.02416	0.0450066	0.0772667	-0.0160804	ARF3;NAB2;SLC4A4;AQP3;ACTG2;EPS8;PREX2;RAB44;GOLGA4;NFATC2IP;ACP5;ACAD12;CHST8;ENTPD1;MYO7A;SHROOM4;AES;SLCO4A1;CHDH;SHPK;ELF5;BCAT1;WDFY4;VGLL4;WFDC15A;PADI6;MVP;TMPRSS2;ATP6AP1L;DRP2;TRPM2;FAM160B2;1700001C19RIK;RHOX1;PENK;SLC5A4B;ZFP462;PEX16;ARFGEF2;MYH7B;ABTB2;CRYGC;ARHGAP32;XPNPEP1;MYO5C;CYP1A1;AGRN;R3HDM2;FGF10
NR5A1 (human)	126/1389	0.986392	1	0.00416678	0.00887824	1.22601	-0.0167975	KCNG4;ABAT;FAM159B;CLDN2;DCAF6;ARHGAP44;PIP4K2A;PLCE1;DIP2C;MAGEA4;PPP1R16B;TKTL2;EPM2A;ENTPD1;RSAD2;SP110;STARD8;MTUS1;DNAJB13;MITF;MAT1A;EML2;FRMD6;RNF128;BIN2;TXLNB;ZFPM1;XPR1;KLK1;ABHD3;SLC41A3;HOXB13;KALRN;GATA1;PPL;RASGRP3;SLC9A1;PKHD1;NLN;NKAIN1;RAB11FIP1;PDZD2;ATXN1;CYP11A1;XRRA1;INPP5J;HIVEP1;ST8SIA5;LONRF3;TBC1D12;NPTX2;BCL9L;ARHGEF33;SEC16B;RABGAP1L;OSBPL7;DNAH11;RASL10A;BTN2A2;SLC4A11…
FOS (mouse)	158/1708	0.986118	1	0.000669226	0.00165279	1.25336	-0.0175208	KCNG1;FOXA1;KCNG4;RTKN;SEC1;ARHGAP39;LCTL;ALDH1L2;RAPGEFL1;SPIC;LIPE;ARHGAP40;NIPAL3;LEPR;MACROD1;PLCE1;SPA17;MFSD2B;RNF111;PPP1R16B;NUP214;SEMA6B;CCBE1;BC147527;SPNS2;KRT8;FRMD4A;MYO7A;ATG13;CLDN4;RELL2;PADI4;FKBP6;CSF1R;VCP;TBC1D9B;SHMT2;SLC1A1;WDR63;6430548M08RIK;TEX19.1;ZC3HAV1;NDRG1;RASGRP3;ADH4;ADAP2;CYP11A1;BAG3;PSAP;VILL;S100A11;BCL9L;PACSIN1;RABGAP1L;PRRT3;CADM4;TMEM86B;NLRP4C;BTN2A2;ANK…
NFKB1 (human)	369/3497	0.689548	1	3.13666e-14	3.68171e-13	0.0487047	-0.0181045	SUV420H2;ABAT;ABCA13;TMEM92;GOLGA4;HERC2;DPYSL4;RUSC2;DAG1;CCDC97;SOX8;UBASH3A;TNS4;ACAD10;SLC12A7;MS4A10;MAGEA4;GPR179;TKTL2;RSAD2;ACSL1;SP110;DAPK1;SFMBT2;STARD8;SLC35C1;FNDC3B;AFAP1;ISLR2;PHKA1;DKK3;CLDN4;ADCY9;PRKAR1B;RNF128;WDR81;RUFY4;TFR2;KCNQ2;LGALS12;TTLL13;LPPR3;NGEF;PTGES;SLC45A3;L3MBTL2;AIRE;TRANK1;NEDD4L;PDGFA;GATA2;APCDD1;GIGYF2;ABO;TRPM2;RNF216;MYO6;PENK;HIVEP1;KCNN2;TNRC18;FAM43A;…
RORB (human)	92/1035	0.982323	1	0.0201764	0.0386912	1.05271	-0.0187749	APP;B4GALT3;SLC46A1;AHCYL2;CITED1;TRRAP;SCT;ZAN;CBLC;GPATCH1;ITGAL;CLDN2;PRSS22;CMIP;OSBPL10;NIPAL4;DMBX1;LIPE;ZMYM3;AP1G2;FAM3B;ANXA6;PIP4K2A;CD38;FAM65A;NCKAP5;TNS1;UNC13B;NCOA2;MREG;ANKRD45;KRT79;GAB2;ATP1B2;TEX2;SDCBP2;TGFBR3;TOM1L2;TBC1D5;OAS2;FAM193A;MET;NGEF;GRAMD1B;MACF1;H6PD;SHMT2;DERL3;LRTM2;SP140;CLCNKB;CLCNKA;PIK3R3;PLD3;AGPAT3;TRPM1;ARHGAP22;RXRA;PRAMEF12;PLAGL1;BEND4;SPOCK1;CKB;SLC2…
TBX5 (mouse)	154/1663	0.984447	1	0.000749481	0.00182336	1.21917	-0.0191106	DMGDH;CHRM3;KCNG4;CPNE5;UPK2;PROS1;FRMPD1;ULK4;PKD2L1;UBE2L6;SPATA20;CLU;ACTG2;SLC8A2;ARHGAP40;RUSC2;SESN1;B020004J07RIK;PSMD3;PIP4K2A;FAM65A;ACAD11;ACAD10;NCKAP5;SCN1B;CDKL2;SEMA6B;PDGFRA;BC147527;DAPK1;ESX1;DLEC1;TIMM8A2;ATP11A;MAPK8IP2;DKK3;PPP1R3F;VMAC;SIDT2;PRR13;LLGL2;SLC45A4;UBR4;PIK3R1;GATA1;RASGRP3;HRH2;MYO6;MYH13;NCKAP1L;STRA6;CDK18;WWTR1;ZFHX3;UBE2H;ZFP516;LRRN4;ESRRB;NFATC2;BTBD11;TRA…
SRY (human)	38/469	0.978634	1	0.22827	0.313829	0.899945	-0.019437	BMPR2;PDXDC1;CPNE5;NRK;DCAF12L1;UBR4;TFCP2L1;DUSP13;OSBPL10;PKHD1;SYDE2;BOD1L;STK35;PGBD5;HIVEP1;ATP6V0A1;CMKLR1;TLE3;TRIM40;MBNL2;ACSL1;WSCD2;TACR3;CYBRD1;LDOC1;TYK2;ARHGAP26;SDCBP2;DCBLD1;ACSF2;FAM101B;FRMD6;CPS1;MYO1A;MALL;EFHC2;TACC2;VGLL4
STAT5B (human)	126/1379	0.982767	1	0.00334795	0.00722802	1.14099	-0.0198336	ACAA2;NRK;PROS1;ZAN;CLEC10A;HDLBP;PKD2L1;CLU;ABCA13;ARHGAP44;FAM198B;PIP4K2A;FAM53B;SLC16A9;RSAD2;SLC6A13;MTUS2;MITF;ATG14;SDCBP2;SYTL3;TANC2;CLDN4;FRMD6;TEP1;ALPK3;UHRF1BP1;LETMD1;PTGES;MACF1;PARM1;SLC41A3;NEDD4L;LPL;KALRN;LPP;RHOBTB1;RASGRP3;PIK3R5;ADAP2;HRH2;CYP11A1;ATXN7;THEM5;HESX1;ST8SIA5;NCKAP1L;NPTX1;B4GALNT2;PACSIN1;ACE;BDNF;SIAH2;1-MAR;HELZ;BTBD11;GNG12;DAZL;MOV10;TFCP2;GJB5;REL;COL9A1;…
ZNF354C (human)	132/1430	0.978867	1	0.00194682	0.004377	0.947862	-0.0202459	APP;COL16A1;RTKN;SERPINE1;CDH3;DPYSL4;DAG1;KPNA7;FAM65A;SLC39A4;SLC35C1;DNAJB13;NPNT;MAPK8IP2;DKK3;BCR;PPP1R3F;PRKAR1B;RUFY4;MADD;KCNQ2;LMX1B;PHLDB3;PPEF1;BCORL1;NGEF;DPEP3;PXT1;NDRG4;AIRE;TMEM63C;SLC41A3;GATA2;MED12L;PIK3R5;SEC14L3;HRH2;INPP5D;CASKIN1;EP400;NPHP4;TNRC18;PACSIN1;WDTC1;STAT5A;MYH7B;SEC16B;CRTAP;TMEM184B;BDNF;WFS1;ABCA3;BSDC1;INHBC;IFFO1;TMEM231;H19;TFCP2;AAK1;TAB3;AMOTL2;FXYD5;HPS…
YY1 (mouse)	158/1700	0.983501	1	0.000555241	0.00139237	1.24128	-0.0206509	DMGDH;ULK4;HDLBP;ABAT;KNDC1;DCAF5;PREX2;FRAT1;DPYSL4;FCGRT;NIPAL2;FBRSL1;SOX8;TCP11;SEMA6B;MREG;ENTPD5;FBXO2;KRT7;OCRL;TIMM8A2;EBF4;THNSL2;SHISA7;UNC13D;OXCT2A;MYL4;DOPEY2;PPP1R3F;EIF4E1B;FSCN1;UHRF1BP1;RHCG;PRR12;NGEF;FKBP6;PLA1A;LLGL2;SLC45A4;LRPAP1;PADI6;UBR3;AK4;CREBL2;HOXB13;PPL;GIGYF2;MED12L;LDHC;NKAIN1;APOM;PDZD2;MAN2A1;DHX37;CACNA1S;RALGDS;STRA6;1700003M02RIK;4933427D06RIK;GSDMA;ACE;WFS1;…
SOX9 (human)	5/105	0.991022	1	0.858467	0.888445	2.33901	-0.0210956	FAM101B;TRIM40;PAPL;TFCP2L1;CLDN2
PRDM1 (human)	136/1468	0.97799	1	0.00148006	0.00339789	1.05639	-0.0235108	PROS1;NAB2;ABAT;PKD2L1;ACTG2;DCAF6;PEX26;ARHGAP44;CCND3;RUSC2;SESN1;FNTB;FAM3B;FDXR;MAGEA5;MAGEA6;PDK2;PRKCG;RSAD2;SP110;SPNS2;RC3H1;LMO7;LARP4B;ATP11A;NPNT;UNC13D;CHIT1;COL4A2;PRKAR1B;KATNAL1;TNIK;KCTD12;DPEP3;PRR13;PDXDC1;TTYH2;SLC41A2;SP140;LPAR1;AK4;BAZ2B;LPP;ARHGAP22;PDZD2;EPB41L1;TSPAN9;CMYA5;STRA6;ZBTB7C;TFAP2A;ZFHX3;SMAD3;ZFHX2;IQSEC1;SMURF1;BDNF;FN1;ZBTB10;ASNS;BTBD11;DAZL;BHMT;VNN1;ATG1…
NFATC3 (human)	6/116	0.988979	1	0.822843	0.859675	2.12541	-0.0235546	GYS1;MYO1B;XPNPEP2;FN1;CCDC6;RCSD1
PPARA (human)	20/271	0.97694	1	0.457639	0.554611	1.01522	-0.0236852	UPF2;PRMT8;ACE;PODXL2;C2CD2;BHMT2;HUS1B;AGPAT3;ACSF2;DCAF6;PTPRE;PPP3CA;APOM;GM2A;PALLD;EPS8L2;SLC13A5;ZFPM1;SH3D19;MYO1G
GFI1 (human)	132/1427	0.977415	1	0.00181656	0.00411249	1.03724	-0.0236944	RTKN;ANKRD35;UPK2;PROS1;EPRS;ALDH1L2;FRAT1;FNTB;NFATC2IP;FAM65A;RNF111;SLC16A5;ENTPD1;PRKCH;FBXO2;USP2;AFAP1;RC3H1;ANK2;PHKA1;LDOC1;MAPK8IP2;RUNDC3A;SYTL3;LENEP;FAM169B;WDR81;PHLDB3;LETMD1;XPR1;FKBP6;DPEP3;PRR13;OSBP2;DHX8;FICD;PIK3R4;RASGRP4;PLD3;GIGYF2;PRAMEF17;LDHC;PDZD2;RNF216;EPB41L1;SLC38A7;THEM5;ST8SIA5;NCKAP1L;TBC1D12;RALGDS;VAT1;UBE2H;PRRT3;TMEM184B;ZFHX2;DNAH17;TRPV2;1-SEP;L1CAM;CIDEC;M…
TP53 (mouse)	116/1266	0.976782	1	0.00439407	0.00930172	1.02713	-0.0241292	UPK2;ZAN;SEC1;RHOX13;ARHGAP39;PEX26;GM608;CREB3L3;CCDC97;FBXO6;BTRC;RNF111;TCP11;GPR179;ZFP612;ANKRD45;SLC35C1;DNAJB13;HNF1A;SDCBP2;ALPPL2;FRMD6;FAM169B;WDR81;ADAM15;KATNAL1;GM11545;PADI4;PRR14;SLC27A4;PRR13;D330045A20RIK;VCP;L3MBTL2;PDXDC1;SPATA2;GATA1;FAM160B2;APOM;ATXN7;CASKIN1;HESX1;RSU1;CRTAP;NLRP4C;BTN2A2;GADD45B;GFPT1;ZBTB10;MFSD7C;SLC6A8;UBXN11;UBXN10;ATG2A;UBE2O;FGFR4;TUBA8;RNF10;CSRNP2;…
IRF7 (human)	10/99	0.633805	1	0.18212	0.261547	0.0601555	-0.0274318	TOM1L2;PRKCH;SLC7A8;CENPM;FAM161B;L1CAM;SYTL3;CEACAM19;AES;SYNE1
NR2C2 (human)	8/66	0.418711	1	0.11369	0.170013	0.0318193	-0.0277011	RET;LINGO1;TPO;SLC45A3;TTYH2;IDH2;PKD2L1;SPA17
E2F1 (human)	445/4207	0.687727	1	1.60263e-17	3.48306e-16	0.0755204	-0.028272	SUV420H2;SCT;FRMPD1;SERPINE1;SLC4A4;FAM122B;DPYSL4;ZMIZ1;CREB3L2;FDXR;DIP2C;BVES;CMKLR1;GAMT;UNC5A;COL23A1;ESX1;RFX2;FNDC3B;AFAP1;PRKCA;PHKA1;DKK3;CLDN3;HECW2;NGEF;TTYH2;AIRE;SHMT2;NEDD4L;PDGFA;BAZ2A;GATA3;ZC3HAV1;GATA2;GATA1;RNF216;PRDM16;RSU1;RREB1;MYH7B;CADM4;ACE;FZD5;DNAH17;ABCA5;SETD1B;ABCA3;TMEM198;ABTB2;MOV10;GJB2;SLC6A8;FXYD2;ATG2A;CYP1A1;SNAI2;CYB5RL;FXYD5;SFXN2;CPEB3;GABRB3;ELN;KCNC4;TF…
NFIL3 (human)	2/62	0.992834	1	0.930159	0.9476	3.93509	-0.0283003	FAM101B;TRIM40
NR1H3 (human)	141/1385	0.782495	1	2.88988e-05	9.05866e-05	0.12039	-0.0295277	SUV420H2;AHCYL2;ANKRD35;UPK2;ZAN;ULK4;GPATCH1;SPATA20;CLDN2;SLC4A4;FAM122B;FRAT1;RINL;NIPAL3;DAG1;NFATC2IP;TNFRSF8;UBASH3A;BTRC;TCP11;SLC16A5;MAP3K5;SEMA6B;ENTPD1;DNAJB13;AFAP1;PHKA1;FAM169B;SPINT1;GPR160;CCDC152;SNRNP200;CCNO;SIDT2;DPEP3;NDRG4;DHX8;AK1;ITPR2;AK4;PLA2G6;RASGRP3;SLC9A1;TRPM1;LDHC;SEC14L3;ALDH3B2;ATXN2;C7;RNF216;EPB41L1;SOHLH2;CDH23;SLC38A7;PLCG2;IGFBP7;FAM43A;TBC1D12;PPARGC1B;STRA…
CEBPD (human)	140/1495	0.971142	1	0.000863866	0.00205562	1.02529	-0.0300233	FAAH;CSF3R;CRTC3;PROS1;EFTUD1;HERC2;RUSC2;FCGRT;NIPAL3;PIP4K2A;PRSS8;SH2D5;PDK2;TCP11;TKTL2;NUP214;SP110;DNAJB13;LDOC1;EBF4;HNF1A;TLE6;INPP4B;DOPEY2;FAM161A;WDR81;LGALS12;CCDC87;FAM161B;PPEF1;LETMD1;GTSF1;PRR14;PTGES;SLC27A4;DGKH;GCM2;TBC1D9B;SLC41A3;ITPR2;RASGRP4;GIGYF2;RHOBTB1;LDHC;TPO;APOM;PDCD11;SLAMF9;SLC38A7;DHX37;ST8SIA5;ATP6V0A4;ZBTB7C;VAT1;AFAP1L2;SMAD3;FZD5;ABCA5;MICAL3;CYBRD1;L1CAM;POU…
RBPJ (human)	157/1535	0.775828	1	8.0624e-06	2.88829e-05	0.119162	-0.0302463	LY6K;CPNE5;CD82;PREP;PLB1;ACTG2;PEX26;PREX2;LGALS3;RUSC2;FCGRT;FAM81A;NCKAP5;CMKLR1;TLE2;COG7;MAGI3;RFX2;FNDC3B;DLEC1;MITF;LARP4B;MYO7A;SDCBP2;RNF40;PPP1R3F;TXLNB;NINJ2;MADD;ADAM8;ALPK3;LETMD1;IDO2;RHCG;ZFPM1;PRR14;COL17A1;L3MBTL2;CNP;GLIS3;CLCNKA;NEDD4L;CACNA1D;LPP;RASGRP4;GLIS1;LDHC;SEC14L3;ALDH3B2;FAM124A;ATXN7;INPP5D;ZBBX;SRGAP3;RAP1GAP2;SEC16B;RABGAP1L;DNAH11;AFAP1L2;VDR;SIAH2;ASNS;EHD1;PTPR…
CREM (human)	58/662	0.964046	1	0.067163	0.109476	0.875766	-0.032067	DENND1B;AHCYL2;SYCP1;PAPL;HDLBP;ISM2;CMIP;PIK3C2B;TTC28;CASP14;ARIH2;OLR1;DIP2C;MAGEA6;MAGEA4;PPP1R16B;MME;KRT79;DIO3;EBF4;ATG14;HIC1;RNF40;PTP4A1;GPRC5A;PRKAR1B;MADD;SYNC;JDP2;NDRG4;SP140;UBR4;SPATA2;NEDD4L;ZC3HAV1;APCDD1;ABCB11;CLMN;INPP5D;CDH23;RALGDS;TRIM44;WDTC1;WWTR1;CBX4;IQSEC1;VDR;USP22;TPBG;FN1;SBK1;VEPH1;FGF18;COL20A1;RGL1;FGFR4;PLCD4;SLC28A3
SMAD4 (human)	157/1542	0.794477	1	1.00806e-05	3.42322e-05	0.143535	-0.0330232	FOXA1;RAB3B;LY6K;RTKN;NRK;SERPINE1;CLU;PLB1;CMIP;CAPN9;RUSC2;FAM198B;MACROD1;FAM65A;ACAD11;SH2D5;ACAD10;UNC5CL;TLE2;MSX2;LARP4B;HSPG2;TMEM130;LENEP;INPP4B;ARMC2;TEP1;FSCN1;TRIM16;PHLDB3;DGKK;PTGES;3-MAR;BRSK2;TTYH2;NEDD4L;BAZ2A;PIK3R1;NDRG1;LPP;GIGYF2;CRHR2;PIK3R5;ARHGAP22;NCKIPSD;TPO;MYO6;PLCG2;EP400;ZBTB7C;KLHL29;OSBPL6;ACE;BDNF;TDRD9;BSDC1;SLC4A11;NEB;CIDEC;ZZEF1;TMEM198;GNAL;GON4L;NAT1;FXYD2;…
HNF4A (human)	220/2127	0.761974	1	4.83935e-08	2.42712e-07	0.130106	-0.0353684	SLC46A1;ABAT;CLDN2;HS6ST1;CCT6B;ZMIZ1;FDXR;FBXO6;MS4A10;PDK2;NUP214;ENTPD1;MBNL2;SP110;SFMBT2;RC3H1;DLEC1;ANK2;HNF1A;ATG13;TMEM81;ARMC2;FAM169B;LGALS12;CCDC87;KCTD12;TTLL12;GTSF1;LLGL2;MACF1;SLC45A3;TBC1D9B;PIK3R4;NEDD4L;PIK3R1;APCDD1;CRHR2;APOM;PDCD11;C7;EPB41L1;SLAMF9;PLAC1;HIVEP3;FAM43A;MAP4;A2M;ATP6V0A1;STAT5A;ABCA1;WWTR1;GSDMA;ABCA5;FAM78A;SIAH2;ABCA4;BSDC1;BTBD11;SLC6A7;FXYD2;TREML2;ATG2A;R…
RXRA (human)	134/1422	0.961806	1	0.000889644	0.00210162	0.93983	-0.0365993	SUV420H2;RTKN;ZAN;SERPINE1;GPATCH1;C4B;C4A;FRAT1;CCND3;DEPTOR;RINL;HERC2;DAG1;NFATC2IP;ACAD11;SLC39A4;TCP11;ENTPD1;TLE2;PRKCH;COG7;DAPK1;USP2;ADAM10;RC3H1;LAX1;RUNDC3A;LENEP;DOPEY2;RBP4;FAM169B;ADCY9;WDR81;LETMD1;BCORL1;CCNO;XPR1;OSBP2;MACF1;WDR63;CREBL2;LTBP2;PLA2G6;KALRN;PPL;CACNA1H;PLD3;GIGYF2;PSORS1C2;SLC9A1;PSAP;MYH13;SLC38A7;DHX37;CDH23;SMYD1;PACSIN1;ATP6V1C2;STRA6;VAT1;STAT5A;OSBPL6;ZFHX2;…
Pax2 (mouse)	145/1516	0.949582	1	0.000311545	0.000812508	0.755549	-0.0390874	CSF3R;CRTC3;PLXND1;SEC1;WIPF2;ECI3;1700013H16RIK;RNF19B;ATP12A;PLB1;XLR4A;C4A;CDH3;AI593442;XLR4C;1700007K13RIK;FBRSL1;GPR179;NUP214;SEMA6B;SCARA5;MAGI3;IGFBP2;FNDC3B;SLC6A13;ANK2;EBF4;SHISA7;MYL4;INPP4B;COL4A1;MADD;KCNQ2;AMPH;NGEF;PRR13;MACF1;BRSK2;TEX264;CLCNKB;PIK3R4;GLIS3;BC080695;NEDD4L;APCDD1;NID2;LPP;SCUBE3;KIF19A;NLN;PLAC1;ST8SIA5;PIP5K1B;TBC1D12;LONRF1;ZFP462;PACSIN1;CDK18;MAGEE1;IQSEC2;…
PRDM1 (mouse)	18/196	0.796521	1	0.173016	0.249572	0.178386	-0.0405831	RET;SLC45A4;GALNT11;RTKN;CCDC116;PODXL2;CNP;LIMK2;OSBPL3;1-MAR;DUSP16;CPPED1;ABLIM1;VEPH1;QSOX1;FBXO6;FRYL;VGLL3
JDP2 (human)	151/1488	0.802855	1	1.74665e-05	5.6377e-05	0.188794	-0.0414556	FOXA1;EXOC3L4;CD82;ZFYVE9;HDLBP;CBLC;FAM159B;TGM1;DPYSL4;SESN1;NIPAL2;FAM186B;PSMD3;DPF3;MAGEA6;BVES;SCN1B;MTUS1;OCRL;MITF;LARP4B;EBF4;MYO7A;SDCBP2;ATG13;THNSL2;TMEM81;TLE6;ARMC2;CLDN4;FAM169B;IFI27;FAM161A;NINJ2;KCNQ2;ADAM8;AMPH;HECA;BRSK2;SHMT2;AIRE;SP140;NEDD4L;SLC41A1;SPATA2;LTBP2;BAZ2B;PIK3R1;FOXO3;PLD1;CUZD1;FAM160B2;ADAP2;HRH2;CYP11A1;SLAMF9;ZBBX;SLC38A7;PLCG2;HIVEP3;ARSG;SCN3B;LONRF2;PPAR…
SPI1 (human)	157/1638	0.953521	1	0.000161611	0.000435415	0.882385	-0.0419961	DGKE;CSF3R;NCF2;HDLBP;GUCA1A;PLB1;FGF4;DCAF6;MYLK;NIPAL4;OPHN1;DPYSL4;SESN2;DAG1;DPF3;SOX8;SLC16A5;CMKLR1;STARD8;ACOT11;MTUS1;MITF;SDCBP2;THNSL2;EML2;LENEP;CHIT1;PHOSPHO1;OBSCN;FRMD6;ADCY9;COL4A2;TXLNB;NINJ2;ADAM8;AMPH;HECA;LMX1B;WDFY4;PLA1A;3-MAR;BRSK2;PARM1;DHX8;TEX264;SP140;SLC1A1;SLC41A3;HTRA1;SLC41A1;ZC3HAV1;ALDH3B2;PGBD5;HRH2;RHPN1;PLCG2;ST8SIA5;NCKAP1L;LONRF3;APOB;A2M;PACSIN1;SMAD3;OSBPL6;…
MAPK14 (human)	112/1190	0.948585	1	0.0023633	0.00527556	0.809327	-0.042719	AHCYL2;GUCA1A;ALDH1L2;ABCA13;MYLK;CCND3;SLC16A6;PLCE1;DPF3;FAM65A;TGM3;NSF;SPNS3;ESX1;MTUS1;SLC6A13;MITF;ANK2;ATP1B2;TEX2;SDCBP2;THNSL2;INPP4B;FAM161A;KCNQ2;TLN1;DGKK;SLC45A4;TTYH2;AK1;SLC1A1;SLC41A3;MYCBP2;PIK3R4;SPATA2;NID1;GATA2;LPP;SLC9A1;NLN;EP400;TNRC18;CACNA1S;ATP6V1C2;BCL2L15;VAT1;TFAP2A;OSBPL7;TMEM184B;SIAH2;CYBRD1;SNAP91;EHD1;BCL6;CPD;TMCC3;CYB5RL;MRVI1;ALK;SPAG16;LAMC1;MYOM2;TIFAB;GM2A…
Nkx2-5 (mouse)	48/515	0.876433	1	0.0416177	0.0729428	0.329475	-0.0434562	CLEC2L;NAB1;ILDR1;CLCNKA;GUCA1A;APCDD1;WDR45;NID2;RYR3;PREX2;STOX2;MED13;B020004J07RIK;ZXDC;MYO6;ZBBX;SOHLH2;MYH13;LRIG1;ACP5;FBXO6;KCNN2;AI118078;NPTX2;FILIP1L;RGS9;WDTC1;GM9112;MKL2;EPHA4;RABGAP1L;APOBEC2;INTS1;KIDINS220;SP110;WSCD2;FN1;HUNK;ADAM10;PRSS35;VMAC;4930402H24RIK;NR6A1;AKR1C14;RUNDC1;RPP25;C2CD2L;FGF10
CREB1 (mouse)	84/849	0.816006	1	0.00237885	0.00527556	0.218853	-0.0445001	FCGBP;GALNT11;AHCYL2;CALCOCO1;FLT3;ARHGEF10L;KNDC1;LRRC32;WDR45;CASP14;CRTAC1;LIPG;FBRSL1;NOS1;FAM81A;PDE8A;TRP53INP2;POLG;SEMA6B;NCOA1;OSR2;PARP4;ANKRD44;MINK1;ADAM10;ISLR2;DOPEY2;HIC2;DNAJC6;ANKRD42;MYH9;RPP25;SMTNL2;1700016K19RIK;CCNO;MGLL;TBC1D9B;ARHGEF26;ANKS1;WDR63;LENG9;UBR4;PIK3R3;PRKX;SLC7A1;POLR2A;CBS;ATXN7;BAG3;PLAGL1;FLRT1;CMYA5;ZFP142;STOM;HIVEP3;CACNA1S;NPTX2;MEF2D;OSBPL6;ATP8B1;LIM…
NR3C1 (human)	152/1590	0.954374	1	0.000228826	0.000611454	0.955	-0.0445978	APP;GUCA1A;PKD2L1;UBE2L6;SLC4A4;CMIP;ACTG2;TGM1;C4B;C4A;RINL;CAPN6;GRB14;NIPAL3;PLCE1;GAMT;CDKL2;ACSL1;ACOT11;SLC6A13;KRT79;KRT8;AFAP1;DLEC1;MITF;RNF40;ALPPL2;UNC13D;LENEP;INPP4B;OBSCN;PRKAR1B;MADD;FSCN1;ADAM8;LETMD1;FKBP6;NGEF;SLC45A4;COL17A1;CSF1R;TTYH2;AIRE;SP140;NOTCH4;UBR4;PIK3R1;CUZD1;LTBP1;PSORS1C2;ALDH3B2;AMDHD2;ATP6V0A4;MYH10;LONRF2;PAG1;PACSIN1;ATP6V1C2;WWTR1;SMAD3;CADM4;ACE;WFS1;FN1;SM…
ETS2 (human)	127/1341	0.95148	1	0.00101535	0.00238132	0.944749	-0.0469891	CHRM3;FAAH;STEAP3;SCT;HDLBP;CLU;NIPAL4;NYNRIN;FRAT1;RUSC2;FCGRT;SESN2;SIRPA;CCDC97;SLC16A9;PTGFRN;GGT1;PDK2;TNS1;CMKLR1;GAMT;SFMBT2;ANKRD45;ACOT11;MITF;UNC5D;SDCBP2;IFI27;TEP1;MALL;SIK1;PXT1;MACF1;NOTCH4;SLC41A1;SLC5A1;KALRN;PIK3R5;ADH4;HRH2;ATXN7;BAG3;TSPAN9;MYH13;HESX1;NPHP4;ATP6V0A4;SCN3B;PPARGC1B;STRA6;OSBPL7;AFAP1L2;BTN2A2;FN1;SCRT1;HAL;BCL6;SNAI1;SNAI2;CPEB3;RGL1;ZFP112;ARF3;B4GALT3;ZC3H3;S…
E2F4 (human)	22/270	0.937928	1	0.289469	0.380512	0.753079	-0.0482588	RABGAP1L;FAAH;SPHK1;TESC;ESX1;SMG7;SORL1;AGPAT3;ARHGAP44;DSTYK;TUBB2B;TMEM104;NIPAL3;ATG2A;E2F1;SLC16A6;PHACTR2;DNAJC5G;DIP2C;NEUROG1;CGNL1;CCNO
FOXO3A (mouse)	55/597	0.908313	1	0.0368645	0.0653143	0.505501	-0.0486123	ANKRD35;SYCP2;CLDN2;TMEM191C;FRAT1;ACP6;AU018091;ACP5;PGM2;EVI5L;PDE8A;PCMTD1;DCC;NFAM1;ANKRD44;SORD;DYRK1B;TEX15;TMC4;LAX1;SDCBP2;CHIT1;CYP2B23;TTLL12;DGKK;D330045A20RIK;COL17A1;MACF1;RBM47;ABHD3;SERPINC1;WAS;BC080695;HSD17B14;TTL;DNAJB2;SRR;VPS53;FLRT1;THEM5;FLNB;CENPT;TRIM43A;SMAD3;AI464131;TDRD9;ZBTB10;DCLK2;SMARCA2;VNN1;XPNPEP2;GPR182;RIMBP3;CENPM;4930502E18RIK
En1 (mouse)	91/957	0.912965	1	0.00447771	0.00941763	0.562096	-0.0511831	GABRB3;LGALS3BP;GALNT11;GM13078;EDA;TINAGL1;DOCK9;RHOX13;PTPN22;LRRC32;SLC2A7;TGM1;DMBX1;GM9;TRIM7;GM608;FDXR;SIRPA;EMILIN2;CALR4;PLEKHG3;PLEKHG1;USP49;MORC4;RC3H1;PHKA1;IL17RB;PRSS53;LAT2;TGFBR3;CYP4F39;ADCY9;TUBB2A;SPINT1;ADAM15;TEP1;CDC42EP5;SHPK;HAND1;CAMK2B;ITIH5;CSF1R;CEBPA;AGPAT9;SLC1A1;PRICKLE2;CLCNKA;NEDD4L;VWCE;F8A;GLIS1;NOL6;P2RY6;SERPINB9F;TBX21;GM1995;PSAP;MFN1;KLRG2;GCNT3;SMYD1;NCAM…
POU1F1 (mouse)	170/1754	0.943543	1	5.12056e-05	0.000150388	0.897363	-0.0521484	STEAP3;RTKN;CHPF;PROS1;ECI3;PREP;ABAT;TGM1;RAB43;RAB44;CCND3;ZMIZ1;SESN1;PEG10;B020004J07RIK;CAPN5;FAM53B;NCKAP5;SLC12A7;NUP214;TKTL2;BC147527;SFMBT2;FBXO2;SLC35C1;PHKA1;LARP4B;LAX1;PRSS53;DKK3;VMAC;SPINT1;AKR1C14;MADD;KCNQ2;GM11545;DGKK;SLC27A4;TPH1;CNP;PADI6;TEX264;LPAR1;CLCNKA;ITPR2;SLC41A1;CACNA1D;AARD;GATA2;LPP;AK8;PIK3R5;CACNA1I;TRPM2;MAN2A1;SCN3B;LONRF2;PPARGC1B;PACSIN1;ZBTB7C;TMEM184B;CAD…
ELK1 (human)	153/1511	0.812666	1	1.70141e-05	5.54661e-05	0.252871	-0.0524543	RAB3B;STEAP3;COL16A1;LPGAT1;SERPINE1;DCAF5;DCAF6;FAM122B;PREX2;OPHN1;DPYSL4;ARHGAP40;FCGRT;LIPG;PSMD3;MAGEA4;TNS1;EPM2A;CDKL2;UNC5CL;MSX2;STARD8;ANKRD44;ANKRD45;MTUS2;HSPG2;HIC1;HIC2;RBP4;FAM169B;COL4A2;WDR81;TEP1;PADI2;ALPK3;SIK1;NHLRC1;FAM161B;TTLL12;SLC27A4;OSBP2;LRPAP1;WDR63;HTRA1;SLC41A1;GATA3;PIK3R1;HOXB13;PCDH19;CRHR2;PDZD2;PENK;CDH23;EP400;ST8SIA5;PLAC1;KCNN2;VILL;ZBTB7B;TRPM6;BCL2L15;STR…
GTF2I (human)	19/237	0.935947	1	0.330606	0.422658	0.802331	-0.0531112	GCH1;ABCA4;KRT79;MTUS1;WAS;PIK3R5;ARHGAP44;CRYGD;TCEAL5;FAM161A;RNF128;DLG5;TMEM56;FXYD5;COL9A2;REEP6;PLEKHH1;LNX2;TBC1D10B
HIF1A (human)	154/1586	0.930464	1	0.000107164	0.000296063	0.736939	-0.0531125	CSF3R;ACAA2;CPNE5;NAB1;SERPINE1;ATP12A;AQP3;VPREB1;CREB3L3;NFATC2IP;FAM65A;PRSS8;ACAD10;SCN1B;MAP3K5;GPR179;UNC13B;TLE2;USP2;HNF1A;THNSL2;LENEP;ADCY9;TXLNB;SHPK;TTLL13;CCDC87;RPP25;KANK4;SIDT2;DPEP3;3-MAR;SLC45A3;SHMT2;CREBL2;LTBP2;GATA2;RASGRP4;GIGYF2;PSORS1C2;RASGRP3;SLC9A1;PIK3R5;LDHC;ADAP2;EPB41L1;CYP11A1;PSAP;EP400;ST8SIA5;ATP6V0A4;STRA6;VAT1;GSDMA;BTN2A2;SMURF1;IDH2;L1CAM;PRRC2B;CIDEC;TMEM2…
MYC (mouse)	173/1699	0.805697	1	3.48323e-06	1.41942e-05	0.25978	-0.056125	STEAP3;ALDH1L1;ACAA2;PREP;ABCA13;PLB1;FGF4;TGM1;LIPE;CCND3;CDH3;TNFRSF8;SOX8;PRSS8;AI118078;MS4A10;SH2D5;TGM3;GPR179;TLE3;MORC4;USP2;IGFBP2;ACOT11;MTUS1;ISLR2;DYRK1B;TANC2;TLE6;TOM1L2;OBSCN;FNDC1;LMX1A;SNHG11;AKR1C14;MADD;ZFP296;TLN1;NGEF;FKBP6;OSBP2;D330045A20RIK;SP140;AK1;SLC41A3;FOXO6;CACNA1D;ITPR3;6430548M08RIK;2510039O18RIK;FOXO3;CUZD1;TRPM1;RAB11FIP1;AMDHD2;MYH11;RREB1;S100A11;STAT5A;MYH7B;…
TFAP2D (human)	128/1324	0.9194	1	0.000473652	0.00121583	0.677417	-0.0569264	AHCYL2;DGKE;ANKRD35;GPATCH1;CLDN2;SLC4A4;FAM122B;FRAT1;RINL;NIPAL3;NFATC2IP;TKTL2;COG7;SPNS3;ENTPD5;IGFBP2;AFAP1;ANK2;TMEM130;RUNDC3A;ALPPL2;TLE6;PRKAR1B;BIN2;GPR160;PADI2;PHLDB3;BCORL1;PRR13;CPB2;L3MBTL2;H6PD;DHX8;SDC3;RASGRP3;SLC9A1;TRPM1;LDHC;SEC14L3;HRH2;CDH23;IGFBP7;ATP6V0A4;TBC1D12;SCN3B;RALGDS;S100A11;PPARGC1B;STRA6;ATP6V0A1;STAT5A;UBE2H;TMEM184B;ZFHX2;ESRRB;FZD9;NFATC2;1-SEP;PARVB;INHBC;C…
ESR2 (human)	4/80	0.978155	1	0.812787	0.85405	2.63797	-0.0582647	CENPT;FAM101B;TRIM40;UFSP1
SND1 (human)	145/1473	0.893769	1	9.6397e-05	0.000270353	0.531593	-0.0597021	LY6K;SLC46A1;CRTC3;ZFYVE9;NAB1;KNDC1;ATP12A;RAB43;CCND3;PEG10;SESN2;CREB3L2;CCDC97;UBASH3A;BTRC;RGS9;NCKAP5;ACAD10;PPP1R16B;MBNL2;ACSL1;RC3H1;ANK2;HNF1A;TEX2;THNSL2;DKK3;TOM1L2;RNF128;TXLNB;LGALS12;FSCN1;AMPH;PRR14;LRPAP1;SLC45A3;SLC1A1;SLC41A3;LTBP2;RASAL1;RASGRP3;ARHGAP22;PLCG2;MYH11;FAM43A;ATP6V1C2;STRA6;CDK18;SMAD3;OSBPL6;IQSEC2;BDNF;LRRN4;FN1;MICAL3;TRPV3;BSDC1;NEB;SCRT1;DAZL;EHD1;VNN1;NAT1;…
IRF2 (human)	137/1412	0.919652	1	0.00026368	0.000698859	0.712949	-0.0597164	FOXA1;AHCYL2;KCNG4;CSF3R;PROS1;PKD2L1;AQP3;SLC4A4;DCAF6;ARHGAP44;CAPN6;NIPAL2;FNTB;SLC16A9;BTRC;RGS9;SH2D5;TGM3;TNS1;NSF;UNC13B;ENTPD1;TLE2;KRT79;AFAP1;MITF;MYL4;TLN1;NEIL1;KANK4;CPB2;H6PD;DHX8;SLC1A1;SPATA2;AK4;PIK3R1;PLA2G6;AK8;FAM160B2;C7;RNF216;HRH2;PRAMEF12;MICAL1;SLC38A7;PLCG2;MYH11;TBC1D12;LONRF2;STRA6;GSDMD;BTN2A2;TRPV2;CYBRD1;CIDEC;MAVS;NAT1;TREML2;SERINC2;TUBA8;TTC25;RNF10;DYRK4;ITGAM;A…
IRF8 (human)	151/1550	0.921941	1	0.000108658	0.000297669	0.761476	-0.0618886	LY6K;FAAH;LPGAT1;WIPF2;PKD2L1;METRNL;CLDN2;CMIP;ACTG2;CCT6B;DCAF6;C4B;PREX2;C4A;OPHN1;CAPN6;PEG10;ARHGDIB;FDXR;MAGEA4;PPP1R16B;RSAD2;MSX2;MAGI3;FNDC3B;TMEM130;RNF40;TLE6;DOPEY2;PHOSPHO1;FAM169B;FRMD6;IFI27;COL4A1;TEP1;EIF4E1B;HECW2;WDFY4;ATF6;LLGL2;TPH2;NDRG4;SEMA7A;SLC45A3;DHX8;SP140;LPAR1;NEDD4L;SLC41A1;PCDH19;LTBP1;PIK3R5;STK31;ADAP2;BAG3;PRAMEF12;ATXN7;MYO6;ZBBX;HIVEP1;ST8SIA5;NCKAP1L;TFAP2A;…
FOXD1 (human)	15/192	0.931545	1	0.391368	0.485118	0.876074	-0.0621232	HGSNAT;TRIM40;ARHGEF12;TINAGL1;SLC41A2;SPESP1;SLC35C1;C1QTNF9;ATG14;ACAN;FAM101B;VNN1;LRCH1;SLC13A5;SLC28A3
ATF4 (human)	141/1398	0.81719	1	4.33588e-05	0.000129679	0.30794	-0.0621679	GALNT11;ALDH1L1;ACAA2;CHPF;NAB2;HDLBP;CMIP;SLC8A2;LIPE;FRAT1;ZMIZ1;CREB3L2;PSMD3;FDXR;PIP4K2A;GGT1;MAGEA6;RNF111;CMKLR1;NUP214;MSX2;DIO3;OCRL;MITF;MAPK8IP2;LENEP;CLDN3;MADD;FSCN1;SIK1;HECA;TRIM16;RPP25;PRR14;SIDT2;SLC27A4;SLC41A3;CLCNKB;WDR63;NEDD4L;SLC41A1;APCDD1;NID1;PLA2G6;GATA2;LTBP1;LPP;LDHC;TRPM2;ADAP2;MICAL1;HIVEP1;MYH11;MYH10;UBE2H;GADD45B;VDR;FN1;SCRT1;ZZEF1;TMEM198;NR4A2;REEP1;GON4L;P4H…
FOXA1 (mouse)	173/1705	0.819748	1	4.2109e-06	1.63423e-05	0.315176	-0.0626439	GALNT11;SLC46A1;DGKE;TRRAP;CBLC;ARHGAP39;HS6ST1;ALDH1L2;EFTUD1;FAM186B;1700007K13RIK;NIPAL3;LIPG;SIRPA;KPNA7;FBXO6;BTRC;TGM3;RNF111;COG7;GM11544;ANKRD44;USP2;ANKRD45;MTUS1;DYRK1B;RC3H1;HNF1A;ATG14;LAX1;SDCBP2;ALPPL2;CHIT1;MYL4;WDR81;XLR3C;EIF4E1B;FAM161B;DGKK;PRR14;FKBP6;GRID2IP;PRR13;VCP;SHMT2;NOTCH4;SLC41A2;SDC3;PIK3R3;6430548M08RIK;PLD1;NID2;PLD3;KIF19A;APOM;STK35;NACC2;PSAP;FLRT1;THEM5;HESX1;…
RUNX2 (mouse)	178/1750	0.813565	1	2.65198e-06	1.12279e-05	0.324058	-0.0668628	FHOD3;CHRM3;LY6K;SERPINE1;LY75;IRS3;CLDN2;PLB1;MYLK;NYNRIN;SYDE2;RAB43;LGALS3;RAB44;C4A;GM9;CDH3;DEPTOR;CREB3L3;FAM186B;XLR4C;1700007K13RIK;XLR4B;LEPR;FAM3B;PRSS8;MFSD2B;TGM3;SCN1B;SEMA6B;SP110;SLC6A13;KRT79;KRT7;DNAJB13;ATP1B2;PRSS53;ALPPL2;DOPEY2;RBP4;HECW2;AKR1C14;TNIK;GM7102;XPR1;SLC45A4;H6PD;CLCNKB;SPATA2;RASAL1;2510039O18RIK;PLA2G6;NDRG1;LTBP1;AK7;LPP;PPL;PIK3R6;RHOBTB1;NCKIPSD;ADH4;PDZD2;S…
TEAD1 (human)	154/1547	0.870484	1	3.5302e-05	0.00010656	0.486918	-0.0675385	SEMA5B;LY6K;UPK2;WWC2;DCAF5;SLC4A4;CCT6B;FAM122B;TGM1;C4A;CAPN9;SIRPA;FAM53B;TNS1;MBNL2;SP110;ANKRD44;ACOT11;USP2;SLC6A13;DNAJB13;KRT7;ANK2;MITF;THNSL2;UNC13D;BCR;WDR81;SPINT1;ADAM8;NHLRC1;ULK1;LETMD1;PPEF1;CCNO;LLGL2;SLC45A3;TBC1D9B;KLK1;TRANK1;NEDD4L;LTBP2;PIK3R1;FOXO3;HOXB13;PCDH19;GATA2;PIK3R6;FAM160B2;ALDH3B2;PGBD5;HRH2;PENK;ZBBX;PLXNA2;ARSG;SMYD3;ZBTB7B;A2M;WWTR1;BSDC1;HMGA2;HELZ;ADAP1;SMAR…
JUN (mouse)	167/1699	0.913563	1	3.05678e-05	9.49058e-05	0.750068	-0.0678079	CSF3R;CHPF;UPK2;SCT;NRK;NAB1;ACTG2;TGM1;CAPN9;RINL;RASSF4;ZMIZ1;SALL4;D230025D16RIK;PSMD3;CAPN5;PLCE1;SH2D5;SCN1B;MAGEA4;NUP214;SEMA6B;SFMBT2;GM11544;MITF;ANK2;TIMM8A2;FRMD4A;ATG14;RUNDC3A;OXCT2A;HIC2;VMAC;FSCN1;HECA;TSPYL4;PLA1A;CPB2;FOXG1;SLC41A3;CLCNKB;WDR63;ILDR1;NEDD4L;ITPR2;GATA2;LTBP1;LPP;RASGRP3;HIVEP1;PMAIP1;TNRC18;SRGAP2;MYH10;TRPM6;PROM2;CBX8;BBS1;UBE2H;RABGAP1L;GSDMA;TDRD7;FBXO32;TRER…
NRF1 (mouse)	165/1676	0.908466	1	3.16535e-05	9.73494e-05	0.706936	-0.0678643	ZAN;GM166;AU015228;AQP3;FGF4;AKR7A5;GM9;ARHGAP40;PSMD3;D230025D16RIK;ZXDC;FAM65A;BTRC;ACAD10;TNS1;ACAD12;GAMT;TKTL2;MORC4;GM11544;ANKRD44;IPMK;UNC5D;TEX2;SDCBP2;RNF40;TLE6;PHOSPHO1;FAM169B;WDR81;RUFY4;MADD;CCDC87;TTLL12;SNRNP200;PRR13;PXT1;SEMA7A;L3MBTL2;PDXDC1;CNP;TMEM63C;SHMT2;SLC41A2;SLC1A1;UBR4;ITPR3;PIK3R1;NID1;NDRG1;GATA1;PLD3;STK31;NCKIPSD;APOM;PRAMEF12;PSAP;DHX37;EP400;TBC1D12;RSU1;STRA6;…
USF1 (mouse)	121/1219	0.849659	1	0.000267826	0.000704123	0.421216	-0.0686245	RAB3B;COL16A1;ANKRD35;CCT6B;CNST;FCGRT;KPNA7;CCDC97;PRSS8;MFSD2B;FAM81A;PDE8A;TGM2;UNC13B;PDGFRA;MAGI3;SPNS3;GM11544;COL23A1;ACOT11;SLC6A13;EBF4;TMEM130;SYTL3;TOM1L2;LMX1A;AKR1C14;FSCN1;TTLL13;AMPH;PADI4;RPP25;IDO2;DGKH;D330045A20RIK;PLA1A;SEMA7A;NDRG4;CYP4A12B;L3MBTL2;ARHGEF26;SHMT2;NLN;ESPNL;INPP5D;PSAP;INPP5J;ATP6V0A4;EIF4EBP3;RSU1;5031439G07RIK;RALGDS;STRA6;VAT1;RAP1GAP2;STAT5A;UBE2H;ACE;ZFP5…
RARA (human)	138/1379	0.840872	1	7.24674e-05	0.000210932	0.401582	-0.0696006	SUV420H2;AHCYL2;UPK2;ZAN;ULK4;CBLC;SPATA20;EPRS;FAM122B;FRAT1;CCND3;RINL;HERC2;DAG1;NFATC2IP;TNFRSF8;BTRC;SH2D5;TCP11;SLC16A5;SEMA6B;ENTPD1;SPNS3;USP2;AFAP1;ANK2;LARP4B;RUNDC3A;CHIT1;SPINT1;CCDC152;SIDT2;NDRG4;TBC1D9B;TTYH2;SHMT2;PPL;RASGRP3;SLC9A1;TRPM1;LDHC;SEC14L3;CDH23;IGFBP7;TBC1D12;PPARGC1B;STRA6;RAP1GAP2;VAT1;STAT5A;ZFHX2;ESRRB;FZD9;TRPV2;TRAPPC9;PARVB;IFFO1;CIDEC;ZZEF1;CCPG1;ECHDC3;MXD1;L…
FOXJ1 (human)	149/1484	0.839398	1	3.22737e-05	9.83293e-05	0.397664	-0.0696192	APP;ZAN;SERPINE1;ARHGAP39;LCTL;CLDN2;ACTG2;ZFYVE26;CREB3L3;PEG10;SESN2;FAM65A;PRSS8;PTGFRN;SH2D5;ACAD10;RNF111;TCP11;GAMT;NSF;CDKL2;UNC13B;SP110;USP2;MTUS1;FNDC3B;DNAJB13;RC3H1;SDCBP2;EML2;MYL4;CHIT1;FNDC1;SHPK;TTLL13;LPPR3;PADI4;LETMD1;GCM2;CPB2;PRDM14;NEDD4L;ITPR3;LPP;RASGRP3;FAM160B2;APOM;RNF216;PSAP;PLCG2;EIF4EBP3;S100A11;TMEM132D;ZFHX2;CDSN;RASL10A;ABCA5;SIAH2;IDH2;CYBRD1;1-SEP;HSPA2;FBXO32;…
Arnt (mouse)	13/139	0.745547	1	0.203818	0.286399	0.242305	-0.0711496	ALDH1L1;AHCYL2;MORC4;NEDD4L;PRSS35;2510039O18RIK;TGM1;AP3M2;PINK1;TNNT3;MFN1;MYH11;PLCD4
Nobox (mouse)	18/201	0.828613	1	0.198302	0.279854	0.387214	-0.0727969	PDGFRA;TBC1D2B;PRSS35;KCNAB2;GFRA4;OXCT2A;DOPEY2;STOX2;FRMD6;MYH13;ACP5;AMPH;KCNN2;FLNB;SCN3B;NPTX2;CD68;SLC16A5
VDR (human)	9/88	0.616887	1	0.189643	0.271157	0.153985	-0.0743853	NOS2;BDNF;DCTN1;PAPL;CYBRD1;BCAT1;SLC12A7;PRR13;ATAD2B
JUN (human)	302/2976	0.890867	1	6.09776e-10	3.82283e-09	0.644183	-0.0744421	UBE2L6;CLDN2;ABCA13;ISM2;HS6ST1;SLC4A4;RAPGEFL1;TMEM92;CNST;DPYSL4;LIPG;PLCE1;DPF3;PRSS8;PTGFRN;MAGEA6;SLC12A7;CMKLR1;PRKCG;UNC5A;SP110;STARD8;COL23A1;ATG13;DKK3;CLDN4;PRKAR1B;KATNAL1;WDR81;PADI2;PADI4;TLN1;NEIL1;TSPYL4;L3MBTL2;TTYH2;AIRE;CLCNKB;GATA3;KALRN;TRPM1;APOM;EPB41L1;MICAL1;SLAMF9;MYO6;MAP4;ARSG;APOB;ARSB;RAB11FIP5;VAT1;WWTR1;DNAH11;CADM4;GADD45B;SIAH2;ABCA4;BSDC1;BTBD11;HAL;VNN1;SLC6A8;…
Hand1::Tcfe2a (mouse)	7/110	0.959275	1	0.65896	0.756412	1.81847	-0.0756065	H2-BL;SCRN1;PRSS35;ARAP1;LONRF1;ABCD1;SLC2A7
SPI1 (mouse)	170/1680	0.827994	1	5.90915e-06	2.16447e-05	0.403158	-0.0760958	CHRM3;CSF3R;PLXND1;NCF2;WIPF2;SERPINE1;PREP;SPATA20;PLB1;CCND3;RUSC2;GGT1;TNS4;NCKAP5;RGS9;RNF111;CCBE1;UNC5CL;ENTPD1;COG7;DNAJB13;ANK2;ATP1B2;LAX1;SYTL3;TANC2;FAM161A;NINJ2;RELL2;RHCG;IDO2;GCM2;DHX8;SHMT2;CLCNKB;NEDD4L;ITPR2;BAZ2A;ZC3HAV1;2510039O18RIK;PCDH19;KALRN;LPP;GATA1;AK8;PIK3R5;ARHGAP22;SCUBE3;HRH2;ARSG;SLC38A8;PPARGC1B;STRA6;KLHL29;CDK18;MYH7B;GSDMA;ST8SIA1;EPHX2;LRRN4;CRIM1;GNG12;ADAP1…
ELK1 (mouse)	175/1727	0.826291	1	3.97009e-06	1.59784e-05	0.40281	-0.0768593	KCNG1;H2-BL;GPATCH1;RHOX12;FGF4;DCAF6;MYLK;PEX26;NIPAL4;C4B;C4A;RUSC2;PSMD3;FDXR;PLCE1;TGM2;MAP3K5;UNC5A;SP110;FBXO2;FNDC3B;KRT8;ISLR2;ANK2;FRMD4A;LMO7;SYTL3;ARMC2;CLDN3;1810010H24RIK;RPP25;WDFY4;KANK4;SIDT2;PLA1A;APOL7B;MACF1;AK1;CLCNKB;PRDM14;LPP;PLD3;STK31;ARHGAP22;CACNA1I;RAB11FIP1;HRH2;BAG3;INPP5D;MICAL1;TBC1D12;NPTX2;B4GALNT3;RIMKLB;RREB1;PROM2;ZBTB7C;GADD45B;ANKRD22;HMGA2;1-SEP;PARVB;SSH2;…
REL (mouse)	177/1752	0.838999	1	4.10807e-06	1.61353e-05	0.442106	-0.0776098	SUV420H2;ALDH1L1;PLXND1;CLEC10A;FAM122B;LIPE;RASSF4;ZMIZ1;SALL4;NIPAL2;LEPR;CCDC97;FAM53B;FAM65A;DIP2C;TNS4;RGS9;PDE8A;SCN1B;RNF111;TCP11;SLC39A4;CPT1A;MAGI3;ANKRD44;IPMK;RHOX2A;FNDC3B;DLEC1;HSPG2;LENEP;OXCT2A;MYL4;AKR1C12;DOPEY2;PPP1R3F;SPINT1;FSCN1;TRIM16;IDO2;PRR12;WDFY4;NDRG4;BRSK2;SLC45A3;TTYH2;FICD;6430548M08RIK;PIK3R1;LPP;AK8;SLC9A1;STRA8;NACC2;XRRA1;PENK;FLRT1;SMYD1;MYH11;KCNN2;SRGAP3;TBC…
RUNX1 (mouse)	2/53	0.982521	1	0.885689	0.907971	4.45586	-0.0785729	SLC4A11;PRSS35
Pax6 (human)	15/169	0.821336	1	0.233857	0.315193	0.442354	-0.0870656	TRIM40;USP48;ZFHX2;NCOA3;LRP4;RC3H1;ANO6;LTBP2;ADAP1;KLF17;FAM101B;SCML2;TFCP2;OGDH;ATP6V1C2
FOXO3 (human)	12/132	0.773933	1	0.241768	0.323017	0.351073	-0.0899692	ACAN;HGSNAT;FAM101B;TRIM40;ARHGEF12;VNN1;TINAGL1;LRCH1;SLC41A2;ATG14;SLC28A3;LLGL2
STAT1 (mouse)	8/68	0.45263	1	0.127215	0.186811	0.144533	-0.114569	ARHGAP32;NOS2;LPL;LY6G6C;TNIK;KLF4;B4GALNT2;PHYHIP
SOX10 (human)	12/139	0.829636	1	0.294159	0.383583	0.696054	-0.130001	AKAP13;GM2A;BDNF;DDX58;DYSF;CENPM;MITF;CLDN2;TLN1;MURC;PEX26;SLC9A1
GABPA (human)	8/108	0.906968	1	0.500739	0.59577	1.40415	-0.137112	GRM2;MYH7B;TFR2;HECW2;SLC25A10;SLC25A23;TMC4;JDP2
PBX1 (human)	2/46	0.965552	1	0.834256	0.866138	4.42489	-0.155118	FAM101B;TRIM40
FOXM1 (human)	3/58	0.957071	1	0.775528	0.828925	3.74435	-0.164292	FAAH;ZBBX;MET
TAL1::TCF3 (human)	2/45	0.962095	1	0.825393	0.859675	4.65661	-0.179943	FAM101B;TRIM40
MYCN (human)	6/42	0.29635	1	0.0943188	0.143014	0.155753	-0.18943	DUOX1;ICA1L;MST1;SPNS2;FOXO3;AP2A2
HLF (human)	3/54	0.940061	1	0.734625	0.809944	3.44409	-0.212882	FAM101B;TRIM40;PARP4
NR4A2 (human)	6/79	0.8665	1	0.492848	0.588529	1.53647	-0.220166	FAM101B;ENTPD1;TRIM40;FBXO2;MICAL1;GRID2IP
HNF1B (human)	8/90	0.766979	1	0.319024	0.409456	0.836183	-0.221836	GABRA1;RNF128;SATB2;PHACTR1;PIK3R1;PDE8A;TANC2;AES
Esrrb (mouse)	7/65	0.55966	1	0.195838	0.278068	0.397103	-0.230489	CRIM1;RHPN1;TMEM108;PRSS35;MRVI1;NAGS;PPP1R9B
NFE2L2 (human)	7/84	0.813824	1	0.393958	0.486479	1.12459	-0.231678	FAM101B;TRIM40;NOTCH4;ZBBX;SNAP91;SLC29A3;BCL2L15
Zfx (mouse)	2/43	0.954155	1	0.806379	0.853505	4.979	-0.233661	ARHGEF4;PRSS35
RORA_2 (human)	2/42	0.94961	1	0.796196	0.845472	4.81261	-0.248829	FAM101B;TRIM40
NCOA1 (human)	7/79	0.760835	1	0.339247	0.430329	0.976494	-0.266913	KLHL29;COL4A1;ELF5;SPESP1;SPATA2;GATA3;LDHAL6B
MXI1 (human)	6/46	0.375735	1	0.126076	0.185976	0.333137	-0.326098	EHD1;LGALS3BP;NCOA6;PI4KA;MSLN;CCNO
TLX1::NFIC (human)	2/39	0.933257	1	0.762755	0.820486	5.19166	-0.358614	FAM101B;TRIM40
IRF1 (human)	2/39	0.933257	1	0.762755	0.820486	5.20032	-0.359213	FAM101B;TRIM40
Myf (human)	5/58	0.763026	1	0.402462	0.495104	1.43882	-0.389146	IRGQ;FAM101B;TRIM40;KNDC1;CKB
MYC::MAX (human)	2/37	0.919682	1	0.737894	0.809944	5.43693	-0.455222	FAM101B;TRIM40
MIZF (human)	2/37	0.919682	1	0.737894	0.809944	5.46534	-0.457601	FAM101B;TRIM40
PDX1 (human)	5/55	0.720375	1	0.362452	0.454459	1.58697	-0.5205	TTLL6;ZAP70;HNF4A;ECEL1;NR3C2
CTCF (human)	2/35	0.903537	1	0.71084	0.788211	5.29816	-0.537439	FAM101B;TRIM40
RXR::RAR_DR5 (human)	2/35	0.903537	1	0.71084	0.788211	5.33932	-0.541614	FAM101B;TRIM40
NHLH1 (human)	2/35	0.903537	1	0.71084	0.788211	5.39252	-0.54701	FAM101B;TRIM40
REST (human)	2/35	0.903537	1	0.71084	0.788211	5.39928	-0.547696	FAM101B;TRIM40
NR1H2::RXRA (human)	2/35	0.903537	1	0.71084	0.788211	5.49357	-0.55726	FAM101B;TRIM40
INSM1 (human)	2/35	0.903537	1	0.71084	0.788211	5.55102	-0.563088	FAM101B;TRIM40
RREB1 (human)	2/35	0.903537	1	0.71084	0.788211	5.59178	-0.567223	FAM101B;TRIM40
TBX5 (human)	5/51	0.655397	1	0.309336	0.39859	1.35052	-0.570615	TPH1;SSC5D;CHTF18;DMKN;POU6F1
PLAG1 (human)	2/35	0.903537	1	0.71084	0.788211	5.6487	-0.572997	FAM101B;TRIM40
RXRA::VDR (human)	2/35	0.903537	1	0.71084	0.788211	5.70198	-0.578402	FAM101B;TRIM40
HNF1B (mouse)	5/44	0.520868	1	0.220098	0.305327	1.06169	-0.692496	1700001C19RIK;PRAMEL6;HIVEP1;GUCA1A;PRSS35
EWSR1-FLI1 (human)	3/39	0.806685	1	0.529855	0.62134	3.35332	-0.720366	FAM101B;KCNU1;TRIM40
SOX2 (human)	4/45	0.729064	1	0.406305	0.497953	2.30519	-0.728425	FAM174B;ACSL1;OLFML1;RASAL1
SP4 (human)	5/42	0.478455	1	0.196183	0.278068	1.18911	-0.876605	GADD45B;CBS;HAND1;ATP1A3;MYH7
NFYB (human)	2/30	0.84902	1	0.632935	0.731691	6.15689	-1.00771	MME;ATP1A3
Tal1::Gata1 (mouse)	4/18	0.120996	0.83925	0.0532195	0.0903622	0.568671	-1.20103	DHX8;GM2A;SERPINB9F;PRSS35
Mycn (mouse)	2/20	0.650875	1	0.430918	0.52614	4.96661	-2.13285	ALDH1L1;PRSS35
EBF1 (mouse)	3/22	0.428055	1	0.226001	0.312188	2.75004	-2.33341	PRRT3;CHDH;PRSS35
Tcfcp2l1 (mouse)	2/17	0.560562	1	0.359551	0.452562	4.70297	-2.72215	PRSS35;BCORL1
Lhx3 (mouse)	2/16	0.526954	1	0.334994	0.426594	4.84969	-3.10692	PRSS35;MYOM2
Evi1 (mouse)	1/11	0.714762	1	0.559103	0.650955	10.3033	-3.45991	PRSS35
T (mouse)	1/11	0.714762	1	0.559103	0.650955	10.3081	-3.46153	PRSS35
Pax4 (mouse)	1/10	0.680296	1	0.527957	0.62134	10.8592	-4.18325	PRSS35
Pax5 (mouse)	1/10	0.680296	1	0.527957	0.62134	10.9811	-4.2302	PRSS35
Pou5f1 (mouse)	1/10	0.680296	1	0.527957	0.62134	11.123	-4.28487	PRSS35
PPARG::RXRA (mouse)	2/12	0.376497	1	0.234944	0.315193	4.56283	-4.45718	PRSS35;MYLK
Spz1 (mouse)	2/12	0.376497	1	0.234944	0.315193	4.62487	-4.51779	NCF2;PRSS35
GABPA (mouse)	2/12	0.376497	1	0.234944	0.315193	4.79516	-4.68413	FAM102A;PRSS35
