# Supplementary material for: E2F4 regulates transcriptional activation in mouse embryonic stem cells independently of the RB family
Source: Nat Commun. 2019 Jul 3;10:2939. doi: 10.1038/s41467-019-10901-x (PMC6610666; doi:10.1038/s41467-019-10901-x)
Supplement: Supplementary file 6 — Supplementary Data 4 [file 41467_2019_10901_MOESM6_ESM.xlsx]

## Sheet: Supplementary Table 4
Supplementary Table 4: Integration of ChIP and RNA-seq datasets
			downregulated in E2F4KO vs. WT		upregulated in E2F4KO vs. WT
ChIP-chip targets	ChIP-seq targets	all ChIP targets (ChIP-chip U ChIP-seq)	overlapping with ChIP	nonoverlapping	overlapping with ChIP	nonoverlapping
Taf9b	0610007P14Rik	0610007P06Rik	0610009B22Rik	1110012L19Rik	1700001C19Rik	0610005C13Rik
BC051142	1110002L01Rik	0610007P08Rik	0610010K14Rik	1110034G24Rik	1700007K13Rik	0610040J01Rik
Ccdc111	1110004F10Rik	0610007P22Rik	1110001J03Rik	1110065P20Rik	2310030G06Rik	1110006O24Rik
AV340375	1200014J11Rik	0610008C08Rik	1110002L01Rik	1190002F15Rik	2410137M14Rik	1600010M07Rik
Gapdh	1700001G17Rik	0610009B22Rik	1110004F10Rik	1500011K16Rik	9130221H12Rik	1700003M02Rik
Hexdc	1700037H04Rik	0610009D07Rik	1110059E24Rik	1500012F01Rik	9330133O14Rik	1700003M07Rik
BC056474	1700041G16Rik	0610009O03Rik	1110059G10Rik	1500015O10Rik	A4galt	1700008O03Rik
E230016K23Rik	1700052N19Rik	0610009O20Rik	1600002K03Rik	1700020I14Rik	AA415398	1700013H16Rik
Gm1019	1700055D18Rik	0610010K14Rik	1700049G17Rik	1700024G13Rik	AU040320	1700016K19Rik
BC063749	1700066M21Rik	0610011F06Rik	1700067K01Rik	1700042O10Rik	Abcb1b	1700018B24Rik
Zfp36l2	1810043G02Rik	0610012D17Rik	2210408I21Rik	1700121N20Rik	Abcc10	1700019B21Rik
Mpzl1	2210408I21Rik	0610025P10Rik	2700060E02Rik	1810011O10Rik	Abcd1	1700029P11Rik
Rtel1	2310003H01Rik	0610033I05Rik	2700094K13Rik	1810014B01Rik	Ablim2	1700030C10Rik
Tmem151	2310008H04Rik	0610037D15Rik	2810004N23Rik	1810022K09Rik	Abtb2	1700030J22Rik
LOC380687	2310036O22Rik	0610037P05Rik	2810417H13Rik	1810026B05Rik	Acaa1b	1700049E22Rik
Pik4ca	2700094K13Rik	0610038D11Rik	3110001I22Rik	1810037I17Rik	Acad9	1700052K11Rik
BC049807	2810417H13Rik	0610038K03Rik	3110009E18Rik	2010107E04Rik	Acp6	1700061G19Rik
Lmna	2810474O19Rik	0610042C05Rik	3300002I08Rik	2010111I01Rik	Acsf2	1700096K18Rik
Hspa2	3010026O09Rik	0610042E07Rik	9430038I01Rik	2010204K13Rik	Acsl1	1810010H24Rik
Tdrd1	4930422G04Rik	0710001B24Rik	A430005L14Rik	2310009A05Rik	Adam10	1810019D21Rik
Tdrd1	4930427A07Rik	1100001I22Rik	Aasdhppt	2310010G23Rik	Adam15	2010300C02Rik
Tmem158	4930432K21Rik	1110001A07Rik	Acot1	2310039L15Rik	Adcy3	2210409E12Rik
C330011M18Rik	4930452B06Rik	1110001J03Rik	Acot9	2410004B18Rik	Adcy9	2310015A10Rik
D130007C19Rik	4930524J08Rik	1110002B05Rik	Acsl3	2410006H16Rik	Akr7a5	2510009E07Rik
Fbxl12	4930529M08Rik	1110002N22Rik	Actl6a	2610002M06Rik	Aldh16a1	2510039O18Rik
Nos3as	4930589L23Rik	1110004B13Rik	Actr3	2610008E11Rik	Alk	2900011O08Rik
Nup85	4932442L08Rik	1110004E09Rik	Actr6	2700029M09Rik	Als2	3830417A13Rik
Gnn	4933405L10Rik	1110005A03Rik	Acyp1	2810002D19Rik	Ank2	4921525O09Rik
Arhgef11	4933406P04Rik	1110005A23Rik	Adk	2900041M22Rik	Ankmy1	4930402H24Rik
Mars	4933430I17Rik	1110007L15Rik	Adm2	3110040N11Rik	Ankrd42	4930444M15Rik
Atg9a	5830415F09Rik	1110007M04Rik	Adsl	3110052M02Rik	Ap2a1	4930453H23Rik
Brsk1	5830418K08Rik	1110008J03Rik	Aip	3110082I17Rik	Ap2b1	4930502E18Rik
Gnn	6030458C11Rik	1110012D08Rik	Aldh9a1	4921524J17Rik	Ap3b1	4930528A17Rik
ORF61	6330408A02Rik	1110012M11Rik	Alms1	4930480K23Rik	Ap3m2	4930550L24Rik
Fbxl10	6530403G13Rik	1110013L07Rik	Anapc11	4930503L19Rik	Ap5z1	4930552P12Rik
Crtc1	6820408C15Rik	1110014K08Rik	Ankrd10	4931414P19Rik	Apbb2	4930591A17Rik
Ckap2	9030624J02Rik	1110017D15Rik	Ap5m1	4933404O12Rik	Apom	4933402E13Rik
Usp22	9130023H24Rik	1110019N10Rik	Apitd1	4933406J08Rik	Arhgap26	4933408N05Rik
Git1	9430038I01Rik	1110020G09Rik	Apoe	4933412E12Rik	Arhgef12	4933427D06Rik
4933439C20Rik	9530077C05Rik	1110020L19Rik	Arl1	4933434E20Rik	Arid3a	Sept5
A4galt	A430005L14Rik	1110020P15Rik	Arl13b	5430416N02Rik	Arsb	5031439G07Rik
Rragb	AI597468	1110029E03Rik	Arl3	5530601H04Rik	Ascl2	5033406O09Rik
LOC432637	AI846148	1110031B06Rik	Arl4a	6720489N17Rik	Atf6	5330411J11Rik
AA415398	AW549877	1110031I02Rik	Arl4c	Sept7	Atf7ip	5430402O13Rik
BC057022	Aaas	1110032A03Rik	Arl5b	9130008F23Rik	Atg14	6330410L21Rik
2610020H08Rik	Aamp	1110032E23Rik	Arl6	9230110C19Rik	Atoh1	6430531B16Rik
BC048562	Aatf	1110033J19Rik	Arl6ip6	9230114K14Rik	Atp1b2	6430548M08Rik
Wapal	Abcb6	1110034A24Rik	Armc1	9430069I07Rik	Atp2a3	6530403H02Rik
Cdc91l1	Abcd1	1110034C04Rik	Arpc5l	9930014A18Rik	B4galnt3	9330102E08Rik
Gpr158	Abcd3	1110038D17Rik	Atad5	A230072C01Rik	B4galt6	9330182L06Rik
Znhit3	Abi2	1110039B18Rik	Atf4	A930024E05Rik	BC030867	9430020K01Rik
Dbx1	Abl2	1110051B16Rik	Atp10a	AA465934	BC049762	A2m
Ypel4	Acat1	1110054O05Rik	Atp5c1	AF357359	Bag3	A430105I19Rik
Gm237	Acsf2	1110059E24Rik	Atp5e	AF357399	Baz2a	A630001G21Rik
Mreg	Acsl1	1110059G10Rik	Atp5f1	AI413582	Bcas3	A730036I17Rik
Zcwpw1	Acsl3	1110061O04Rik	Atp5j	AI450353	Bcat1	A930004D18Rik
Txlna	Actb	1110064P04Rik	Atp5j2	AI467606	Bdnf	AA414768
Eif2a	Actl6a	1190002A17Rik	Atpif1	AI504432	Bmi1	AA986860
Lmtk3	Actn3	1190005F20Rik	Aunip	AK010878	Bmpr2	AF067061
1500011J06Rik	Actn4	1190017O12Rik	B230219D22Rik	AU019823	Brca2	AF067063
Parl	Actr2	1200007D18Rik	B3gnt2	AW209491	Bsdc1	AI118078
Aga	Adarb1	1200009F10Rik	BC028528	Aadac	Btrc	AI317395
1100001I22Rik	Adh5	1200011I18Rik	Bad	Abca8b	C030039L03Rik	AI427809
Mtus1	Adnp2	1200011O22Rik	Bag2	Abcg2	C130074G19Rik	AI464131
Fbxl10	Adpgk	1200013B08Rik	Bahcc1	Abracl	Calb2	AI593442
Zbtb9	Adss	1200014M14Rik	Banf1	Acbd7	Camk1d	AI661453
Adam22	Aebp2	1200015F23Rik	Bcl6b	Acot13	Cbs	AU015228
Spag8	Afmid	1200016B10Rik	Bnip1	Acp1	Ccbe1	AU015836
Slc7a6os	Agap1	1300007F04Rik	Bok	Acsl4	Ccdc79	AU018091
Zfp251	Agtrap	1300010M03Rik	Bola1	Acsl5	Ccdc87	AU019990
Slc25a42	Ahctf1	1300018I05Rik	Brcc3	Actc1	Ccpg1	AU022751
D8Ertd738e	Aip	1500001A10Rik	Bst2	Adamts1	Cd37	AU040972
A630018P17Rik	Ak2	1500002O20Rik	Btbd3	Adamts10	Cd82	AY512931
2810408M09Rik	Akap11	1500003O03Rik	Btf3l4	Adamts20	Cdkl2	Aak1
Nol10	Akip1	1500005A01Rik	Bub1	Adamts6	Cebpa	Aard
AI480556	Akr7a5	1500009M05Rik	Bud31	Adcy4	Celsr1	Abat
Thoc6	Akt2	1500010J02Rik	C330027C09Rik	Adgrl2	Cenpm	Abca1
Wdr34	Alad	1500011H22Rik	Cab39l	Adgrl4	Cenpt	Abca13
Zfp760	Aldh16a1	1500011J06Rik	Calca	Adgrv1	Chga	Abca16
Mxi1	Aldh6a1	1500019G21Rik	Capza1	Aif1l	Chtf18	Abca3
Zfyve26	Alg8	1500031L02Rik	Car3	Aim2	Cited4	Abca4
Bud31	Alms1	1500032D16Rik	Casp2	Ak6	Clasp1	Abca5
Kbtbd8	Alyref	1500032L24Rik	Casp3	Aldh1a7	Cldn3	Abcb11
Smcr7	Ammecr1	1500035H01Rik	Cbr3	Aldh3a1	Cldn4	Abcb1a
BC088983	Amz2	1500041N16Rik	Cbx1	Aldh3b1	Cmip	Abcc2
Ppp1r13l	Anapc1	1600002H07Rik	Cbx3	Alg6	Cnnm2	Abcc3
Gpr12	Anapc11	1600002K03Rik	Ccne2	Alkbh1	Cntn2	Abcg3
Olfr1419	Anapc5	1600012F09Rik	Cct4	Amn1	Colgalt2	Abhd3
Zfp238	Ankrd28	1600015H20Rik	Cct5	Angpt1	Copz2	Ablim1
Mdk	Ankrd32	1600016N20Rik	Cct6a	Ankrd34a	Cpd	Abo
Mdk	Ankrd9	1600021P15Rik	Cdc123	Antxr2	Cpeb4	Acaa2
Hspb6	Ano9	1600027N09Rik	Cdc26	Anxa3	Cpt1a	Acad10
Ehmt1	Anp32e	1700001C19Rik	Cdc7	Apela	Creb3l3	Acad11
Acd	Ap1s1	1700001P01Rik	Cdca4	Apln	Crebl2	Acad12
Wfdc16	Ap2m1	1700007K13Rik	Cdca7	Aplnr	Cryab	Acadvl
Zfp787	Ap3b2	1700011J10Rik	Cdk1	Apopt1	Cspg5	Acan
Ttf2	Ap4m1	1700012A16Rik	Cdk4	Aprt	D230025D16Rik	Ace
Npcd	Ap5m1	1700012G19Rik	Cdkn1b	Arhgef40	Dag1	Acot11
Prkaa1	Ap5z1	1700012H05Rik	Cdkn2aip	Arhgef9	Dazl	Acp5
E2f8	Apc	1700017B05Rik	Cdkn2aipnl	Arid3c	Dcp2	Acpp
Lman2l	Apitd1	1700018B08Rik	Ceacam1	Armcx2	Ddhd1	Acsbg1
Utp18	Apol7d	1700019D03Rik	Cebpg	Armcx3	Dennd1a	Acsbg2
Rpp38	Apoo	1700019E19Rik	Cenpa	Armcx6	Derl3	Actg2
E130306D19Rik	Appbp2	1700019G17Rik	Cenpc1	Armt1	Dhx37	Adam8
Uspl1	Appl1	1700020C11Rik	Cenph	Arnt2	Dhx8	Adamts7
Zfp182	Arf2	1700021C14Rik	Cenpi	Arsi	Dio3	Adamts8
0610025P10Rik	Arhgap12	1700022C21Rik	Cenpk	Arxes2	Dip2c	Adamts9
Ric8b	Arhgap33	1700022L09Rik	Cenpq	Asf1a	Dkk3	Adap1
1110054O05Rik	Arhgef17	1700023B02Rik	Cep57	Atad1	Dmbx1	Adap2
Pcdh17	Arl13b	1700025E21Rik	Cetn2	Atcay	Dopey2	Adcy2
AI747699	Arl4c	1700025K23Rik	Cetn3	Atg4a	Dsg2	Adcy7
LOC432743	Arl6ip1	1700026L06Rik	Chaf1b	Atg5	Dusp10	Add1
LOC432939	Arl6ip6	1700029G01Rik	Chchd1	Atp1a4	Dusp16	Adgrb2
LOC433801	Arpc2	1700029I01Rik	Chchd4	Atp6v1g1	Dusp8	Adgre5
Amt	Arpc5	1700029J07Rik	Chchd7	Atpaf1	Dync1h1	Adgrf5
OTTMUSG00000010673	Arrdc1	1700030K09Rik	Chek1	B230208H11Rik	E2f1	Adgrg1
Zmynd12	Asah1	1700034H14Rik	Chrac1	B4galt2	Echdc2	Adgrg6
Ttll4	Asb1	1700037C18Rik	Cisd2	B9d1	Eif5b	Adgrl3
Espl1	Ascl4	1700047E16Rik	Cks1b	B9d2	Elf3	Adh4
1110013L07Rik	Asic2	1700047I17Rik	Cks2	BC025920	Eprs	Adra2b
Cenpj	Aspm	1700049G17Rik	Clic1	BC064078	Erc1	Adrb3
Zfyve28	Asxl1	1700054N08Rik	Clns1a	BC065397	Ero1lb	Aes
6030408C04Rik	Asxl2	1700058C01Rik	Cnbp	Baalc	Ets2	Afap1
B930007L02Rik	Atad2	1700067K01Rik	Commd1	Bbip1	Evx1	Afap1l2
Tyw1	Atad5	1700111A04Rik	Cops4	Bcl11a	Fam214b	Aff1
Taf9	Ate1	1700123O20Rik	Coq2	Bdh2	Fam81a	Agpat3
AU020772	Atf2	1810003N24Rik	Cox7a2	Bet1	Fancg	Agpat9
Sp3	Atf5	1810007P19Rik	Cox7b	Bex4	Farp2	Agrn
Kbtbd7	Atf6	1810008A14Rik	Cox7c	Bhlhe40	Fbp2	Agrp
Gpr139	Atg14	1810009A15Rik	Cplx2	Bloc1s2	Fbxl20	Ahcyl2
Nufip2	Atic	1810009K13Rik	Cript	Blvrb	Fbxo2	Ahnak
Trappc1	Atl2	1810009O10Rik	Cryzl1	Bmp2	Fgd1	Ahsg
Crls1	Atl3	1810011O16Rik	Csrp2	Bmp2k	Fgd6	Aire
AL022779	Atm	1810013C15Rik	Ctdspl2	Bnip2	Fgf4	Ak1
B230208H17Rik	Atp11b	1810014F10Rik	Cul1	Bnip3	Fn1	Ak4
Pcnp	Atp1b2	1810020D17Rik	Cyp1b1	Bola3	Fntb	Ak7
BC062115	Atp5f1	1810024B03Rik	Cyp26a1	Brix1	Foxo6	Ak8
Gal3st3	Atp5j2	1810030N24Rik	Cyp39a1	Bspry	Frat1	Akap13
Cebpz	Atp6v1a	1810032O08Rik	D030056L22Rik	Btbd17	Fscn1	Akr1c12
Ankrd34	Atp6v1c1	1810034K20Rik	D17H6S56E-5	Btf3	Fzd5	Akr1c14
Ttbk2	Atpaf2	1810046J19Rik	Dcun1d5	Bzrap1	Gadd45b	Akr1cl
Ttbk2	Atrnl1	1810047C23Rik	Dek	Bzw1	Gbf1	Aldh1b1
Rfx4	Atxn3	1810048J11Rik	Depdc1a	C1d	Ggt1	Aldh1l1
Trp53i13	Aunip	1810054D07Rik	Dffb	C330013J21Rik	Gigyf2	Aldh1l2
Cyb5d2	Aurkb	1810059G22Rik	Dhfr	C330021F23Rik	Gjb2	Aldh3b2
Rhox7	Azin1	1810063B05Rik	Dhps	C530008M17Rik	Glcci1	Alox12b
D4Ertd429e	B230219D22Rik	1810073N04Rik	Dhrs13	Caap1	Gm166	Alox12e
4930432O21Rik	B230307C23Rik	1810074P20Rik	Dhrs3	Cabp4	Gm2a	Aloxe3
Orc2l	BC003331	2010002N04Rik	Dmc1	Cachd1	Gm53	Alpk3
Brd2	BC005624	2010003J03Rik	Dmrt1	Cadm3	Gng7	Alpl
Depdc5	BC030867	2010003O18Rik	Dna2	Calcrl	Gpa33	Alppl2
Crebbp	BC049762	2010005J08Rik	Dnajc19	Calm2	Gpr135	Amdhd2
Aptx	BC052040	2010007H12Rik	Dnajc8	Cap2	Gprc5a	Amotl2
Aptx	Bahcc1	2010008E23Rik	Dnajc9	Capn2	Grin1	Amph
Sox6	Bard1	2010011I20Rik	Dph5	Capza2	Grn	Ankrd22
Pus1	Baz1b	2010012C16Rik	Drg1	Car13	Gss	Ankrd33b
Pus1	Baz2a	2010100O12Rik	Dscc1	Car2	Gzmm	Ankrd35
Lhx9	Bbs12	2010110K16Rik	Dscr3	Casq2	H2-DMb1	Ankrd44
Chka	Bcap31	2010208K18Rik	Dstn	Cav2	Haghl	Ankrd45
2610301F02Rik	Bclaf1	2010305A19Rik	Dtwd1	Cbr1	Hand1	Anks1
Cdc6	Bcs1l	2010311D03Rik	Dtymk	Cby1	Hdlbp	Ano1
Magi1	Birc5	2010315L10Rik	Dusp4	Ccdc141	Helz	Ano6
Psme2	Blm	2210010A19Rik	Dusp6	Ccdc166	Hist1h1c	Anxa4
C130052G03Rik	Bnip3l	2210010B09Rik	Dut	Ccdc36	Hist1h2ah	Anxa6
Pdzd4	Bora	2210010L05Rik	E2f8	Ccdc53	Hist3h2a	Aoah
Ate1	Brat1	2210012G02Rik	Ece2	Ccdc58	Hk2	Aox3
Zmynd15	Brca1	2210021J22Rik	Echs1	Ccdc8	Hmga2	Aox4
Zfp114	Brca2	2210412D01Rik	Efna1	Ccdc80	Hoxb13	Ap1g2
Trim38	Brd8	2310001A20Rik	Egr2	Ccdc82	Hpgd	Ap2a2
Specc1	Brd9	2310003C23Rik	Eif2a	Ccdc85a	Hrc	Ap5b1
Man1b1	Brip1	2310003L22Rik	Eif2s1	Ccdc90b	Hs6st1	Apcdd1
5830416A07Rik	Btbd10	2310005N01Rik	Eif4g3	Ccl2	Hspa2	Apob
Gsk3a	Btbd7	2310005N03Rik	Elavl2	Cd200r1	Hunk	Apobec2
Mrpl41	Btf3l4	2310007D09Rik	Elof1	Cd40	Hydin	Apod
2610207I05Rik	Btg2	2310007F21Rik	Emp3	Cd44	Idh2	Apol7b
Gm166	Bub1	2310007H09Rik	Eny2	Cd47	Igf2r	App
LOC554327	C230052I12Rik	2310014L17Rik	Epha7	Cdc16	Igfbp2	Aqp3
1200015F23Rik	C2cd3	2310015N07Rik	Ephb4	Cdh10	Il6ra	Arap1
AI846148	Cacybp	2310016C16Rik	Ercc8	Cdh11	Ipmk	Arf3
1700029J07Rik	Calu	2310016E02Rik	Erh	Cdh2	Ism2	Arfgef1
Zfp597	Carhsp1	2310022A10Rik	Esco2	Cdh9	Itgav	Arfgef2
Tradd	Cars	2310022B05Rik	Exoc6	Cdk14	Itpka	Arg2
1700012A16Rik	Casp2	2310030G06Rik	Exosc3	Cdk2ap1	Itpr3	Arhgap10
4930403C10Rik	Casp3	2310033E01Rik	Exosc7	Cdk7	Katnal1	Arhgap22
Cln6	Casp8ap2	2310033P09Rik	Exosc8	Cdyl	Kcnab2	Arhgap32
C80008	Cbwd1	2310035C23Rik	Fabp5	Ceacam9	Kit	Arhgap39
AI481877	Cbx3	2310035K24Rik	Fam111a	Cebpd	Klf4	Arhgap40
AU014645	Cbx5	2310037I24Rik	Fam60a	Cend1	Ksr1	Arhgap44
Pwwp2	Cbx6	2310039H08Rik	Fam76b	Cenpw	L3mbtl2	Arhgap8
Xylb	Cc2d1a	2310042G06Rik	Fancb	Cfap20	Limk2	Arhgdib
Pdzd8	Ccdc111	2310042L06Rik	Fancl	Cfap36	Lipe	Arhgef10l
Gm71	Ccdc122	2310044G17Rik	Fastkd2	Cfap74	Lipg	Arhgef16
Wfdc6a	Ccdc15	2310044H10Rik	Fau	Cgrrf1	Lmx1b	Arhgef26
BC013491	Ccdc155	2310045A20Rik	Fbxl3	Chchd6	Lonrf2	Arhgef33
Fancd2	Ccdc19	2310046O06Rik	Fbxo16	Chd3os	Lpar1	Arhgef4
Gm172	Ccdc3	2310047D13Rik	Fbxo48	Chst15	Lpgat1	Arhgef6
Gm266	Ccdc79	2310047M10Rik	Fbxo5	Cib2	Lpl	Arih2
March9	Ccdc88a	2310057M21Rik	Fgfr1op	Clca4b	Lrp1	Arl14epl
Gls2	Cchcr1	2310061C15Rik	Fignl1	Clcf1	Lrp10	Arl4d
Tmem55b	Ccm2	2310061J03Rik	Fis1	Cldn12	Lrrc15	Armc2
Glt8d3	Ccna2	2310065K24Rik	Fkbp3	Cldnd1	Ly6g6c	Arntl2
Spryd3	Ccne1	2310079F23Rik	Fosb	Clec14a	Ly75	Arsg
A630055G03Rik	Ccne2	2400001E08Rik	Fst	Cln5	Lyzl4	Arvcf
Uap1l1	Ccnt2	2400003C14Rik	Fubp1	Clvs2	Madd	Asic1
Ddx31	Ccp110	2400003N08Rik	Fut9	Cmtr2	Map3k5	Asns
Gm561	Ccsap	2410001C21Rik	Fxn	Cnep1r1	Map4k1	Asz1
Gmps	Cd2ap	2410002F23Rik	Gabpb1	Cnih1	Map6d1	Atad2b
Ndufb6	Cd2bp2	2410002I01Rik	Gbx2	Cnih2	Mapk8ip2	Atg13
Cox18	Cd3eap	2410002O22Rik	Gfra1	Cnn1	Mapt	Atg16l2
Pdap1	Cdc123	2410004L22Rik	Gins1	Cnpy2	2018-03-03	Atg2a
Cnga4	Cdc25a	2410004P22Rik	Gins2	Cnr1	Mbnl2	Atg2b
D130029J02Rik	Cdc6	2410014A08Rik	Glipr2	Cnrip1	Mef2d	Atl1
4932417I16Rik	Cdc7	2410015M20Rik	Gmnn	Cntfr	Mertk	Atp11a
Tmtc3	Cdca3	2410015N17Rik	Gmpr2	Coa3	Mex3b	Atp12a
Gm603	Cdca4	2410016O06Rik	Gnat2	Col1a1	Mfge8	Atp13a2
Mmp25	Cdca5	2410017P07Rik	Gnb2l1	Col3a1	Mical1	Atp1a3
A230067G21Rik	Cdca7	2410018C17Rik	Gnb4	Col4a5	Mllt6	Atp2b4
Klhl21	Cdk1	2410018G20Rik	Gpc6	Col6a2	Mme	Atp2c2
BC040758	Cdkn1c	2410018M08Rik	Gprc5b	Col8a2	Mreg	Atp6ap1l
Dcp1b	Cdkn2aip	2410091C18Rik	Gstt1	Commd2	Mtus1	Atp6v0a1
6430526N21Rik	Cdkn2aipnl	2410104I19Rik	Gstt2	Commd6	Muc1	Atp6v0a4
A230056P14Rik	Cds2	2410127E16Rik	Gtf2a2	Commd8	Mvp	Atp6v1c2
D930049A15Rik	Cdt1	2410129H14Rik	Gtpbp10	Coro1a	Myh10	Atp8a1
Treml2	Cebpa	2410137M14Rik	Gucy1b3	Cox16	Myh9	Atp8b1
Gm817	Cebpg	2410187C16Rik	Gzf1	Cox4i1	Myl4	Atp9a
Gal3st4	Cecr2	2410193C02Rik	H2afz	Cox6c	Myo10	Atxn1
Dock1	Celf6	2500001K11Rik	H3f3a	Cpe	Myo1b	Atxn2
A630082K20Rik	Cenpb	2500003M10Rik	Hace1	Cracr2b	Myo1g	Atxn7
Gm960	Cenpf	2510005D08Rik	Has2	Crbn	Ncam1	Aurkc
Gm962	Cenpk	2510048L02Rik	Hcrtr2	Crct1	Ncdn	B020004J07Rik
Zfp408	Cenpl	2600005C20Rik	Hells	Crispld1	Ncoa2	B3gnt3
Ppm2c	Cenpn	2600005N12Rik	Helq	Crlf1	Ndrg1	B3gnt8
Tatdn2	Cenpp	2600005O03Rik	Herpud1	Crybg3	Neil1	B4galnt2
Gm1103	Cep112	2600010E01Rik	Hes6	Csn3	Neo1	B4galt3
BC048644	Cep152	2600011E07Rik	Hey1	Cthrc1	Neurog1	B930041F14Rik
Gm1964	Cep250	2600014M03Rik	Hint1	Ctla2a	Nfatc2ip	BC024978
Zfp213	Cep290	2610001J05Rik	Hist1h2bk	Ctla2b	Nfe2l1	BC026585
Kcnk6	Cep41	2610003J06Rik	Hist3h2ba	Ctxn3	Nhlrc1	BC037704
4931440P22Rik	Cep55	2610016C23Rik	Hmbs	Cxcl12	Nid1	BC080695
AW146154	Cep57	2610018I03Rik	Hmgb1	Cxcl5	Nid2	BC147527
EG330503	Cep70	2610019P18Rik	Hmgb2	Cxxc4	Nphp4	Bahd1
Mef2a	Cep72	2610020H08Rik	Hmgb3	Cyb5a	Nptx2	Baiap2
Gm1661	Cep89	2610021K21Rik	Hmgn2	Cyba	Nrip3	Baiap3
LOC545963	Cep95	2610024E20Rik	Hormad1	Cyp2j13	Nxf7	Baz1a
G630016D24Rik	Cers5	2610024G14Rik	Hoxa5	Cysltr1	Nynrin	Baz2b
I830134H01Rik	Cetn4	2610027C15Rik	Hoxb4	D1Ertd622e	Ogdh	Bbs1
B430319F04Rik	Cfl2	2610028H24Rik	Hoxb7	Dach1	Olfml3	Bcan
C130040N14Rik	Cgn	2610029G23Rik	Hsd17b12	Dapp1	Osr2	Bcl2l15
1190002A17Rik	Chaf1a	2610033H07Rik	Hspa14	Dbn1	Otop1	Bcl6
Tubal3	Chchd3	2610039C10Rik	Hspe1	Dchs1	Oxct2a	Bcl9l
Calca	Chchd7	2610040C18Rik	Id2	Dcn	Pbxip1	Bco2
Ak2	Chek1	2610101N10Rik	Idi1	Dctpp1	Pcdhga4	Bcorl1
Limk2	Chek2	2610203E10Rik	Ifit2	Ddx4	Pdcd11	Bcr
6330534C20Rik	Cherp	2610204G22Rik	Ifitm1	Denr	Pde4a	Bdh1
Acy1l2	Chtf18	2610204K14Rik	Ifngr1	Dgkb	Pde8a	Begain
9030025P20Rik	Cir1	2610204L23Rik	Ifrd1	Dhodh	Pdgfa	Bend4
LOC435970	Cisd1	2610207I05Rik	Igfbp3	Dimt1	Peg10	Bex6
EG545391	Cisd2	2610208M17Rik	Igfbp4	Dkc1	Pfkp	Bglap3
EG545893	Clasp1	2610209A20Rik	Immp1l	Dld	Phospho1	Bhmt
AU040320	Cldn25	2610301B20Rik	Insig1	Dlg4	Pigl	Bhmt2
AU040320	Clk4	2610301F02Rik	Insm1	Dnajc10	Pik3r3	Bin2
Adrbk2	Clspn	2610304G08Rik	Irak1bp1	Dnajc15	Pip5k1b	Bmp8a
Ccne2	Cmc2	2610306H15Rik	Irs2	Dnajc22	Pla2g6	Bmp8b
2310033E01Rik	Cmip	2610318N02Rik	Itgb3bp	Dnajc24	Pld3	Boc
2700094K13Rik	Cnnm4	2610510H03Rik	Ivns1abp	Dnph1	Plekhg3	Bod1l
Cstf3	Cnot10	2610510J17Rik	Kansl1l	Dok5	Plk3	Bpifb4
Adam15	Cnot6	2610528E23Rik	Katnal2	Dph3	Plxna2	Brsk2
Arnt	Cnpy4	2610528K11Rik	Kif18a	Dpy19l4	Pmaip1	Btbd11
AU021838	Cntln	2610529C04Rik	Kpna3	Dpy30	Pnpla3	Btn2a2
Brms1l	Cntrob	2700038C09Rik	Kpna4	Dr1	Pnpla7	Bves
Btrc	Cog4	2700049P18Rik	Krcc1	Dtd1	Pnrc1	C1qtnf9
Rai1	Colgalt2	2700050L05Rik	Lancl2	Dtna	Polg	C230014O12Rik
Cklf	Commd9	2700055K07Rik	Laptm4a	Dtx3	Polr2a	C2cd2
Atp11c	Cox15	2700060E02Rik	Lbr	Dtx3l	Pou2f3	C2cd2l
LOC622129	Cox20	2700062C07Rik	Lfng	Dtx4	Pou4f1	C430049B03Rik
LOC622404	Cox5a	2700081O15Rik	Lin52	Dusp19	Ppm1e	C4a
LOC622408	Cpeb1	2700085E05Rik	Lmln	Dynlt1b	Ppp2r2c	C4b
LOC622665	Crip1	2700094F01Rik	Lrrc8c	E2f4	Prmt8	C7
EG623661	Crip2	2700097O09Rik	Lrrfip1	E2f6	Pros1	Cabyr
OTTMUSG00000005148	Crnkl1	2810002N01Rik	Lsm1	EU599041	Prrt3	Cacna1d
MGC107702	Csgalnact2	2810003C17Rik	Lsm3	Ebf1	Prss8	Cacna1h
LOC629605	Csrp1	2810004N23Rik	Lsm5	Echdc1	Psap	Cacna1i
Dhrs4	Csrp2	2810006K23Rik	Lsm6	Ecscr	Psmd3	Cacna1s
Dnajb6	Cstf2t	2810012G03Rik	Lsr	Edn2	Ptp4a1	Cadm4
Dnajb6	Ctc1	2810021J22Rik	Mad2l1	Eef1e1	R3hdm1	Calcoco1
Dbi	Ctcf	2810025M15Rik	Mafb	Efcab7	Rab11fip1	Calcoco2
Gcn5l2	Ctdsp1	2810027O19Rik	Magoh	Efnb1	Rasd1	Calr4
Anapc11	Ctdspl2	2810028N01Rik	Maoa	Egln3	Reep6	Camk2a
Banf1	Ctnnbip1	2810030E01Rik	Mapk3	Ehbp1l1	Rel	Camk2b
Olfm1	Cutc	2810037C14Rik	Marcks	Eif1ax	Rev3l	Cand1
Slc16a3	Cycs	2810039F03Rik	Marveld3	Eif1b	Rfx2	Capn12
Fn3k	Cyp1b1	2810055G22Rik	Mat2b	Eif3e	Rgs9	Capn5
Rnf38	Cyp2r1	2810403A07Rik	Matn2	Eif3h	Rhov	Capn6
Mier1	Cyp39a1	2810408A11Rik	Matn3	Eif3i	Rhpn1	Capn9
Seh1l	Cyp46a1	2810408M09Rik	Mbip	Eif3m	Rlbp1	Car7
Tom1l2	Cyp51	2810410C14Rik	Mboat1	Eif4e	Rnf10	Card11
Ddhd1	D130058E05Rik	2810410L24Rik	Mcm2	Elk3	Rnf111	Caskin1
Asb1	D14Abb1e	2810422O20Rik	Mcm3	Emc4	Rnf19b	Casp14
D030013I16Rik	D17H6S56E-5	2810423E13Rik	Mcm5	Emc8	Rnf24	Catip
Eif4e2	D17Wsu92e	2810426N06Rik	Mdm1	Emg1	Rnf40	Cblc
Gmfg	D1Pas1	2810428I15Rik	Med14	Eml1	Rnpep	Cbx4
Zfhx2	D4Wsu53e	2810430M08Rik	Med31	Emp1	Robo1	Cbx8
2410004P22Rik	D6Wsu163e	2810432D09Rik	Med6	Emx2	Rpgrip1	Cc2d2a
Rkhd2	D730045B01Rik	2810433K01Rik	Mest	Enox1	Rpp25	Ccdc116
OTTMUSG00000015762	D930048N14Rik	2810485I05Rik	Mettl9	Enox2	Rrbp1	Ccdc152
LOC626391	Dars2	2900006B13Rik	Mid1ip1	Enpp2	Rtn4rl1	Ccdc169
LOC626854	Dazap1	2900009I07Rik	Mier1	Enpp4	Rundc1	Ccdc172
LOC627585	Dazap2	2900024O10Rik	Mitd1	Epb41l4aos	Sall4	Ccdc6
LOC628586	Dazl	2900041A09Rik	Mmd	Epdr1	Sart1	Ccdc63
Mtcp1	Dbf4	2900062L11Rik	Mmp14	Epha1	Satb2	Ccdc65
Vgf	Dbil5	2900064A13Rik	Mnd1	Epha8	Sbk1	Ccdc73
Wdr37	Dbr1	2900073G15Rik	Morf4l1	Epx	Scn3b	Ccdc97
Wdr37	Dcaf13	2900073H19Rik	Mospd2	Erap1	Scrn1	Ccl25
Trim46	Dck	2900092E17Rik	Mphosph6	Eri2	Scrt1	Ccl3
Tcerg1	Dcp2	3000004C01Rik	Mrpl12	Esam	Sema5b	Ccm2l
Tmco1	Dctn5	3110001I22Rik	Mrpl13	Ets1	Sesn2	Ccnd3
Lipe	Ddb1	3110009E18Rik	Mrpl18	Etv2	Sez6	Ccno
Pnkd	Ddx39b	3110023E09Rik	Mrpl27	Exoc3l	Sfmbt2	Ccr4
Dhps	Ddx5	3110048E14Rik	Mrpl28	Fabp7	Sfxn2	Cct6b
Arl4a	Ddx59	3110049J23Rik	Mrpl33	Fam109b	Sfxn3	Cd200
Gtf2a2	Degs1	3110057O12Rik	Mrpl42	Fam114a1	Sh3bp4	Cd38
Rrn3	Dek	3200002M19Rik	Mrpl50	Fam131b	Sh3rf1	Cd55
Pigl	Depdc5	3230401D17Rik	Mrpl52	Fam133b	Shmt2	Cd68
9030025P20Rik	Derl2	3300001G02Rik	Mrps16	Fam136a	Siah2	Cd74
E130016E03Rik	Desi1	3300001M20Rik	Mrps17	Fam162a	Sidt2	Cdc42bpa
4922505G16Rik	Dgcr8	3300001P08Rik	Mrps18c	Fam167a	Slc12a7	Cdc42bpg
Ankrd37	Dhfr	3300002I08Rik	Mrps36	Fam169a	Slc16a6	Cdc42ep2
B130050I23Rik	Dhx15	3632451O06Rik	Mtdh	Fam174a	Slc1a1	Cdc42ep3
Edem3	Dhx36	3732413I11Rik	Mtfr1	Fam175a	Slc25a10	Cdc42ep5
A830007L07Rik	Dhx9	March9	Mtfr2	Fam184b	Slc25a23	Cdh15
Mtl5	Diap3	Sept7	Mtrf1	Fam187b	Slc25a42	Cdh23
Slc30a2	Dip2c	3930401K13Rik	Mut	Fam188b	Slc35c1	Cdh3
Mks1	Dlgap5	4432406C05Rik	Mxd3	Fam195b	Slc37a2	Cdh4
BC022593	Dmc1	4632404H12Rik	Mycn	Fam196b	Slc39a4	Cdk18
B230118G17Rik	Dna2	4632404H22Rik	Mzt1	Fam19a4	Slc41a1	Cdk5r2
Asxl1	Dnaja1	4632411B12Rik	Naca	Fam212a	Slc43a2	Cdsn
Centd2	Dnajc8	4632411J06Rik	Nap1l1	Fam227a	Slc6a7	Cdyl2
Eif4g2	Dnajc9	4632417D23Rik	Nbn	Fam46a	Slc7a1	Ceacam19
1110020G09Rik	Dnmt1	4632417K18Rik	Ncapg2	Fam64a	Slc9a1	Ceacam2
Tacc3	Dnpep	4632419K20Rik	Ndst2	Fam84a	Slco4a1	Ceacam20
Zfp692	Dock6	4732418C07Rik	Ndufb6	Fam84b	Smap1	Celf2
Ung	Donson	4732466D17Rik	Ndufb8	Fam89b	Smarca2	Cep131
Uevld	Dopey2	4733401H18Rik	Ndufs6	Fam92a	Smpd2	Cep164
Kntc1	Dpy19l1	4831426I19Rik	Nedd1	Fbxl5	Smyd3	Cers6
Zhx1	Dpy19l3	4833408A19Rik	Nenf	Fbxo22	Snai1	Cfap44
Dlgap4	Dpysl2	4833420G17Rik	Neurod1	Fbxo3	Snai2	Cfap70
Dlgap4	Drg1	4833421E05Rik	Nfyb	Fbxo4	Sohlh2	Cgnl1
Hvcn1	Drosha	4833432M17Rik	Ngb	Fdxacb1	Sowahb	Chdh
Rabl3	Dscc1	4921504E06Rik	Nkx6-2	Fermt1	Spa17	Chit1
Pitx2	Dscr3	4921504I05Rik	Nle1	Fgd2	Spata2	Chpf
Txnrd1	Dsel	4921511I16Rik	Nmd3	Fgf14	Spef1	Chrm3
Txnrd1	Dtl	4921522P10Rik	Nme2	Fgf17	Sphk1	Chst3
Blm	Dtymk	4921537D05Rik	Nme3	Fgf5	Spsb1	Chst8
Akap1	Dusp1	4922505G16Rik	Nme6	Fgfbp1	Srr	Cidea
Map2k7	Dut	4930402E16Rik	Nme7	Fgfbp3	St8sia1	Cidec
Apaf1	Dync1h1	4930403C10Rik	Nmral1	Fign	Steap3	Cited1
Lhx9	E2f3	4930417M19Rik	Nqo1	Fkbp10	Stk31	Ckb
Arrdc4	E2f7	4930424G05Rik	Nrbp2	Fkbp14	Stk35	Ckmt1
Hbs1l	E2f8	4930429A22Rik	Nrgn	Fli1	Susd2	Clcnka
Dhx15	E4f1	4930429M06Rik	Nrm	Flt1	Suv420h2	Clcnkb
Phc1	Eed	4930430E16Rik	Nrp2	Flywch2	Tbc1d10b	Cldn2
Clk1	Egr3	4930432H15Rik	Nsl1	Fndc3c1	Tbc1d8	Clec10a
AW495713	Ehmt1	4930432O21Rik	Nsmce1	Fndc4	Tbcd	Clec2l
Oip5	Eif1	4930438O03Rik	Nsmce4a	Fopnl	Tbx20	Clmn
Tbc1d17	Eif2ak2	4930444A02Rik	Nsun6	Foxc1	Tbx3	Clu
Smad7	Eif2ak4	4930478A21Rik	Nt5c3	Foxj1	Tcp11l2	Cluh
LOC208595	Eif2b2	4930481F22Rik	Nubp1	Frmd3	Tex2	Cmklr1
Fancc	Eif4a3	4930486G11Rik	Nudcd1	Frmd4b	Ticrr	Cml2
Calcr	Eif4h	4930503B20Rik	Nudcd2	Fsbp	Tle2	Cmya5
Pcdh8	Ell	4930504E06Rik	Nudt19	Fstl1	Tln1	Cnga3
Slc22a18	Elovl6	4930506L13Rik	Nudt2	Ftx	Tmprss2	Cnp
Rad17	Emc3	4930511A21Rik	Nudt5	Fundc2	Tom1l2	Cnst
Timp1	Enkd1	4930511H11Rik	Nuf2	Fuom	Tpcn1	Cntnap3
Zfx	Epcam	4930519G04Rik	Nup37	Fzd2	Treml2	Cobl
Zipro1	Epm2aip1	4930519N13Rik	Nup43	G2e3	Trim8	Cog7
Zipro1	Ercc6l	4930521E07Rik	Nupl1	G730013B05Rik	Trpc6	Col16a1
Zipro1	Erp29	4930534B04Rik	Nxph3	Gabra3	Ttl	Col17a1
Zfp41	Esco2	4930543L23Rik	Nxt1	Gabrg1	Ttll6	Col20a1
Zfp180	Espl1	4930547N16Rik	Obfc1	Gadd45a	Ttll9	Col22a1
LOC192758	Esrp1	4930556P03Rik	Ocel1	Gap43	Ttyh2	Col23a1
Morc3	Esyt2	4930562D19Rik	Odc1	Gas2	Tuft1	Col26a1
LOC544797	Etaa1	4930572J05Rik	Odf2l	Gatm	Tulp4	Col4a1
AI449175	Etnk2	4930583H14Rik	Ogfr	Gbp2	Ucp2	Col4a2
Tulp2	Evc	4930583K01Rik	Oip5	Gbp2b	Ulk1	Col5a1
Rdbp	Exo1	4931419K03Rik	Optn	Gbp3	Upk2	Col5a3
Rdbp	Exoc5	4931428F04Rik	Orc4	Gbp4	Usp2	Col6a4
Snrpa	Exosc2	4931440P22Rik	Ormdl1	Gbp7	Usp22	Col9a1
1110020P15Rik	Exosc7	4932409I22Rik	Osgepl1	Gcfc2	Usp29	Col9a2
Zcsl2	Ezh2	4932411G14Rik	Ost4	Gdpd2	Usp49	Col9a3
Pard6a	Faim	4932413O14Rik	Pafah1b3	Gemin2	Vat1	Cox8c
Bdnf	Fam111a	4932416N17Rik	Paics	Gemin8	Vill	Cpb2
Mon1b	Fam135a	4932417I16Rik	Pank4	Ggh	Was	Cpeb2
Zgpat	Fam168b	4932432K03Rik	Pard6a	Ghr	Wdr45	Cpeb3
Ccl27	Fam178a	4933403F05Rik	Parp2	Gin1	Wfs1	Cpn1
9430057O19Rik	Fam214b	4933403G14Rik	Pax6	Gja1	Wnk1	Cpne5
9430057O19Rik	Fam222a	4933405K07Rik	Pbx3	Gk	Wwtr1	Cpped1
9430057O19Rik	Fam60a	4933406E20Rik	Pcdh17	Gls	Xpnpep1	Cps1
9430057O19Rik	Fam76b	4933409K07Rik	Pcna	Gltpd2	Yipf3	Cpvl
Spna2	Fam81a	4933421E11Rik	Pcsk4	Gm10406	Zbtb7c	Cpxm1
Cbx5	Fam86	4933424B01Rik	Pdcd10	Gm10451	Zc3hav1	Creb3l2
BC003331	Fancc	4933425K02Rik	Pdcd6	Gm10509	Zfhx2	Crhr2
Ap2a1	Fancd2	4933427D14Rik	Pdk1	Gm10658	Zfp142	Crim1
Hnrpd	Fancf	4933428M03Rik	Pdzd4	Gm11627	Zfp428	Crtac1
Hnrpd	Fanci	4933435A13Rik	Pebp1	Gm11744	Zfp516	Crtap
Hnrpd	Fancm	4933439C20Rik	Perp	Gm12338	Zfp526	Crtc3
Fhl1	Far1	4933439F11Rik	Pfdn5	Gm14005	Zfpm1	Crxos
Nrp2	Fasn	4933439F18Rik	Pfkfb1	Gm14139	Zfyve26	Cryga
Nrp2	Fastkd3	4933440H19Rik	Pgk1	Gm15421	Zswim1	Crygc
Nrp2	Fbxl19	5033414D02Rik	Pgrmc1	Gm15446	Zswim3	Crygd
Nrp2	Fbxl3	5330401P04Rik	Phf6	Gm1564		Cryge
Acads	Fbxo48	5330416C01Rik	Phpt1	Gm16062		Csf1r
Accn1	Fbxo5	5330431N19Rik	Piga	Gm16551		Csf3r
Aco1	Fcho2	5430407P10Rik	Pigf	Gm16973		Csmd1
Chrna7	Fchsd2	5430432M24Rik	Pigw	Gm3258		Csrnp2
Actb	Fgf3	5430432N15Rik	Pigx	Gm3414		Ctcfl
Acvr2b	Fhl4	5430437P03Rik	Pir	Gm3558		Cth
Ada	Fhod1	5630401D24Rik	Pitpnm1	Gm4371		Ctif
Adam10	Fignl1	5730403B10Rik	Pitx2	Gm5141		Cuedc1
Adam9	Fkbp15	5730403M16Rik	Pla2g4a	Gm6251		Cux2
Adh5	Fkbp3	5730407K14Rik	Plekhh3	Gm6402		Cuzd1
Adora2b	Fkbp5	5730409G15Rik	Plekho1	Gm7120		Cx3cl1
Adprh	Fmr1	5730410I19Rik	Plk4	Gm8817		Cyb561
Parp1	Fn1	5730419I09Rik	Pmp22	Gna14		Cyb561a3
Adra2c	Fnip2	5730420B22Rik	Pms1	Gnai3		Cyb5rl
Adss	Focad	5730442P18Rik	Pms2	Gngt2		Cybb
Akp2	Foxm1	5730446C15Rik	Pnrc2	Gnl3		Cybrd1
Abcd1	Foxn2	5730449L18Rik	Pola2	Gnpda2		Cyp11a1
Aldh3a2	Foxo1	5730472N09Rik	Pold3	Gnpnat1		Cyp1a1
Aldoa	Foxred1	5730494N06Rik	Pole2	Gpm6a		Cyp2ab1
Alk	Fus	5730509C05Rik	Pole3	Gpm6b		Cyp2b23
Amd2	Fxr2	5730528L13Rik	Polr2h	Gpr153		Cyp2c69
Amh	Fxyd6	5730536A07Rik	Polr2i	Gpsm1		Cyp2s1
Prdx6	Fzd5	5730559C18Rik	Polr2j	Gpx7		Cyp4a12b
Ap1m1	Gabpb2	5730590G19Rik	Polr3gl	Gpx8		Cyp4f39
Ap1s1	Galc	5730596K20Rik	Pon2	Greb1		Cyth4
Ap2a1	Gart	5830404H04Rik	Pon3	Gria3		D330045A20Rik
Apc	Gbx2	5830411E10Rik	Ppia	Gria4		D430041D05Rik
Birc2	Gclm	5830416A07Rik	Ppid	Grm6		D5Ertd605e
Apoc1	Gen1	5830417C01Rik	Ppih	Gsap		D630003M21Rik
Arf2	Gid4	5830446M03Rik	Ppil1	Gskip		Dab2
Arf4	Gigyf2	5830457H20Rik	Ppp1cb	Gsx1		Dapk1
Arf6	Gins1	5830457O10Rik	Ppp1cc	Gt(ROSA)26Sor		Dbx2
Rhob	Gins2	5830483C08Rik	Ppp1r8	Gtf2h2		Dcaf12l1
Rhoc	Gins3	5930416I19Rik	Ppp2r2d	Gtf2h5		Dcaf5
Arl4a	Gins4	6030408C04Rik	Ppp4r2	Gtf3a		Dcaf6
Arntl	Glg1	6030413G23Rik	Ppwd1	Gtpbp8		Dcbld1
Art5	Gls2	6030445D17Rik	Prdx1	Guf1		Dcc
Ass1	Gm10517	6030446N20Rik	Prdx2	Guk1		Dcdc2a
Atf1	Gm10518	6030458H05	Prdx4	Gulp1		Dclk2
Atf3	Gm10718	6030490I01Rik	Prim1	Gypc		Dctn1
Atm	Gm10720	6230416J20Rik	Prmt7	H2-M2		Ddr2
Atoh1	Gm10722	6330403K07Rik	Prpf38a	H2-Q10		Ddx58
Neurod4	Gm10800	6330407J23Rik	Prps1	H2-Q4		Defb30
Atp5a1	Gm12588	6330416G13Rik	Prps1l3	Hapln1		Defb42
Atp5g1	Gm14401	6330416L07Rik	Psat1	Haus1		Dennd1b
Atp6v1a	Gm16039	6330416L11Rik	Psip1	Haus2		Deptor
Atp6v1b2	Gm16314	6330503K22Rik	Psma1	Haus3		Dgat2
Atpif1	Gm4969	6330534C20Rik	Psma3	Hbb-bh1		Dgke
Slc7a1	Gm53	6330549D23Rik	Psma5	Hdac7		Dgkeos
Hnrpd	Gm5464	6330578E17Rik	Psma6	Hebp2		Dgkh
Aup1	Gm6420	6430514L14Rik	Psma7	Hes3		Dgkk
Bad	Gm9631	6430526N21Rik	Psmb9	Hfe2		Dhrs11
Bard1	Gmnn	6430527G18Rik	Psmc3ip	Hhip		Diras2
Bax	Gnb1l	6430598A04Rik	Psme2	Hibch		Dkkl1
Bcl6b	Gnl2	6430706D22Rik	Psph	Higd1a		Dlec1
Bcat1	Golt1b	6530401D17Rik	Ptger4	Hmces		Dlg5
Bckdha	Got1	6530403A03Rik	Ptma	Hnrnpc		Dlgap2
Bdnf	Gpaa1	6620401K05Rik	Pus3	Hopx		Dlk1
Blm	Gpatch8	6720451E15	Rac3	Hotairm1		Dlx3
Bmi1	Gpr137b	6720460F02Rik	Rad51ap1	Hoxa1		Dmgdh
Bmp4	Gpr157	6720463M24Rik	Raly	Hoxa2		Dmkn
Bmpr2	Gpr19	6720467C03Rik	Ran	Hoxa3		Dnaaf1
Bpgm	Gpsm2	6820429M01	Ranbp1	Hoxa9		Dnaaf5
Zfp36l1	Gpt2	8030462N17Rik	Rasgrp2	Hoxb1		Dnah10
Birc6	Gpx4	8430406I07Rik	Rassf1	Hoxb2		Dnah11
Bsn	Grk5	8430410K20Rik	Rbbp4	Hoxb3		Dnah17
Btg1	Gstt2	9030025P20Rik	Rbbp9	Hoxb5		Dnah7c
Btg2	Gtf2a1	9030224M15Rik	Rbl1	Hoxb6		Dnaic2
Cacna1a	Gtf2b	9030607L17Rik	Rbm3	Hoxb8		Dnajb13
Calb2	Gtf3c5	9030612M13Rik	Rbm7	Hprt		Dnajb2
Calca	Gtl3	9130221H12Rik	Rbp7	Hs6st2		Dnajc5g
Calcr	H2afv	9130230L23Rik	Rbx1	Hsd17b10		Dnajc6
Calm3	H2afz	9130401M01Rik	Rcbtb2	Hsf2bp		Dnm2
Calr	H3f3a	9130404D08Rik	Rcn2	Hspa12b		Dnmt3l
Calu	Hadha	9330133O14Rik	Rer1	Hspa13		Dock5
Caml	Hadhb	9430015G10Rik	Rfc3	Hspb11		Dock8
Canx	Hand1	9430057O19Rik	Rfc4	Idnk		Dock9
Car3	Hat1	9430069J07Rik	Rfc5	Ier3ip1		Dpcr1
Car5a	Haus4	9430083G14Rik	Rfesd	Ifit1		Dpep3
Casp2	Haus8	9530056K15Rik	Rfx3	Ift43		Dpf3
Casp7	Hcfc1r1	9530058B02Rik	Rfx4	Ift74		Dpysl4
Cbx1	Hcfc2	9630013D21Rik	Rgs2	Il15ra		Drp2
Cbx2	Hdgfrp2	9630033F20Rik	Rheb	Il33		Dsp
Cbx3	Hdlbp	9630042H07Rik	Rhebl1	Ildr2		Dst
Ccnb2	Hells	9630058J23Rik	Rhoc	Ilf2		Dstyk
Ccnd1	Helq	9830169C18Rik	Rmi2	Ilk		Duox1
Ccne1	Herpud1	9930021D14Rik	Rnaseh2b	Inpp1		Dusp13
Ccnf	Hexdc	9930104L06Rik	Rnf141	Insc		Dusp27
Ccng2	Hexim2	A030007L17Rik	Rnf168	Iqcb1		Dusp9
Cct5	Hey1	A030009H04Rik	Rnmt	Irf1		Dux
Cct7	Hhex	A130010J15Rik	Rpa3	Irgm1		Dyrk1b
Scarb2	Hinfp	A230050P20Rik	Rpain	Isg15		Dyrk4
Cd37	Hist1h3a	A230051G13Rik	Rpl10a	Isy1		Dysf
Cd82	Hist1h3g	A230056P14Rik	Rpl11	Itfg1		E130012A19Rik
Cdc25a	Hist1h4a	A230062G08Rik	Rpl13a	Itga8		E330021D16Rik
Cdc2a	Hist1h4d	A230067G21Rik	Rpl22l1	Itgae		Ebf4
Cdc2l1	Hist1h4j	A230074B11Rik	Rpl3	Itgb1bp1		Ecel1
Cdk5	Hist1h4k	A330021E22Rik	Rpl32	Jakmip2		Echdc3
Cdkn1a	Hist2h3c1	A430025D11Rik	Rpl35	Jph1		Eci3
Cdkn2c	Hist2h3c2	A430033K04Rik	Rpl35a	Jph2		Eda
Cdr2	Hist2h4	A430106J12Rik	Rpl36	Jph3		Eepd1
Cdx4	Hjurp	A4galt	Rpl37	Jrkl		Efhb
Cebpa	Hk2	A530013C23Rik	Rpl39	Jsrp1		Efhc2
Ephb6	Hmga1	A530088H08Rik	Rpl7	Kat5		Efr3b
Cenpa	Hmgb2	A530089I17Rik	Rpp38	Katnbl1		Eftud1
Cenpb	Hmgn2	A630008I04	Rps10	Kazald1		Egfl6
Cenpc1	Hnrnpa0	A630018P17Rik	Rps12	Kcne3		Ehd1
Cetn3	Hnrnpa3	A630042L21Rik	Rps13	Kcnh8		Eif4e1b
Cfi	Hnrnpd	A630050E13Rik	Rps14	Kcnj3		Eif4ebp3
Cfl1	Hnrnpl	A630052C17Rik	Rps15a	Kcnn4		Elf4
Chek1	Hnrnpr	A630054L15Rik	Rps17	Kcnt2		Elf5
Chkb	Hnrnpul1	A630055G03Rik	Rps18	Kdr		Elfn1
Chga	Hook1	A630077B13Rik	Rps19	Khk		Elmod3
Cirbp	Hpcal1	A630082K20Rik	Rps20	Klf6		Eln
Socs2	Hscb	A730008L03Rik	Rps21	Klhdc2		Emc1
Socs3	Hsp90aa1	A730011L01Rik	Rps24	Klhdc8a		Emilin2
Cit	Hspa8	A730089K16Rik	Rps25	Klhl23		Eml2
Clcn3	Hsph1	A830007L07Rik	Rps27	Klhl4		Eng
Clk3	Ift27	A830007P12Rik	Rps27a	Klhl6		Entpd1
Clk4	Ift80	A830018L16Rik	Rps27l	Klk8		Entpd5
Cnn2	Igf1r	A830041P22Rik	Rps3	Krt17		Ep400
Col13a1	Igsf8	A830093I24Rik	Rps3a1	Kynu		Epb41l1
Cox5a	Igsf9	A930008G19Rik	Rps5	LOC100861615		Epb41l4b
Cox7c	Il3ra	A930012O16Rik	Rps7	Lag3		Epg5
Cox8a	Il4i1	A930016P21Rik	Rpsa	Lage3		Epha4
Cox8b	Incenp	A930025D01Rik	Rragb	Lamp2		Ephx2
Cpd	Ing1	A930041I02Rik	Rrm2	Lamtor3		Epm2a
Cplx1	Ing5	AA408296	Rspo3	Lamtor5		Epn3
Cpox	Inip	AA415398	Runx1	Lck		Eppk1
Crat	Inpp5k	AA536743	Rwdd1	Lefty1		Eps8
Crcp	Insm1	AA881470	Selk	Lhfpl4		Eps8l2
Crip1	Ints7	AI314976	Sema3c	Lhx1		Erbb3
Crkl	Ipo11	AI449175	Sema3e	Lin28b		Ercc4
Crmp1	Ipo5	AI462438	Sema6a	Lingo3		Espnl
Cry1	Ipo9	AI480556	Sephs1	Lmo2		Esrp2
Csnk2a1	Ipp	AI481877	Serpini1	Lpar4		Esrrb
Smc3	Iqcg	AI553587	Sgcb	Lpar6		Esx1
Csrp1	Iqgap3	AI586015	Sgol1	Lsm7		Etaa1os
Csrp2	Irf2bp1	AI646023	Shcbp1	Lsm8		Etv3
Ctf1	Irf2bpl	AI662250	Siva1	Ltbr		Evi5l
Cttn	Irs2	AI747699	Ska2	Lypd2		Exoc3l4
Cycs	Isca2	AI842396	Skap2	Lypd6b		Extl1
Cyp26a1	Iscu	AI847670	Skp1a	Lysmd3		F5
Dapk3	Ism2	AI987662	Skp2	Mab21l2		F8a
Dbi	Itga6	AI987944	Slbp	Madcam1		Faah
Dck	Itpr1	AK122525	Slc16a3	Magel2		Faap100
Dscr3	Ivns1abp	AL022779	Slc39a8	Magohb		Fabp3
Ddit3	Iws1	AL033314	Slfn9	Mak16		Fam101b
Ddost	Josd1	AU014645	Slit2	Mal2		Fam102a
Dhx15	Kansl1l	AU016693	Slmo2	Malsu1		Fam117a
Ddx5	Kat7	AU020772	Sms	Maml2		Fam117b
Dhx9	Kat8	AU021838	Snap23	Map2		Fam120c
Degs1	Kcna3	AU040320	Snapc3	Mapk12		Fam122b
Slc29a2	Kctd21	AV249152	Snrpb	Masp1		Fam124a
Dhcr7	Kdsr	AV312086	Snrpb2	Mcf2l		Fam131c
Diap1	Khsrp	AV340375	Snrpd1	Mcoln3		Fam151a
Dffb	Kif13b	AW049765	Snrpe	Mcts1		Fam159b
Dll1	Kif1b	AW049829	Snrpg	Mdfi		Fam160b2
Dpagt1	Kif20a	AW146020	Socs2	Med11		Fam161a
Drg1	Kif2c	AW146154	Socs4	Med28		Fam161b
Arid3a	Kif6	AW495713	Sox1	Med30		Fam169b
Dsg2	Kifc1	AW822216	Sp8	Mei4		Fam174b
Dvl2	Klf10	AY074887	Spc25	Memo1		Fam178b
E2f1	Klf11	AY078069	Spcs1	Meox1		Fam183b
Mapre1	Klf16	Aacs	Spcs2	Metrn		Fam186b
Ebp	Klf4	Aars	Spred1	Mettl1		Fam189a2
Ect2	Klf5	Aarsd1	Spsb4	Mettl10		Fam193a
Phc1	Klhl24	Aasdhppt	Srsf10	Mettl20		Fam198b
Eef2	Kntc1	Abca7	Srsf3	Mettl23		Fam214a
Eef2k	Kpna3	Abcb1b	St8sia4	Mettl5		Fam222b
Egr1	Kpnb1	Abcb8	Stard4	Mettl7a1		Fam234a
Ddx19a	Ksr1	Abcc10	Stoml2	Mex3d		Fam26e
Eif4ebp1	Kxd1	Abcc5	Sugt1	Mfap2		Fam3b
Elf3	Lacc1	Abce1	Sumo1	Mff		Fam43a
Elk4	Lamb2	Abcf2	Sumo2	Mfng		Fam46c
Ell	Lamtor2	Abcf3	Sumo3	Mgst1		Fam53b
Emd	Larp7	Abcg1	Suv39h1	Mia		Fam63b
Mark2	Lbr	Abhd1	Syce2	Miat		Fam65a
Emp2	Leprot	Abhd11	Syngr3	Micu3		Fam78a
Endog	Lgi2	Abhd2	Tada1	Mien1		Fam90a1a
Eno3	Lhx2	Abhd6	Taf9	Mip		Fank1
Epc1	Lig1	Abl1	Tbp	Mipep		Fat2
Ercc2	Limk2	Ablim2	Tbpl1	Mir17hg		Fbn1
Erh	Lin52	Abtb2	Tcea1	Mir1949		Fbrs
Esrra	Lmbr1l	Acaa1a	Tceal8	Mir6516		Fbrsl1
Smarcad1	Lmbrd2	Acaa1b	Tcf15	Mis18a		Fbxl18
Etv1	Lmln	Acad8	Tcp1	Mkks		Fbxo32
Etv6	Lmnb1	Acad9	Tdrd1	Mkx		Fbxo36
Evx1	Lmtk2	Acads	Tex11	Mlf1		Fbxo6
Evx2	Lonrf2	Acat2	Tex30	Mlkl		Fbxw10
Ewsr1	Lpar1	Acbd3	Tfdp1	Mmadhc		Fcgbp
Ezh2	Lrba	Acbd4	Tgds	Mmp9		Fcgrt
Faf1	Lrdd	Accn1	Thoc1	Mnat1		Fdxr
Fscn1	Lrr1	Acd	Tial1	Mob1a		Fer1l4
Fancc	Lrrc27	Acin1	Tigd3	Mocs2		Fermt3
Fasn	Lrrc51	Aco1	Timm23	Morf4l1-ps1		Fgd3
Foxh1	Lsm14a	Aco2	Timm9	Morf4l2		Fgf10
Fau	Ltn1	Acot1	Tiparp	Moxd1		Fgf18
Fbp2	Lyst	Acot2	Tipin	Mpdz		Fgfr4
Fdx1	Mad2l2	Acot3	Tk1	Mphosph10		Fhdc1
Fen1	Mafg	Acot4	Tmco1	Mplkip		Fhod3
Fgd1	Mageb3	Acot5	Tmem121	Mpp3		Ficd
Fgfr3	Magoh	Acot6	Tmem126a	Mrgbp		Fig4
Fgl2	Man1c1	Acot8	Tmem126b	Mrpl11		Filip1l
Ppm1g	Maneal	Acot9	Tmem128	Mrpl3		Fkbp6
Smc2	Manf	Acox3	Tmem167	Mrpl53		Flnb
Fkbp2	Map1a	Acp6	Tmem194b	Mrpl54		Flrt1
Foxm1	Map3k3	Acpl2	Tmem42	Mrps22		Flt3
Flot1	Mapk3	Acrbp	Tmem5	Mrps33		Fndc1
Flot2	Mapk7	Actg	Tmem80	Mrps35		Fndc3b
Fmr1	Mapk9	Actg1	Tmpo	Mrto4		Folr1
Fosb	Mapre1	Actn1	Tnfaip8	Ms4a4d		Folr2
Frat1	Mapt	Actr1a	Tnfaip8l1	Msantd4		Foxa1
Fxn	Mars2	Actr3	Tnfrsf12a	Msl3		Foxg1
Fst	Matr3	Actr6	Toe1	Msmo1		Foxj2
Fyn	Maz	Acvr2b	Tomm20	Msx1		Foxo3
Fzd4	Mbd2	Acy1	Tomm7	Mtap7d3		Foxr1
Fzd7	Mbd3	Acy1l2	Topbp1	Mterf3		Frk
Slc37a4	Mcm3	Acyp1	Tpd52l2	Mtfp1		Frmd4a
Gabpa	Mcm4	Acyp2	Tpt1	Mthfd2l		Frmd6
Galc	Mcm5	Ada	Tra2b	Mtif2		Frmpd1
B4galnt1	Mcm6	Adal	Traf5	Mtmr11		Fryl
LOC14433	Mcm7	Adam10	Traip	Mtmr2		Fstl3
Gas1	Mcm9	Adam15	Trib2	Mtmr6		Fthl17a
Gata4	Mcmbp	Adam22	Trim23	Mum1l1		Fthl17d
Gdf1	Mdc1	Adam23	Trim59	Mxra7		Fthl17f
Gdf9	Mdk	Adam9	Trip13	Myb		Fxyd2
Gdi2	Mdm2	Adamts2	Trnt1	Myct1		Fxyd5
Gfra2	Meaf6	Adamts4	Tsen15	Myeov2		Fzd9
Ggt1	Med14	Adamtsl4	Tspan4	Myl1		Gaa
Gjb2	Med6	Adcy3	Ttc32	Myo3b		Gab2
Gjb3	Med9	Adcy9	Ttc8	N6amt1		Gabbr1
Glul	Mef2b	Add3	Twistnb	N6amt2		Gabra1
Slc6a9	Megf9	Adhfe1	Txn1	Naa20		Gabrb3
Gnai2	Mei1	Adipor1	Tyms	Nabp2		Galnt11
Gnat2	Mepce	Adk	Uba2	Nae1		Galnt16
Gnb2l1	Mettl4	Adm	Ube2e3	Nampt		Galnt6
Bscl2	Mex3b	Adm2	Ube2n	Napsa		Gamt
Golga3	Mfap1a	Adora2b	Ube2t	Ncapg		Gata1
Gpr12	Mfsd11	Adprh	Ubr7	Ndfip1		Gata2
Gpx1	Mgat1	Adprhl2	Unc45b	Ndfip2		Gata3
Rhpn1	Mgme1	Adra2c	Unc50	Ndn		Gch1
Grik5	Mical1	Adrbk2	Uqcrb	Ndnf		Gcm2
Grin1	Mier2	Adsl	Uqcrh	Ndufa4		Gcnt3
Nr3c1	Mif4gd	Aff3	Usmg5	Ndufa6		Gdf11
Grn	Mipol1	Afg3l1	Vamp4	Ndufa7		Gdpd5
Gsh1	Mis12	Aga	Vash2	Ndufaf2		Gfod1
Gss	Mitd1	Agbl3	Vbp1	Ndufaf5		Gfpt1
Gstt1	Mlf1ip	Agpat1	Vps29	Ndufaf7		Gfra4
Gtl3	Mlh1	Agpat5	Vps35	Ndufb2		Gjb4
Guca2a	Mmaa	Agps	Vps36	Ndufb7		Gjb5
H1f0	Mms22l	Ahcy	Wbp5	Ndufb9		Glb1
H3f3a	Mns1	Ahcyl1	Wdhd1	Ndufc2		Gli2
H3f3b	Mob4	Ahi1	Wdr4	Ndufs4		Glis1
Hars	Mpnd	Aipl1	Wdr45b	Neil2		Glis3
Has2	Mpp7	Akap1	Wdyhv1	Nespas		Glmp
Hcfc1	Mpzl1	Akap10	Whsc1	Neurl2		Gm10336
Hcn2	Mreg	Akap12	Wrb	Nexn		Gm10532
Hdgfrp2	Mrm1	Akap8	Wt1	Nhs		Gm10696
Hells	Mrpl12	Akap8l	Wtap	Nip7		Gm10768
Hes1	Mrpl14	Akp2	Xkr5	Nipsnap3b		Gm1141
Hes2	Mrpl18	Akr1a4	Xrcc2	Nit2		Gm11487
Hgs	Mrpl28	Akr1e1	Xrcc6bp1	Nkd2		Gm11517
Hiat1	Mrpl30	Akt1s1	Yars2	Nkx1-2		Gm11544
Ppap2a	Mrpl42	Alcam	Yeats4	Nlgn3		Gm11545
Hint1	Mrpl51	Aldh3a2	Yme1l1	Nme1		Gm12794
Tfb2m	Mrps12	Aldh9a1	Ywhaq	Nmi		Gm13034
Hmgn1	Mrps18c	Aldoa	Zbtb26	Nmnat1		Gm13078
Hmgb2	Msh2	Alg12	Zcchc3	Nnat		Gm13119
Hmgb3	Msh3	Alg14	Zcwpw1	Nos3		Gm13128
Hmgcl	Msh5	Alg2	Zdhhc13	Nova1		Gm13498
Hmgcr	Msh6	Alg3	Zfp120	Nr1d2		Gm13580
Hn1	Mtch1	Alg5	Zfp189	Nrep		Gm15455
Foxa3	Mtfr2	Alg9	Zfp191	Nsg1		Gm15698
Hoxa4	Mto1	Alk	Zfp41	Nsg2		Gm15800
Hoxb13	Mtrr	Alkbh2	Zfp52	Nsmf		Gm15915
Hoxc9	Mtss1	Alkbh4	Zfp53	Nt5c		Gm16063
Hpgd	Mum1	Alkbh5	Zfp62	Nt5c3b		Gm16938
Map4k1	Mus81	Alkbh7	Zfp68	Ntan1		Gm17762
Hras1	Mutyh	Als2	Zfp712	Ntmt1		Gm1995
Hsf2	Mxd3	Als2cl	Zfp748	Nudt14		Gm2027
Dnaja1	Mybl2	Als2cr2	Zfp760	Nupr1		Gm20767
Dnajb3	Myc	Amd1	Zfp81	Oard1		Gm29766
Hspa2	Myh9	Amd2	Zik1	Oasl2		Gm3143
Hspe1	Myo9b	Amh	Zmynd15	Ola1		Gm364
Ndst1	Mzt1	Ampd2	Zmynd19	Olig3		Gm38509
Htf9c	N4bp3	Ampd3	Znhit3	Oprd1		Gm4971
Hus1	Naa16	Amt		Oprk1		Gm5
Icam5	Naa38	Anapc10		Orc1		Gm525
Id3	Naa40	Anapc13		Orc3		Gm608
Ifit2	Naa50	Anapc2		Orc6		Gm6329
Igfbp2	Nadkd1	Anapc7		Osgin2		Gm648
Igfbp3	Nagk	Angel1		Ostc		Gm6880
Il10ra	Nans	Angptl4		P3h4		Gm7102
Il12b	Nat10	Angptl6		Pacrgl		Gm7104
Il9r	Nbeal1	Ank2		Paip2		Gm715
Kpnb1	Nbr1	Ankfy1		Parp8		Gm7694
Inhbb	Ncapd2	Ankmy1		Parp9		Gm8801
Cep250	Ncapg2	Ankmy2		Patl2		Gm8994
Ipp	Ncl	Ankrd10		Pcdh1		Gm9
Itgav	Ncoa5	Ankrd24		Pcdh18		Gm9112
Stt3a	Ndc80	Ankrd27		Pcdh20		Gm973
Junb	Ndufs7	Ankrd34		Pcdh7		Gnal
Kcnc3	Ndufs8	Ankrd37		Pcsk2		Gng12
Kcnj2	Nedd4	Ankrd40		Pcsk2os1		Golga4
Kcnk1	Neil3	Ankrd42		Pcsk9		Gon4l
Kcnk4	Nelfb	Ankrd49		Pde4b		Gpat2
Kif1b	Neo1	Ankrd54		Pdyn		Gpatch1
Kif4	Neu1	Anks3		Pea15a		Gpr146
Kif5b	Neu3	Anln		Pex2		Gpr160
Klf2	Nfe2l1	Anp32b		Pfdn4		Gpr179
Kpna3	Nfe2l2	Anxa11		Pgbd1		Gpr182
Kpna4	Nfyb	Anxa7		Phf19		Gpr20
Lamb2	Nfyc	Aof1		Phlda2		Gpr21
Ldhb	Nmral1	Aox1		Pi16		Gpr4
Lfng	Noa1	Ap1m1		Pim2		Gpr50
Lhb	Nol8	Ap1s2		Pirt		Gramd1b
Lhx5	Nolc1	Ap2a1		Pkdcc		Gramd2
Rps2	Nop56	Ap2b1		Pkia		Grb14
Gzmm	Nop58	Ap3b1		Platr10		Grem2
Lpl	Npat	Ap3m1		Platr22		Grid1
Lrp1	Npc2	Ap3m2		Platr8		Grid2
Lrrfip1	Npcd	Ap3s2		Plch1		Grid2ip
Alad	Npm1	Ap4b1		Plek2		Grm2
Marcks	Nptx2	Ap4s1		Plgrkt		Gsdma
Smad1	Nrm	Apaf1		Plk5		Gsdmd
Smad4	Nsl1	Apbb2		Plp1		Gsg1
Mageb3	Nsmce1	Apex1		Plvap		Gsn
Ascl2	Nsmce4a	Apex2		Pmvk		Gtsf1
Mcl1	Nubp2	Aph1a		Pnpt1		Guca1a
Mcm3	Nudc	Apip		Polr1c		Gulo
Mcm2	Nudt5	Apoa1		Polr2d		Gys1
Mcm4	Nuf2	Apoc1		Polr2k		H19
Mcm5	Nup107	Apoe		Pomp		H2-Bl
Mcm6	Nup133	Apom		Pop4		H2-D1
Mcm7	Nup153	Aptx		Pop5		H2-Eb1
Anapc1	Nup210	Araf		Pot1b		H6pd
Slc3a2	Nup62	Arc		Pou3f1		Hal
Mef2b	Nup85	Arcn1		Pou3f4		Hdac6
Map3k5	Nutf2	Ard1		Ppil3		Hdc
Men1	Nvl	Arf4		Ppp1ca		Hdgfl1
Mertk	Nxph3	Arf6		Ppp1r2		Heatr5b
Mesp2	Nxt1	Arfgap3		Pradc1		Heca
Mest	Nynrin	Arfrp1		Prickle1		Hecw2
Mfge8	Oaf	Arhgap1		Prkag2		Helz2
Sypl2	Obfc1	Arhgap11a		Prkra		Herc2
Mme	Odc1	Arhgap17		Prkrir		Hesx1
Mmp14	Ogfod2	Arhgap19		Prom1		Hgsnat
Mns1	Ogfod3	Arhgap26		Prph		Hic1
Mdh1	Ogfr	Arhgap4		Prrt2		Hic2
Msh2	Olfr1406	Arhgdia		Prss23		Hist1h2bc
Mt2	Opn3	Arhgef11		Prss44		Hivep1
Mtap2	Optn	Arhgef12		Prtg		Hivep3
Mtap4	Orc4	Arid3a		Psmb10		Hk1
Mtap1b	Osbpl1a	Arid3b		Psmb8		Hnf1a
Nudt1	Ost4	Arl1		Psmc6		Hnf4a
Mthfd2	Otud1	Arl15		Psmd10		Hoxb9
Laptm4a	Otud4	Arl2bp		Psmd13		Hpca
Mut	Otx1	Arl3		Psmd14		Hpse
Mybl1	Pa2g4	Arl4a		Psmd6		Hrh2
Mybl2	Pabpc1	Arl5b		Psmd7		Hs3st1
Gadd45b	Pacs1	Arl6		Psme1		Hsd17b14
Naga	Pafah1b1	Arl6ip4		Psme2b		Hsd17b2
Nap1l4	Paics	Arl6ip5		Psmg3		Hsh2d
Nbr1	Pak1	Arl8b		Pstk		Hspb1
Ncoa2	Palb2	Armc1		Pstpip2		Hspg2
Ndrl	Paqr4	Armc5		Ptbp2		Htra1
Nedd1	Parp2	Armc8		Ptchd1		Hus1b
Nedd8	Pars2	Armc9		Ptn		Ica1l
Neo1	Pask	Armet		Ptpn2		Ido2
Nfe2l1	Patz1	Armetl1		Ptprb		Iffo1
Nfyc	Pawr	Arnt		Pts		Ifi27
Nid2	Pbk	Arntl		Pvrl3		Igfbp7
Nin	Pbx3	Arpc3		Pvt1		Igll1
Nme2	Pcgf5	Arpc5l		Qprt		Ikbke
Nqo1	Pcif1	Arpm1		Rab19		Il17f
Nmt1	Pcna	Arrb2		Rab27b		Il17rb
Nmt2	Pcnt	Arrdc2		Rab39b		Il2rb
Mycn	Pdia5	Arrdc4		Rab9		Il34
Nnt	Pdlim1	Arrdc5		Rabl2		Ildr1
Notch1	Pds5a	Ars2		Ramp2		Impdh1
Npm1	Pds5b	Arsa		Rangrf		Inafm2
Npr3	Pdzd8	Arsb		Rap1a		Inhbc
Nrtn	Peg3	Arsk		Rap1b		Inpp4b
Ntn1	Pfas	Art1		Rasd2		Inpp5d
Dusp8	Pfkfb2	Art5		Rasef		Inpp5j
Nucb1	Pgp	Arv1		Rasip1		Ints1
Nxn	Phf13	Asb15		Rbm3os		Iqsec1
Oaz1	Phlpp1	Asb16		Rbm43		Iqsec2
Orc2l	Pias1	Asb6		Rbm46		Irf5
Slc22a18	Picalm	Ascc2		Rbmxl1		Irgq
P2ry1	Piga	Ascc3l1		Rdh11		Irs3
Pabpc1	Pigm	Ascl2		Rdx		Irx3
Pafah1b2	Pih1d1	Asf1b		Rgs17		Irx4
Pafah1b3	Pik3c2a	Asl		Rhoj		Islr2
Pax1	Pim1	Asna1		Rian		Itga10
Pax5	Pip4k2c	Asnsd1		Rilpl1		Itga7
Igbp1	Pkm	Asph		Rita1		Itgal
Pcmt1	Pkmyt1	Aspscr1		Rln3		Itgam
Pcnt	Pkn2	Asrgl1		Rnf138		Itgb3
Pcp2	Plaa	Ass1		Rnf144a		Itgb4
Pcsk4	Plag1	Atad3a		Rngtt		Itgb5
Pcsk7	Plcd1	Atad4		Rnu73b		Itih5
Pdcd2	Plekha1	Atf1		Rpap2		Itpr2
Pde6d	Plk1	Atf3		Rpf1		Jak1
Pde8a	Plk1s1	Atf4		Rpf2		Jakmip1
Pdgfa	Plxnb2	Atf7		Rpgr		Jazf1
Etv4	Pmaip1	Atf7ip		Rpl12		Jdp2
Peg3	Pmf1	Atg16l1		Rpl17		Kalrn
Pex7	Pnkd	Atg3		Rpl19		Kank4
Pfkfb1	Pnma1	Atg4c		Rpl22		Kbtbd11
Pgk1	Pnpla2	Atg9a		Rpl24		Kcnc4
Pigf	Pnrc1	Athl1		Rpl27		Kcng1
Pik3r2	Poc1a	Atoh1		Rpl31		Kcng4
Pim1	Poc1b	Atoh7		Rpl34		Kcnj12
Pip5k1c	Pola1	Atox1		Rpl37rt		Kcnn2
Pip5k1b	Pola2	Atp10a		Rpl38		Kcnq2
Pitpnm1	Pold1	Atp10d		Rpl41		Kcnu1
Pitx3	Pold3	Atp11c		Rpl5		Kcp
Prkci	Pole	Atp13a1		Rpl9		Kctd12
Pla2g4a	Pole3	Atp1a1		Rplp0		Kdm5b
Pld2	Polh	Atp1b1		Rpp14		Kdm6b
Plxna2	Polr2a	Atp2a3		Rpp30		Khdc3
Pml	Polr2b	Atp5a1		Rpph1		Kidins220
Pmp22	Polr2m	Atp5c1		Rps15a-ps4		Kif17
Pms2	Pop7	Atp5d		Rps15a-ps6		Kif19a
Pnn	Por	Atp5e		Rps16		Kif26b
Pola1	Pou2f1	Atp5g1		Rps23		Kif9
Pola2	Ppat	Atp5g2		Rps6		Klf17
Pold2	Ppfia3	Atp5j		Rps9		Klhl29
Ppap2a	Ppfibp1	Atp6ap2		Rrad		Klhl3
Ppgb	Ppia	Atp6v0d1		Rtp4		Klhl41
Ppia	Ppih	Atp6v0e		Rxrg		Klhl8
Ppox	Ppil1	Atp6v1b2		S100a16		Klk1
Ppp3cc	Ppil4	Atp6v1d		S100a4		Klk10
Pps	Ppme1	Atp6v1f		S100a6		Klk11
Prim1	Ppp1cb	Atp6v1g3		S1pr1		Klrg2
Prim2	Ppp1cc	Atpbd1c		Saal1		Kmt2c
Prkar2a	Ppp1r15b	Atpbd3		Sall2		Kndc1
Prkcsh	Ppp1r16a	Atpbd4		Samsn1		Kpna7
Map2k1	Ppp1r21	Atpif1		Sarnp		Kremen1
Prox1	Ppp1r7	Atrx		Sat1		Krt18
Psen1	Ppp1r8	Atxn10		Scarf2		Krt19
Psma2	Ppp2r5a	Atxn7l2		Scgn		Krt20
Psmc3ip	Ppp4r2	Atxn7l4		Schip1		Krt7
Psmc5	Ppp4r4	Aup1		Scn1a		Krt79
Psmd4	Ppp6r1	Aurka		Sdhd		Krt8
Pipox	Pprc1	Avpi1		Sec11c		L1cam
Ptbp1	Ppwd1	Axin1		Sec13		LOC100041034
Ptch1	Pqlc2	Axin2		Sec22a		LOC105246506
Ptch2	Prc1	Axud1		Sec61g		LOC106029237
Ptdss1	Prdm10	Aytl1		Sema5a		LOC664787
Ptger2	Prim2	Aytl2		2018-09-15		LOC666331
Ptger4	Prkci	Azi2		Sepp1		Lama1
Ptma	Prkdc	B130050I23Rik		Serf1		Lama2
Ptprg	Prmt3	B230118G17Rik		Serf2		Lama3
Ptprk	Prmt8	B230208H17Rik		Serp1		Lama5
Ptrf	Prpf40a	B230209C24Rik		Serpinf1		Lamb1
Pxmp2	Prps1l3	B230312A22Rik		Serpinh1		Lamb3
Pxmp3	Prr11	B230317F23Rik		Setbp1		Lamc1
Rab1	Prr14l	B230380D07Rik		Sf3b6		Lamc2
Rab11b	Prr24	B2m		Sft2d1		Laptm5
Rab23	Psma1	B330016D10Rik		Sh3bgrl		Larp1b
Kif20a	Psmb2	B3galt4		Shc4		Larp4b
Map4k2	Psmc3ip	B3galt5		Shd		Lasp1
Rad23a	Psmc4	B3galt6		Shfm1		Lat2
Rad50	Psmd12	B3gat2		Shisa3		Lats2
Rad51ap1	Ptbp3	B3gat3		Shisa6		Lax1
Rad51l1	Ptges3	B3gnt1		Siah1a		Lcp1
Rad54l	Ptma	B3gnt2		Ska1		Lctl
Rasa3	Ptp4a2	B3gnt7		Skap1		Ldhal6b
Rasd1	Ptpn4	B430319F04Rik		Skil		Ldhc
Rb1	Pwwp2a	B4galnt1		Skor1		Ldlrap1
Rbbp4	Pxmp2	B4galnt3		Slc15a2		Ldoc1
Rbm4	Pygb	B4galt1		Slc16a2		Lenep
Rbmxrt	Qpctl	B4galt6		Slc1a3		Leng9
Rbpsuh	Qsox2	B4galt7		Slc23a1		Lepr
Rel	Rab10	B930007L02Rik		Slc25a14		Letmd1
Trim27	Rab11fip1	B930011P16Rik		Slc25a33		Lgals12
Rfx1	Rab39	BC002059		Slc25a41		Lgals3
Rgl2	Rab4b	BC003266		Slc35f5		Lgals3bp
Rgs2	Rab5c	BC003993		Slc7a7		Lhx6
Ralbp1	Rab6a	BC004004		Slco1a5		Lims2
Rnps1	Rab8a	BC004044		Slf1		Lingo1
Rock2	Racgap1	BC005471		Slitrk2		Llgl2
Rpia	Rad23a	BC005537		Slitrk3		Lmo7
Rpl18	Rad23b	BC008155		Slitrk4		Lmod1
Rpl28	Rad50	BC008163		Slmo1		Lmx1a
Rpl37a	Rad51ap1	BC010787		Smagp		Lnx2
Rpo1-1	Rad51c	BC011426		Smarca1		Lonrf1
Polr2a	Rad54b	BC013491		Smco4		Lonrf3
Polr2c	Rad9b	BC017643		Smim11		Lpp
Rps15	Raf1	BC020002		Smim15		Lppr3
Rps17	Ranbp1	BC020077		Smim3		Lrch1
Rps5	Ranbp3	BC021438		Smim7		Lrig1
Rps6ka1	Rasl2-9	BC022224		Snca		Lrp2
Rras	Rbbp4	BC022593		Snhg1		Lrp4
Rrm1	Rbbp5	BC022623		Snhg18		Lrpap1
Rrm2	Rbfox2	BC024479		Snhg4		Lrrc29
S100a13	Rbm15	BC025462		Snhg6		Lrrc32
Sap18	Rbm19	BC027061		Snhg8		Lrrc73
Scd1	Rbm6	BC027231		Snora16a		Lrrc75a
Scg3	Rbx1	BC027344		Snora2b		Lrrc8d
Clec11a	Rcbtb1	BC028440		Snora3		Lrrn2
Stmn3	Rdh13	BC028528		Snora33		Lrrn4
Sfrp2	Recql	BC030440		Snora52		Lrtm2
Glg1	Rel	BC030477		Snora61		Ltbp1
Sfrs5	Rell1	BC031441		Snora74a		Ltbp2
Scg5	Relt	BC031781		Snord72		Ltk
Sgpl1	Rest	BC037393		Snrnp25		Ly6g6e
Sorbs1	Rev1	BC038479		Snrnp27		Ly6k
Shmt1	Rev3l	BC038925		Soat1		Lzts3
Siah1b	Rfc1	BC040758		Sost		M1ap
Siah2	Rfc2	BC046331		Sox11		Maats1
St6galnac2	Rfc3	BC048355		Sox17		Macc1
St8sia4	Rfc4	BC048403		Sox18		Macf1
Stil	Rfc5	BC048562		Sox4		Macrod1
Sfrs10	Rfx2	BC048644		Sp5		Magea4
Cox7a2l	Rgs9	BC049715		Spata45		Magea5
Six1	Rhno1	BC049807		Spats2l		Magea6
Slbp	Ribc1	BC050196		Spc24		Magea8
Slc12a2	Ribc2	BC050210		Spcs3		Magee1
Slc12a4	Rif1	BC051142		Speg		Magi3
Slc16a1	Rilpl2	BC051227		Sprn		Mall
Slc1a1	Rmi2	BC052328		Spryd7		Man2a1
Slc1a5	Rmnd1	BC052883		Sptssa		Man2b2
Slc2a4	Rnaseh2b	BC053749		Srp19		Map4
Slc4a2	Rnf167	BC055324		Srsf7		Mapk15
Smarcc1	Rnf168	BC056474		Srxn1		Mapre3
Ighmbp2	Rnf19b	BC056923		Ssb		2018-03-01
Smpd2	Rnf2	BC057022		Ssbp1		Marveld1
Sms	Rnf219	BC057893		Ssbp2		Mat1a
Snap23	Rnf5	BC060267		Ssr3		Matn1
Snn	Rnft1	BC061039		St6gal2		Mavs
Snrp70	Rnps1	BC062115		Stag2		Mbd5
Snrpb	Rock1	BC063749		Stap2		Mbd6
Snrpb	Rpa1	BC067068		Stard3nl		Mbl2
Snrpd1	Rpa2	BC068281		Stbd1		Mbnl3
Snrpe	Rpa3	BC088983		Stk26		Mcm3ap
Sos1	Rpia	BC089491		Stx3		Mdga1
Sox1	Rpl11	BC107230		Stxbp6		Me3
Sp4	Rpl3	BC107364		Sub1		Med12l
Serpini1	Rpl35a	Bad		Sulf1		Med13
Serpinb6a	Rpl36-ps3	Bag1		Supt4a		Med13l
Spnb2	Rpl7	Bag2		Sv2c		Megf11
Strbp	Rprd1b	Bag3		Swi5		Megf8
Sephs2	Rps11	Bag4		Sycp3		Meis2
Srprb	Rps2	Bag5		Syt5		Met
Ss18	Rps20	Bai3		Tagln		Metrnl
Zfp143	Rps3a1	Bambi		Tal1		Mfap5
Stag1	Rps6kb1	Banf1		Tank		Mfn1
Stat1	Rps7	Banp		Tapbpl		Mfn2
Stim1	Rpusd1	Barx2		Tatdn1		Mfsd2b
Slk	Rqcd1	Bat1a		Tbc1d10c		Mfsd4
Stxbp1	Rrbp1	Bat2		Tbca		Mfsd6
Supt4h1	Rrm1	Bat3		Tcaf2		Mfsd7c
Surf6	Rrm2	Bat4		Tceal1		Mgl2
Syngr2	Rrs1	Bat5		Tceanc		Mgll
Taf6	Rsrc2	Bax		Tcp11x2		Mib2
Tal2	Rtfdc1	Bbs2		Tcte2		Mical3
Tarbp2	Rtn4	Bbs5		Tctex1d2		Mink1
Slc6a6	Sac3d1	Bcam		Tdp2		Mir196a-1
Tbx2	Safb	Bcar1		Tefm		Mirt1
Tbxa2r	Safb2	Bcar3		Tekt2		Mitf
Tcf15	Sars2	Bcas3		Tes		Mkl1
Tcf3	Sass6	Bcat1		Tfam		Mkl2
Tcfap2c	Sbf1	Bcdin3		Tgfb2		Mlana
Vps72	Sbk1	Bckdha		Tgtp1		Mmp15
Acat2	Scaf1	Bckdk		Thap2		Mmp19
Dynlt1	Scaf8	Bcl10		Thbs4		Mmp28
Terf1	Scamp3	Bcl2l1		Thg1l		Mmrn2
Tert	Scrn3	Bcl2l10		Thnsl1		Mob3b
Tfdp1	Sde2	Bcl2l11		Thoc7		Mob3c
Tgfb3	Sdf2l1	Bcl6b		Thsd7a		Mocos
Tgif	Sec16a	Bcl7b		Tia1		Morc4
Ift88	Sec62	Bcl7c		Ticam2		Mov10
Tial1	Seh1l	Bdnf		Tie1		Mpped1
Tk1	Selrc1	Bfar		Timm10		Mpped2
Tkt	Sept2	Bhlhb3		Timm21		Mrc1
Ran	Serbp1	Bicd2		Timm8a1		Mroh1
Tlx2	Setd5	Bin3		Tll1		Mroh7
Tnnc2	Sf3b3	Birc2		Tm2d1		Mrvi1
Tnfaip1	Sfi1	Birc6		Tm4sf1		Ms4a10
Tnfsf9	Sfr1	Bivm		Tm6sf1		Msln
Top1	Sgol1	Bloc1s1		Tma16		Mslnl
Top3a	Sh3bp4	Blvra		Tma7		Mst1
Tpd52l1	Sh3d21	Blzf1		Tmed2		Msx2
Tpi1	Shcbp1	Bmi1		Tmem100		Mtcl1
Tpp2	Shcbp1l	Bmp4		Tmem107		Mtmr12
Traf2	Shmt1	Bmpr2		Tmem151a		Mtr
Traf4	Shroom3	Bmyc		Tmem154		Mtus2
Tpt1	Sin3a	Bnip1		Tmem165		Muc13
Ctr9	Siva1	Bok		Tmem173		Muc19
Rpl13a	Six5	Bola1		Tmem183a		Murc
Psmd3	Ska2	Bola2		Tmem199		Mxd1
Ttf1	Skp2	Boll		Tmem200a		Mxd4
Ttk	Slain1	Bpgm		Tmem208		Mybpc1
Tuba4	Slbp	Bpnt1		Tmem219		Mycbp2
Tuba6	Slc16a6	Brcc3		Tmem220		Mycbpap
Ube2l3	Slc1a5	Brd2		Tmem242		Myh11
Ube1x	Slc22a5	Brd3		Tmem256		Myh13
Sumo1	Slc25a11	Bre		Tmem29		Myh3
Ulk1	Slc25a25	Bri3bp		Tmem33		Myh6
Umps	Slc25a27	Brms1		Tmem54		Myh7
Upk2	Slc25a32	Brms1l		Tmem74		Myh7b
Urod	Slc25a40	Brp16		Tmem98		Mylk
Utf1	Slc29a1	Brp44		Tmsb4x		Myo18a
Utx	Slc29a2	Brpf1		Tnc		Myo18b
Vamp1	Slc2a4	Brsk1		Tnfaip6		Myo1a
Vamp3	Slc31a1	Brunol6		Tnfsf11		Myo1d
Vav2	Slc31a2	Brwd1		Tomm5		Myo1e
Vhlh	Slc35b2	Bscl2		Tomm6os		Myo5b
Slc32a1	Slc35e1	Bsdc1		Tor3a		Myo5c
Vil2	Slc35g1	Bsn		Tox3		Myo6
Nrsn1	Slc38a10	Bst1		Tpm1		Myo7a
Was	Slc39a3	Bst2		Tpm4		Myof
Wee1	Slc3a2	Btbd1		Trdmt1		Myom1
Wnt11	Slc7a2	Btbd12		Trh		Myom2
Wnt6	Slc9a5	Btbd14b		Tril		Myom3
Wnt7a	Slfn8	Btbd3		Trim12c		Myot
Atrx	Slfn9	Btbd4		Trim13		Mypn
Xpc	Slmo2	Btd		Trim56		Naaladl1
Xrcc1	Smad4	Btg1		Trim61		Nab1
Xrcc5	Smarca2	Btrc		Triqk		Nab2
Yes1	Smarcd1	Bub1b		Trmt10a		Nacad
Ywhae	Smarcd2	Bub3		Trmt10c		Nacc2
Yy1	Smc1a	Bud13		Trmt11		Nags
Trim25	Smc1b	Bud31		Trmt5		Nat1
Zfp161	Smc3	Bxdc2		Trmt61a		Natd1
Zscan2	Smc4	Bxdc5		Trmt61b		Nav1
Zfp46	Smc6	Bysl		Tsacc		Ncf2
Zfp62	Smek1	Bzw2		Tsc22d3		Nckap1l
Zfp64	Smg6	C030006K11Rik		Tspan12		Nckap5
Zfpm1	Smg9	C030039L03Rik		Tspan6		Nckipsd
Zhx1	Smpd4	C030048B08Rik		Tspan7		Ncmap
Zic3	Smug1	C130021I20Rik		Tspo		Ncoa1
Zik1	Smyd4	C130022K22Rik		Ttbk1		Ncoa3
Slc30a1	Snrpd2	C130032J12Rik		Ttc21b		Ncoa6
Map3k12	Snx16	C130034I18Rik		Ttc33		Ndrg4
Abcg1	Snx27	C130040N14Rik		Tuba1a		Neb
Abl1	Snx5	C130052G03Rik		Tusc3		Nedd4l
Actg1	Socs4	C130074G19Rik		Tvp23b		Nefh
Adam15	Sod1	C230081A13Rik		Tyw5		Nefm
Adcy9	Son	C230096C10Rik		Uba3		Nell2
Adm	Sorbs1	C330001K17Rik		Ube2b		Neurog3
Parp2	Sowahb	C330011M18Rik		Ube2d3		Nfam1
Adsl	Sox10	C330016O10Rik		Ube2e1		Nfatc2
Agtrap	Sp4	C330021A05Rik		Ubl4a		Nfix
Alcam	Spats2	C330027C09Rik		Ublcp1		Ngef
Amd1	Spc25	C330043M08Rik		Ubxn2b		Nhsl2
Ampd3	Spdya	C430004E15Rik		Ufc1		Ninj2
Ankfy1	Spen	C430048L16Rik		Ugt8a		Nipal2
Anxa7	Spg21	C730034F03Rik		Uimc1		Nipal3
Aox1	Sphk2	C76566		Upk1b		Nipal4
Ap3b1	Spop	C79407		Upk3bl		Nkain1
Ap3s2	Spred2	C80008		Uqcc1		Nln
Apaf1	Spsb1	C920005C14Rik		Uqcc2		Nlrp4a
Apbb2	Spsb3	Cab39l		Usp25		Nlrp4c
Apex1	Srm	Cabc1		Usp44		Nlrp4f
Birc5	Srpk1	Cabp1		Uxt		Nlrp5-ps
Apoa1	Srpr	Cacna1a		Vamp7		Nlrx1
Apoe	Srr	Cacng4		Vcpkmt		Nod1
Nr2f2	Srrm1	Cad		Vimp		Nol4l
Araf	Srsf1	Calb1		Vmp1		Nol6
Rnd2	Srsf10	Calb2		Vrtn		Nos1
Arnt	Srsf2	Calca		Vwc2		Nos2
Art1	Srsf3	Calcb		Wdr17		Notch4
Arsb	Srsf4	Calcr		Wdr43		Nova2
Arsa	Ss18	Calm1		Wdr61		Noxred1
Atf2	Ssrp1	Calm3		Wdr86		Npnt
Atf4	Stag1	Calr		Wls		Nptx1
Neurog2	Stat1	Calr3		Wnk4		Nr3c2
Atox1	Stil	Camk1d		Wnt3		Nr4a2
Atp1b1	Stk35	Camk4		Wnt5a		Nr6a1
Atp5f1	Stk38l	Camkk1		Wnt8a		Nrg2
Atp10a	Stmn1	Caml		Wt1os		Nrk
Axin1	Stt3b	Cand2		Yae1d1		Nrp1
B2m	Sumo1	Cant1		Yaf2		Nsf
Bag1	Sun1	Canx		Ykt6		Nt5dc3
Bckdk	Supt3	Capn7		Yod1		Ntrk1
Bcl10	Suv39h2	Capns1		Ypel1		Ntrk2
Bcl2l1	Suv420h2	Capza1		Yrdc		Nup214
Bcl7b	Suz12	Car14		Zadh2		Nup62cl
Bcl7c	Syce2	Car3		Zbp1		Nwd1
Bnip3l	Syncrip	Car5a		Zbtb1		Oacyl
Bst1	Syngr4	Car9		Zbtb14		Oas2
Brca1	Tada1	Carkl		Zc2hc1a		Obox6
Brca2	Taf6	Casc1		Zc4h2		Obscn
Klf5	Taok2	Casp7		Zcchc9		Ocrl
Btrc	Tap1	Casp9		Zcrb1		Oit1
Bub1	Tarbp2	Cbara1		Zeb2		Olfml1
Bub1b	Tatdn3	Cbll1		Zfand1		Olfr376
Bub3	Tbc1d10a	Cbln4		Zfhx4		Olr1
Cacybp	Tbc1d10b	Cbr3		Zfp105		Ophn1
Pdia4	Tbc1d15	Cbs		Zfp119b		Oplah
Calb1	Tbl2	Cbx1		Zfp160		Os9
Calm1	Tc2n	Cbx2		Zfp2		Osbp2
Aspm	Tcea1	Cbx7		Zfp266		Osbpl10
Camk4	Tcf19	Cc2d1b		Zfp277		Osbpl3
Capns1	Tcf3	Ccar1		Zfp280c		Osbpl6
Capn7	Tcp1	Ccbe1		Zfp287		Osbpl7
Capza1	Tdh	Ccbl2		Zfp322a		P2rx2
Cflar	Tecr	Ccdc101		Zfp358		P2rx4
Casp3	Tex14	Ccdc103		Zfp37		P2rx5
Runx1	Tex2	Ccdc104		Zfp382		P2ry2
Ccna2	Tex30	Ccdc115		Zfp422		P2ry6
Ccne2	Tex9	Ccdc117		Zfp472		P3h1
Ccnt1	Tfap4	Ccdc124		Zfp51		P4ha2
Ccrn4l	Tfb1m	Ccdc126		Zfp521		P4ha3
Cct3	Tfg	Ccdc127		Zfp54		Pabpc6
Cct4	Tfrc	Ccdc130		Zfp606		Pacsin1
Cct6a	Thap8	Ccdc132		Zfp608		Padi2
Cct8	Thoc6	Ccdc18		Zfp629		Padi4
Cd151	Thsd1	Ccdc21		Zfp639		Padi6
Cd24a	Tial1	Ccdc25		Zfp715		Pafah2
Cd80	Ticrr	Ccdc28a		Zfp719		Pag1
Sept7	Tigd3	Ccdc32		Zfp72		Palld
Cdc25c	Timeless	Ccdc43		Zfp759		Palm3
Cdc45l	Timm50	Ccdc44		Zfp763		Papl
Cdc7	Tipin	Ccdc45		Zfp764		Papss2
Cdh1	Tiprl	Ccdc49		Zfp770		Paqr9
Cdk4	Tk1	Ccdc5		Zfp781		Parm1
Cdk5r1	Tmco1	Ccdc52		Zfp811		Parp4
Cdk6	Tmed3	Ccdc56		Zfp825		Parvb
Cdkn1b	Tmem143	Ccdc57		Zfp85		Pbld2
Cdkn1c	Tmem158	Ccdc59		Zfp867		Pcdh19
Cdkn2a	Tmem170	Ccdc66		Zfp930		Pclo
Cdkn2d	Tmem194	Ccdc71		Zfp931		Pcmtd1
Ift81	Tmem194b	Ccdc85b		Zfp932		Pcnx
Cdx1	Tmem201	Ccdc86		Zfp934		Pcsk6
Cebpg	Tmem209	Ccdc87		Zfp943		Pde10a
Celsr1	Tmem258	Ccdc91		Zfp945		Pdgfra
Cga	Tmem39b	Ccdc94		Zfp946		Pdk2
Chrd	Tmem63b	Ccdc95		Zkscan3		Pdxdc1
Clcn2	Tmpo	Ccdc96		Zranb2		Pdzd2
Cldn3	Tmtc3	Ccdc98				Pecam1
Cldn4	Tmtc4	Ccl21c				Penk
Clk1	Tmub1	Ccl27				Pex16
Cxcr4	Tmub2	Ccl9				Pex26
Ccr9	Tnpo1	Ccnb1				Pex6
Cnih	Toe1	Ccnb2				Pgbd5
Col18a1	Tomm7	Ccnd1				Pgm2
Coq7	Tonsl	Ccnf				Pgm5
Cox5b	Top2a	Ccng2				Phactr1
Cox7a2	Topbp1	Ccnh				Phactr2
Cplx2	Tor1aip1	Ccni				Phf11a
Cpt1b	Tor1aip2	Ccnl1				Phka1
Igf2bp1	Tpd52l2	Ccnt1				Phldb3
Bcar1	Tpk1	Ccpg1				Phlpp2
Cry2	Tppp3	Ccr9				Phyhip
Cryab	Tpr	Ccrk				Pi4ka
Csnk2b	Tpst2	Ccrn4l				Pik3c2b
Ctbp2	Tra2a	Ccs				Pik3r1
Pcyt1a	Tra2b	Cct3				Pik3r4
Ctsd	Traf2	Cct4				Pik3r5
Ctsl	Tram1	Cct5				Pik3r6
Ctsw	Tram2	Cct6a				Pink1
Cutl1	Trappc1	Cct7				Pip4k2a
Cx3cr1	Trappc8	Cct8				Piwil1
Cyct	Trim27	Cd151				Piwil2
Cyp1b1	Trim33	Cd164				Pkd1l2
Cyp46a1	Trim37	Cd209d				Pkd2l1
Dag1	Trim59	Cd24a				Pkhd1
Dbt	Triobp	Cd274				Pla1a
Dgat1	Trip13	Cd37				Pla2g4e
Dhfr	Trmt2a	Cd46				Pla2g4f
Dlx1	Trove2	Cd80				Plac1
Dlx2	Trp53	Cd81				Plagl1
Dmc1	Trp53bp2	Cd82				Platr5
Dnase2a	Tsc22d1	Cd99l2				Plb1
Dync1i2	Tsen15	Cdc14b				Plcd4
Dnm1	Tsga10	Cdc20				Plce1
Dnmt1	Tssc4	Cdc25b				Plcg2
Dok2	Ttbk2	Cdc25c				Pld1
Dpm1	Ttc19	Cdc26				Plec
Dpm2	Ttc32	Cdc2a				Plekha6
Dpp4	Ttf2	Cdc2l1				Plekhg1
E2f3	Tti1	Cdc2l6				Plekhh1
Ebf2	Ttk	Cdc34				Plekhm1
Opn3	Ttll5	Cdc37				Plekhm2
Edg3	Tuba1b	Cdc42ep4				Plekhm3
Eef1a1	Tubb5	Cdc42se2				Plet1
Efna1	Tubd1	Cdc45l				Plxna1
Efnb2	Tubgcp2	Cdc5l				Plxnd1
Egr2	Txlna	Cdc73				Pmepa1
Eif2ak3	Txn2	Cdc91l1				Pnck
Eif2b4	Txndc12	Cdca1				Podn
Eif3s10	Txnl1	Cdca7l				Podxl2
Emp3	Tyw1	Cdca8				Polr1a
Epha7	U2af1	Cdh1				Popdc3
Ephb4	U2surp	Cdipt				Pou6f1
Ephx1	Uap1	Cdk10				Ppap2b
Epn2	Uba2	Cdk2				Ppap2c
Epor	Ubap2	Cdk2ap2				Pparg
Nr2f1	Ube2e2	Cdk4				Ppargc1b
Khdrbs3	Ube2e3	Cdk5				Ppef1
Eya3	Ube2t	Cdk5r1				Ppl
Fadd	Ube2v1	Cdk5rap1				Ppp1r13b
Fusip1	Ube3a	Cdk5rap2				Ppp1r14d
Fcgr3	Ube3c	Cdk5rap3				Ppp1r16b
Fdft1	Ubqln4	Cdk6				Ppp1r3f
Fem1a	Ubr7	Cdk9				Ppp1r9b
Fgf12	Ubxn8	Cdkal1				Ppp2r3a
Fgf4	Uchl5	Cdkl2				Ppp3ca
Fh1	Uck2	Cdkn1a				Pramef12
Fhl1	Ucn	Cdkn1b				Pramef17
Fkbp5	Uhrf1	Cdkn2a				Pramef25
Fkbp8	Uhrf2	Cdkn2c				Pramef8
Fmn1	Umps	Cdkn2d				Pramel6
Fn1	Unk	Cdr2				Pramel7
Fos	Uri1	Cdv3				Prdm14
Fosl1	Usp1	Cdx1				Prdm16
Fpgs	Usp20	Cdx4				Prep
Fth1	Usp32	Ceacam1				Prex2
Ftl1	Usp40	Cebpz				Prickle2
Fts	Usp43	Ceecam1				Prkar1b
Fut9	Usp45	Celsr1				Prkca
Xrcc6	Usp5	Celsr2				Prkcg
Gabpb1	Usp53	Celsr3				Prkch
Galr2	Utp14b	Cenpa				Prkx
Gart	Utp3	Cenpc1				Prom2
Rabac1	Uvssa	Cenpe				Proser2
Gbx2	Vamp3	Cenph				Prr12
Gpd2	Vamp4	Cenpi				Prr13
Gdnf	Vars	Cenpj				Prr14
Gfra1	Vkorc1l1	Cenpm				Prr23a1
Ggta1	Vprbp	Cenpo				Prr23a3
Gclc	Vps13a	Cenpq				Prr5
Gli1	Vps29	Cenpt				Prrc2b
Gm2a	Wasl	Centb1				Prss16
Gna11	Wbp2nl	Centb2				Prss22
Gna12	Wbp5	Centb5				Prss32
Gnas	Wdhd1	Centd2				Prss35
Gnas	Wdr20a	Centg3				Prss38
Gnaz	Wdr4	Cep135				Prss50
Gnb2	Wdr45b	Cep27				Prss53
Gng3	Wdr48	Cep68				Psd4
Gng5	Wdr6	Cep78				Psors1c2
Gng7	Wdr62	Cetn2				Pter
Gnpat	Wdr67	Cetn3				Ptges
Got1	Wdr77	Cfdp1				Ptgfrn
Got2	Wdyhv1	Cfi				Ptk2b
Gp1bb	Wee1	Cfl1				Ptpn20
Emb	Whsc1	Cflar				Ptpn22
Gpaa1	Wnk1	Cga				Ptpn7
Edg5	Wrap53	Chac1				Ptpre
Edg2	Wwox	Chaf1b				Ptprj
Gsr	Wwp1	Chchd1				Ptprm
Grb7	Xkr7	Chchd4				Ptprv
Grik2	Xpo1	Chchd8				Pxt1
Gsc	Xpo5	Chd1l				Pzp
Gsg2	Xrcc3	Chd9				Qpct
Gstm1	Xrcc5	Chga				Qsox1
Gstm3	Xrcc6	Chka				R3hdm2
Gstt2	Xylb	Chkb				Rab11fip5
Gstz1	Ybx2	Chml				Rab20
Gtf2i	Ythdc1	Chmp2a				Rab3b
Magi1	Ythdf3	Chmp2b				Rab43
Gusb	Ywhae	Chmp5				Rab44
H13	Ywhaq	Chmp7				Rabgap1l
H2-DMb1	Zbtb12	Chordc1				Rac2
H2-DMb2	Zbtb45	Chpt1				Ralgds
H2-Q7	Zbtb5	Chrac1				Rap1gap2
H2-T23	Zbtb8os	Chrd				Rapgef3
Hap1	Zbtbd6	Chrm5				Rapgefl1
Hck	Zc3h12a	Chrna7				Rasal1
Hcrt	Zc3h14	Chst10				Rasgef1a
Hdac5	Zc3h18	Chst2				Rasgef1c
Hexa	Zc3h8	Cic				Rasgrf2
Hexb	Zcchc3	Cirbp				Rasgrp3
Hey1	Zcwpw1	Cirh1a				Rasgrp4
Foxd3	Zdhhc24	Cit				Rasl10a
Foxf1a	Zdhhc3	Cited2				Rassf4
Hipk3	Zfand4	Cited4				Rbm47
Hira	Zfp142	Ckap1				Rbms2
H2afx	Zfp180	Ckap2				Rbp4
Hmgb1	Zfp28	Ckap2l				Rc3h1
Hmg20b	Zfp280d	Ckap4				Rcor2
Hnrpa1	Zfp341	Cklf				Rcsd1
Hnrpab	Zfp367	Cks1b				Rec114
Hoxa5	Zfp36l2	Cks2				Rec8
Hoxa6	Zfp395	Clca2				Reep1
Hoxa7	Zfp438	Clcn2				Rell2
Hoxb4	Zfp451	Clcn3				Reln
Hoxb7	Zfp511	Cldn15				Ret
Hoxc12	Zfp512	Cldn3				Rftn1
Hrc	Zfp574	Cldn4				Rgcc
Hsd17b1	Zfp64	Cldn6				Rgl1
Hsd17b7	Zfp688	Clec11a				Rhbdf2
Hspd1	Zfp706	Clic1				Rhcg
Hspa1b	Zfp712	Clk1				Rhobtb1
Hspa1a	Zfp760	Clk3				Rhox1
Hsp90aa1	Zfp784	Clm3				Rhox10
Hspa9a	Zfp81	Cln6				Rhox12
Htr5b	Zfp868	Clns1a				Rhox13
Elavl1	Zfp871	Clpp				Rhox2a
Elavl3	Zfp948	Cluap1				Rhox2b
Hyal2	Zfpl1	Clybl				Rhox5
Id1	Zfyve1	Cmpk				Rhox6
Id2	Zfyve21	Cmtm1				Rhox9
Idh1	Zkscan2	Cmtm3				Rimbp3
Ier2	Zmym6	Cmtm8				Rimklb
Ier5	Zmynd19	Cnbp				Rinl
Ifnar1	Zranb1	Cnga4				Rmdn2
Ifnar2	Zscan22	Cnih				Rnf128
Ifngr1	Zswim7	Cnih3				Rnf152
Igf2r	Zwint	Cnih4				Rnf216
Igfbp4	Zyg11b	Cnn2				Rnf225
Igfbp5	mt-Atp6	Cnn3				Rreb1
Ikbkb	mt-Atp8	Cnnm2				Rsad2
Il6ra	mt-Co3	Cnot3				Rsu1
Il6st		Cnot4				Rtkn
Ilf3		Cnot8				Rufy4
Inppl1		Cntd1				Rundc3a
Invs		Cntn2				Runx1t1
Irs1		Cntnap1				Rusc2
Irx1		Coasy				Rxra
Itgb1		Cog1				Ryr2
Itpr1		Cog2				Ryr3
Jub		Cog3				S100a11
Jun		Col13a1				Saa3
Jund1		Col18a1				Samd7
Jup		Col4a3bp				Samd8
Kcnab2		Commd1				Sapcd1
Kcnab3		Commd10				Sarm1
Kcnh1		Commd3				Saxo1
Kcnh3		Cops3				Sbsn
Khsrp		Cops4				Scara5
Kif11		Cops5				Scarf1
Kif13a		Cops6				Scml2
Kif15		Cops7b				Scn1b
Kifc3		Copz2				Scn4a
Fabp5		Coq10b				Scn5a
Klf1		Coq2				Sct
Klf9		Coq4				Scube3
Mafb		Coq5				Sdc3
Aff3		Coq6				Sdcbp2
Large		Coq7				Sdk2
Lcp2		Coro2a				Sec1
Ldha		Coro6				Sec14l3
Lgtn		Cotl1				Sec16b
Lhx8		Cox11				Sema4f
Lig1		Cox18				Sema4g
Limk2		Cox5b				Sema6b
Lipe		Cox6b2				Sema7a
Lipg		Cox7a2				Sept1
Lmnb2		Cox7a2l				Sept4
Lmx1b		Cox7b				Serinc2
Phyh		Cox7c				Serpina3m
Tmed1		Cox8a				Serpinb1a
Mad1l1		Cox8b				Serpinb5
Mafg		Cpd				Serpinb6b
Magoh		Cpeb4				Serpinb6c
Man2b1		Cplx1				Serpinb9b
Matn3		Cplx2				Serpinb9d
Matr3		Cpne1				Serpinb9e
Maz		Cpox				Serpinb9f
Mbd4		Cpsf2				Serpinb9g
Cd46		Cpsf4				Serpinc1
Mdk		Cpt1a				Serpine1
Mdm1		Cpt1b				Sesn1
Mdm2		Cpt1c				Setd1b
Meis1		Crabp1				Sfrp5
Minpp1		Crat				Sgsm3
Mllt10		Crb3				Sh2d4b
Marcksl1		Crcp				Sh2d5
Ndst2		Creb1				Sh3bp1
Mnt		Creb3				Sh3d19
Msc		Creb3l3				Sh3rf2
Cited2		Crebbp				Sh3tc1
Msh3		Crebl1				Sh3tc2
Msh6		Crebl2				Shisa7
Mapt		Creld2				Shpk
Mxi1		Crh				Shroom1
Myc		Cript				Shroom4
Myd88		Crk				Shtn1
Myl4		Crkl				Sik1
Myo1b		Crkrs				Sipa1l3
Myo5a		Crlf3				Sirpa
Ncam1		Crls1				Skida1
Nck2		Crlz1				Slamf9
Ncl		Crmp1				Slc13a5
Ndrg1		Crocc				Slc16a5
Ndufs6		Crsp3				Slc16a9
Nedd4		Crsp9				Slc18b1
Sept2		Crtc1				Slc25a20
Nek2		Crtc2				Slc26a9
Neu1		Cry1				Slc27a4
Neurod1		Cry2				Slc28a3
Neurog1		Cryab				Slc29a3
Nf2		Cryzl1				Slc29a4
Nfatc2ip		Csde1				Slc2a7
Nfatc3		Cse1l				Slc38a7
Nfe2l2		Csnk1g1				Slc38a8
Nfkbil1		Csnk1g2				Slc41a2
Nfs1		Csnk1g3				Slc41a3
Nfya		Csnk2a1				Slc45a3
Nfyb		Csnk2b				Slc45a4
Nid1		Cspg5				Slc46a1
Nktr		Csrp2bp				Slc47a2
Nkx2-2		Cstf1				Slc4a11
Nkx3-1		Cstf2				Slc4a4
Mrpl40		Cstf3				Slc51a
Nnp1		Ctbp2				Slc52a2
Notch2		Ctdp1				Slc52a3
Uhrf1		Ctdsp2				Slc5a1
Nppc		Ctf1				Slc5a4a
Nrp2		Ctnna3				Slc5a4b
Nsdhl		Ctnnbl1				Slc6a1
Nudc		Ctns				Slc6a13
Ogdh		Ctps				Slc6a2
Ogg1		Ctr9				Slc6a8
Oprs1		Ctsd				Slc7a8
Orc1l		Ctsl				Slc8a2
Rpsa		Ctsw				Slfn4
P4hb		Cttn				Slmap
Prdx1		Cuedc2				Smad3
Pax8		Cul1				Smad9
Pcdh10		Cul4a				Smg7
Pcna		Cul5				Smim14
Pctk1		Cuta				Smtnl1
Pdcd6		Cutl1				Smtnl2
Pdcd11		Cx3cr1				Smurf1
Pdgfb		Cxcl10				Smyd1
Per2		Cxcl16				Snap91
Pex11b		Cxcr4				Sncaip
Pfn1		Cxxc1				Snhg11
Abcb1b		Cyb5d2				Snrnp200
Pip5k3		Cyb5r1				Snx25
Pkm2		Cybasc3				Snx29
Prkce		Cyct				Sobp
Pld3		Cyp26a1				Sorcs2
Pa2g4		Cyp27a1				Sord
Plk1		Cyp4v3				Sorl1
Plk1		D030011O10Rik				Sox8
Pltp		D030013I16Rik				Sp110
Pold1		D030056L22Rik				Sp140
Pole		D10Ertd322e				Spag16
Pole2		D10Jhu81e				Spata20
Pou2f1		D10Wsu52e				Spata31d1a
Pou2f3		D11Bwg0434e				Spata31d1b
Pou4f1		D11Ertd18e				Spesp1
Ppib		D11Ertd497e				Spg20
Ppm1b		D11Ertd636e				Spic
Prkdc		D12Ertd551e				Spink10
Mapk11		D130007C19Rik				Spint1
Eif2ak2		D130029J02Rik				Spint5
Pros1		D130054N24Rik				Spns2
St14		D13Wsu177e				Spns3
Psap		D14Ertd436e				Spock1
Psma3		D14Ertd449e				Src
Psmb1		D14Ertd500e				Srgap2
Psme2		D14Ertd581e				Srgap3
Psme2b-ps		D14Ertd668e				Ssc4d
Psme3		D15Mgi27				Ssc5d
Ptcra		D15Wsu75e				Ssh2
Ptp4a1		D17Ertd441e				St8sia5
Ptpn1		D17H6S53E				Stab2
Ptpn18		D17Wsu104e				Stard8
Ptpn3		D19Ertd386e				Stat5a
Ptpru		D19Ertd721e				Stk33
Rad1		D19Ertd737e				Stom
Rad17		D19Wsu162e				Stox1
Rad51		D1Bwg0212e				Stox2
Rad52		D1Ertd161e				Stra6
Rad9		D230025D16Rik				Stra8
Ranbp1		D230037D09Rik				Stradb
Ranbp2		D2Ertd435e				Strip1
Rangap1		D2Ertd750e				Strip2
Rasgrp2		D2Wsu81e				Stx2
Rarb		D330017J20Rik				Stxbp5l
Rasgrp1		D3Ucla1				Sun2
Rbl1		D430014M15				Suox
Rbm6		D430033A06Rik				Supt6
Rbmx		D4Ertd196e				Susd3
Rbp1		D4Ertd429e				Sycp1
Recc1		D530005L17Rik				Sycp2
Dpf2		D530033C11Rik				Syde2
Rev3l		D5Ertd585e				Syn1
Rfx3		D5Wsu178e				Syna
Rgs9		D630004A14Rik				Sync
Rln1		D6Wsu176e				Syne1
Rnaseh1		D730039F16Rik				Syne3
Rnf12		D730040F13Rik				Synj1
Rnf2		D830046C22Rik				Sytl3
Rnf4		D830050J10Rik				Tab3
Rnf7		D8Ertd738e				Tacc2
Rpa2		D930010J01Rik				Tacr3
Rpl10a		D930014E17Rik				Taf7l
Mrpl23		D930049A15Rik				Tanc2
Rpl7		Dact2				Taok3
Polr2j		Dag1				Tbc1d12
Rps12		Dak				Tbc1d2b
Rps18		Dalrd3				Tbc1d5
Rs1		Dand5				Tbc1d9b
Dhrs3		Dap				Tbx21
Rxrip110		Dapk3				Tbx3os2
Ncor1		Dars				Tceal5
S100a1		Dbi				Tcf24
Khdrbs1		Dbp				Tcf7l1
Sars		Dbt				Tchh
Ccl27		Dbx1				Tcl1
Ccl9		Dclre1a				Tcp11
Sdf4		Dclre1b				Tcstv1
Sec22b		Dcp1b				Tcstv3
Sema3e		Dcps				Tdpoz3
Sema6c		Dctd				Tdpoz4
Sfrs2		Dctn3				Tdrd7
Sgce		Dctn4				Tdrd9
Shc1		Dctn6				Tdrp
Shcbp1		Dcun1d5				Tead4
St8sia1		Ddhd1				Tenm4
Sin3a		Ddit3				Tep1
Sipa1		Ddit4l				Terc
Slc12a7		Ddost				Tesc
Slc7a5		Ddx1				Tex101
Snai2		Ddx17				Tex15
Smarcb1		Ddx19a				Tex19.1
Snai1		Ddx19b				Tex264
Eftud2		Ddx20				Tfap2a
Sod1		Ddx25				Tfcp2
Sox12		Ddx31				Tfcp2l1
Sox2		Ddx39				Tfeb
Spa17		Ddx42				Tfr2
Sp3		Ddx46				Tgfbr3
Sphk1		Ddx48				Tgm1
Sptlc2		Ddx50				Tgm2
Nhp2l1		Ddx54				Tgm3
Stc2		Ddx56				Them5
Stk11		Deaf1				Thnsl2
Plk4		Deb1				Tifab
Aurkb		Decr2				Timm8a2
Aurka		Dedd				Tinagl1
Strn		Dedd2				Tkfc
Stxbp2		Dennd1a				Tktl2
Stxbp3a		Dennd2a				Tle3
Stxbp4		Dennd4b				Tle6
Eif1		Depdc1a				Tlr2
Supt4h2		Depdc1b				Tm6sf2
Suv39h1		Depdc7				Tmc4
Sdc1		Derl3				Tmcc3
Syngr3		Dexi				Tmem104
Tacc3		Dffb				Tmem106a
Taldo1		Dgat1				Tmem108
Tcea1		Dgka				Tmem116
Tcea3		Dgkz				Tmem130
Skp1a		Dhcr24				Tmem132d
Tcf12		Dhcr7				Tmem150a
Tcfe2a		Dhdds				Tmem184b
Mlx		Dhps				Tmem191c
Tcof1		Dhrs13				Tmem198
Tdg		Dhrs3				Tmem229b
Tdgf1		Dhrs4				Tmem231
Prdx2		Dhrs7b				Tmem40
Thoc4		Dhx29				Tmem45a2
Cirh1a		Dhx30				Tmem45b
Tgfb1		Dhx34				Tmem56
Trim28		Dhx35				Tmem63c
Timeless		Dhx37				Tmem64
Timm17b		Dhx38				Tmem8
Timm44		Dhx40				Tmem81
Timp1		Dhx8				Tmem86b
Timp3		Diap1				Tmem92
Tle4		Dicer1				Tmppe
Tln1		Dido1				Tmprss11d
Tbpl1		Dio3				Tnfrsf11a
Tmpo		Dixdc1				Tnfrsf21
Tnfrsf1b		Dkk3				Tnfrsf8
Dedd		Dlc1				Tnik
Tom1		Dlg7				Tnip2
Top2a		Dlgap4				Tnni3
Hsp90b1		Dll1				Tnnt3
Traf5		Dll4				Tnrc18
Traip		Dlst				Tnrc6c
Tfrc		Dlx1				Tns1
Trp53		Dlx2				Tns4
Tshr		Dmbx1				Toporsl
Tsn		Dmn				Tpbg
Tuba2		Dmrt1				Tph1
Tubb5		Dmrtc2				Tph2
Tuft1		Dna2l				Tpo
Tulp3		Dnajb1				Tprn
Txn1		Dnajb11				Trak2
Ubb		Dnajb12				Trank1
Ube2i		Dnajb3				Trappc9
Ube1c		Dnajb4				Trerf1
Ube3a		Dnajb6				Trim16
Usp12		Dnajb9				Trim40
Uchl1		Dnajc14				Trim41
Ucp2		Dnajc16				Trim43a
Ufd1l		Dnajc17				Trim43b
Ung		Dnajc19				Trim44
Utrn		Dnajc4				Trim66
Vars2		Dnase2a				Trim7
Vbp1		Dner				Triml1
Vdac2		Dnm1				Trp53inp2
Vegfb		Dnmt3a				Trpa1
Vill		Doc2g				Trpm1
Vim		Dock1				Trpm2
Vipr1		Dohh				Trpm6
Vrk1		Dok2				Trpv2
Fmnl3		Dom3z				Trpv3
Baz1b		Dos				Trrap
Wfs1		Dpagt1				Tsix
Wnt10b		Dpf2				Tspan9
Dctn6		Dph1				Tspyl4
Ercc5		Dph5				Ttc25
Ybx1		Dpm1				Ttc28
Siae		Dpm2				Ttc30b
Ywhah		Dpm3				Ttc39c
Ywhaz		Dpp4				Ttll12
Zfp106		Dpp7				Ttll13
Zfp148		Dqx1				Ttll3
Sf1		Drbp1				Ttn
Zfp27		Drctnnb1a				Tuba3a
Zfp35		Drg2				Tuba3b
Zipro1		Dscam				Tuba8
Zfp39		Dscr2				Tubb2a
Zfp41		Dsg2				Tubb2b
Zfp90		Dstn				Tunar
Zfx		Dtnbp1				Txlnb
Adam23		Dtwd1				Txnrd3
Banf1		Dullard				Tyk2
Bpnt1		Dus3l				Uba1y
Car14		Dusp10				Ubash3a
Cdc6		Dusp12				Ubc
Cfdp1		Dusp16				Ube2dnl1
Dido1		Dusp23				Ube2h
Ets2		Dusp3				Ube2l6
Faim		Dusp4				Ube2o
Farslb		Dusp6				Ubr3
Fiz1		Dusp7				Ubr4
E430034L04Rik		Dusp8				Ubtfl1
Gadd45g		Dvl2				Ubxn10
Gpc6		Dym				Ubxn11
Grem1		Dync1i2				Ufsp1
Hax1		Dync2h1				Uggt1
Hcst		Dynlt1				Uhrf1bp1
Katna1		Dyrk3				Ulk4
Mapk7		Dzip1				Unc13b
Mta2		Dzip1l				Unc13d
Mbc2		E030041M21Rik				Unc5a
Dnajb6		E130006D01Rik				Unc5cl
Nr0b2		E130016E03Rik				Unc5d
Oas1b		E130103I17Rik				Unc79
Pcbp1		E130303B06Rik				Upf2
Dazap2		E130306D19Rik				Urb1
Psmc4		E130307M08Rik				Usp17la
Ptpn21		E130309F12Rik				Usp17lb
Rnf13		E130310K16Rik				Usp17lc
Mrps12		E230016K23Rik				Usp17ld
Scamp3		E2f1				Usp17le
Sgcb		E330009J07Rik				Usp48
Sgcd		E330016A19Rik				Usp9y
Spry1		E430025E21Rik				Vcp
Srp54		E430028B21Rik				Vdr
Srp54		E430034L04Rik				Vegfc
Mpdu1		EG330503				Veph1
Gpr175		EG545391				Vgll1
Whsc2		EG545893				Vgll3
Xrn2		EG623661				Vgll4
Ing1		Ebf2				Vil1
Ceacam1		Ebi3				Vmac
Decr2		Ebna1bp2				Vmn1r53
Fto		Ebp				Vnn1
Gnpda1		Ebpl				Vpreb1
Hsf4		Ece1				Vps13c
Map2k7		Ece2				Vps13d
Map3k1		Ech1				Vps53
Map3k2		Echdc2				Vsig10l
Map3k3		Echs1				Vstm5
Mapk1		Ect2				Vwce
Mapk14		Edc3				Vwf
Nubp1		Edem3				Wbscr17
Nubp2		Edg2				Wdfy4
Parg		Edg3				Wdr20rt
Plod3		Edg5				Wdr26
Psma1		Eef1a1				Wdr27
Psma1		Eef1b2				Wdr63
Psma4		Eef1d				Wdr81
Psma5		Eef1g				Wdr95
Psma6		Eef2				Wdtc1
Psma7		Eef2k				Wfdc15a
Psmb2		Eefsec				Wfikkn2
Poli		Efcbp1				Whamm
Rpl27a		Efemp2				Wipf2
Slc27a1		Efha1				Wnk2
Zfp146		Efhd2				Wnk3
Zfp260		Efna1				Wnt7b
Mmp23		Efnb2				Wscd2
Ncdn		Eftud2				Wwc2
Slc27a3		Egfr				Xist
Cops3		Egln1				Xk
Rcn2		Egln2				Xlr3c
Casp8ap2		Egr1				Xlr4a
Cops4		Egr2				Xlr4b
Cops6		Ehd3				Xlr4c
Acot1		Ehd4				Xlr5a
Exo1		Eid1				Xlr5b
Zfp346		Eid3				Xlr5c
Prdx5		Eif1ay				Xpnpep2
Racgap1		Eif2a				Xpr1
Slc9a3r1		Eif2ak1				Xrra1
Serinc3		Eif2ak3				Yipf2
Vat1		Eif2b4				Ypel2
Zw10		Eif2c3				Ywhag
Cul1		Eif2c4				Zan
Polk		Eif2s1				Zap70
Rps3		Eif2s2				Zbbx
Bcap31		Eif3s10				Zbtb10
Atp1b2		Eif3s12				Zbtb7b
Actn3		Eif3s3				Zc3h3
Anxa11		Eif3s5				Zfhx3
Atp6v0d1		Eif3s9				Zfp112
Bcl2l10		Eif4a2				Zfp296
Chka		Eif4e2				Zfp352
Cnbp		Eif4ebp1				Zfp36l3
Cpt1a		Eif4enif1				Zfp462
Crabp1		Eif4g2				Zfp467
Creb3		Eif4g3				Zfp612
Eif4a2		Eif5				Zfp783
Eif4g2		Eif5a				Zfp809
Epb4.1l4a		Eif5a2				Zfyve9
Frg1		Eif5b				Zhx3
Gdf7		Elavl1				Zim3
Gfpt2		Elavl2				Zkscan7
Gnb4		Elavl3				Zmiz1
Leprel2		Elf3				Zmym3
Grcc10		Elk4				Zp2
Cdca3		Elmod2				Zscan4b
Gstp1		Elof1				Zscan4c
Hist1h3f		Elovl5				Zscan4f
Hist2h2aa1		Elp3				Zswim5
Hist2h2aa1		Elp4				Zxdc
Hist1h3a		Emb				Zyg11a
Hmbs		Emd				Zzef1
Hmmr		Eme1
Hprt1		Emid2
Eif2ak1		Emilin1
Hspa1l		Emp2
Hsp110		Emp3
Ifrd1		Endod1
Il2rg		Endog
Ksr1		Endogl1
Cog1		Eno1
Psmb9		Eno3
Mbd1		Enpp3
Mbd3		Ensa
Msh5		Eny2
Mt1		Epb4.1
Mtx1		Epb4.1l4a
Muc1		Epb4.1l5
Naca		Epc1
Odf2		Epha7
Pax6		Ephb1
Phtf1		Ephb4
Pnp		Ephb6
Ppp1cc		Ephx1
Prph1		Epn2
Dusp1		Epor
Sf3a2		Eppb9
Sema3c		Eprs
Sema5b		Eras
Sfrs3		Erbb2ip
Sh3gl1		Erc1
Shox2		Ercc2
Sod2		Ercc5
Sp1		Ercc8
Spnb1		Ergic2
Surf1		Erh
Syn2		Ero1l
Tap1		Ero1lb
Tbp		Esm1
Tcf4		Espn
Tcp1		Esr2
Tec		Esrra
Tek		Etf1
Thbs3		Etfa
Klf10		Etfb
Usp5		Etfdh
Zfp30		Ets2
Cops5		Etv1
G3bp		Etv4
Eppb9		Etv5
Trappc3		Etv6
Eif2ak4		Evc2
Mga		Evx1
Rps11		Evx2
Dbf4		Ewsr1
Azi2		Exdl1
Chaf1a		Exoc2
Cars		Exoc6
Pdk4		Exod1
Nufip1		Exosc1
Tnfrsf12a		Exosc10
Nbn		Exosc3
X99384		Exosc5
Add3		Exosc6
Dnajb9		Exosc8
Rpl3		Extl2
Tbl2		Eya3
Rps26		F11r
Tjp3		F630043A04Rik
Slc25a10		F630110N24Rik
Yme1l1		Fabp5
Sh2d3c		Fadd
Pign		Fads1
Ihpk1		Fads2
Hsd17b9		Fads6
Sergef		Faf1
Mkln1		Fanca
Actg		Fancb
Ate1		Fancg
Barx2		Fancl
Plk3		Farp2
Gtpbp1		Farslb
Hk2		Fastk
Ly75		Fastkd2
Mtf2		Fau
Prpf4b		Fbf1
Trpc6		Fbp2
Zfp53		Fbxl10
Zfp68		Fbxl12
Ror2		Fbxl13
Gcat		Fbxl15
Abca7		Fbxl20
Abcf3		Fbxl6
Abcf2		Fbxo16
Znhit2		Fbxo2
Limd1		Fbxo30
Tpk1		Fbxo42
Bag3		Fbxo44
Zfp385		Fbxo45
Bcar3		Fbxo46
Pmm1		Fbxo7
Neud4		Fbxo8
Rnf11		Fbxo9
Cabp1		Fbxw11
Ulk2		Fbxw2
Gtse1		Fcgr3
Scmh1		Fdft1
Cspg5		Fdps
Fbxw2		Fdx1
Timm13		Fem1a
Timm9		Fem1c
Fkbp3		Fen1
Hey2		Fetub
Fbxl6		Fgb
Snai3		Fgd1
Zfp238		Fgd4
Usp21		Fgd6
Zfp354c		Fgf12
Siva		Fgf4
Mapk8ip3		Fgfr1op
Ddx25		Fgfr1op2
Slc33a1		Fgfr2
Axin2		Fgfr3
Casp9		Fgl2
Ddb1		Fh1
Bloc1s1		Fhl1
Myo9b		Fibp
Slc20a1		Fip1l1
Abce1		Fis1
Sufu		Fiz1
Rbbp9		Fkbp1b
Hunk		Fkbp2
Dos		Fkbp8
Txnrd1		Flad1
Hspa14		Fliih
Ebi3		Flot1
Ero1l		Flot2
Tmprss2		Fmn1
Nap1l1		Fmn2
Snrpa		Fmnl3
Hist1h1c		Fn3k
Hist1h1e		Fnbp1
Fbxo8		Fnbp4
Fbxo16		Fntb
Pnpla6		Fos
Dlc1		Fosb
Mapk6		Fosl1
Krtap5-4		Foxa3
Dkk3		Foxb1
Lsm4		Foxd3
Hs6st1		Foxf1a
Orc3l		Foxh1
Dmrt1		Foxj3
Hmga1		Foxo3a
Ahcy		Foxo6
Mxd3		Fpgs
Mtag2		Frap1
Stra13		Fras1
Rab10		Frat1
Hpcal1		Frat2
Reck		Frem2
Chek2		Frg1
Uble1b		Fscn1
Zfp95		Fsip1
Hnrpdl		Fst
Incenp		Fstl5
Gpc3		Fth1
Rnf10		Ftl1
Exosc10		Fto
Nsbp1		Fts
Nup50		Ftsj2
Scly		Ftsj3
Uchl3		Fubp1
Uchl3		Fuca2
Gpiap1		Fundc1
Scarb1		Fusip1
Cdc37		Fut11
Atp2a3		Fut8
Ctps		Fut9
H2afz		Fvt1
Slc35b1		Fxn
Mylpf		Fyco1
Atp5j		Fyn
Cdk2		Fyttd1
Rgs14		Fzd4
Kifc1		Fzd7
Matn2		Fzr1
Hadh2		G3bp
Prdx4		G430002G23Rik
Mcrs1		G431001I09Rik
Pbx3		G630016D24Rik
Ech1		Gab1
Nucb2		Gabarap
Nasp		Gabarapl2
Bok		Gabpa
Cntnap1		Gabpb1
Pgrmc1		Gabra5
Plrg1		Gadd45b
Tpmt		Gadd45g
Hip2		Gal3st3
Nptx2		Gal3st4
Txnl1		Gale
Srpk1		Galk1
Vamp4		Galntl4
Srrm1		Galr2
Vti1b		Gapdh
Rhoa		Gars
Mtx2		Gas1
Hnrpu		Gata4
Hnrpa2b1		Gatad2a
Usp2		Gats
Rbm3		Gba2
Dgka		Gbf1
Banp		Gbl
Atxn10		Gcat
Acrbp		Gchfr
Wbp2		Gckr
Cpsf2		Gclc
Rab33b		Gcn5l2
Bysl		Gcnt2
Actr1a		Gcs1
Pdlim1		Gdf1
Vti1a		Gdf7
Fkbp1b		Gdf9
Atoh7		Gdi2
Gipc2		Gdnf
Tomm40		Gemin4
Deaf1		Gemin5
Ybx2		Gemin6
Cnot4		Gfer
Dnpep		Gfm1
Pmm2		Gfod2
Sart1		Gfpt2
Hnrpc		Gfra1
B3gnt2		Gfra2
Insm1		Gga2
Dctn3		Ggt1
Ppp2r1a		Ggta1
Ccs		Gipc1
Fut8		Gipc2
Ak2		Gipc3
Map3k14		Git1
Timm23		Giyd2
Cd164		Gjb2
Rab25		Gjb3
Cks1b		Gjc1
Galk1		Glcci1
Sec61a1		Gli1
Ppm1d		Glipr2
Cdkl2		Glra1
Pla2g6		Glra3
Slc40a1		Glt25d1
Nudt5		Glt8d1
[truncated: 4,097 more rows]
