# Supplementary material for: E2F4 regulates transcriptional activation in mouse embryonic stem cells independently of the RB family
Source: Nat Commun. 2019 Jul 3;10:2939. doi: 10.1038/s41467-019-10901-x (PMC6610666; doi:10.1038/s41467-019-10901-x)
Supplement: Supplementary file 7 — Supplementary Data 5 [file 41467_2019_10901_MOESM7_ESM.xlsx]

## Sheet: Supplementary Table 5
Supplementary Table 5: RNA-seq analysis of TKO and QKO mESCs
	# of reads								FPM values
	TKO mESCs				QKO mESCs				TKO mESCs				QKO mESCs
Gene Name	D1.10.1	D1.2.1	D1.2	D1.10	D1.9.1	D3.8.1	D1.9	D3.8	D1.10.1	D1.2.1	D1.2	D1.10	D1.9.1	D3.8.1	D1.9	D3.8	baseMean	log2FoldChange	lfcSE	stat	pvalue	padj
0610007P14Rik	2381	1830	2772	1654	1200	2754	1896	1712	54.7938	58.5906	60.4064	54.2694	63.6819	59.9078	57.8605	64.861	1955.88	0.109423	0.0795128	1.37617	0.168769	0.264244
0610009B22Rik	2001	1157	1341	1204	909	1733	1102	1118	46.0489	37.0434	29.2226	39.5044	48.239	37.6979	33.6299	42.3567	1293.59	0.0914795	0.172172	0.531326	0.595193	0.696012
0610009L18Rik	13	11	10	16	9	26	15	15	0.299168	0.352184	0.217916	0.524976	0.477614	0.565578	0.457757	0.568291	14.2803	0.60192	0.47254	1.2738	0.202735	0.3058
0610009O20Rik	2086	1396	1936	1408	602	1558	1110	770	48.005	44.6954	42.1886	46.1979	31.9471	33.8912	33.874	29.1723	1278.04	-0.488532	0.0905244	-5.39669	6.78797e-08	7.74273e-07
0610010F05Rik	1005	765	1032	977	365	947	567	620	23.128	24.4928	22.489	32.0563	19.3699	20.6001	17.3032	23.4894	754.233	-0.337905	0.158695	-2.12928	0.0332311	0.0708415
0610010K14Rik	2475	1617	1980	1617	898	1807	1285	935	56.957	51.7711	43.1474	53.0554	47.6553	39.3077	39.2145	35.4235	1511.25	-0.344165	0.132751	-2.59257	0.00952628	0.0250143
0610011F06Rik	422	221	414	317	137	264	159	171	9.71146	7.0757	9.02174	10.4011	7.27035	5.74279	4.85223	6.47852	249.67	-0.582176	0.187961	-3.09732	0.00195279	0.00642732
0610012G03Rik	876	472	631	621	311	804	382	427	20.1593	15.1119	13.7505	20.3756	16.5042	17.4894	11.6576	16.1774	541.057	-0.166554	0.192548	-0.865002	0.387038	0.503998
0610030E20Rik	1040	616	951	699	299	541	444	280	23.9334	19.7223	20.7238	22.9349	15.8674	11.7684	13.5496	10.6081	573.556	-0.759107	0.151064	-5.02506	5.03287e-07	4.65852e-06
0610037L13Rik	1063	780	1220	696	346	875	655	467	24.4627	24.9731	26.5858	22.8365	18.3616	19.0339	19.9887	17.6928	717.151	-0.396124	0.0942852	-4.20133	2.65346e-05	0.000157308
0610040B10Rik	14	2	12	7	13	8	5	8	0.322181	0.0640335	0.2615	0.229677	0.689887	0.174024	0.152586	0.303089	9.05835	0.51299	0.753536	0.680778	0.496012	0.607338
0610040F04Rik	21	36	36	18	33	72	41	25	0.483272	1.1526	0.784499	0.590598	1.75125	1.56622	1.2512	0.947152	35.1568	0.877907	0.387553	2.26526	0.0234969	0.0530428
0610040J01Rik	28	41	84	21	112	83	136	72	0.644362	1.31269	1.8305	0.689031	5.94364	1.8055	4.15033	2.7278	78.767	1.69562	0.467154	3.62969	0.000283758	0.00122344
0610043K17Rik	7	10	6	4	4	12	3	13	0.161091	0.320167	0.13075	0.131244	0.212273	0.261036	0.0915515	0.492519	7.42418	0.516864	0.738734	0.699662	0.484138	0.596375
1110001J03Rik	746	351	495	368	340	633	398	312	17.1676	11.2379	10.7869	12.0744	18.0432	13.7696	12.1458	11.8205	441.361	0.117294	0.208	0.563913	0.572813	0.676243
1110002L01Rik	2200	1581	1583	1177	449	1533	834	590	50.6285	50.6185	34.4962	38.6185	23.8276	33.3473	25.4513	22.3528	1151.75	-0.729516	0.184347	-3.9573	7.58006e-05	0.000390578
1110004E09Rik	1470	1046	1345	887	616	1492	1035	867	33.829	33.4895	29.3097	29.1034	32.69	32.4555	31.5853	32.8472	1052.67	0.0430039	0.0901284	0.47714	0.633263	0.728792
1110004F10Rik	5866	3989	6085	4093	1845	5378	3993	3489	134.994	127.715	132.602	134.295	97.9109	116.988	121.855	132.185	4117.1	-0.174786	0.10523	-1.66099	0.0967147	0.168917
1110006O24Rik	21	15	29	16	10	45	19	26	0.483272	0.480251	0.631957	0.524976	0.530682	0.978885	0.579826	0.985038	21.419	0.551919	0.401186	1.37572	0.168909	0.264426
1110007C09Rik	340	175	316	227	85	246	207	150	7.8244	5.60293	6.88616	7.4481	4.5108	5.35124	6.31705	5.68291	204.603	-0.339753	0.174524	-1.94674	0.0515658	0.101764
1110008F13Rik	4011	2883	4379	2835	1649	4609	3318	2897	92.3049	92.3042	95.4256	93.0192	87.5095	100.26	101.256	109.756	3182.35	0.0971258	0.0872799	1.11281	0.265791	0.378652
1110008L16Rik	2183	1884	2327	1317	1364	2526	1864	1568	50.2372	60.3195	50.7091	43.2121	72.385	54.9481	56.884	59.4054	1847.56	0.251194	0.139448	1.80134	0.0716486	0.133267
1110008P14Rik	452	323	478	359	291	637	459	379	10.4018	10.3414	10.4164	11.7791	15.4429	13.8567	14.0074	14.3588	414.802	0.423078	0.103689	4.08027	4.49831e-05	0.000248144
1110012L19Rik	602	508	918	441	386	631	531	347	13.8538	16.2645	20.0047	14.4697	20.4843	13.7261	16.2046	13.1465	528.392	-0.0281835	0.189443	-0.148771	0.881735	0.919183
1110019D14Rik	113	115	135	90	124	176	101	118	2.60046	3.68192	2.94187	2.95299	6.58046	3.82853	3.08223	4.47056	124.266	0.54991	0.267499	2.05575	0.0398068	0.0823609
1110020A21Rik	18	11	12	11	15	23	8	13	0.414233	0.352184	0.2615	0.360921	0.796023	0.500319	0.244137	0.492519	14.1086	0.519238	0.512069	1.014	0.310583	0.426956
1110032A03Rik	176	101	184	137	132	163	121	93	4.05028	3.23369	4.00966	4.49511	7.005	3.54574	3.69258	3.52341	138.352	0.155069	0.271632	0.570879	0.568082	0.671937
1110032F04Rik	43	38	47	37	36	54	28	41	0.989556	1.21664	1.02421	1.21401	1.91046	1.17466	0.85448	1.55333	40.9726	0.28438	0.328995	0.864391	0.387373	0.504392
1110034G24Rik	361	262	294	190	98	238	172	135	8.30767	8.38838	6.40674	6.23409	5.20069	5.17721	5.24895	5.11462	206.478	-0.500144	0.16282	-3.07176	0.00212803	0.00694047
1110037F02Rik	5830	4119	5951	4219	2128	6347	3816	3922	134.165	131.877	129.682	138.43	112.929	138.066	116.453	148.589	4330.05	-0.0491633	0.110029	-0.446822	0.655004	0.746134
1110038B12Rik	3593	2650	3810	2277	1542	3840	2808	1997	82.6855	84.8443	83.0261	74.7106	81.8312	83.5315	85.6922	75.6585	2688.18	0.00660013	0.079367	0.0831596	0.933725	0.956835
1110038F14Rik	1115	895	1391	746	581	1358	963	806	25.6594	28.655	30.3122	24.477	30.8326	29.5406	29.388	30.5362	945.843	0.138924	0.0998028	1.39199	0.163926	0.2583
1110051M20Rik	463	201	311	386	110	148	144	110	10.655	6.43536	6.7772	12.665	5.8375	3.21944	4.39447	4.16747	223.272	-1.06083	0.283127	-3.74682	0.000179093	0.000820925
1110059E24Rik	1584	941	1263	1004	607	1396	922	658	36.4525	30.1277	27.5228	32.9422	32.2124	30.3672	28.1368	24.9291	1000.64	-0.136355	0.131471	-1.03715	0.299667	0.414906
1110059G10Rik	456	364	442	312	203	370	254	214	10.4939	11.6541	9.6319	10.237	10.7728	8.04861	7.75136	8.10762	316.231	-0.285606	0.148907	-1.91802	0.0551081	0.107459
1110065P20Rik	414	259	469	339	120	279	257	217	9.52735	8.29233	10.2203	11.1229	6.36819	6.06909	7.84291	8.22128	278.987	-0.459214	0.164948	-2.78399	0.00536951	0.0153033
1190002F15Rik	45	32	38	30	7	6	7	4	1.03558	1.02454	0.828082	0.98433	0.371478	0.130518	0.21362	0.151544	19.5422	-2.25589	0.471049	-4.78908	1.67549e-06	1.38365e-05
1190002N15Rik	1384	1332	1621	1002	534	1507	1012	965	31.8499	42.6463	35.3242	32.8766	28.3384	32.7818	30.8834	36.5601	1118.43	-0.148744	0.134273	-1.10777	0.26796	0.380963
1190007I07Rik	220	261	342	140	183	283	262	192	5.06285	8.35637	7.45274	4.59354	9.71148	6.1561	7.9955	7.27413	233.378	0.284471	0.245527	1.15861	0.246614	0.356673
1200014J11Rik	5330	3393	4475	3672	1833	5392	3079	3168	122.659	108.633	97.5176	120.482	97.274	117.292	93.9623	120.023	3619.43	-0.0676206	0.126419	-0.534894	0.592723	0.693699
1300002E11Rik	158	144	213	128	147	271	177	188	3.63604	4.61041	4.64162	4.19981	7.80103	5.89506	5.40154	7.12259	178.564	0.608861	0.182336	3.33923	0.000840095	0.00311835
1300017J02Rik	6	7	9	5	42	36	17	24	0.138078	0.224117	0.196125	0.164055	2.22887	0.783108	0.518792	0.909266	21.2851	2.59793	0.595141	4.36523	1.2699e-05	8.26405e-05
1500004A13Rik	18	19	36	27	9	21	21	11	0.414233	0.608318	0.784499	0.885897	0.477614	0.456813	0.64086	0.416747	19.3166	-0.42418	0.431349	-0.983379	0.325421	0.442497
1500009C09Rik	20	71	22	13	30	48	68	19	0.460259	2.27319	0.479416	0.426543	1.59205	1.04414	2.07517	0.719836	37.399	0.584992	0.636472	0.919115	0.358035	0.475693
1500009L16Rik	896	1221	1190	659	1185	1480	1273	797	20.6196	39.0924	25.932	21.6224	62.8858	32.1944	38.8483	30.1952	1118.97	0.612592	0.279433	2.19227	0.02836	0.0620196
1500011B03Rik	890	502	659	648	274	746	505	448	20.4815	16.0724	14.3607	21.2615	14.5407	16.2277	15.4112	16.973	557.973	-0.190478	0.157743	-1.20752	0.227231	0.334996
1500011K16Rik	315	187	269	169	128	386	224	247	7.24907	5.98713	5.86195	5.54506	6.79273	8.39666	6.83584	9.35787	231.002	0.349787	0.171584	2.03858	0.0414916	0.085271
1500012F01Rik	2197	1623	1960	1174	931	1621	1299	839	50.5594	51.9632	42.7116	38.5201	49.4065	35.2616	39.6418	31.7864	1401.24	-0.237272	0.168014	-1.41222	0.157885	0.250975
1500015A07Rik	411	235	388	327	100	331	224	183	9.45832	7.52393	8.45515	10.7292	5.30682	7.20024	6.83584	6.93316	257.457	-0.451674	0.169641	-2.66252	0.00775569	0.0209762
1500015O10Rik	38	15	22	14	18	20	25	9	0.874491	0.480251	0.479416	0.459354	0.955228	0.43506	0.762929	0.340975	19.7402	0.0856446	0.491424	0.174278	0.861647	0.906004
1600002H07Rik	935	727	1011	639	341	914	707	556	21.5171	23.2762	22.0313	20.9662	18.0963	19.8822	21.5756	21.0647	694.369	-0.119427	0.0955531	-1.24985	0.211356	0.316311
1600002K03Rik	215	145	216	129	49	182	116	115	4.94778	4.64243	4.70699	4.23262	2.60034	3.95905	3.53999	4.3569	136.005	-0.34635	0.191523	-1.80839	0.0705451	0.131726
1600010M07Rik	2	0	7	0	18	25	8	35	0.0460259	0	0.152541	0	0.955228	0.543825	0.244137	1.32601	13.4733	3.82081	0.976891	3.9112	9.18402e-05	0.000462492
1600012H06Rik	1026	621	873	744	577	1137	740	581	23.6113	19.8824	19.0241	24.4114	30.6204	24.7332	22.5827	22.0118	770.513	0.19901	0.150056	1.32623	0.184762	0.283633
1600014C10Rik	381	328	404	319	208	395	315	174	8.76793	10.5015	8.80382	10.4667	11.0382	8.59243	9.6129	6.59218	306.658	-0.107146	0.181402	-0.590653	0.554753	0.660726
1600020E01Rik	151	77	128	79	53	85	90	62	3.47495	2.46529	2.78933	2.59207	2.81262	1.849	2.74654	2.34894	86.9097	-0.233837	0.234618	-0.996672	0.318924	0.435436
1700001C19Rik	17	19	13	16	11	61	26	25	0.39122	0.608318	0.283291	0.524976	0.58375	1.32693	0.793446	0.947152	22.5084	1.06025	0.444919	2.38301	0.0171718	0.0408534
1700001G11Rik	13	4	16	7	12	29	14	7	0.299168	0.128067	0.348666	0.229677	0.636819	0.630837	0.42724	0.265203	12.2278	0.937945	0.559325	1.67692	0.0935576	0.164722
1700001L05Rik	890	931	768	516	725	1724	1091	940	20.4815	29.8076	16.736	16.9305	38.4745	37.5022	33.2942	35.6129	943.527	0.787945	0.194557	4.04995	5.12291e-05	0.000277798
1700001L19Rik	3	2	4	3	18	24	16	11	0.0690388	0.0640335	0.0871665	0.098433	0.955228	0.522072	0.488275	0.416747	11.1365	2.87841	0.651501	4.41812	9.95648e-06	6.66623e-05
1700001O22Rik	7	1	28	7	6	13	11	11	0.161091	0.0320167	0.610166	0.229677	0.318409	0.282789	0.335689	0.416747	9.84012	0.361522	0.782307	0.462123	0.643993	0.737209
1700001P01Rik	22	12	29	12	30	78	40	39	0.506285	0.384201	0.631957	0.393732	1.59205	1.69673	1.22069	1.47756	32.5857	1.62073	0.335525	4.83043	1.36239e-06	1.14862e-05
1700003M02Rik	10	5	6	8	9	19	15	36	0.230129	0.160084	0.13075	0.262488	0.477614	0.413307	0.457757	1.3639	14.4145	1.79308	0.620183	2.89122	0.00383754	0.0115405
1700003M07Rik	66	57	69	35	171	111	44	60	1.51885	1.82495	1.50362	1.14838	9.07467	2.41458	1.34275	2.27317	87.0014	1.32178	0.542274	2.43747	0.0147903	0.0361244
1700007K13Rik	549	539	512	292	752	566	383	311	12.6341	17.257	11.1573	9.58081	39.9073	12.3122	11.6881	11.7826	520.827	0.577238	0.403288	1.43133	0.152336	0.243824
1700007L15Rik	57	55	92	43	49	63	60	56	1.31174	1.76092	2.00483	1.41087	2.60034	1.37044	1.83103	2.12162	59.4212	0.263711	0.29443	0.895666	0.370431	0.48747
1700008J07Rik	83	54	85	63	21	63	49	55	1.91007	1.7289	1.85229	2.06709	1.11443	1.37044	1.49534	2.08374	56.1661	-0.312162	0.262094	-1.19103	0.233642	0.342438
1700008O03Rik	33	15	34	17	29	47	31	27	0.759427	0.480251	0.740915	0.557787	1.53898	1.02239	0.946032	1.02292	29.145	0.797311	0.349025	2.28439	0.0223483	0.0509304
1700010I14Rik	25	18	17	10	17	24	36	22	0.575323	0.576301	0.370458	0.32811	0.90216	0.522072	1.09862	0.833494	21.4671	0.844388	0.431692	1.956	0.0504654	0.100118
1700012B07Rik	2	3	2	2	7	23	10	31	0.0460259	0.0960502	0.0435833	0.065622	0.371478	0.500319	0.305172	1.17447	10.7313	3.26698	0.789579	4.13763	3.50913e-05	0.00020021
1700013H16Rik	5	9	32	10	181	698	139	781	0.115065	0.288151	0.697332	0.32811	9.60535	15.1836	4.24189	29.589	247.586	5.34864	0.593226	9.01619	1.94745e-19	1.90019e-17
1700016D06Rik	1	1	3	2	27	45	17	45	0.0230129	0.0320167	0.0653749	0.065622	1.43284	0.978885	0.518792	1.70487	19.8792	4.63202	0.75213	6.15854	7.34201e-10	1.3201e-08
1700016H13Rik	5	1	1	2	5	13	11	12	0.115065	0.0320167	0.0217916	0.065622	0.265341	0.282789	0.335689	0.454633	6.48541	2.4983	0.802949	3.11141	0.00186198	0.00617662
1700016K19Rik	25	36	18	17	43	90	39	72	0.575323	1.1526	0.392249	0.557787	2.28193	1.95777	1.19017	2.7278	44.6764	1.61689	0.427097	3.78576	0.000153238	0.000717438
1700017B05Rik	2521	1603	3520	2349	754	2084	1517	1329	58.0156	51.3228	76.7065	77.073	40.0134	45.3332	46.2945	50.3506	1835.23	-0.531355	0.160573	-3.30912	0.00093591	0.0034185
1700018B08Rik	10	8	9	8	12	93	9	53	0.230129	0.256134	0.196125	0.262488	0.636819	2.02303	0.274654	2.00796	24.2741	2.40267	0.666911	3.60269	0.000314942	0.00133905
1700018B24Rik	3	1	5	3	32	81	24	72	0.0690388	0.0320167	0.108958	0.098433	1.69818	1.76199	0.732412	2.7278	29.8052	4.45833	0.639398	6.97271	3.10903e-12	9.50643e-11
1700019A02Rik	11	32	25	4	34	113	26	57	0.253142	1.02454	0.544791	0.131244	1.80432	2.45809	0.793446	2.15951	37.805	1.89106	0.60947	3.10279	0.00191707	0.00633605
1700019B21Rik	1	5	10	4	116	181	107	117	0.0230129	0.160084	0.217916	0.131244	6.15591	3.93729	3.26534	4.43267	75.5495	5.06197	0.465156	10.8823	1.3996e-27	3.71924e-25
1700019D03Rik	578	442	482	250	262	935	609	447	13.3015	14.1514	10.5036	8.20275	13.9039	20.3391	18.5849	16.9351	477.958	0.598513	0.204574	2.92566	0.00343729	0.0104663
1700019E08Rik	1	4	8	2	18	53	11	32	0.0230129	0.128067	0.174333	0.065622	0.955228	1.15291	0.335689	1.21236	16.6871	3.21472	0.708727	4.53591	5.73557e-06	4.08595e-05
1700019G17Rik	183	134	187	103	174	382	226	211	4.21137	4.29024	4.07504	3.37953	9.23387	8.30965	6.89688	7.99397	199.519	1.01548	0.159084	6.38326	1.73354e-10	3.55028e-09
1700019N19Rik	3	0	3	1	9	12	10	11	0.0690388	0	0.0653749	0.032811	0.477614	0.261036	0.305172	0.416747	6.71155	3.00518	0.843814	3.56143	0.000368847	0.00153085
1700020I14Rik	1195	907	1248	841	434	900	695	618	27.5005	29.0392	27.196	27.594	23.0316	19.5777	21.2094	23.4136	818.691	-0.356496	0.0941173	-3.78778	0.000151999	0.000712289
1700020N01Rik	25	24	25	12	57	88	66	41	0.575323	0.768402	0.544791	0.393732	3.02489	1.91426	2.01413	1.55333	44.4835	1.8853	0.345987	5.44906	5.06378e-08	5.93058e-07
1700021F05Rik	859	818	1090	582	558	1337	976	810	19.7681	26.1897	23.7529	19.096	29.6121	29.0838	29.7847	30.6877	857.501	0.424189	0.126427	3.35522	0.000793019	0.00296903
1700021K19Rik	1124	797	1285	959	542	1392	851	681	25.8665	25.5173	28.0022	31.4657	28.763	30.2802	25.9701	25.8004	913.949	0.000725705	0.112253	0.00646489	0.994842	0.996924
1700023F06Rik	32	27	23	31	19	61	30	22	0.736414	0.864452	0.501208	1.01714	1.0083	1.32693	0.915515	0.833494	29.7005	0.417431	0.366388	1.13931	0.254572	0.366208
1700025G04Rik	554	320	555	462	224	427	426	275	12.7492	10.2454	12.0944	15.1587	11.8873	9.28853	13.0003	10.4187	391.044	-0.174577	0.171582	-1.01746	0.308936	0.425012
1700026D08Rik	8	13	21	6	3	21	7	12	0.184103	0.416218	0.457624	0.196866	0.159205	0.456813	0.21362	0.454633	10.4689	0.0612253	0.63181	0.0969046	0.922802	0.949939
1700026L06Rik	13	7	11	8	4	12	11	10	0.299168	0.224117	0.239708	0.262488	0.212273	0.261036	0.335689	0.378861	9.12582	0.217163	0.537491	0.40403	0.686191	0.772128
1700028B04Rik	16	19	35	13	30	72	44	45	0.368207	0.608318	0.762707	0.426543	1.59205	1.56622	1.34275	1.70487	34.5172	1.50819	0.344679	4.37565	1.2107e-05	7.93611e-05
1700028I16Rik	21	9	14	11	34	43	32	40	0.483272	0.288151	0.305083	0.360921	1.80432	0.935379	0.976549	1.51544	27.4974	1.83183	0.413817	4.42666	9.57046e-06	6.4359e-05
1700028J19Rik	10	12	10	11	11	23	9	9	0.230129	0.384201	0.217916	0.360921	0.58375	0.500319	0.274654	0.340975	11.9276	0.519392	0.524705	0.989874	0.322236	0.439058
1700028K03Rik	3	3	4	4	7	18	12	10	0.0690388	0.0960502	0.0871665	0.131244	0.371478	0.391554	0.366206	0.378861	7.79924	2.00675	0.635112	3.15967	0.00157946	0.00536885
1700029J07Rik	13	9	20	21	0	26	8	14	0.299168	0.288151	0.435833	0.689031	0	0.565578	0.244137	0.530405	12.5849	-0.307959	0.771979	-0.398921	0.689952	0.774426
1700029M20Rik	22	11	16	9	9	44	26	20	0.506285	0.352184	0.348666	0.295299	0.477614	0.957132	0.793446	0.757722	18.5059	1.00712	0.429415	2.34533	0.0190101	0.0444128
1700029P11Rik	232	164	217	119	159	672	361	298	5.339	5.25074	4.72878	3.90451	8.43785	14.618	11.0167	11.2901	266.293	1.24371	0.203183	6.1211	9.29322e-10	1.63448e-08
1700030C10Rik	167	131	238	103	169	539	383	234	3.84316	4.19419	5.18641	3.37953	8.96853	11.7249	11.6881	8.86535	238.522	1.31333	0.192957	6.8063	1.0014e-11	2.68189e-10
1700030J22Rik	208	111	139	131	75	300	138	182	4.78669	3.55386	3.02904	4.29824	3.98012	6.5259	4.21137	6.89527	153.711	0.470463	0.258502	1.81996	0.0687655	0.129127
1700030K09Rik	1008	487	717	585	196	969	395	428	23.197	15.5922	15.6246	19.1944	10.4014	21.0787	12.0543	16.2152	549.847	-0.297101	0.243563	-1.21981	0.222536	0.329502
1700034H15Rik	27	19	37	16	12	41	23	13	0.621349	0.608318	0.80629	0.524976	0.636819	0.891873	0.701895	0.492519	21.7866	0.101602	0.385108	0.263827	0.791913	0.854739
1700034P13Rik	14	13	17	8	20	34	25	22	0.322181	0.416218	0.370458	0.262488	1.06136	0.739602	0.762929	0.833494	19.662	1.28565	0.395953	3.24698	0.00116638	0.00413318
1700037C18Rik	53	32	47	42	14	30	21	29	1.21969	1.02454	1.02421	1.37806	0.742955	0.65259	0.64086	1.0987	32.0843	-0.579684	0.332503	-1.74339	0.0812649	0.147186
1700037H04Rik	2019	1469	2437	1439	1191	4650	3393	3178	46.4631	47.0326	53.1062	47.215	63.2042	101.151	103.545	120.402	2400.14	1.00307	0.186158	5.38824	7.1151e-08	8.044e-07
1700042O10Rik	272	115	99	150	113	338	133	194	6.25952	3.68192	2.15737	4.92165	5.99671	7.35251	4.05878	7.3499	172.256	0.541854	0.340081	1.59331	0.111092	0.189258
1700048O20Rik	13	10	14	3	32	93	52	33	0.299168	0.320167	0.305083	0.098433	1.69818	2.02303	1.58689	1.25024	31.258	2.66026	0.410949	6.47347	9.57787e-11	2.05783e-09
1700049E22Rik	2	6	2	1	9	33	7	13	0.0460259	0.1921	0.0435833	0.032811	0.477614	0.717849	0.21362	0.492519	9.13729	2.65338	0.802205	3.30761	0.000940947	0.00343281
1700049G17Rik	163	116	163	93	68	163	96	78	3.75111	3.71394	3.55204	3.05142	3.60864	3.54574	2.92965	2.95512	111.767	-0.114195	0.179313	-0.636847	0.524224	0.633327
1700052K11Rik	171	90	181	157	201	168	135	128	3.93521	2.88151	3.94429	5.15133	10.6667	3.6545	4.11982	4.84942	161.637	0.539629	0.361849	1.49131	0.13588	0.222625
1700057H21Rik	28	40	35	15	54	103	77	53	0.644362	1.28067	0.762707	0.492165	2.86568	2.24056	2.34982	2.00796	52.1322	1.57456	0.335634	4.6913	2.7148e-06	2.10557e-05
1700061G19Rik	309	218	302	175	130	736	358	372	7.111	6.97965	6.58107	5.74192	6.89887	16.0102	10.9251	14.0936	306.517	0.86445	0.251263	3.44042	0.000580813	0.00225939
1700063D05Rik	2	4	5	3	29	14	13	4	0.0460259	0.128067	0.108958	0.098433	1.53898	0.304542	0.396723	0.151544	11.4345	2.6287	0.864726	3.03992	0.0023664	0.00758416
1700066B19Rik	16	15	7	8	2	8	4	1	0.368207	0.480251	0.152541	0.262488	0.106136	0.174024	0.122069	0.0378861	7.02412	-1.45579	0.757615	-1.92154	0.0546634	0.106701
1700066M21Rik	356	258	317	260	281	557	378	310	8.1926	8.26032	6.90795	8.53086	14.9122	12.1164	11.5355	11.7447	338.921	0.654465	0.140011	4.67437	2.94852e-06	2.26615e-05
1700067K01Rik	35	20	35	17	4	28	12	14	0.805453	0.640335	0.762707	0.557787	0.212273	0.609084	0.366206	0.530405	18.489	-0.647049	0.443543	-1.45882	0.144614	0.234156
1700080O16Rik	0	2	0	0	5	33	10	38	0	0.0640335	0	0	0.265341	0.717849	0.305172	1.43967	11.512	5.6348	1.28551	4.38331	1.16887e-05	7.68721e-05
1700084C01Rik	12	12	18	8	16	32	21	22	0.276155	0.384201	0.392249	0.262488	0.849091	0.696096	0.64086	0.833494	17.8721	1.18111	0.409851	2.8818	0.00395416	0.0118032
1700086O06Rik	114	52	124	77	28	73	40	29	2.62347	1.66487	2.70216	2.52645	1.48591	1.58797	1.22069	1.0987	61.4763	-0.820659	0.272284	-3.01398	0.00257847	0.00815938
1700088E04Rik	20	11	8	19	5	13	17	8	0.460259	0.352184	0.174333	0.623409	0.265341	0.282789	0.518792	0.303089	12.2876	-0.20733	0.581101	-0.356788	0.72125	0.800176
1700092M07Rik	20	12	14	10	3	8	7	5	0.460259	0.384201	0.305083	0.32811	0.159205	0.174024	0.21362	0.18943	9.12826	-0.997826	0.55568	-1.79568	0.0725449	0.134656
1700094D03Rik	166	111	124	103	118	130	108	54	3.82015	3.55386	2.70216	3.37953	6.26205	2.82789	3.29585	2.04585	114.982	0.0883517	0.340173	0.259725	0.795076	0.857006
1700096K18Rik	21	15	22	15	7	43	21	32	0.483272	0.480251	0.479416	0.492165	0.371478	0.935379	0.64086	1.21236	21.0079	0.729434	0.444256	1.64192	0.100607	0.174343
1700097N02Rik	215	142	98	105	89	68	74	25	4.94778	4.54638	2.13558	3.44515	4.72307	1.4792	2.25827	0.947152	100.944	-0.694322	0.477253	-1.45483	0.145716	0.235591
1700101E01Rik	52	37	34	21	7	31	27	18	1.19667	1.18462	0.740915	0.689031	0.371478	0.674343	0.823963	0.68195	26.2352	-0.551373	0.399427	-1.38041	0.167461	0.262815
1700102H20Rik	13	1	17	9	4	8	6	10	0.299168	0.0320167	0.370458	0.295299	0.212273	0.174024	0.183103	0.378861	8.02026	-0.103533	0.756963	-0.136774	0.89121	0.926576
1700102P08Rik	28	16	30	19	14	50	34	35	0.644362	0.512268	0.653749	0.623409	0.742955	1.08765	1.03758	1.32601	27.3279	0.792577	0.338286	2.34292	0.0191336	0.0446537
1700109H08Rik	22	18	18	17	9	23	13	9	0.506285	0.576301	0.392249	0.557787	0.477614	0.500319	0.396723	0.340975	15.4544	-0.228574	0.426178	-0.536335	0.591727	0.692779
1700113A16Rik	94	51	49	40	27	74	47	40	2.16322	1.63285	1.06779	1.31244	1.43284	1.60972	1.43431	1.51544	50.1724	-0.0409935	0.303009	-0.135288	0.892384	0.927363
1700123M08Rik	22	18	25	19	7	15	9	3	0.506285	0.576301	0.544791	0.623409	0.371478	0.326295	0.274654	0.113658	13.7582	-1.04894	0.490026	-2.14059	0.0323075	0.0692097
1700123O20Rik	1673	1215	1767	1164	862	1707	1295	1008	38.5006	38.9003	38.5058	38.192	45.7448	37.1324	39.5197	38.1892	1297.48	0.0557469	0.0912617	0.610847	0.541301	0.648953
1810007D17Rik	2	11	7	6	4	12	13	7	0.0460259	0.352184	0.152541	0.196866	0.212273	0.261036	0.396723	0.265203	7.76318	0.648731	0.723409	0.896769	0.369842	0.486998
1810009A15Rik	28	19	13	21	7	14	13	5	0.644362	0.608318	0.283291	0.689031	0.371478	0.304542	0.396723	0.18943	14.378	-0.810471	0.519295	-1.56072	0.118591	0.199133
1810010H24Rik	64	26	36	33	29	51	41	33	1.47283	0.832435	0.784499	1.08276	1.53898	1.1094	1.2512	1.25024	38.437	0.285601	0.326794	0.873947	0.382147	0.499413
1810011O10Rik	381	25	131	505	7	14	15	8	8.76793	0.800418	2.8547	16.5696	0.371478	0.304542	0.457757	0.303089	125.464	-4.33601	0.713331	-6.07854	1.21282e-09	2.08755e-08
1810013L24Rik	1915	1734	2209	1328	1121	2431	1830	1410	44.0698	55.517	48.1377	43.573	59.4895	52.8815	55.8464	53.4194	1702.57	0.21173	0.107502	1.96954	0.0488907	0.0974949
1810014B01Rik	166	164	198	122	116	206	160	118	3.82015	5.25074	4.31474	4.00294	6.15591	4.48112	4.88275	4.47056	154.117	0.193065	0.187385	1.03031	0.302865	0.418206
1810019D21Rik	62	54	71	40	44	128	49	75	1.4268	1.7289	1.54721	1.31244	2.335	2.78438	1.49534	2.84146	63.7907	0.653814	0.281718	2.32081	0.020297	0.0469966
1810022K09Rik	2499	2122	2924	1535	1799	2653	2212	1919	57.5093	67.9395	63.7187	50.3649	95.4697	57.7107	67.504	72.7034	2197.28	0.291027	0.172819	1.684	0.0921825	0.162783
1810024B03Rik	27	18	30	14	10	33	13	15	0.621349	0.576301	0.653749	0.459354	0.530682	0.717849	0.396723	0.568291	18.6541	-0.056316	0.403403	-0.139602	0.888974	0.924898
1810026B05Rik	445	297	420	262	221	224	214	147	10.2408	9.50897	9.15249	8.59648	11.7281	4.87267	6.53067	5.56926	272.946	-0.396971	0.270511	-1.46748	0.142244	0.231033
1810026J23Rik	2183	1429	1983	1510	721	2083	1409	1152	50.2372	45.7519	43.2128	49.5446	38.2622	45.3115	42.9987	43.6448	1480.04	-0.146286	0.0950783	-1.53858	0.123907	0.20679
1810030O07Rik	1725	1306	1622	1148	664	1820	1196	1090	39.6973	41.8139	35.346	37.667	35.2373	39.5905	36.4985	41.2958	1266.39	-0.0157896	0.0969836	-0.162806	0.870671	0.9118
1810032O08Rik	1797	1148	1458	1006	640	1698	1138	878	41.3542	36.7552	31.7722	33.0079	33.9637	36.9366	34.7285	33.264	1161.82	-0.0400583	0.112615	-0.35571	0.722058	0.801014
1810037I17Rik	1805	1523	1871	1283	1158	2166	1216	1158	41.5383	48.7615	40.7721	42.0965	61.453	47.117	37.1089	43.8721	1495.53	0.128882	0.162553	0.792862	0.427858	0.54384
1810041L15Rik	121	62	99	77	51	26	48	18	2.78456	1.98504	2.15737	2.52645	2.70648	0.565578	1.46482	0.68195	61.3198	-0.831787	0.475682	-1.74862	0.0803568	0.145938
1810043G02Rik	324	162	258	210	66	162	131	100	7.45619	5.18671	5.62224	6.89031	3.5025	3.52399	3.99775	3.78861	164.793	-0.763754	0.181561	-4.20659	2.59249e-05	0.000154308
1810043H04Rik	509	343	473	330	264	669	396	393	11.7136	10.9817	10.3074	10.8276	14.01	14.5528	12.0848	14.8892	409.701	0.340944	0.116358	2.93014	0.0033881	0.010335
1810044D09Rik	61	34	27	26	25	52	37	30	1.40379	1.08857	0.588374	0.853086	1.32671	1.13116	1.12913	1.13658	35.6953	0.257786	0.354349	0.72749	0.466926	0.580196
1810055G02Rik	2333	1491	1948	1716	542	1584	1189	900	53.6892	47.737	42.4501	56.3037	28.763	34.4567	36.2849	34.0975	1376.22	-0.580732	0.127804	-4.54393	5.52141e-06	3.94508e-05
1810058I24Rik	2681	1588	2299	1913	1278	2782	1875	1534	61.6977	50.8426	50.099	62.7674	67.8212	60.5168	57.2197	58.1173	1934.07	0.111609	0.117212	0.952196	0.340998	0.458827
1810063I02Rik	5	4	5	6	13	31	11	22	0.115065	0.128067	0.108958	0.196866	0.689887	0.674343	0.335689	0.833494	12.7089	2.22455	0.576581	3.85818	0.000114233	0.000556774
2010001A14Rik	38	18	30	25	18	45	20	28	0.874491	0.576301	0.653749	0.820275	0.955228	0.978885	0.610343	1.06081	26.9242	0.294063	0.355734	0.826638	0.408442	0.525062
2010107E04Rik	3248	2137	3176	2103	2219	3688	2575	2163	74.746	68.4198	69.2102	69.0015	117.758	80.2251	78.5817	81.9476	2638.33	0.348004	0.147532	2.35884	0.018332	0.0430785
2010107G12Rik	32	48	75	28	47	78	62	44	0.736414	1.5368	1.63437	0.918708	2.49421	1.69673	1.89206	1.66699	51.8533	0.671856	0.343751	1.95449	0.0506438	0.100379
2010107G23Rik	146	133	190	104	114	440	400	264	3.35989	4.25823	4.14041	3.41234	6.04978	9.57132	12.2069	10.0019	218.527	1.32405	0.230985	5.7322	9.91383e-09	1.36697e-07
2010111I01Rik	1336	609	1420	971	503	732	607	367	30.7453	19.4982	30.9441	31.8595	26.6933	15.9232	18.5239	13.9042	775.521	-0.594649	0.236604	-2.51327	0.0119619	0.0302233
2010204K13Rik	1115	975	1215	659	441	934	701	423	25.6594	31.2163	26.4768	21.6224	23.4031	20.3173	21.3925	16.0258	767.365	-0.372867	0.161728	-2.30552	0.0211377	0.0485908
2010300C02Rik	33	20	40	26	38	46	41	36	0.759427	0.640335	0.871665	0.853086	2.01659	1.00064	1.2512	1.3639	36.1053	0.816967	0.335426	2.43561	0.0148668	0.0362823
2010315B03Rik	60	39	46	52	23	20	14	21	1.38078	1.24865	1.00242	1.70617	1.22057	0.43506	0.42724	0.795608	33.8774	-0.939969	0.426403	-2.20441	0.0274953	0.0605
2010320M18Rik	376	151	235	277	110	372	127	225	8.65286	4.83453	5.12103	9.08865	5.8375	8.09212	3.87568	8.52437	222.758	-0.0713261	0.315977	-0.225732	0.82141	0.876693
2200002D01Rik	310	87	467	318	75	74	81	86	7.13401	2.78546	10.1767	10.4339	3.98012	1.60972	2.47189	3.2582	172.552	-1.44248	0.419294	-3.44026	0.000581145	0.0022597
2210011C24Rik	150	56	115	124	21	46	34	43	3.45194	1.79294	2.50604	4.06856	1.11443	1.00064	1.03758	1.6291	68.4485	-1.31257	0.33799	-3.88346	0.000102982	0.000510051
2210013O21Rik	587	428	695	363	331	624	429	347	13.5086	13.7032	15.1452	11.9104	17.5656	13.5739	13.0919	13.1465	460.324	0.0727528	0.143694	0.506302	0.612644	0.71137
2210016F16Rik	589	516	893	419	504	989	692	689	13.5546	16.5206	19.4599	13.7478	26.7464	21.5137	21.1179	26.1035	654.602	0.589783	0.161896	3.64298	0.000269501	0.00117253
2210016L21Rik	1064	807	1162	713	474	1320	1012	776	24.4858	25.8375	25.3219	23.3942	25.1543	28.714	30.8834	29.3996	879.006	0.207934	0.0961644	2.16227	0.0305972	0.0661844
2210018M11Rik	2266	1772	2123	1549	873	2404	1582	1252	52.1473	56.7337	46.2636	50.8242	46.3286	52.2942	48.2781	47.4334	1650.49	-0.0815052	0.0943535	-0.863827	0.387683	0.504623
2210404O09Rik	299	239	244	180	241	296	216	183	6.88087	7.652	5.31716	5.90598	12.7894	6.43889	6.59171	6.93316	241.239	0.338712	0.26084	1.29855	0.1941	0.295216
2210406O10Rik	6	3	4	2	23	21	11	11	0.138078	0.0960502	0.0871665	0.065622	1.22057	0.456813	0.335689	0.416747	11.6137	2.59542	0.700662	3.70424	0.000212022	0.000950808
2210408I21Rik	224	154	219	179	85	164	137	108	5.1549	4.93058	4.77237	5.87317	4.5108	3.56749	4.18085	4.0917	152.892	-0.351009	0.160558	-2.18618	0.0288021	0.062816
2210409E12Rik	72	61	88	39	188	382	198	450	1.65693	1.95302	1.91766	1.27963	9.97682	8.30965	6.0424	17.0487	198.671	2.59925	0.328989	7.90071	2.77321e-15	1.45489e-13
2210417A02Rik	2	4	0	2	18	31	25	12	0.0460259	0.128067	0	0.065622	0.955228	0.674343	0.762929	0.454633	12.7274	3.67188	0.755328	4.86131	1.16612e-06	9.97418e-06
2300002M23Rik	3	1	11	1	5	93	24	55	0.0690388	0.0320167	0.239708	0.032811	0.265341	2.02303	0.732412	2.08374	22.5867	3.71819	0.850157	4.37354	1.2225e-05	7.98956e-05
2300009A05Rik	49	37	36	28	20	29	20	34	1.12763	1.18462	0.784499	0.918708	1.06136	0.630837	0.610343	1.28813	31.3608	-0.186732	0.380726	-0.490462	0.623807	0.720835
2310007B03Rik	20	12	87	27	8	15	19	10	0.460259	0.384201	1.89587	0.885897	0.424546	0.326295	0.579826	0.378861	21.9998	-1.09603	0.606498	-1.80714	0.0707404	0.13193
2310009A05Rik	239	151	190	164	118	164	126	132	5.50009	4.83453	4.14041	5.381	6.26205	3.56749	3.84516	5.00096	158.87	-0.103036	0.225497	-0.456927	0.647723	0.740483
2310009B15Rik	69	68	147	72	92	226	191	196	1.58789	2.17714	3.20337	2.36239	4.88228	4.91618	5.82878	7.42567	133.521	1.30262	0.265068	4.91428	8.91074e-07	7.84053e-06
2310010G23Rik	100	90	130	73	61	115	85	68	2.30129	2.88151	2.83291	2.3952	3.23716	2.50159	2.59396	2.57625	87.904	0.0535286	0.200228	0.267338	0.789209	0.852842
2310010J17Rik	60	33	60	48	27	65	32	46	1.38078	1.05655	1.3075	1.57493	1.43284	1.41394	0.976549	1.74276	44.8834	0.0580757	0.293339	0.197982	0.84306	0.892895
2310011J03Rik	1141	732	1176	759	317	964	699	524	26.2578	23.4363	25.627	24.9035	16.8226	20.9699	21.3315	19.8523	738.863	-0.338737	0.107282	-3.15744	0.00159159	0.00540252
2310015A10Rik	163	89	113	69	49	148	53	42	3.75111	2.84949	2.46245	2.26396	2.60034	3.21944	1.61741	1.59122	83.9274	-0.324767	0.316766	-1.02526	0.305241	0.420767
2310022A10Rik	2493	1920	2601	1534	1030	2605	1657	1291	57.3712	61.4721	56.68	50.3321	54.6603	56.6666	50.5669	48.9109	1800.39	-0.099385	0.0974668	-1.01968	0.30788	0.423701
2310022B05Rik	1850	1093	1808	1308	279	939	746	526	42.5739	34.9943	39.3993	42.9168	14.806	20.4261	22.7658	19.9281	980.515	-1.03236	0.149063	-6.92568	4.33885e-12	1.26845e-10
2310030G06Rik	88	71	156	70	101	200	133	104	2.02514	2.27319	3.39949	2.29677	5.35989	4.3506	4.05878	3.94015	114.226	0.813495	0.232391	3.50054	0.000464319	0.00187428
2310033P09Rik	1179	863	1052	735	378	1066	772	574	27.1322	27.6304	22.9248	24.1161	20.0598	23.1887	23.5592	21.7466	784.864	-0.197055	0.109006	-1.80774	0.0706465	0.131835
2310034G01Rik	31	9	19	16	7	28	13	15	0.713401	0.288151	0.414041	0.524976	0.371478	0.609084	0.396723	0.568291	16.023	0.0141155	0.476325	0.0296342	0.976359	0.985364
2310035C23Rik	2291	1678	2118	1532	1627	4207	2374	2456	52.7226	53.7241	46.1547	50.2664	86.342	91.5149	72.4477	93.0483	2252.12	0.759431	0.110389	6.87962	6.0012e-12	1.65943e-10
2310036O22Rik	4895	2720	4818	3648	1509	4288	2150	2714	112.648	87.0855	104.992	119.695	80.0799	93.2769	65.6119	102.823	3159.17	-0.312307	0.165327	-1.88903	0.0588882	0.113745
2310039H08Rik	281	107	139	178	74	161	99	121	6.46663	3.42579	3.02904	5.84036	3.92705	3.50223	3.0212	4.58422	139.346	-0.322706	0.297742	-1.08384	0.278434	0.392322
2310039L15Rik	4	5	6	4	10	22	11	18	0.0920517	0.160084	0.13075	0.131244	0.530682	0.478566	0.335689	0.68195	10.4769	1.98435	0.581344	3.41338	0.000641613	0.00246523
2310040G24Rik	92	55	89	36	50	118	72	74	2.11719	1.76092	1.93946	1.1812	2.65341	2.56685	2.19724	2.80357	70.9991	0.531994	0.249754	2.13007	0.0331655	0.0707312
2310057M21Rik	924	626	951	602	372	918	628	539	21.2639	20.0425	20.7238	19.7522	19.7414	19.9693	19.1648	20.4206	664.142	-0.0462399	0.0810044	-0.570833	0.568113	0.671937
2310061I04Rik	1284	948	1300	765	411	1312	925	721	29.5486	30.3519	28.3291	25.1004	21.811	28.5399	28.2284	27.3159	903.887	-0.0943041	0.122703	-0.768557	0.442156	0.557068
2310067B10Rik	2650	1465	2122	1867	963	2581	1656	1440	60.9843	46.9045	46.2418	61.2581	51.1047	56.1445	50.5364	54.556	1763.57	-0.0199276	0.129587	-0.153778	0.877785	0.916431
2310068J16Rik	38	33	33	20	11	25	18	16	0.874491	1.05655	0.719124	0.65622	0.58375	0.543825	0.549309	0.606178	23.0458	-0.538093	0.360736	-1.49165	0.135791	0.222503
2310069G16Rik	10	9	16	6	4	12	12	1	0.230129	0.288151	0.348666	0.196866	0.212273	0.261036	0.366206	0.0378861	8.00381	-0.256476	0.700793	-0.365979	0.714381	0.795031
2400006E01Rik	232	182	212	126	122	261	184	134	5.339	5.82705	4.61983	4.13419	6.47432	5.67753	5.61516	5.07674	176.319	0.192958	0.170175	1.13388	0.256845	0.368824
2410002F23Rik	3227	2264	3138	1964	1069	2792	2041	1338	74.2627	72.4859	68.3821	64.4408	56.7299	60.7344	62.2855	50.6916	2102.83	-0.27791	0.0988446	-2.81159	0.00492977	0.0142114
2410003L11Rik	1192	833	914	728	569	1280	975	691	27.4314	26.6699	19.9176	23.8864	30.1958	27.8438	29.7542	26.1793	873.596	0.219254	0.130123	1.68498	0.0919931	0.162542
2410004B18Rik	1045	805	1064	703	394	1160	821	689	24.0485	25.7735	23.1863	23.0661	20.9089	25.2335	25.0546	26.1035	797.304	0.0227523	0.103517	0.219792	0.826033	0.880339
2410004I01Rik	38	16	28	26	40	93	31	43	0.874491	0.512268	0.610166	0.853086	2.12273	2.02303	0.946032	1.6291	39.4618	1.23038	0.374728	3.28339	0.00102568	0.00369443
2410004P03Rik	40	55	56	30	30	82	45	34	0.920517	1.76092	1.22033	0.98433	1.59205	1.78375	1.37327	1.28813	45.0378	0.316155	0.314124	1.00646	0.314193	0.430859
2410006H16Rik	2296	1474	1844	1296	866	1830	1264	914	52.8377	47.1927	40.1838	42.5231	45.9571	39.808	38.5737	34.6279	1408.88	-0.202501	0.131924	-1.53498	0.12479	0.20801
2410015M20Rik	1817	1236	1664	1220	1172	2355	1574	1394	41.8145	39.5727	36.2613	40.0294	62.196	51.2283	48.034	52.8132	1533.58	0.440385	0.108354	4.06432	4.81728e-05	0.000262993
2410016O06Rik	2005	1587	2501	1453	935	2802	1861	1649	46.1409	50.8106	54.5009	47.6744	49.6188	60.9519	56.7924	62.4742	1768.66	0.208345	0.107455	1.9389	0.0525131	0.103288
2410021H03Rik	10	20	18	4	15	20	24	7	0.230129	0.640335	0.392249	0.131244	0.796023	0.43506	0.732412	0.265203	14.9366	0.667531	0.625143	1.0678	0.285609	0.400003
2410089E03Rik	1574	1246	1696	1192	512	1726	1027	1012	36.2224	39.8929	36.9586	39.1107	27.1709	37.5457	31.3411	38.3407	1181.61	-0.176132	0.130721	-1.34739	0.177855	0.27543
2410124H12Rik	19	12	21	15	33	36	20	19	0.437246	0.384201	0.457624	0.492165	1.75125	0.783108	0.610343	0.719836	23.2368	1.09033	0.458944	2.37573	0.0175142	0.0415197
2410131K14Rik	729	600	961	607	307	909	599	494	16.7764	19.21	20.9418	19.9163	16.2919	19.7735	18.2798	18.7157	618.075	-0.0681627	0.116321	-0.585989	0.557883	0.663497
2410137M14Rik	68	44	48	38	76	211	92	127	1.56488	1.40874	1.046	1.24682	4.03318	4.58988	2.80758	4.81153	88.6821	1.62633	0.263115	6.18108	6.36644e-10	1.15554e-08
2410141K09Rik	1481	1243	1010	800	1057	3179	1992	1832	34.0822	39.7968	22.0095	26.2488	56.0931	69.1528	60.7902	69.4073	1556.8	1.06553	0.191145	5.57442	2.48353e-08	3.12956e-07
2500002B13Rik	681	401	504	336	529	1300	533	803	15.6718	12.8387	10.983	11.0245	28.0731	28.2789	16.2656	30.4225	633.135	1.02702	0.220137	4.66538	3.0805e-06	2.3548e-05
2500004C02Rik	83	36	62	51	58	75	35	37	1.91007	1.1526	1.35108	1.67336	3.07796	1.63147	1.0681	1.40179	54.6988	0.214697	0.378779	0.566815	0.57084	0.67456
2510002D24Rik	232	160	199	112	78	161	121	115	5.339	5.12268	4.33653	3.67483	4.13932	3.50223	3.69258	4.3569	140.862	-0.245477	0.18942	-1.29594	0.194997	0.296462
2510003B16Rik	16	9	12	7	7	23	12	9	0.368207	0.288151	0.2615	0.229677	0.371478	0.500319	0.366206	0.340975	11.2417	0.470683	0.494844	0.951175	0.341516	0.459297
2510009E07Rik	64	14	84	73	17	21	18	37	1.47283	0.448234	1.8305	2.3952	0.90216	0.456813	0.549309	1.40179	38.9914	-0.909907	0.559491	-1.62631	0.103883	0.179271
2510039O18Rik	1899	1435	2165	1477	746	2300	1658	1374	43.7016	45.944	47.1789	48.4618	39.5889	50.0319	50.5974	52.0555	1556.72	0.0559897	0.109779	0.510024	0.610035	0.7092
2610001J05Rik	1319	993	1445	906	710	1320	860	832	30.3541	31.7926	31.4889	29.7268	37.6784	28.714	26.2448	31.5212	1020.55	0.00513311	0.127598	0.0402286	0.967911	0.979419
2610002M06Rik	701	557	809	514	247	433	381	245	16.1321	17.8333	17.6294	16.8649	13.1078	9.41905	11.627	9.28209	461.357	-0.663769	0.141852	-4.67932	2.87821e-06	2.21787e-05
2610005L07Rik	653	326	543	502	112	686	275	338	15.0274	10.4375	11.8329	16.4711	5.94364	14.9226	8.39222	12.8055	395.128	-0.349103	0.289328	-1.2066	0.227586	0.335294
2610008E11Rik	442	252	521	447	123	145	207	92	10.1717	8.06822	11.3534	14.6665	6.52739	3.15418	6.31705	3.48552	262.823	-1.19082	0.295495	-4.02992	5.5795e-05	0.000299568
2610015P09Rik	762	515	532	419	280	783	485	419	17.5359	16.4886	11.5931	13.7478	14.8591	17.0326	14.8008	15.8743	502.739	0.078057	0.157893	0.494366	0.621048	0.718459
2610020C07Rik	49	23	46	40	27	32	21	24	1.12763	0.736385	1.00242	1.31244	1.43284	0.696096	0.64086	0.909266	32.3991	-0.222622	0.38088	-0.584495	0.558887	0.664565
2610020H08Rik	152	115	122	103	99	189	118	103	3.49797	3.68192	2.65858	3.37953	5.25375	4.11132	3.60102	3.90227	124.049	0.345335	0.20095	1.71851	0.0857028	0.153535
2610035D17Rik	39	32	41	27	22	46	31	14	0.897504	1.02454	0.893457	0.885897	1.1675	1.00064	0.946032	0.530405	30.2882	-0.0252622	0.33866	-0.0745945	0.940537	0.961331
2610035F20Rik	10	7	9	5	6	19	13	9	0.230129	0.224117	0.196125	0.164055	0.318409	0.413307	0.396723	0.340975	9.4165	0.863195	0.527964	1.63495	0.102059	0.176481
2610037D02Rik	3	11	11	0	6	12	5	2	0.0690388	0.352184	0.239708	0	0.318409	0.261036	0.152586	0.0757722	6.05574	0.280621	1.01922	0.275328	0.783064	0.848657
2610042L04Rik	19	25	34	15	15	24	27	14	0.437246	0.800418	0.740915	0.492165	0.796023	0.522072	0.823963	0.530405	21.206	0.0999307	0.414225	0.241247	0.809363	0.867842
2610044O15Rik8	587	340	516	395	171	596	287	295	13.5086	10.8857	11.2445	12.9603	9.07467	12.9648	8.75842	11.1764	373.443	-0.206009	0.16962	-1.21454	0.224543	0.331672
2610301B20Rik	732	508	727	459	325	502	419	302	16.8455	16.2645	15.8425	15.0602	17.2472	10.92	12.7867	11.4416	479.962	-0.297294	0.162851	-1.82556	0.0679168	0.127753
2610305D13Rik	4630	5301	5374	2859	2441	6895	5936	4536	106.55	169.721	117.108	93.8066	129.54	149.987	181.15	171.851	4616.69	0.376945	0.197394	1.90961	0.0561839	0.10921
2610306M01Rik	85	49	81	66	46	93	47	52	1.9561	1.56882	1.76512	2.16553	2.44114	2.02303	1.43431	1.97008	63.1828	0.0648706	0.252964	0.256442	0.797609	0.858528
2610307P16Rik	71	50	94	65	21	68	34	13	1.63392	1.60084	2.04841	2.13271	1.11443	1.4792	1.03758	0.492519	47.579	-0.829104	0.354554	-2.33844	0.0193642	0.0451507
2610318N02Rik	880	741	1080	492	311	751	668	312	20.2514	23.7244	23.535	16.143	16.5042	16.3365	20.3855	11.8205	613.106	-0.362493	0.197978	-1.83097	0.0671048	0.126552
2610507B11Rik	30158	18632	20657	20260	6586	26729	14972	13946	694.024	596.536	450.15	664.751	349.507	581.436	456.903	528.359	17818.7	-0.327883	0.190227	-1.72364	0.0847734	0.152227
2610507I01Rik	15	9	9	7	11	20	8	7	0.345194	0.288151	0.196125	0.229677	0.58375	0.43506	0.244137	0.265203	10.6677	0.505445	0.555419	0.910025	0.362809	0.480287
2610524H06Rik	874	546	659	617	380	816	524	485	20.1133	17.4811	14.3607	20.2444	20.1659	17.7504	15.991	18.3748	595.712	0.000123084	0.148635	0.000828097	0.999339	0.99947
2610528J11Rik	52	83	114	61	18	31	68	13	1.19667	2.65739	2.48425	2.00147	0.955228	0.674343	2.07517	0.492519	51.6914	-0.985506	0.486817	-2.02439	0.0429305	0.0876402
2700029M09Rik	4140	2342	3669	2808	1295	3122	1607	2229	95.2735	74.9832	79.9535	92.1333	68.7233	67.9129	49.0411	84.4481	2525.27	-0.342269	0.172011	-1.9898	0.0466126	0.093741
2700038G22Rik	791	397	513	442	179	557	325	333	18.2032	12.7106	11.1791	14.5025	9.49921	12.1164	9.91808	12.6161	415.382	-0.355917	0.189662	-1.87658	0.0605751	0.11643
2700046A07Rik	1	3	4	1	8	16	11	13	0.0230129	0.0960502	0.0871665	0.032811	0.424546	0.348048	0.335689	0.492519	7.58585	2.73597	0.749093	3.65238	0.000259825	0.00113398
2700046G09Rik	19	7	6	16	8	17	9	14	0.437246	0.224117	0.13075	0.524976	0.424546	0.369801	0.274654	0.530405	12.025	0.28045	0.600185	0.467272	0.640305	0.734579
2700049A03Rik	2642	2279	3120	1878	1509	3629	2636	2158	60.8002	72.9661	67.9899	61.6191	80.0799	78.9416	80.4432	81.7582	2410.36	0.28655	0.0855042	3.3513	0.000804344	0.00300457
2700054A10Rik	21	9	29	13	1	5	2	2	0.483272	0.288151	0.631957	0.426543	0.0530682	0.108765	0.0610343	0.0757722	8.77627	-2.55708	0.710253	-3.60024	0.00031792	0.00134984
2700060E02Rik	6994	6167	8365	5026	3469	8427	6189	5543	160.952	197.447	182.287	164.908	184.094	183.313	188.871	210.003	6068.68	0.119074	0.0980306	1.21466	0.224494	0.331632
2700062C07Rik	581	516	757	391	328	846	583	456	13.3705	16.5206	16.4963	12.8291	17.4064	18.403	17.7915	17.2761	536.388	0.259911	0.124921	2.08061	0.03747	0.078566
2700081O15Rik	1871	564	1096	1435	243	1134	822	522	43.0572	18.0574	23.8836	47.0838	12.8956	24.6679	25.0851	19.7765	884.434	-0.678418	0.322752	-2.10198	0.0355549	0.0751056
2700094K13Rik	6295	4249	7249	4211	2961	6308	3732	3775	144.866	136.039	157.968	138.167	157.135	137.218	113.89	143.02	4652.1	-0.0668023	0.117949	-0.566368	0.571144	0.674844
2700097O09Rik	945	790	838	503	588	1035	690	598	21.7472	25.2932	18.2614	16.5039	31.2041	22.5144	21.0568	22.6559	739.012	0.249492	0.184864	1.34959	0.177146	0.274667
2700099C18Rik	521	296	425	322	216	465	380	258	11.9897	9.47695	9.26144	10.5651	11.4627	10.1151	11.5965	9.77461	347.339	0.0536323	0.138801	0.386397	0.699203	0.781951
2810001G20Rik	179	71	95	91	83	208	81	109	4.11931	2.27319	2.0702	2.9858	4.40466	4.52462	2.47189	4.12958	111.238	0.43649	0.304251	1.43464	0.15139	0.242664
2810002D19Rik	137	85	96	88	40	100	49	51	3.15277	2.72142	2.092	2.88737	2.12273	2.1753	1.49534	1.93219	76.6035	-0.490254	0.242265	-2.02363	0.0430085	0.0877762
2810004N23Rik	5688	3369	5227	3509	1393	5004	2590	2955	130.898	107.864	113.905	115.134	73.924	108.852	79.0394	111.953	3469.87	-0.323124	0.160739	-2.01024	0.044406	0.0902196
2810006K23Rik	767	489	609	435	311	732	480	402	17.6509	15.6562	13.2711	14.2728	16.5042	15.9232	14.6482	15.2302	507.788	0.0324519	0.125657	0.258259	0.796207	0.857742
2810013P06Rik	364	199	251	229	156	319	128	168	8.37671	6.37133	5.4697	7.51372	8.27864	6.93921	3.9062	6.36486	219.433	-0.126561	0.253195	-0.499855	0.617177	0.715386
2810021J22Rik	735	471	582	446	340	675	437	383	16.9145	15.0799	12.6827	14.6337	18.0432	14.6833	13.336	14.5104	494.292	0.0257965	0.144866	0.178072	0.858667	0.904214
2810025M15Rik	2330	1907	2347	1377	2248	4282	3005	2363	53.6201	61.0559	51.145	45.1807	119.297	93.1463	91.7041	89.5248	2493.13	0.898845	0.138227	6.50266	7.89135e-11	1.7344e-09
2810029C07Rik	40	18	30	18	28	31	27	24	0.920517	0.576301	0.653749	0.590598	1.48591	0.674343	0.823963	0.909266	27.3553	0.461708	0.392603	1.17602	0.239588	0.34917
2810047C21Rik1	4	3	12	6	5	24	21	18	0.0920517	0.0960502	0.2615	0.196866	0.265341	0.522072	0.64086	0.68195	11.3661	1.71143	0.613152	2.7912	0.00525138	0.0150114
2810403A07Rik	3734	2347	2850	2155	1141	2512	1869	1194	85.9303	75.1433	62.1061	70.7077	60.5508	54.6435	57.0366	45.236	2108.36	-0.434907	0.138349	-3.14354	0.00166918	0.00562971
2810403D21Rik	20	18	35	15	10	24	25	16	0.460259	0.576301	0.762707	0.492165	0.530682	0.522072	0.762929	0.606178	19.4334	0.0761417	0.400172	0.190273	0.849095	0.896684
2810408A11Rik	174	83	162	131	38	114	98	59	4.00425	2.65739	3.53024	4.29824	2.01659	2.47984	2.99068	2.23528	99.8306	-0.565576	0.234908	-2.40765	0.0160557	0.0387089
2810408I11Rik	387	226	276	210	253	431	292	284	8.906	7.23578	6.01449	6.89031	13.4263	9.37554	8.91101	10.7597	294.88	0.540933	0.191457	2.82536	0.0047228	0.0137128
2810410L24Rik	21	15	33	22	13	63	36	55	0.483272	0.480251	0.719124	0.721842	0.689887	1.37044	1.09862	2.08374	31.53	1.13452	0.420989	2.69491	0.00704086	0.0193296
2810417H13Rik	4750	3450	5368	3297	696	1689	1233	951	109.311	110.458	116.977	108.178	36.9355	36.7408	37.6277	36.0297	2441.94	-1.59465	0.063994	-24.9187	4.66307e-137	7.14335e-133
2810428I15Rik	1715	1098	1923	1284	521	2205	1007	1283	39.4672	35.1544	41.9053	42.1293	27.6485	47.9654	30.7308	48.6079	1293.04	-0.0326301	0.202661	-0.161009	0.872086	0.912643
2810429I04Rik	47	40	56	29	2	21	4	17	1.08161	1.28067	1.22033	0.951519	0.106136	0.456813	0.122069	0.644064	24.1746	-1.73756	0.551576	-3.15017	0.00163173	0.00552042
2810459M11Rik	94	65	64	57	19	35	64	17	2.16322	2.08109	1.39466	1.87023	1.0083	0.761355	1.9531	0.644064	48.9659	-0.776964	0.402043	-1.93254	0.0532929	0.104438
2810468N07Rik	31	22	37	32	11	34	27	22	0.713401	0.704368	0.80629	1.04995	0.58375	0.739602	0.823963	0.833494	25.7892	-0.115868	0.34128	-0.339511	0.734225	0.810287
2810474O19Rik	7627	7717	8458	5185	3679	7912	7416	4641	175.52	247.073	184.314	170.125	195.238	172.11	226.315	175.829	6376.47	-0.0140117	0.153543	-0.0912556	0.927289	0.952726
2900008C10Rik	18	10	19	19	4	15	9	4	0.414233	0.320167	0.414041	0.623409	0.212273	0.326295	0.274654	0.151544	11.2833	-0.831266	0.537058	-1.54781	0.121667	0.20354
2900009J06Rik	17	9	6	13	17	46	11	17	0.39122	0.288151	0.13075	0.426543	0.90216	1.00064	0.335689	0.644064	16.9839	1.23337	0.564706	2.18409	0.0289554	0.0631234
2900011O08Rik	1033	1247	1357	852	761	1664	1640	1122	23.7724	39.9249	29.5712	27.955	40.3849	36.197	50.0481	42.5082	1197.19	0.481257	0.180566	2.66527	0.00769269	0.0208316
2900026A02Rik	899	615	975	702	315	780	626	399	20.6886	19.6903	21.2468	23.0333	16.7165	16.9673	19.1037	15.1166	629.033	-0.315875	0.111493	-2.83313	0.00460946	0.0134346
2900041M22Rik	130	78	73	51	56	138	91	54	2.99168	2.49731	1.59079	1.67336	2.97182	3.00191	2.77706	2.04585	80.6057	0.30253	0.287314	1.05296	0.292358	0.407149
2900076A07Rik	72	39	60	34	20	75	44	36	1.65693	1.24865	1.3075	1.11557	1.06136	1.63147	1.34275	1.3639	44.2332	0.0325332	0.281094	0.115738	0.90786	0.938714
2900097C17Rik	2419	1392	2269	1772	600	1132	1064	680	55.6683	44.5673	49.4452	58.1411	31.8409	24.6244	32.4703	25.7625	1329.78	-0.859428	0.141682	-6.06591	1.31207e-09	2.23578e-08
3000002C10Rik	22	18	31	12	5	25	21	15	0.506285	0.576301	0.675541	0.393732	0.265341	0.543825	0.64086	0.568291	17.194	-0.0680584	0.439976	-0.154687	0.877068	0.916057
3010026O09Rik	339	256	373	268	318	542	323	383	7.80138	8.19628	8.12828	8.79335	16.8757	11.7901	9.85704	14.5104	354.391	0.682271	0.18374	3.71324	0.000204624	0.000923165
3110001I22Rik	348	338	432	254	293	551	382	334	8.0085	10.8217	9.41398	8.33399	15.549	11.9859	11.6576	12.654	364.583	0.498713	0.156521	3.18625	0.00144131	0.00495834
3110002H16Rik	842	688	1101	639	537	1453	1006	864	19.3769	22.0275	23.9926	20.9662	28.4976	31.6071	30.7003	32.7336	865.446	0.517733	0.103528	5.00089	5.70672e-07	5.22854e-06
3110009E18Rik	217	135	192	148	143	229	153	145	4.99381	4.32226	4.18399	4.85603	7.58876	4.98144	4.66913	5.49348	169.414	0.295016	0.197195	1.49606	0.134637	0.221014
3110039I08Rik	79	15	92	121	12	1	6	2	1.81802	0.480251	2.00483	3.97013	0.636819	0.021753	0.183103	0.0757722	37.8941	-3.26308	0.856835	-3.80829	0.00013993	0.000661399
3110040N11Rik	469	362	457	283	187	533	331	289	10.7931	11.5901	9.95878	9.28551	9.92376	11.5943	10.1012	10.9491	347.147	0.0368524	0.125286	0.294145	0.768647	0.837601
3110043O21Rik	656	527	694	492	328	741	584	443	15.0965	16.8728	15.1234	16.143	17.4064	16.119	17.822	16.7835	541.637	0.107794	0.0947486	1.13768	0.255254	0.366951
3110045C21Rik	11	5	10	9	14	25	15	12	0.253142	0.160084	0.217916	0.295299	0.742955	0.543825	0.457757	0.454633	12.8872	1.22769	0.489521	2.50794	0.0121439	0.0306075
3110052M02Rik	81	71	111	73	50	76	58	52	1.86405	2.27319	2.41887	2.3952	2.65341	1.65323	1.77	1.97008	70.0845	-0.176891	0.2419	-0.731259	0.464621	0.578136
3110056K07Rik	165	103	114	115	87	153	106	68	3.79713	3.29772	2.48425	3.77326	4.61693	3.32821	3.23482	2.57625	111.771	0.0356435	0.24678	0.144434	0.885158	0.921866
3110057O12Rik	88	94	104	62	52	75	78	43	2.02514	3.00957	2.26633	2.03428	2.75955	1.63147	2.38034	1.6291	73.1264	-0.165465	0.276024	-0.599457	0.548868	0.655309
3110062M04Rik	237	127	281	194	97	263	173	155	5.45406	4.06613	6.12345	6.36533	5.14762	5.72104	5.27947	5.87234	181.538	0.00123709	0.182326	0.00678507	0.994586	0.996799
3110082I17Rik	1579	1080	1703	1019	293	1323	1083	801	36.3374	34.5781	37.1111	33.4344	15.549	28.7792	33.0501	30.3468	1027.42	-0.390485	0.21381	-1.82631	0.0678029	0.127564
3300002I08Rik	42	32	22	24	7	25	22	13	0.966543	1.02454	0.479416	0.787464	0.371478	0.543825	0.671377	0.492519	22.0056	-0.617218	0.423383	-1.45782	0.144889	0.234502
3300002P13Rik	12	12	13	4	10	18	19	8	0.276155	0.384201	0.283291	0.131244	0.530682	0.391554	0.579826	0.303089	11.8747	0.735011	0.53589	1.37157	0.170197	0.266019
3632451O06Rik	230	372	357	181	270	443	389	319	5.29297	11.9102	7.77961	5.93879	14.3284	9.63658	11.8712	12.0857	325.079	0.631097	0.267007	2.3636	0.0180986	0.0426607
3830403N18Rik	2	1	3	4	4	11	2	20	0.0460259	0.0320167	0.0653749	0.131244	0.212273	0.239283	0.0610343	0.757722	6.37008	2.22178	0.979667	2.26789	0.0233359	0.0527417
3830406C13Rik	286	189	266	143	180	432	258	347	6.5817	6.05116	5.79657	4.69197	9.55228	9.3973	7.87343	13.1465	260.13	0.785578	0.200337	3.92128	8.80786e-05	0.000445894
3830408C21Rik	36	26	29	23	4	30	20	8	0.828466	0.832435	0.631957	0.754653	0.212273	0.65259	0.610343	0.303089	19.8973	-0.713293	0.455714	-1.56522	0.117531	0.197896
3830417A13Rik	55	38	123	76	80	97	73	98	1.26571	1.21664	2.68037	2.49364	4.24546	2.11004	2.22775	3.71284	82.2659	0.671336	0.380024	1.76656	0.0773017	0.14148
4632404H12Rik	64	57	83	56	31	95	64	39	1.47283	1.82495	1.80871	1.83742	1.64511	2.06653	1.9531	1.47756	58.0788	0.0600843	0.239635	0.250733	0.802021	0.862186
4632415L05Rik	457	267	393	321	102	200	179	78	10.5169	8.54847	8.56411	10.5323	5.41296	4.3506	5.46257	2.95512	232.308	-1.07264	0.216004	-4.96583	6.84079e-07	6.14627e-06
4632428N05Rik	93	88	112	85	61	281	119	148	2.1402	2.81747	2.44066	2.78893	3.23716	6.11259	3.63154	5.60714	118.645	0.881092	0.263361	3.34557	0.000821131	0.00305759
4732471J01Rik	26	13	26	14	10	41	13	15	0.598336	0.416218	0.566582	0.459354	0.530682	0.891873	0.396723	0.568291	18.2573	0.240189	0.439042	0.547076	0.584327	0.686239
4732491K20Rik	21	6	21	19	2	11	4	8	0.483272	0.1921	0.457624	0.623409	0.106136	0.239283	0.122069	0.303089	10.419	-1.16225	0.635594	-1.82861	0.0674587	0.127109
4831440E17Rik	8	7	9	10	16	38	14	18	0.184103	0.224117	0.196125	0.32811	0.849091	0.826614	0.42724	0.68195	15.327	1.59459	0.490332	3.25205	0.00114574	0.00406947
4833412C05Rik	21	0	18	36	4	0	5	1	0.483272	0	0.392249	1.1812	0.212273	0	0.152586	0.0378861	10.1406	-2.41066	1.30757	-1.84362	0.0652386	0.123687
4833417C18Rik	63	35	52	44	18	90	30	32	1.44981	1.12059	1.13316	1.44368	0.955228	1.95777	0.915515	1.21236	42.0066	-0.0044334	0.347416	-0.0127611	0.989818	0.994036
4833420G17Rik	1006	783	1047	630	486	924	778	521	23.151	25.0691	22.8158	20.6709	25.7912	20.0998	23.7423	19.7387	746.606	-0.0408623	0.126958	-0.321856	0.747562	0.820866
4833439L19Rik	5923	4995	6521	4293	2338	7847	5794	4275	136.306	159.924	142.103	140.858	124.073	170.696	176.816	161.963	5000.24	0.130283	0.129718	1.00436	0.315206	0.432054
4921507P07Rik	65	44	110	58	83	99	82	39	1.49584	1.40874	2.39708	1.90304	4.40466	2.15355	2.50241	1.47756	73.1556	0.531952	0.369471	1.43977	0.149933	0.240909
4921524J17Rik	961	730	1194	654	472	1329	800	758	22.1154	23.3722	26.0192	21.4584	25.0482	28.9097	24.4137	28.7177	824.845	0.20472	0.112674	1.81693	0.0692284	0.12979
4921525O09Rik	6	3	4	1	23	41	20	36	0.138078	0.0960502	0.0871665	0.032811	1.22057	0.891873	0.610343	1.3639	18.3098	3.47297	0.597906	5.80855	6.30157e-09	9.0557e-08
4921531C22Rik	36	22	25	21	14	22	23	12	0.828466	0.704368	0.544791	0.689031	0.742955	0.478566	0.701895	0.454633	21.2121	-0.237744	0.387285	-0.613875	0.539298	0.647251
4921536K21Rik	55	26	43	38	19	62	42	25	1.26571	0.832435	0.93704	1.24682	1.0083	1.34869	1.28172	0.947152	36.5631	0.116161	0.309415	0.375419	0.707349	0.78858
4930402H24Rik	592	332	585	630	421	1084	536	600	13.6237	10.6296	12.7481	20.6709	22.3417	23.5803	16.3572	22.7317	588.296	0.560583	0.223235	2.51118	0.0120327	0.0303721
4930405A21Rik	14	8	13	4	7	21	14	10	0.322181	0.256134	0.283291	0.131244	0.371478	0.456813	0.42724	0.378861	10.8324	0.708409	0.517804	1.3681	0.17128	0.267275
4930412C18Rik	2	6	4	2	2	16	9	14	0.0460259	0.1921	0.0871665	0.065622	0.106136	0.348048	0.274654	0.530405	6.80377	1.73863	0.802215	2.16729	0.0302128	0.0654453
4930412O13Rik	16	4	16	15	3	1	0	1	0.368207	0.128067	0.348666	0.492165	0.159205	0.021753	0	0.0378861	6.41533	-2.86446	1.02504	-2.79449	0.0051981	0.014884
4930427A07Rik	1394	1174	1737	1077	468	1584	1181	851	32.08	37.5876	37.8521	35.3374	24.8359	34.4567	36.0408	32.2411	1115.02	-0.159664	0.137431	-1.16177	0.245329	0.355318
4930429B21Rik	125	80	130	76	141	124	76	67	2.87662	2.56134	2.83291	2.49364	7.48262	2.69737	2.3193	2.53837	106.385	0.466526	0.39038	1.19506	0.232065	0.340551
4930430F08Rik	601	485	721	404	303	841	570	519	13.8308	15.5281	15.7118	13.2556	16.0797	18.2943	17.3948	19.6629	535.005	0.294175	0.114786	2.56281	0.0103828	0.0268266
4930432K21Rik	182	116	217	154	71	415	170	260	4.18835	3.71394	4.72878	5.05289	3.76784	9.02749	5.18792	9.85038	187.674	0.659778	0.309204	2.1338	0.0328594	0.0701859
4930433N12Rik	11	8	9	12	2	10	5	4	0.253142	0.256134	0.196125	0.393732	0.106136	0.21753	0.152586	0.151544	7.1203	-0.741106	0.641835	-1.15467	0.248227	0.3587
4930444M15Rik	86	80	119	56	159	339	173	185	1.97911	2.56134	2.5932	1.83742	8.43785	7.37427	5.27947	7.00893	152.85	1.64028	0.218155	7.51888	5.52469e-14	2.3444e-12
4930447C04Rik	299	467	508	210	303	568	473	375	6.88087	14.9518	11.0701	6.89031	16.0797	12.3557	14.4346	14.2073	399.406	0.519619	0.261968	1.98352	0.047309	0.0949465
4930451G09Rik	19	8	21	15	3	14	16	10	0.437246	0.256134	0.457624	0.492165	0.159205	0.304542	0.488275	0.378861	12.2623	-0.278781	0.52558	-0.530425	0.595817	0.696529
4930452B06Rik	711	455	750	484	301	1268	675	905	16.3622	14.5676	16.3437	15.8805	15.9735	27.5828	20.5991	34.2869	666.278	0.641913	0.223644	2.87025	0.00410147	0.0121482
4930453N24Rik	2259	1920	2485	1536	1214	2453	1829	1603	51.9862	61.4721	54.1522	50.3977	64.4248	53.3601	55.8159	60.7314	1865.04	0.102547	0.105345	0.973434	0.330338	0.448025
4930455B14Rik	14	8	13	4	23	35	19	35	0.322181	0.256134	0.283291	0.131244	1.22057	0.761355	0.579826	1.32601	20.1232	1.92662	0.494364	3.89717	9.73226e-05	0.000485947
4930461G14Rik	376	205	244	245	154	507	259	340	8.65286	6.56343	5.31716	8.03869	8.17251	11.0288	7.90394	12.8813	282.674	0.487724	0.22961	2.12414	0.0336584	0.0716327
4930480K23Rik	157	108	153	99	36	127	81	72	3.61303	3.45781	3.33412	3.24829	1.91046	2.76263	2.47189	2.7278	97.0001	-0.450033	0.190068	-2.36774	0.0178969	0.0422896
4930481A15Rik	38	11	9	21	4	10	5	10	0.874491	0.352184	0.196125	0.689031	0.212273	0.21753	0.152586	0.378861	12.6706	-1.14362	0.658247	-1.73737	0.0823215	0.148783
4930486L24Rik	15	24	30	11	7	36	24	17	0.345194	0.768402	0.653749	0.360921	0.371478	0.783108	0.732412	0.644064	19.2109	0.279983	0.467545	0.598837	0.549281	0.655637
4930502E18Rik	39	22	34	15	64	448	125	309	0.897504	0.704368	0.740915	0.492165	3.39637	9.74534	3.81464	11.7068	129.87	3.3332	0.442542	7.53194	4.99903e-14	2.13911e-12
4930503E14Rik	2	3	2	0	2	13	4	14	0.0460259	0.0960502	0.0435833	0	0.106136	0.282789	0.122069	0.530405	5.05928	2.49796	1.02543	2.43602	0.0148497	0.036258
4930503L19Rik	1143	900	1244	813	370	923	822	566	26.3038	28.8151	27.1088	26.6753	19.6352	20.078	25.0851	21.4435	804.601	-0.334341	0.109524	-3.05268	0.00226804	0.00732843
4930504O13Rik	2	0	0	0	0	13	2	11	0.0460259	0	0	0	0	0.282789	0.0610343	0.416747	3.32568	3.87143	1.81032	2.13854	0.0324731	0.0695159
4930505A04Rik	3	7	4	2	1	21	7	15	0.0690388	0.224117	0.0871665	0.065622	0.0530682	0.456813	0.21362	0.568291	7.16486	1.58401	0.863868	1.83363	0.0667089	0.126007
4930507D05Rik	25	13	14	14	7	17	7	4	0.575323	0.416218	0.305083	0.459354	0.371478	0.369801	0.21362	0.151544	11.802	-0.663744	0.54078	-1.22738	0.219679	0.326187
4930509E16Rik	54	26	23	14	54	85	48	37	1.2427	0.832435	0.501208	0.459354	2.86568	1.849	1.46482	1.40179	43.7749	1.30306	0.426595	3.05457	0.00225387	0.00729033
4930513N10Rik	174	89	138	111	63	144	65	84	4.00425	2.84949	3.00725	3.64202	3.3433	3.13243	1.98362	3.18243	103.674	-0.221665	0.238999	-0.927474	0.353681	0.471584
4930519F16Rik	39	22	19	14	22	59	26	36	0.897504	0.704368	0.414041	0.459354	1.1675	1.28343	0.793446	1.3639	29.2061	0.892518	0.396943	2.24848	0.0245458	0.0549974
4930520O04Rik	6	4	4	7	7	20	14	10	0.138078	0.128067	0.0871665	0.229677	0.371478	0.43506	0.42724	0.378861	9.05278	1.51051	0.58582	2.57846	0.00992429	0.0258555
4930523C07Rik	9	8	23	11	5	10	12	5	0.207116	0.256134	0.501208	0.360921	0.265341	0.21753	0.366206	0.18943	9.74654	-0.359067	0.585965	-0.612779	0.540023	0.647867
4930524B15Rik	10	19	29	13	8	43	32	27	0.230129	0.608318	0.631957	0.426543	0.424546	0.935379	0.976549	1.02292	21.6724	0.847677	0.480797	1.76307	0.0778895	0.142233
4930526I15Rik	64	28	56	44	14	51	38	24	1.47283	0.896469	1.22033	1.44368	0.742955	1.1094	1.15965	0.909266	36.9206	-0.340172	0.315953	-1.07665	0.281636	0.395559
4930526L06Rik	187	148	189	119	51	268	160	155	4.30342	4.73848	4.11862	3.90451	2.70648	5.8298	4.88275	5.87234	149.901	0.189132	0.250838	0.754001	0.450849	0.564752
4930528A17Rik	40	31	31	18	22	46	39	28	0.920517	0.992519	0.675541	0.590598	1.1675	1.00064	1.19017	1.06081	31.3285	0.468782	0.320652	1.46197	0.143751	0.233004
4930539E08Rik	130	147	198	79	82	311	143	175	2.99168	4.70646	4.31474	2.59207	4.35159	6.76518	4.36395	6.63007	151.383	0.602488	0.271425	2.21972	0.0264378	0.0585091
4930550C14Rik	17	21	17	9	21	40	22	11	0.39122	0.672351	0.370458	0.295299	1.11443	0.87012	0.671377	0.416747	19.7991	0.826463	0.477003	1.73261	0.0831644	0.149952
4930550L24Rik	0	0	2	1	8	52	21	61	0	0	0.0435833	0.032811	0.424546	1.13116	0.64086	2.31105	18.9003	5.84573	1.08412	5.39212	6.96294e-08	7.90699e-07
4930556M19Rik	25	16	30	15	10	24	32	22	0.575323	0.512268	0.653749	0.492165	0.530682	0.522072	0.976549	0.833494	21.0126	0.353197	0.401236	0.880273	0.378712	0.495707
4930558J18Rik	132	104	109	86	98	292	141	139	3.03771	3.32974	2.37529	2.82175	5.20069	6.35188	4.30292	5.26617	134.768	0.877393	0.201551	4.3532	1.34167e-05	8.67582e-05
4930563E22Rik	78	43	48	59	41	100	29	51	1.79501	1.37672	1.046	1.93585	2.1758	2.1753	0.884998	1.93219	54.9273	0.218988	0.368717	0.59392	0.552566	0.658326
4930577N17Rik	14	13	14	9	7	11	7	10	0.322181	0.416218	0.305083	0.295299	0.371478	0.239283	0.21362	0.378861	10.481	-0.187775	0.519083	-0.361743	0.717544	0.797335
4930579G18Rik	8	2	21	12	5	21	6	5	0.184103	0.0640335	0.457624	0.393732	0.265341	0.456813	0.183103	0.18943	9.04682	0.0073373	0.742615	0.00988036	0.992117	0.995496
4930579G24Rik	773	543	690	507	298	665	428	395	17.789	17.3851	15.0362	16.6352	15.8143	14.4657	13.0613	14.965	516.014	-0.200474	0.11173	-1.79427	0.0727707	0.134961
4930591A17Rik	10	15	17	4	68	217	108	78	0.230129	0.480251	0.370458	0.131244	3.60864	4.7204	3.29585	2.95512	65.1123	3.58934	0.371868	9.65219	4.8115e-22	6.70068e-20
4931406C07Rik	1271	906	1153	862	491	1456	1036	816	29.2494	29.0072	25.1258	28.2831	26.0565	31.6724	31.6158	30.9151	956.25	0.111226	0.105595	1.05332	0.292193	0.40703
4931406P16Rik	3417	2496	3682	2538	1377	4074	2555	2167	78.6352	79.9138	80.2368	83.2743	73.0749	88.6217	77.9713	82.0992	2654.56	0.000723446	0.083435	0.00867078	0.993082	0.996073
4931414P19Rik	505	348	474	308	154	411	308	184	11.6215	11.1418	10.3292	10.1058	8.17251	8.94048	9.39928	6.97104	316.166	-0.362647	0.137486	-2.6377	0.00834708	0.0223547
4931428F04Rik	737	360	592	563	79	436	245	161	16.9605	11.526	12.9006	18.4726	4.19239	9.48431	7.4767	6.09966	359.175	-1.12522	0.263612	-4.26846	1.96829e-05	0.000121094
4931440F15Rik	8	15	20	2	13	15	9	6	0.184103	0.480251	0.435833	0.065622	0.689887	0.326295	0.274654	0.227317	11.0662	0.344387	0.719436	0.478691	0.632159	0.728014
4931440P22Rik	8	12	18	4	2	4	5	2	0.184103	0.384201	0.392249	0.131244	0.106136	0.087012	0.152586	0.0757722	6.2395	-1.37883	0.765649	-1.80087	0.0717233	0.133373
4932412D23Rik	3	8	9	4	15	37	13	40	0.0690388	0.256134	0.196125	0.131244	0.796023	0.804861	0.396723	1.51544	17.1751	2.43804	0.625115	3.90014	9.61372e-05	0.00048144
4932416H05Rik	27	18	29	30	14	28	24	12	0.621349	0.576301	0.631957	0.98433	0.742955	0.609084	0.732412	0.454633	22.071	-0.145596	0.388458	-0.374806	0.707805	0.788858
4932418E24Rik	30	12	21	8	3	15	6	1	0.690388	0.384201	0.457624	0.262488	0.159205	0.326295	0.183103	0.0378861	10.3127	-1.29461	0.692066	-1.87064	0.0613946	0.11771
4932438A13Rik	2466	2261	2883	1867	913	2897	1512	1458	56.7499	72.3898	62.8253	61.2581	48.4513	63.0184	46.1419	55.2379	1921.66	-0.248941	0.134106	-1.8563	0.0634107	0.120873
4933402E13Rik	50	50	121	44	129	135	133	138	1.15065	1.60084	2.63679	1.44368	6.8458	2.93665	4.05878	5.22828	106.794	1.4671	0.353315	4.15238	3.29039e-05	0.000189743
4933404O12Rik	2515	1822	2267	1581	527	1693	1109	828	57.8775	58.3345	49.4016	51.8742	27.967	36.8278	33.8435	31.3697	1432.76	-0.738465	0.117379	-6.29126	3.14897e-10	6.11396e-09
4933406J08Rik	33	61	50	17	53	90	38	56	0.759427	1.95302	1.08958	0.557787	2.81262	1.95777	1.15965	2.12162	51.1737	0.880109	0.448841	1.96085	0.0498968	0.099243
4933407K13Rik	96	59	84	59	26	68	42	31	2.20924	1.88899	1.8305	1.93585	1.37977	1.4792	1.28172	1.17447	54.3414	-0.560614	0.235204	-2.38352	0.0171479	0.0408092
4933408B17Rik	9	11	13	8	6	10	8	11	0.207116	0.352184	0.283291	0.262488	0.318409	0.21753	0.244137	0.416747	9.49097	0.0948391	0.550448	0.172295	0.863206	0.906958
4933408N05Rik	0	3	1	3	17	22	8	28	0	0.0960502	0.0217916	0.098433	0.90216	0.478566	0.244137	1.06081	11.965	3.73368	0.902681	4.13622	3.53077e-05	0.000201295
4933412E12Rik	114	75	159	98	53	71	98	32	2.62347	2.40126	3.46487	3.21548	2.81262	1.54446	2.99068	1.21236	83.5554	-0.461926	0.333748	-1.38406	0.166341	0.261378
4933416C03Rik	9	6	8	7	14	12	15	23	0.207116	0.1921	0.174333	0.229677	0.742955	0.261036	0.457757	0.87138	12.9315	1.51092	0.577708	2.61537	0.00891301	0.0236307
4933416M07Rik	35	34	24	21	49	105	44	35	0.805453	1.08857	0.522999	0.689031	2.60034	2.28406	1.34275	1.32601	43.949	1.28571	0.378241	3.39919	0.000675869	0.0025781
4933421O10Rik	39	13	26	19	16	11	12	4	0.897504	0.416218	0.566582	0.623409	0.849091	0.239283	0.366206	0.151544	16.9453	-0.704431	0.595296	-1.18333	0.236679	0.345862
4933425L06Rik	0	0	0	1	8	26	4	25	0	0	0	0.032811	0.424546	0.565578	0.122069	0.947152	8.62616	5.97613	1.3267	4.5045	6.65298e-06	4.65374e-05
4933427D06Rik	26	61	71	15	166	341	194	200	0.598336	1.95302	1.54721	0.492165	8.80932	7.41777	5.92033	7.57722	141.486	2.69401	0.40428	6.66371	2.67001e-11	6.54429e-10
4933427D14Rik	1026	546	625	658	273	778	417	327	23.6113	17.4811	13.6198	21.5896	14.4876	16.9238	12.7257	12.3888	547.662	-0.430969	0.200717	-2.14715	0.0317815	0.0683121
4933430I17Rik	40	24	36	37	20	63	30	34	0.920517	0.768402	0.784499	1.21401	1.06136	1.37044	0.915515	1.28813	34.316	0.345732	0.320537	1.0786	0.280764	0.39459
4933431E20Rik	119	83	137	76	88	221	161	100	2.73854	2.65739	2.98545	2.49364	4.67	4.80741	4.91326	3.78861	119.794	0.739903	0.175554	4.21467	2.50148e-05	0.000149396
4933433C11Rik	26	9	15	10	5	19	5	8	0.598336	0.288151	0.326874	0.32811	0.265341	0.413307	0.152586	0.303089	11.0326	-0.433272	0.573303	-0.755747	0.449801	0.563825
4933434E20Rik	1468	996	1443	1022	623	1115	938	663	33.783	31.8887	31.4453	33.5328	33.0615	24.2546	28.6251	25.1185	996.592	-0.23853	0.12084	-1.97393	0.0483897	0.0966846
4933439C10Rik	80	38	29	50	13	40	27	14	1.84103	1.21664	0.631957	1.64055	0.689887	0.87012	0.823963	0.530405	33.9931	-0.854258	0.426499	-2.00296	0.0451821	0.0914325
5031425E22Rik	148	78	137	102	61	93	74	41	3.40591	2.49731	2.98545	3.34672	3.23716	2.02303	2.25827	1.55333	87.8516	-0.450602	0.262726	-1.71511	0.0863258	0.154435
5031439G07Rik	910	635	1176	840	284	871	666	590	20.9418	20.3306	25.627	27.5612	15.0714	18.9469	20.3244	22.3528	705.693	-0.297995	0.16423	-1.8145	0.0696013	0.130377
5033406O09Rik	19	14	19	9	25	44	37	21	0.437246	0.448234	0.414041	0.295299	1.32671	0.957132	1.12913	0.795608	23.928	1.37853	0.374956	3.67651	0.000236443	0.00104473
5330411J11Rik	12	6	15	8	28	164	66	105	0.276155	0.1921	0.326874	0.262488	1.48591	3.56749	2.01413	3.97804	49.9027	3.37675	0.444616	7.59475	3.08382e-14	1.37729e-12
5330413P13Rik	2	7	4	5	3	54	18	23	0.0460259	0.224117	0.0871665	0.164055	0.159205	1.17466	0.549309	0.87138	13.5069	2.46725	0.758863	3.25124	0.00114903	0.0040802
5330417C22Rik	14	17	20	9	18	34	25	21	0.322181	0.544284	0.435833	0.295299	0.955228	0.739602	0.762929	0.795608	20.001	1.01544	0.395392	2.56817	0.0102236	0.0264911
5430402O13Rik	2	6	9	4	26	20	17	14	0.0460259	0.1921	0.196125	0.131244	1.37977	0.43506	0.518792	0.530405	14.1403	2.31905	0.667796	3.4727	0.000515257	0.00204223
5430405H02Rik	23	18	30	23	7	17	12	10	0.529297	0.576301	0.653749	0.754653	0.371478	0.369801	0.366206	0.378861	16.4938	-0.754447	0.410337	-1.8386	0.0659736	0.124818
5430416N02Rik	488	331	437	314	194	426	329	225	11.2303	10.5975	9.52294	10.3027	10.2952	9.26678	10.0401	8.52437	328.941	-0.130162	0.121442	-1.0718	0.283809	0.398102
5530601H04Rik	319	214	245	213	108	278	206	130	7.34113	6.85158	5.33895	6.98874	5.73137	6.04733	6.28653	4.92519	204.138	-0.2001	0.166901	-1.19891	0.230562	0.338701
5730405O15Rik	20	28	17	15	14	57	24	19	0.460259	0.896469	0.370458	0.492165	0.742955	1.23992	0.732412	0.719836	23.3139	0.665711	0.442669	1.50386	0.132618	0.218238
5730408K05Rik	142	77	127	103	60	127	90	52	3.26784	2.46529	2.76754	3.37953	3.18409	2.76263	2.74654	1.97008	92.9492	-0.160702	0.223881	-0.717802	0.472879	0.585945
5730409E04Rik	195	127	170	120	65	221	139	114	4.48752	4.06613	3.70458	3.93732	3.44943	4.80741	4.24189	4.31901	136.117	0.0681991	0.172231	0.395975	0.692123	0.776181
5730455P16Rik	1222	826	954	841	526	1019	810	667	28.1218	26.4458	20.7892	27.594	27.9139	22.1663	24.7189	25.27	837.071	-0.0429714	0.135434	-0.317286	0.751027	0.823581
5730457N03Rik	70	40	230	90	3	13	14	8	1.61091	1.28067	5.01208	2.95299	0.159205	0.282789	0.42724	0.303089	49.5966	-3.18387	0.540926	-5.88597	3.95734e-09	6.00223e-08
5730480H06Rik	53	44	49	38	23	46	19	21	1.21969	1.40874	1.06779	1.24682	1.22057	1.00064	0.579826	0.795608	35.2099	-0.472502	0.327513	-1.44269	0.149107	0.239984
5730507C01Rik	160	87	107	95	89	170	96	100	3.68207	2.78546	2.3317	3.11704	4.72307	3.69801	2.92965	3.78861	111.553	0.335615	0.232812	1.44157	0.149423	0.240392
5730508B09Rik	55	26	35	27	27	38	28	36	1.26571	0.832435	0.762707	0.885897	1.43284	0.826614	0.85448	1.3639	33.9108	0.226412	0.357204	0.633845	0.526182	0.635079
5730559C18Rik	923	759	1341	760	663	1802	1469	861	21.2409	24.3007	29.2226	24.9364	35.1842	39.1989	44.8297	32.6199	1037.1	0.607868	0.146642	4.14524	3.39453e-05	0.000194323
5830415F09Rik	784	588	879	406	307	636	503	365	18.0421	18.8258	19.1548	13.3213	16.2919	13.8349	15.3501	13.8284	530.435	-0.229763	0.148975	-1.5423	0.123001	0.20548
5830417I10Rik	1851	1292	1910	1167	657	1661	1270	882	42.5969	41.3656	41.622	38.2904	34.8658	36.1317	38.7568	33.4155	1265.98	-0.193987	0.084575	-2.29366	0.0218099	0.0499261
5830418P13Rik	17	17	15	15	52	25	10	4	0.39122	0.544284	0.326874	0.492165	2.75955	0.543825	0.305172	0.151544	22.7374	1.07878	0.811418	1.32949	0.183685	0.282318
5930403L14Rik	28	21	22	10	5	18	14	3	0.644362	0.672351	0.479416	0.32811	0.265341	0.391554	0.42724	0.113658	13.6971	-0.793544	0.552694	-1.43577	0.151067	0.242304
5930412G12Rik	102	45	75	68	25	57	35	38	2.34732	1.44075	1.63437	2.23115	1.32671	1.23992	1.0681	1.43967	52.4788	-0.601448	0.281806	-2.13426	0.0328212	0.0701238
5930430L01Rik	19	11	15	15	11	24	15	14	0.437246	0.352184	0.326874	0.492165	0.58375	0.522072	0.457757	0.530405	15.2656	0.377747	0.421201	0.896833	0.369808	0.486998
6030419C18Rik	124	82	197	135	112	182	197	174	2.8536	2.62537	4.29295	4.42948	5.94364	3.95905	6.01188	6.59218	151.351	0.658716	0.258813	2.54514	0.0109234	0.0279919
6030443J06Rik	39	40	42	32	26	79	31	42	0.897504	1.28067	0.915249	1.04995	1.37977	1.71849	0.946032	1.59122	40.3193	0.456996	0.315292	1.44944	0.147216	0.23744
6030458C11Rik	2830	2435	3177	1859	1868	3990	2794	2089	65.1266	77.9608	69.232	60.9956	99.1314	86.7945	85.2649	79.1441	2571.37	0.357497	0.11431	3.12743	0.00176343	0.00589312
6230400D17Rik	20	8	15	7	7	14	5	9	0.460259	0.256134	0.326874	0.229677	0.371478	0.304542	0.152586	0.340975	10.0708	-0.162926	0.566963	-0.287366	0.773832	0.841509
6330403K07Rik	236	120	163	228	54	87	50	45	5.43105	3.84201	3.55204	7.48091	2.86568	1.89251	1.52586	1.70487	116.663	-1.3589	0.318923	-4.2609	2.03606e-05	0.000124862
6330408A02Rik	152	102	200	125	72	122	90	46	3.49797	3.26571	4.35833	4.10137	3.82091	2.65387	2.74654	1.74276	107.973	-0.486419	0.257044	-1.89236	0.0584433	0.112985
6330410L21Rik	35	25	42	20	229	778	314	653	0.805453	0.800418	0.915249	0.65622	12.1526	16.9238	9.58239	24.7396	274.499	4.31193	0.322418	13.3737	8.61155e-41	8.24502e-38
6330416G13Rik	279	207	302	183	113	303	233	183	6.42061	6.62746	6.58107	6.00441	5.99671	6.59116	7.1105	6.93316	215.494	0.0591351	0.127112	0.46522	0.641774	0.735768
6330418K02Rik	61	29	46	47	29	56	44	30	1.40379	0.928485	1.00242	1.54212	1.53898	1.21817	1.34275	1.13658	41.6981	0.0946496	0.298479	0.317106	0.751163	0.823581
6330549D23Rik	18	6	17	2	7	17	9	9	0.414233	0.1921	0.370458	0.065622	0.371478	0.369801	0.274654	0.340975	9.89264	0.343439	0.644604	0.53279	0.594179	0.695039
6430411K18Rik	2	16	10	0	17	35	15	8	0.0460259	0.512268	0.217916	0	0.90216	0.761355	0.457757	0.303089	13.1963	1.64992	0.932961	1.76847	0.0769822	0.141046
6430531B16Rik	8	8	19	10	14	21	16	13	0.184103	0.256134	0.414041	0.32811	0.742955	0.456813	0.488275	0.492519	13.8658	0.853633	0.48955	1.74371	0.0812096	0.147134
6430548M08Rik	45	15	23	41	15	30	28	19	1.03558	0.480251	0.501208	1.34525	0.796023	0.65259	0.85448	0.719836	26.3269	-0.152719	0.450249	-0.339189	0.734468	0.810405
6430571L13Rik	6	15	13	7	7	30	19	13	0.138078	0.480251	0.283291	0.229677	0.371478	0.65259	0.579826	0.492519	13.3082	0.931933	0.540623	1.72381	0.0847417	0.152207
6430573F11Rik	42	28	50	34	11	24	25	10	0.966543	0.896469	1.08958	1.11557	0.58375	0.522072	0.762929	0.378861	26.0406	-0.852648	0.357137	-2.38745	0.0169655	0.0404505
6430710C18Rik	0	0	0	0	14	15	6	13	0	0	0	0	0.742955	0.326295	0.183103	0.492519	7.19428	6.4374	1.31326	4.90186	9.49324e-07	8.30108e-06
6530402F18Rik	18	3	10	25	1	5	2	2	0.414233	0.0960502	0.217916	0.820275	0.0530682	0.108765	0.0610343	0.0757722	7.61583	-2.31757	0.901691	-2.57024	0.0101627	0.0263511
6720489N17Rik	310	208	369	235	156	199	142	135	7.13401	6.65948	8.04111	7.71058	8.27864	4.32885	4.33344	5.11462	212.755	-0.437517	0.233673	-1.87235	0.0611586	0.117316
6820431F20Rik	233	137	221	162	59	290	106	156	5.36201	4.38629	4.81595	5.31538	3.13102	6.30837	3.23482	5.91023	158.591	-0.0886305	0.272458	-0.325299	0.744955	0.818825
8030462N17Rik	2252	2271	2624	1657	921	2954	2354	1642	51.8251	72.71	57.1812	54.3678	48.8758	64.2584	71.8374	62.209	1992.55	0.0678129	0.15823	0.428572	0.668235	0.75704
8430429K09Rik	190	66	93	160	53	100	64	69	4.37246	2.1131	2.02662	5.24976	2.81262	2.1753	1.9531	2.61414	96.1387	-0.530796	0.361227	-1.46942	0.141718	0.230362
8430430B14Rik	6	2	8	3	7	42	9	13	0.138078	0.0640335	0.174333	0.098433	0.371478	0.913626	0.274654	0.492519	10.4197	2.10116	0.681032	3.08525	0.00203379	0.00666716
9030025P20Rik	71	52	70	58	22	75	48	39	1.63392	1.66487	1.52541	1.90304	1.1675	1.63147	1.46482	1.47756	51.4093	-0.203455	0.24296	-0.837399	0.402368	0.519151
9030617O03Rik	281	110	97	109	235	266	117	124	6.46663	3.52184	2.11379	3.5764	12.471	5.7863	3.57051	4.69788	174.013	0.752451	0.438483	1.71603	0.0861558	0.154223
9030624G23Rik	286	172	299	183	91	331	204	205	6.5817	5.50688	6.5157	6.00441	4.82921	7.20024	6.2255	7.76665	208.754	0.0869514	0.179753	0.483727	0.62858	0.724982
9030624J02Rik	2769	2033	3059	2048	1513	3569	2520	2092	63.7228	65.09	66.6606	67.1969	80.2922	77.6365	76.9032	79.2577	2378.04	0.257193	0.0573844	4.48194	7.39677e-06	5.1196e-05
9030625G05Rik	1	0	3	1	5	23	19	14	0.0230129	0	0.0653749	0.032811	0.265341	0.500319	0.579826	0.530405	8.2342	3.87648	0.891517	4.34819	1.37268e-05	8.85394e-05
9130008F23Rik	126	48	191	127	11	15	28	4	2.89963	1.5368	4.1622	4.167	0.58375	0.326295	0.85448	0.151544	60.5341	-2.74397	0.513714	-5.34144	9.22106e-08	1.00611e-06
9130011E15Rik	1818	1068	1359	1097	449	1396	996	695	41.8375	34.1939	29.6148	35.9937	23.8276	30.3672	30.3951	26.3308	1041.33	-0.349851	0.143267	-2.44195	0.014608	0.0357648
9130019O22Rik	194	180	272	167	59	160	168	116	4.46451	5.76301	5.92732	5.47944	3.13102	3.48048	5.12688	4.39479	155.719	-0.416823	0.209129	-1.99314	0.0462465	0.0930946
9130023H24Rik	153	83	131	114	55	90	72	54	3.52098	2.65739	2.8547	3.74045	2.91875	1.95777	2.19724	2.04585	90.2675	-0.504587	0.228124	-2.21189	0.026974	0.0595238
9130221H12Rik	169	100	163	134	61	158	113	80	3.88919	3.20167	3.55204	4.39667	3.23716	3.43697	3.44844	3.03089	116.243	-0.187478	0.17911	-1.04672	0.29523	0.410141
9130401M01Rik	2776	2342	3258	1855	1834	4577	2621	2702	63.8839	74.9832	70.9971	60.8644	97.3271	99.5635	79.9855	102.368	2679.9	0.486038	0.117329	4.14254	3.43486e-05	0.000196485
9230110C19Rik	267	269	366	209	209	234	247	139	6.14445	8.6125	7.97574	6.8575	11.0913	5.0902	7.53774	5.26617	241.513	-0.0380838	0.270514	-0.140783	0.888041	0.924241
9230114K14Rik	201	177	231	133	175	126	98	57	4.6256	5.66696	5.03387	4.36386	9.28694	2.74088	2.99068	2.15951	152.012	-0.208903	0.429601	-0.486272	0.626775	0.723663
9230116N13Rik	26	22	30	11	19	51	37	27	0.598336	0.704368	0.653749	0.360921	1.0083	1.1094	1.12913	1.02292	27.1594	0.877808	0.341901	2.56743	0.0102455	0.0265389
9330020H09Rik	60	21	45	40	27	72	38	28	1.38078	0.672351	0.980623	1.31244	1.43284	1.56622	1.15965	1.06081	39.4404	0.263686	0.336183	0.784354	0.432832	0.548297
9330102E08Rik	23	16	25	21	21	52	44	18	0.529297	0.512268	0.544791	0.689031	1.11443	1.13116	1.34275	0.68195	26.9885	0.9208	0.361564	2.54671	0.0108743	0.0278848
9330133O14Rik	132	48	79	67	27	106	62	42	3.03771	1.5368	1.72154	2.19834	1.43284	2.30582	1.89206	1.59122	64.8	-0.221497	0.310621	-0.713077	0.475798	0.588514
9330151L19Rik	112	69	87	80	38	60	39	25	2.57745	2.20915	1.89587	2.62488	2.01659	1.30518	1.19017	0.947152	60.8835	-0.791762	0.289439	-2.73551	0.00622838	0.0173762
9330159F19Rik	519	132	106	196	31	117	51	47	11.9437	4.22621	2.30991	6.43096	1.64511	2.5451	1.55638	1.78065	133.745	-1.72124	0.455975	-3.77485	0.000160106	0.000746074
9330159M07Rik	30	16	30	22	17	26	19	15	0.690388	0.512268	0.653749	0.721842	0.90216	0.565578	0.579826	0.568291	21.4158	-0.0142308	0.373474	-0.0381039	0.969605	0.980615
9330182L06Rik	46	52	48	45	43	115	66	80	1.05859	1.66487	1.046	1.47649	2.28193	2.50159	2.01413	3.03089	62.1537	0.9201	0.273642	3.36242	0.000772632	0.00290524
9430015G10Rik	1671	971	1383	1026	642	1302	969	548	38.4546	31.0882	30.1378	33.6641	34.0698	28.3224	29.5711	20.7616	1014.57	-0.243779	0.166377	-1.46522	0.142861	0.231906
9430016H08Rik	1253	891	1244	831	877	2046	1475	1288	28.8352	28.5269	27.1088	27.2659	46.5408	44.5066	45.0128	48.7973	1222.89	0.724904	0.0738271	9.81894	9.33238e-23	1.4588e-20
9430020K01Rik	652	464	789	607	356	751	506	421	15.0044	14.8558	17.1936	19.9163	18.8923	16.3365	15.4417	15.95	550.807	-0.00983748	0.138115	-0.0712269	0.943217	0.962955
9430037G07Rik	12	9	17	9	5	18	17	10	0.276155	0.288151	0.370458	0.295299	0.265341	0.391554	0.518792	0.378861	11.4812	0.356919	0.490447	0.727742	0.466771	0.580159
9430038I01Rik	257	238	310	147	127	453	287	282	5.91432	7.61998	6.75541	4.82322	6.73966	9.85411	8.75842	10.6839	252.123	0.525317	0.205387	2.55769	0.0105371	0.0271518
9430083A17Rik	12	13	20	13	7	10	12	5	0.276155	0.416218	0.435833	0.426543	0.371478	0.21753	0.366206	0.18943	11.1299	-0.462286	0.524282	-0.88175	0.377912	0.494933
9430091E24Rik	30	14	20	19	5	19	5	8	0.690388	0.448234	0.435833	0.623409	0.265341	0.413307	0.152586	0.303089	13.7389	-0.929951	0.512426	-1.8148	0.0695543	0.130313
9530027J09Rik	23	15	20	20	19	23	13	13	0.529297	0.480251	0.435833	0.65622	1.0083	0.500319	0.396723	0.492519	18.5517	0.152085	0.449634	0.338242	0.735181	0.810929
9530053A07Rik	127	107	232	76	195	272	149	120	2.92264	3.42579	5.05566	2.49364	10.3483	5.91682	4.54706	4.54633	161.857	0.857701	0.3363	2.5504	0.0107599	0.027633
9530068E07Rik	3843	1493	2728	3215	1081	2420	1541	1263	88.4387	47.801	59.4476	105.487	57.3667	52.6423	47.0269	47.8501	2086.54	-0.555957	0.23474	-2.3684	0.0178653	0.0422344
9530077C05Rik	122	59	83	73	77	175	80	107	2.80758	1.88899	1.80871	2.3952	4.08625	3.80677	2.44137	4.05381	96.0215	0.686852	0.260708	2.63456	0.00842466	0.022527
9530082P21Rik	26	10	26	15	3	9	11	9	0.598336	0.320167	0.566582	0.492165	0.159205	0.195777	0.335689	0.340975	12.406	-0.938979	0.522996	-1.79539	0.0725923	0.134711
9630028I04Rik	1	1	2	2	5	81	25	39	0.0230129	0.0320167	0.0435833	0.065622	0.265341	1.76199	0.762929	1.47756	18.2738	4.74711	0.867854	5.46994	4.50194e-08	5.33787e-07
9830147E19Rik	1124	731	786	730	548	1477	844	856	25.8665	23.4042	17.1282	23.952	29.0814	32.1292	25.7565	32.4305	864.814	0.403306	0.156323	2.57996	0.00988129	0.0257653
9930012K11Rik	265	174	238	173	87	134	131	50	6.09843	5.57091	5.18641	5.6763	4.61693	2.9149	3.99775	1.8943	148.25	-0.756366	0.265972	-2.84378	0.0044582	0.0130509
9930014A18Rik	62	34	106	78	14	8	17	2	1.4268	1.08857	2.30991	2.55926	0.742955	0.174024	0.518792	0.0757722	36.6794	-2.33812	0.60589	-3.85899	0.000113855	0.000555283
9930021J03Rik	2084	1211	1378	1459	568	1411	987	732	47.959	38.7723	30.0289	47.8712	30.1427	30.6935	30.1204	27.7326	1168.16	-0.471354	0.163124	-2.88954	0.0038581	0.0115766
9930104L06Rik	709	497	575	416	296	798	502	339	16.3162	15.9123	12.5302	13.6494	15.7082	17.3589	15.3196	12.8434	493.28	0.0706023	0.146704	0.481256	0.630334	0.726459
A130010J15Rik	662	516	738	451	446	1051	763	590	15.2346	16.5206	16.0822	14.7978	23.6684	22.8624	23.2846	22.3528	638.27	0.556093	0.0852237	6.5251	6.79583e-11	1.52262e-09
A230046K03Rik	4349	4310	4972	3051	2068	6024	4033	3296	100.083	137.992	108.348	100.106	109.745	131.04	123.076	124.873	3856.18	0.131015	0.130614	1.00307	0.315827	0.432635
A230050P20Rik	401	304	449	239	111	462	412	220	9.22819	9.73309	9.78444	7.84183	5.89057	10.0499	12.5731	8.33494	302.784	0.0167831	0.228795	0.0733542	0.941524	0.961802
A230070E04Rik	3	2	9	7	4	15	10	14	0.0690388	0.0640335	0.196125	0.229677	0.212273	0.326295	0.305172	0.530405	7.97003	1.31011	0.701101	1.86864	0.0616726	0.118125
A230072C01Rik	137	72	93	61	38	98	76	47	3.15277	2.3052	2.02662	2.00147	2.01659	2.13179	2.3193	1.78065	73.1207	-0.200841	0.247445	-0.811661	0.416986	0.532673
A2m	372	174	252	211	1104	2623	1391	1686	8.56081	5.57091	5.49149	6.92312	58.5873	57.0581	42.4494	63.876	1024.66	3.06218	0.190478	16.0763	3.74024e-58	1.14593e-54
A330009N23Rik	19	9	30	11	5	37	28	21	0.437246	0.288151	0.653749	0.360921	0.265341	0.804861	0.85448	0.795608	18.3905	0.655872	0.503476	1.30269	0.192681	0.293496
A330035P11Rik	26	24	28	32	7	22	18	14	0.598336	0.768402	0.610166	1.04995	0.371478	0.478566	0.549309	0.530405	20.4366	-0.619608	0.403335	-1.53621	0.124486	0.207621
A330069E16Rik	26	16	19	31	21	25	11	10	0.598336	0.512268	0.414041	1.01714	1.11443	0.543825	0.335689	0.378861	20.2634	-0.126143	0.534869	-0.235839	0.813558	0.870982
A330102I10Rik	6	1	5	0	11	17	11	8	0.138078	0.0320167	0.108958	0	0.58375	0.369801	0.335689	0.303089	7.71589	2.40226	0.805155	2.9836	0.0028488	0.00888746
A430005L14Rik	2338	1366	2209	1452	613	1673	1243	1076	53.8042	43.7349	48.1377	47.6416	32.5308	36.3928	37.9328	40.7654	1405.73	-0.388304	0.108872	-3.56662	0.00036161	0.00150448
A430033K04Rik	202	155	171	124	102	178	130	109	4.64861	4.96259	3.72637	4.06856	5.41296	3.87203	3.96723	4.12958	143.434	-0.0139388	0.18828	-0.074032	0.940985	0.961381
A430046D13Rik	59	38	47	43	22	38	24	12	1.35776	1.21664	1.02421	1.41087	1.1675	0.826614	0.732412	0.454633	33.7708	-0.672264	0.350582	-1.91757	0.0551659	0.107558
A430105I19Rik	21	11	18	16	12	8	8	4	0.483272	0.352184	0.392249	0.524976	0.636819	0.174024	0.244137	0.151544	12.2011	-0.618449	0.594555	-1.04019	0.298252	0.41359
A4galt	203	180	308	164	252	625	323	325	4.67163	5.76301	6.71182	5.381	13.3732	13.5956	9.85704	12.313	295.487	1.12317	0.173954	6.4567	1.07008e-10	2.27991e-09
A630001G21Rik	7	8	16	3	24	47	42	27	0.161091	0.256134	0.348666	0.098433	1.27364	1.02239	1.28172	1.02292	22.5327	2.37792	0.456886	5.20462	1.94391e-07	1.99858e-06
A630010A05Rik	4	3	2	1	7	12	4	11	0.0920517	0.0960502	0.0435833	0.032811	0.371478	0.261036	0.122069	0.416747	5.92005	2.12066	0.824432	2.57227	0.0101034	0.0262462
A630020A06	51	35	61	28	20	50	37	39	1.17366	1.12059	1.32929	0.918708	1.06136	1.08765	1.12913	1.47756	38.3364	0.0551044	0.28738	0.191747	0.84794	0.895711
A630033H20Rik	18	5	10	20	0	0	1	0	0.414233	0.160084	0.217916	0.65622	0	0	0.0305172	0	6.09794	-5.12982	1.31992	-3.88648	0.00010171	0.000504289
A630066F11Rik	33	7	34	22	25	19	22	29	0.759427	0.224117	0.740915	0.721842	1.32671	0.413307	0.671377	1.0987	24.5588	0.484706	0.537212	0.902261	0.366918	0.484637
A630072M18Rik	201	179	277	139	180	341	196	173	4.6256	5.731	6.03628	4.56073	9.55228	7.41777	5.98136	6.55429	208.049	0.485603	0.199491	2.43421	0.0149244	0.0363968
A630089N07Rik	447	210	201	235	81	163	102	68	10.2868	6.72351	4.38012	7.71058	4.29853	3.54574	3.11275	2.57625	175.785	-1.10894	0.289011	-3.837	0.000124549	0.000598483
A730017C20Rik	8	4	6	8	8	23	5	18	0.184103	0.128067	0.13075	0.262488	0.424546	0.500319	0.152586	0.68195	10.1626	1.32618	0.653076	2.03067	0.0422882	0.0865598
A730017L22Rik	38	14	27	29	13	22	9	6	0.874491	0.448234	0.588374	0.951519	0.689887	0.478566	0.274654	0.227317	18.6902	-0.803886	0.507234	-1.58484	0.113002	0.191916
A730036I17Rik	11	15	20	9	28	123	45	61	0.253142	0.480251	0.435833	0.295299	1.48591	2.67562	1.37327	2.31105	38.3876	2.43543	0.402764	6.04679	1.47759e-09	2.48192e-08
A730090H04Rik	9	7	16	6	6	18	11	2	0.207116	0.224117	0.348666	0.196866	0.318409	0.391554	0.335689	0.0757722	8.65104	0.208166	0.65191	0.319317	0.749486	0.822291
A730090N16Rik	16	11	5	5	5	18	7	7	0.368207	0.352184	0.108958	0.164055	0.265341	0.391554	0.21362	0.265203	8.77858	0.215022	0.647229	0.332219	0.739724	0.814478
A830010M20Rik	200	138	196	126	157	264	133	162	4.60259	4.41831	4.27116	4.13419	8.33171	5.74279	4.05878	6.13755	171.921	0.466835	0.226979	2.05674	0.0397116	0.0821926
A830018L16Rik	152	153	190	93	90	158	123	98	3.49797	4.89856	4.14041	3.05142	4.77614	3.43697	3.75361	3.71284	128.921	-0.00243763	0.21449	-0.0113648	0.990932	0.994764
A830080D01Rik	1838	1689	1929	1144	1197	2034	1567	1097	42.2978	54.0763	42.0361	37.5358	63.5227	44.2456	47.8204	41.561	1538.31	0.162769	0.17261	0.942992	0.345685	0.463627
A830082N09Rik	60	44	78	79	24	32	18	22	1.38078	1.40874	1.69975	2.59207	1.27364	0.696096	0.549309	0.833494	43.0198	-1.11075	0.376358	-2.95132	0.00316424	0.00972955
A930001C03Rik	65	38	43	26	21	23	21	18	1.49584	1.21664	0.93704	0.853086	1.11443	0.500319	0.64086	0.68195	30.6765	-0.662864	0.386824	-1.71361	0.0866012	0.154837
A930004D18Rik	272	82	125	207	101	391	134	268	6.25952	2.62537	2.72395	6.79188	5.35989	8.50542	4.0893	10.1535	191.76	0.613168	0.401647	1.52663	0.126852	0.21071
A930005H10Rik	237	134	198	139	107	281	174	143	5.45406	4.29024	4.31474	4.56073	5.6783	6.11259	5.30999	5.41771	169.618	0.274234	0.155709	1.7612	0.0782046	0.142672
A930006K02Rik	15	11	13	9	2	3	3	2	0.345194	0.352184	0.283291	0.295299	0.106136	0.065259	0.0915515	0.0757722	6.65751	-1.95696	0.703288	-2.78259	0.00539266	0.0153579
A930007I19Rik	32	6	16	18	3	11	3	7	0.736414	0.1921	0.348666	0.590598	0.159205	0.239283	0.0915515	0.265203	10.815	-1.30009	0.667575	-1.94749	0.0514765	0.101624
A930013F10Rik	124	44	79	77	60	103	46	45	2.8536	1.40874	1.72154	2.52645	3.18409	2.24056	1.40379	1.70487	70.2726	-0.00965246	0.352647	-0.0273714	0.978163	0.986341
A930015D03Rik	156	129	113	75	48	181	102	83	3.59002	4.13016	2.46245	2.46082	2.54727	3.93729	3.11275	3.14455	104.666	0.0241518	0.258034	0.0935992	0.925428	0.951515
A930016O22Rik	5	11	12	5	4	3	6	1	0.115065	0.352184	0.2615	0.164055	0.212273	0.065259	0.183103	0.0378861	5.73657	-0.890437	0.827534	-1.07601	0.281921	0.395816
A930024E05Rik	817	215	360	514	36	71	95	24	18.8016	6.8836	7.84499	16.8649	1.91046	1.54446	2.89913	0.909266	237.731	-2.7933	0.417238	-6.69473	2.16071e-11	5.39087e-10
AA388235	114	80	120	68	31	71	59	32	2.62347	2.56134	2.615	2.23115	1.64511	1.54446	1.80051	1.21236	66.9319	-0.69498	0.224561	-3.09484	0.00196918	0.00647476
AA414768	111	57	94	64	122	194	126	128	2.55444	1.82495	2.04841	2.0999	6.47432	4.22008	3.84516	4.84942	115.103	1.168	0.233459	5.00301	5.64434e-07	5.17758e-06
AA415398	20	4	16	9	11	22	11	19	0.460259	0.128067	0.348666	0.295299	0.58375	0.478566	0.335689	0.719836	13.8129	0.743912	0.541969	1.37261	0.169874	0.265594
AA465934	630	345	373	392	261	568	329	302	14.4981	11.0458	8.12828	12.8619	13.8508	12.3557	10.0401	11.4416	388.488	0.0338849	0.203642	0.166394	0.867847	0.910086
AA467197	8	10	9	5	11	23	6	15	0.184103	0.320167	0.196125	0.164055	0.58375	0.500319	0.183103	0.568291	11.132	1.07948	0.59059	1.82779	0.0675805	0.127292
AA474331	46	32	60	51	19	49	52	37	1.05859	1.02454	1.3075	1.67336	1.0083	1.0659	1.58689	1.40179	41.754	0.00907621	0.311991	0.0290913	0.976792	0.985387
AA986860	77	79	91	60	65	59	95	52	1.772	2.52932	1.98304	1.96866	3.44943	1.28343	2.89913	1.97008	73.6183	0.203889	0.338637	0.602086	0.547117	0.654021
Aaas	4458	3094	4724	3015	2585	4548	3303	2649	102.592	99.0598	102.944	98.9252	137.181	98.9326	100.798	100.36	3466.67	0.114512	0.125713	0.910901	0.362348	0.479836
Aacs	1228	955	1656	1059	416	1496	995	721	28.2599	30.576	36.0869	34.7468	22.0764	32.5425	30.3646	27.3159	997.662	-0.203768	0.150684	-1.35229	0.176284	0.273643
Aadat	62	20	51	48	7	6	7	4	1.4268	0.640335	1.11137	1.57493	0.371478	0.130518	0.21362	0.151544	23.1743	-2.53944	0.526348	-4.82465	1.40252e-06	1.17986e-05
Aaed1	235	223	285	201	136	400	266	228	5.40804	7.13973	6.21061	6.59501	7.21728	8.7012	8.11756	8.63803	239.253	0.376077	0.145253	2.58912	0.00962228	0.0252188
Aagab	2215	1762	2232	1466	905	2477	1672	1384	50.9736	56.4135	48.6389	48.1009	48.0267	53.8822	51.0247	52.4344	1688.39	0.0107893	0.0875031	0.123301	0.901868	0.934499
Aak1	2550	1924	2618	2149	1069	3460	2086	1753	58.683	61.6002	57.0505	70.5108	56.7299	75.2654	63.6588	66.4143	2102.42	0.0827471	0.120508	0.68665	0.492303	0.603894
Aamdc	158	98	178	113	172	244	152	168	3.63604	3.13764	3.87891	3.70764	9.12773	5.30773	4.63861	6.36486	164.096	0.811573	0.23884	3.39799	0.000678838	0.00258813
Aamp	7591	4887	7418	4860	3790	13402	9317	7085	174.691	156.466	161.65	159.461	201.129	291.534	284.328	268.423	6999.71	0.680965	0.130493	5.21842	1.80458e-07	1.86913e-06
Aar2	2176	1689	2431	1567	832	2524	1811	1444	50.0761	54.0763	52.9755	51.4148	44.1528	54.9046	55.2666	54.7075	1721.7	0.00606734	0.0989936	0.0612902	0.951128	0.96903
Aard	796	540	732	548	1029	1870	1067	1758	18.3183	17.289	15.9515	17.9804	54.6072	40.6781	32.5618	66.6038	1088.46	1.48251	0.214196	6.92127	4.47607e-12	1.29982e-10
Aars	18734	10762	18019	11814	5026	21459	11181	13046	431.124	344.564	392.663	387.629	266.721	466.798	341.212	494.262	12884.6	0.0121631	0.194594	0.0625049	0.950161	0.968173
Aars2	1740	1369	1887	1160	546	2063	1528	1118	40.0425	43.8309	41.1208	38.0608	28.9752	44.8764	46.6302	42.3567	1343.69	0.00068754	0.157502	0.00436527	0.996517	0.997628
Aarsd1	2677	1760	2433	1819	1597	4199	2133	2594	61.6056	56.3495	53.019	59.6832	84.7499	91.3408	65.0931	98.2765	2350.65	0.557467	0.140688	3.96244	7.41863e-05	0.000382904
Aasdh	514	371	477	343	169	425	352	244	11.8286	11.8782	10.3946	11.2542	8.96853	9.24502	10.742	9.24421	344.507	-0.243463	0.118627	-2.05233	0.0401376	0.0829333
Aasdhppt	3562	3055	4226	2412	1669	3906	2929	2603	81.9721	97.8111	92.0914	79.1401	88.5709	84.9672	89.3848	98.6175	2937.93	0.0423225	0.101487	0.417022	0.676662	0.764044
Aass	294	428	465	181	279	1166	496	519	6.7658	13.7032	10.1331	5.93879	14.806	25.364	15.1365	19.6629	459.768	1.03902	0.291151	3.56866	0.000358812	0.00149406
Aatf	5352	3271	3520	3011	1986	5487	3384	2871	123.165	104.727	76.7065	98.7939	105.393	119.359	103.27	108.771	3464.17	0.115094	0.14871	0.77395	0.43896	0.55409
Aatk	35	19	36	28	10	27	36	18	0.805453	0.608318	0.784499	0.918708	0.530682	0.587331	1.09862	0.68195	24.8027	-0.0929702	0.386139	-0.240769	0.809734	0.867965
Abat	228	122	239	265	143	758	394	594	5.24695	3.90604	5.2082	8.69491	7.58876	16.4888	12.0238	22.5043	336.699	1.34878	0.346651	3.89088	9.98808e-05	0.000496294
Abca1	1381	940	923	647	582	1214	538	601	31.7809	30.0957	20.1137	21.2287	30.8857	26.4081	16.4182	22.7695	823.385	-0.0988295	0.230988	-0.427856	0.668756	0.757462
Abca13	9	9	32	7	40	235	53	163	0.207116	0.288151	0.697332	0.229677	2.12273	5.11195	1.61741	6.17543	67.8242	3.38525	0.561274	6.03136	1.62585e-09	2.71017e-08
Abca16	0	5	5	0	18	39	17	39	0	0.160084	0.108958	0	0.955228	0.848367	0.518792	1.47756	16.7768	3.8276	0.831446	4.60354	4.15361e-06	3.06943e-05
Abca2	865	645	1081	677	331	1252	877	657	19.9062	20.6508	23.5568	22.213	17.5656	27.2348	26.7635	24.8912	753.627	0.164218	0.157301	1.04397	0.296498	0.411669
Abca3	567	307	720	540	254	531	434	380	13.0483	9.82914	15.69	17.7179	13.4793	11.5508	13.2444	14.3967	449.239	-0.0977133	0.194505	-0.502368	0.615409	0.713685
Abca4	13	9	15	17	44	104	62	72	0.299168	0.288151	0.326874	0.557787	2.335	2.26231	1.89206	2.7278	44.0724	2.66569	0.337551	7.89714	2.85377e-15	1.49205e-13
Abca5	381	285	382	461	352	583	399	377	8.76793	9.12477	8.3244	15.1259	18.68	12.682	12.1763	14.2831	408.865	0.482879	0.23668	2.04022	0.0413285	0.08497
Abca7	278	238	512	240	129	225	375	115	6.3976	7.61998	11.1573	7.87464	6.8458	4.89442	11.4439	4.3569	249.821	-0.263617	0.323848	-0.814016	0.415636	0.531794
Abca8a	1	0	1	1	11	16	8	7	0.0230129	0	0.0217916	0.032811	0.58375	0.348048	0.244137	0.265203	6.26197	4.16441	1.07278	3.88187	0.000103654	0.000512716
Abca8b	64	62	83	45	17	35	33	20	1.47283	1.98504	1.80871	1.47649	0.90216	0.761355	1.00707	0.757722	41.9376	-0.981408	0.28523	-3.44076	0.000580088	0.00225772
Abcb10	1761	1230	1968	1308	524	1954	1069	1125	40.5258	39.3806	42.8859	42.9168	27.8077	42.5054	32.6228	42.6219	1283.38	-0.184761	0.154361	-1.19694	0.231331	0.339733
Abcb11	10	17	11	9	12	23	13	28	0.230129	0.544284	0.239708	0.295299	0.636819	0.500319	0.396723	1.06081	16.097	0.993046	0.539716	1.83994	0.0657769	0.124507
Abcb1a	247	378	489	152	243	754	368	554	5.68419	12.1023	10.6561	4.98727	12.8956	16.4018	11.2303	20.9889	391.474	0.880086	0.320906	2.7425	0.00609731	0.0170602
Abcb1b	1282	1242	1864	948	1939	2497	1472	1605	29.5026	39.7648	40.6196	31.1048	102.899	54.3172	44.9213	60.8072	1665.47	0.897875	0.251045	3.57654	0.000348166	0.00145845
Abcb4	6	2	9	4	4	13	1	14	0.138078	0.0640335	0.196125	0.131244	0.212273	0.282789	0.0305172	0.530405	6.53702	0.972379	0.880517	1.10433	0.269451	0.382622
Abcb5	13	10	24	4	51	65	38	55	0.299168	0.320167	0.522999	0.131244	2.70648	1.41394	1.15965	2.08374	35.6128	2.48866	0.476084	5.22735	1.71957e-07	1.78833e-06
Abcb6	1002	639	1035	718	587	1747	1420	1034	23.059	20.4587	22.5543	23.5583	31.151	38.0025	43.3344	39.1742	994.872	0.760908	0.123668	6.15284	7.61082e-10	1.35886e-08
Abcb7	3178	2808	3916	2453	1498	3612	2659	2406	73.1351	89.903	85.336	80.4854	79.4962	78.5718	81.1451	91.1539	2718.06	0.00670383	0.0985953	0.0679934	0.945791	0.964642
Abcb8	1068	824	1360	822	342	1167	1008	620	24.5778	26.3818	29.6366	26.9706	18.1493	25.3857	30.7613	23.4894	846.689	-0.134186	0.166049	-0.80811	0.419027	0.534834
Abcc1	1707	1866	2794	1307	1120	3102	2257	1554	39.2831	59.7432	60.8858	42.884	59.4364	67.4778	68.8772	58.875	1886.16	0.329075	0.168222	1.9562	0.0504417	0.100106
Abcc10	416	330	466	275	246	773	460	420	9.57338	10.5655	10.1549	9.02302	13.0548	16.8151	14.0379	15.9122	408.75	0.610388	0.127855	4.77405	1.80557e-06	1.4757e-05
Abcc12	29	9	9	16	1	15	14	13	0.667375	0.288151	0.196125	0.524976	0.0530682	0.326295	0.42724	0.492519	12.2693	-0.336269	0.68471	-0.491111	0.623348	0.720472
Abcc2	32	24	23	22	96	180	81	83	0.736414	0.768402	0.501208	0.721842	5.09455	3.91554	2.47189	3.14455	71.5539	2.42431	0.319641	7.58446	3.33886e-14	1.47827e-12
Abcc3	57	28	54	52	42	71	57	42	1.31174	0.896469	1.17675	1.70617	2.22887	1.54446	1.73948	1.59122	50.2818	0.468483	0.291527	1.607	0.108055	0.185031
Abcc4	3023	4295	4954	2110	1293	4588	3586	2532	69.5681	137.512	107.956	69.2312	68.6172	99.8028	109.435	95.9276	3125.51	-0.0394207	0.24527	-0.160724	0.872311	0.912769
Abcc5	2569	1875	2661	1896	1136	3848	2322	2186	59.1202	60.0314	57.9875	62.2097	60.2855	83.7055	70.8608	82.819	2214.18	0.316307	0.122545	2.58115	0.00984716	0.0256939
Abcc8	4	18	20	6	14	38	31	15	0.0920517	0.576301	0.435833	0.196866	0.742955	0.826614	0.946032	0.568291	18.0796	1.2587	0.584934	2.15187	0.0314075	0.0676395
Abcd1	292	180	270	185	113	362	217	248	6.71978	5.76301	5.88374	6.07003	5.99671	7.87459	6.62222	9.39575	223.991	0.294062	0.176048	1.67035	0.0948502	0.16645
Abcd2	15	17	26	11	13	28	30	13	0.345194	0.544284	0.566582	0.360921	0.689887	0.609084	0.915515	0.492519	18.6528	0.574632	0.427751	1.34338	0.179149	0.276876
Abcd3	2041	1517	2333	1516	1014	2763	1861	1749	46.9694	48.5694	50.8399	49.7415	53.8112	60.1035	56.7924	66.2628	1785.67	0.27395	0.0907156	3.01988	0.00252876	0.00802697
Abcd4	615	468	881	372	356	713	555	382	14.153	14.9838	19.1984	12.2057	18.8923	15.5099	16.937	14.4725	520.964	0.116138	0.16944	0.685427	0.493075	0.60466
Abce1	33730	21782	33299	22522	9728	34978	18739	21984	776.226	697.389	725.64	738.969	516.248	760.876	571.861	832.888	23172.2	-0.131611	0.160296	-0.82105	0.411618	0.527928
Abcf1	11898	9332	12609	7916	4281	13285	9353	6959	273.808	298.78	274.771	259.732	227.185	288.989	285.427	263.649	8956.77	-0.0550147	0.102602	-0.536197	0.591822	0.692811
Abcf2	12673	9450	13493	8185	4208	15741	10608	8946	291.643	302.558	294.034	268.558	223.311	342.414	323.726	338.929	9834.31	0.0869725	0.146136	0.59515	0.551743	0.657664
Abcf3	1890	1413	2171	1350	870	2287	1699	1557	43.4944	45.2396	47.3096	44.2948	46.1693	49.7491	51.8487	58.9887	1596.03	0.197758	0.0986987	2.00366	0.045107	0.0913046
Abcg1	309	597	559	200	305	765	587	367	7.111	19.114	12.1815	6.5622	16.1858	16.641	17.9136	13.9042	451.947	0.524598	0.318402	1.64759	0.0994361	0.172764
Abcg2	6308	3287	6299	5061	1543	4535	2997	2524	145.166	105.239	137.265	166.056	81.8843	98.6498	91.4599	95.6245	3798.8	-0.590472	0.148408	-3.9787	6.92928e-05	0.000361176
Abcg3	3	16	21	2	36	46	38	33	0.0690388	0.512268	0.457624	0.065622	1.91046	1.00064	1.15965	1.25024	26.4931	2.25827	0.656596	3.43936	0.000583102	0.00226542
Abcg4	13	13	12	13	9	13	2	11	0.299168	0.416218	0.2615	0.426543	0.477614	0.282789	0.0610343	0.416747	10.8916	-0.211491	0.648332	-0.326208	0.744267	0.818421
Abhd1	196	148	245	149	119	307	204	135	4.51053	4.73848	5.33895	4.88884	6.31512	6.67817	6.2255	5.11462	180.634	0.323705	0.153	2.11573	0.034368	0.0729404
Abhd10	984	802	1349	687	508	1179	840	775	22.6447	25.6774	29.3969	22.5412	26.9587	25.6468	25.6344	29.3617	857.035	0.0999038	0.122671	0.814404	0.415414	0.531671
Abhd11	840	754	1004	514	391	1073	682	575	19.3309	24.1406	21.8788	16.8649	20.7497	23.341	20.8127	21.7845	696.404	0.0776617	0.135134	0.574703	0.565492	0.669923
Abhd11os	53	41	49	34	87	113	63	42	1.21969	1.31269	1.06779	1.11557	4.61693	2.45809	1.92258	1.59122	63.1022	1.1531	0.368317	3.13073	0.00174373	0.00584128
Abhd12	1346	1009	1577	1074	626	1307	934	811	30.9754	32.3049	34.3654	35.239	33.2207	28.4312	28.503	30.7256	1046.3	-0.140074	0.0943183	-1.48512	0.137513	0.224771
Abhd13	3155	1453	2421	2267	838	2465	1350	1471	72.6058	46.5203	52.7575	74.3825	44.4712	53.6211	41.1982	55.7304	1819.47	-0.336191	0.186453	-1.80309	0.0713744	0.132789
Abhd14a	1148	876	1256	755	611	1377	1051	720	26.4188	28.0467	27.3703	24.7723	32.4247	29.9539	32.0735	27.278	941.461	0.189922	0.0955731	1.98719	0.0469017	0.0942178
Abhd14b	180	114	172	120	50	198	112	93	4.14233	3.64991	3.74816	3.93732	2.65341	4.30709	3.41792	3.52341	121.135	-0.136382	0.194058	-0.702788	0.482188	0.594354
Abhd15	43	12	28	24	13	26	21	32	0.989556	0.384201	0.610166	0.787464	0.689887	0.565578	0.64086	1.21236	24.2441	0.148411	0.453133	0.327522	0.743273	0.81768
Abhd16a	693	390	722	534	229	709	521	349	15.948	12.4865	15.7336	17.5211	12.1526	15.4229	15.8994	13.2222	488.118	-0.117218	0.151902	-0.771671	0.440309	0.555244
Abhd17a	2249	1540	2446	1580	713	2569	1786	1634	51.7561	49.3058	53.3023	51.8414	37.8376	55.8835	54.5036	61.9059	1716.59	0.0287709	0.152146	0.1891	0.850014	0.897395
Abhd17b	1837	828	1269	1412	539	1026	952	789	42.2748	26.5099	27.6536	46.3291	28.6038	22.3186	29.0523	29.8921	1041.64	-0.378692	0.211086	-1.79401	0.0728113	0.135003
Abhd17c	2712	2275	3351	1931	1008	2334	1963	1563	62.4111	72.8381	73.0238	63.358	53.4928	50.7715	59.9052	59.216	2041	-0.282376	0.10298	-2.74205	0.00610578	0.0170777
Abhd2	869	907	1056	787	333	958	683	452	19.9982	29.0392	23.012	25.8223	17.6717	20.8394	20.8432	17.1245	718.864	-0.351431	0.149707	-2.34746	0.018902	0.0442008
Abhd3	56	35	59	23	45	86	54	45	1.28872	1.12059	1.28571	0.754653	2.38807	1.87076	1.64793	1.70487	49.7299	0.749771	0.285001	2.63077	0.00851915	0.02274
Abhd4	1954	1505	2430	1543	1405	1442	1268	868	44.9673	48.1852	52.9537	50.6274	74.5608	31.3678	38.6958	32.8851	1543.04	-0.150301	0.262582	-0.572399	0.567052	0.6712
Abhd5	864	517	1011	747	463	501	452	340	19.8832	16.5527	22.0313	24.5098	24.5706	10.8983	13.7938	12.8813	598.348	-0.422343	0.257712	-1.63882	0.101251	0.175222
Abhd6	334	224	442	311	230	382	242	254	7.68632	7.17175	9.6319	10.2042	12.2057	8.30965	7.38515	9.62307	297.761	0.10564	0.204326	0.517021	0.605142	0.704563
Abhd8	568	285	580	447	64	392	240	269	13.0713	9.12477	12.6391	14.6665	3.39637	8.52718	7.32412	10.1914	325.481	-0.744243	0.303487	-2.45231	0.0141942	0.0349285
Abi1	3148	2167	3151	2096	1418	2834	2052	1746	72.4447	69.3803	68.6654	68.7719	75.2507	61.648	62.6212	66.1491	2246.81	-0.0746399	0.0888619	-0.839953	0.400935	0.517737
Abi2	3213	2826	3467	2214	1932	4548	3280	2558	73.9406	90.4793	75.5516	72.6436	102.528	98.9326	100.096	96.9126	2931.87	0.350281	0.0946093	3.70239	0.000213574	0.00095665
Abi3	210	146	147	116	63	177	104	63	4.83272	4.67444	3.20337	3.80608	3.3433	3.85028	3.17378	2.38682	120.686	-0.365648	0.231442	-1.57986	0.114138	0.193381
Abl1	4984	2486	4579	3732	1112	4019	2852	2224	114.696	79.5936	99.7839	122.451	59.0119	87.4253	87.0349	84.2587	3027.41	-0.38972	0.178623	-2.18181	0.0291238	0.0634635
Abl2	6304	5036	6434	4626	3146	8933	6420	4343	145.074	161.236	140.207	151.784	166.953	194.32	195.92	164.539	5442.62	0.271502	0.0969447	2.80059	0.00510091	0.0146468
Ablim1	814	304	521	626	648	585	584	268	18.7325	9.73309	11.3534	20.5397	34.3882	12.7255	17.822	10.1535	558.465	0.312663	0.381947	0.818603	0.413013	0.529407
Ablim2	35	10	23	20	33	115	55	57	0.805453	0.320167	0.501208	0.65622	1.75125	2.50159	1.67844	2.15951	42.7724	1.82238	0.352526	5.16947	2.34754e-07	2.35971e-06
Ablim3	11	26	52	18	22	25	38	7	0.253142	0.832435	1.13316	0.590598	1.1675	0.543825	1.15965	0.265203	24.514	0.147091	0.616654	0.238531	0.811469	0.86905
Abo	4	5	8	2	18	38	17	19	0.0920517	0.160084	0.174333	0.065622	0.955228	0.826614	0.518792	0.719836	14.4826	2.59004	0.554334	4.67234	2.97787e-06	2.28204e-05
Abr	4651	2793	4429	2984	1472	5013	3078	2204	107.033	89.4227	96.5151	97.908	78.1164	109.048	93.9318	83.501	3114.9	-0.0991842	0.127144	-0.780095	0.435335	0.550602
Abracl	2162	897	2254	2085	618	1603	1058	922	49.754	28.719	49.1183	68.4109	32.7962	34.8701	32.2872	34.931	1364.28	-0.538985	0.227535	-2.3688	0.0178458	0.0422013
Abt1	1749	1356	1874	1135	780	2179	1585	1161	40.2496	43.4147	40.8375	37.2405	41.3932	47.3998	48.3697	43.9858	1413.77	0.165792	0.0918837	1.80437	0.0711736	0.132492
Abtb1	565	449	602	416	316	830	611	478	13.0023	14.3755	13.1186	13.6494	16.7696	18.055	18.646	18.1096	518.38	0.408073	0.0926859	4.40275	1.06886e-05	7.10365e-05
Abtb2	190	163	273	121	61	149	122	91	4.37246	5.21873	5.94912	3.97013	3.23716	3.2412	3.72309	3.44763	136.72	-0.517369	0.193192	-2.678	0.00740622	0.0201506
Acaa1a	1082	754	1069	718	596	1717	1167	976	24.9	24.1406	23.2953	23.5583	31.6287	37.3499	35.6135	36.9768	979.084	0.565244	0.0882419	6.40562	1.49764e-10	3.10873e-09
Acaa1b	29	42	60	26	69	117	63	52	0.667375	1.3447	1.3075	0.853086	3.66171	2.5451	1.92258	1.97008	58.8454	1.26626	0.350019	3.6177	0.000297236	0.00127318
Acaa2	636	580	1037	543	946	2989	1536	2400	14.6362	18.5697	22.5979	17.8164	50.2025	65.0197	46.8744	90.9266	1346.78	1.78109	0.229507	7.76051	8.45911e-15	4.18016e-13
Acaca	4833	3834	4454	3224	1252	6116	3123	2859	111.222	122.752	97.0599	105.783	66.4414	133.041	95.3051	108.316	3463.07	-0.114854	0.198407	-0.57888	0.56267	0.667561
Acacb	514	655	867	322	345	1071	739	537	11.8286	20.971	18.8933	10.5651	18.3085	23.2975	22.5522	20.3448	605.11	0.441968	0.233994	1.8888	0.058918	0.113788
Acad10	283	209	280	198	230	551	344	269	6.51266	6.6915	6.10166	6.49658	12.2057	11.9859	10.4979	10.1914	291.434	0.799273	0.123241	6.48546	8.84605e-11	1.91191e-09
Acad11	1458	1110	1285	831	1238	1970	1204	1109	33.5529	35.5386	28.0022	27.2659	65.6985	42.8534	36.7427	42.0157	1285.05	0.589096	0.196459	2.99858	0.00271243	0.00851993
Acad12	202	146	161	106	111	322	166	164	4.64861	4.67444	3.50845	3.47797	5.89057	7.00447	5.06585	6.21332	166.918	0.571123	0.190669	2.99536	0.00274117	0.00860315
Acad8	1448	922	1211	878	673	1681	1068	937	33.3227	29.5194	26.3897	28.8081	35.7149	36.5668	32.5923	35.4993	1065.46	0.249795	0.103182	2.42093	0.015481	0.0375421
Acad9	3088	2424	3196	2041	1664	4548	2642	2623	71.0639	77.6086	69.6461	66.9672	88.3055	98.9326	80.6263	99.3752	2690.43	0.364796	0.101903	3.57983	0.000343821	0.00144183
Acadl	1464	1072	1786	954	695	860	894	518	33.6909	34.3219	38.9199	31.3017	36.8824	18.7076	27.2823	19.625	992.561	-0.434987	0.218823	-1.98784	0.0468289	0.0941063
Acadm	3415	2772	3563	2035	2317	5409	3966	3617	78.5892	88.7504	77.6436	66.7704	122.959	117.662	121.031	137.034	3341.52	0.677436	0.109894	6.16443	7.0736e-10	1.27483e-08
Acads	1589	1063	1816	1174	705	2141	1424	1349	36.5675	34.0338	39.5736	38.5201	37.4131	46.5732	43.4564	51.1083	1349.27	0.26534	0.11927	2.2247	0.0261014	0.0578897
Acadsb	1362	1018	1216	940	623	1453	1004	888	31.3436	32.593	26.4986	30.8423	33.0615	31.6071	30.6392	33.6429	1031.72	0.0885409	0.0982268	0.901393	0.36738	0.485106
Acadvl	1556	1054	1490	1212	1385	3509	1921	2035	35.8081	33.7456	32.4695	39.7669	73.4995	76.3313	58.6235	77.0982	1761.98	1.01037	0.124013	8.14731	3.72122e-16	2.25318e-14
Acan	87	144	139	98	224	713	371	463	2.00213	4.61041	3.02904	3.21548	11.8873	15.5099	11.3219	17.5413	284.978	2.13693	0.265356	8.05307	8.07451e-16	4.59827e-14
Acap1	267	205	193	146	136	538	324	166	6.14445	6.56343	4.20578	4.79041	7.21728	11.7031	9.88756	6.28909	234.197	0.700712	0.24997	2.80319	0.00506002	0.0145403
Acap2	3151	2383	2833	2310	1325	2837	2259	1557	72.5137	76.2959	61.7357	75.7934	70.3154	61.7133	68.9383	58.9887	2252.43	-0.139631	0.108822	-1.28311	0.199453	0.301979
Acap3	710	635	817	527	223	711	572	326	16.3392	20.3306	17.8038	17.2914	11.8342	15.4664	17.4558	12.3509	531.353	-0.323328	0.159269	-2.03007	0.0423492	0.0866267
Acat1	972	516	862	696	574	1354	869	818	22.3686	16.5206	18.7844	22.8365	30.4612	29.4536	26.5194	30.9908	816.105	0.543418	0.134441	4.04206	5.29834e-05	0.000286297
Acat2	4136	2872	3953	2821	1476	4467	2941	2447	95.1815	91.9521	86.1423	92.5598	78.3287	97.1706	89.751	92.7073	2984.27	-0.0296581	0.0913684	-0.324599	0.745484	0.819113
Acat3	36	15	62	37	50	47	31	29	0.828466	0.480251	1.35108	1.21401	2.65341	1.02239	0.946032	1.0987	39.5584	0.535181	0.479275	1.11665	0.264145	0.376869
Acbd3	2385	1620	2398	1832	1277	2765	2192	1790	54.8858	51.8671	52.2563	60.1097	67.7681	60.147	66.8936	67.8161	1986.28	0.260486	0.0875213	2.97626	0.00291791	0.00907051
Acbd4	362	258	349	259	232	450	295	273	8.33068	8.26032	7.60528	8.49805	12.3118	9.78885	9.00256	10.3429	305.688	0.334815	0.13643	2.45411	0.0141232	0.0347779
Acbd5	1323	1135	1480	1014	696	1517	1101	986	30.4461	36.339	32.2516	33.2704	36.9355	32.9993	33.5994	37.3557	1126.42	0.0894934	0.0960414	0.931821	0.351429	0.469522
Acbd6	1525	1181	1841	1069	1010	2739	1975	1746	35.0947	37.8118	40.1184	35.075	53.5989	59.5815	60.2714	66.1491	1598.53	0.694596	0.0983694	7.0611	1.65189e-12	5.31623e-11
Acbd7	64	83	95	42	77	139	96	79	1.47283	2.65739	2.0702	1.37806	4.08625	3.02367	2.92965	2.993	84.9814	0.775659	0.275738	2.81303	0.00490769	0.0141584
Accs	118	68	118	94	64	122	79	73	2.71553	2.17714	2.57141	3.08423	3.39637	2.65387	2.41086	2.76568	89.7808	0.0762157	0.210313	0.362391	0.71706	0.797028
Accsl	279	300	379	153	305	1082	813	521	6.42061	9.60502	8.25903	5.02008	16.1858	23.5367	24.8104	19.7387	468.287	1.52582	0.228116	6.68879	2.25018e-11	5.58847e-10
Acd	1308	705	1340	1022	279	1315	653	818	30.1009	22.5718	29.2008	33.5328	14.806	28.6052	19.9277	30.9908	864.763	-0.28884	0.238823	-1.20943	0.226496	0.334074
Ace	31	38	33	26	41	156	54	75	0.713401	1.21664	0.719124	0.853086	2.1758	3.39347	1.64793	2.84146	55.9129	1.54145	0.340251	4.53032	5.88952e-06	4.17499e-05
Acer1	6	4	8	3	10	29	12	20	0.138078	0.128067	0.174333	0.098433	0.530682	0.630837	0.366206	0.757722	11.6451	2.06054	0.563779	3.65488	0.000257304	0.00112394
Acer2	1450	1484	1646	959	934	2534	1479	1322	33.3688	47.5128	35.869	31.4657	49.5657	55.1221	45.1349	50.0854	1435.35	0.432485	0.150619	2.87138	0.00408684	0.0121166
Acer3	507	398	549	360	332	534	375	310	11.6676	12.7427	11.9636	11.812	17.6186	11.6161	11.4439	11.7447	414.821	0.114054	0.167669	0.680233	0.496357	0.607615
Acin1	12965	8055	12273	8325	3160	9635	7923	4875	298.363	257.895	267.449	273.152	167.696	209.59	241.787	184.695	7836.47	-0.448044	0.128787	-3.47895	0.00050339	0.00200371
Ackr2	4	0	2	2	4	14	7	12	0.0920517	0	0.0435833	0.065622	0.212273	0.304542	0.21362	0.454633	5.71595	2.52067	0.876056	2.87729	0.0040111	0.0119405
Ackr3	81	94	209	72	191	248	282	125	1.86405	3.00957	4.55445	2.36239	10.136	5.39474	8.60584	4.73576	167.657	1.2857	0.347052	3.70464	0.00021169	0.000950156
Ackr4	19	43	36	20	12	25	43	17	0.437246	1.37672	0.784499	0.65622	0.636819	0.543825	1.31224	0.644064	26.3533	-0.0404268	0.499708	-0.0809009	0.935521	0.957971
Acly	34960	23785	26904	24280	8647	39073	24658	19903	804.532	761.518	586.282	796.651	458.881	849.955	752.492	754.047	23767	-0.0667457	0.195958	-0.340613	0.733395	0.809459
Acnat1	4	15	34	6	3	20	16	20	0.0920517	0.480251	0.740915	0.196866	0.159205	0.43506	0.488275	0.757722	13.8138	0.291685	0.746166	0.390911	0.695863	0.779405
Aco1	3779	2814	3692	2674	1317	3663	3005	1995	86.9659	90.0951	80.4547	87.7366	69.8908	79.6812	91.7041	75.5828	2729.95	-0.122279	0.105209	-1.16225	0.245134	0.355136
Aco2	11771	8430	12202	8053	5647	15730	9729	8787	270.885	269.901	265.901	264.227	299.676	342.175	296.901	332.905	9658.66	0.248203	0.0738324	3.36171	0.000774607	0.00291124
Acot1	688	563	976	634	314	282	591	225	15.8329	18.0254	21.2686	20.8022	16.6634	6.13435	18.0356	8.52437	516.57	-0.624256	0.320954	-1.945	0.051775	0.102081
Acot10	13	5	12	8	5	14	4	3	0.299168	0.160084	0.2615	0.262488	0.265341	0.304542	0.122069	0.113658	7.3756	-0.287167	0.655946	-0.437791	0.661538	0.75229
Acot11	247	182	170	131	167	625	261	287	5.68419	5.82705	3.70458	4.29824	8.86239	13.5956	7.96498	10.8733	250.727	1.08647	0.234937	4.62454	3.75423e-06	2.80679e-05
Acot13	870	583	913	553	510	1002	711	652	20.0213	18.6658	19.8958	18.1445	27.0648	21.7965	21.6977	24.7017	709.123	0.305608	0.110266	2.77156	0.00557881	0.0157853
Acot2	195	140	262	138	135	171	166	111	4.48752	4.48234	5.70941	4.52792	7.16421	3.71976	5.06585	4.20536	162.295	0.0539066	0.237541	0.226936	0.820473	0.876243
Acot3	12	23	53	15	34	55	69	49	0.276155	0.736385	1.15496	0.492165	1.80432	1.19641	2.10568	1.85642	39.6745	1.37752	0.459439	2.99827	0.00271513	0.00852667
Acot4	17	12	19	12	8	13	19	8	0.39122	0.384201	0.414041	0.393732	0.424546	0.282789	0.579826	0.303089	13.0844	-0.00580177	0.477642	-0.0121467	0.990309	0.994398
Acot6	33	13	33	18	20	23	19	13	0.759427	0.416218	0.719124	0.590598	1.06136	0.500319	0.579826	0.492519	21.1078	0.0321963	0.434075	0.0741722	0.940873	0.961331
Acot7	2697	1865	2958	1851	632	2317	1801	1174	62.0659	59.7112	64.4596	60.7332	33.5391	50.4017	54.9614	44.4783	1774.38	-0.427177	0.153133	-2.78958	0.00527761	0.0150779
Acot8	463	342	490	277	280	622	457	344	10.655	10.9497	10.6779	9.08865	14.8591	13.5304	13.9463	13.0328	398.868	0.41555	0.11175	3.71859	0.00020034	0.000905044
Acot9	4444	2631	4333	2990	1769	4361	2333	2466	102.269	84.236	94.4231	98.1049	93.8777	94.8648	71.1965	93.4271	3019.76	-0.10165	0.124205	-0.818401	0.413128	0.529511
Acox1	2234	1245	1530	1468	628	1553	1038	876	51.4109	39.8608	33.3412	48.1665	33.3268	33.7824	31.6768	33.1882	1256.53	-0.388418	0.148696	-2.61216	0.00899712	0.0238084
Acox3	276	217	331	239	191	215	196	122	6.35157	6.94763	7.21303	7.84183	10.136	4.67689	5.98136	4.6221	221.701	-0.1684	0.265636	-0.633948	0.526115	0.635079
Acoxl	19	23	24	10	19	72	24	48	0.437246	0.736385	0.522999	0.32811	1.0083	1.56622	0.732412	1.81853	29.481	1.3479	0.44066	3.05882	0.00222209	0.00719514
Acp1	1939	1516	2199	1380	858	2150	1469	1306	44.6221	48.5374	47.9198	45.2792	45.5325	46.7689	44.8297	49.4792	1537.79	0.0021743	0.0741119	0.0293381	0.976595	0.985387
Acp2	1011	639	1113	852	352	556	528	360	23.2661	20.4587	24.2541	27.955	18.68	12.0947	16.1131	13.639	645.102	-0.669628	0.169287	-3.95557	7.6353e-05	0.000392764
Acp5	122	96	134	95	92	377	153	305	2.80758	3.07361	2.92008	3.11704	4.88228	8.20088	4.66913	11.5553	169.978	1.30144	0.305783	4.25608	2.08038e-05	0.000127274
Acp6	1790	1445	1851	1160	2046	5378	3441	3668	41.1931	46.2642	40.3363	38.0608	108.578	116.988	105.01	138.966	2619.8	1.50157	0.120606	12.4502	1.39514e-35	7.36972e-33
Acpp	64	62	145	86	328	534	266	275	1.47283	1.98504	3.15979	2.82175	17.4064	11.6161	8.11756	10.4187	235.009	2.32965	0.308222	7.55835	4.08222e-14	1.77658e-12
Acrbp	160	143	220	99	92	213	178	103	3.68207	4.57839	4.79416	3.24829	4.88228	4.63339	5.43205	3.90227	144.939	0.207607	0.200486	1.03552	0.300427	0.41574
Acsbg1	47	31	44	53	24	96	35	60	1.08161	0.992519	0.958832	1.73898	1.27364	2.08829	1.0681	2.27317	47.3131	0.505562	0.369085	1.36977	0.170759	0.266706
Acsbg2	3	12	16	2	15	45	28	24	0.0690388	0.384201	0.348666	0.065622	0.796023	0.978885	0.85448	0.909266	18.1671	2.02929	0.609933	3.32708	0.000877623	0.00323414
Acsf2	622	404	462	398	481	1320	821	774	14.314	12.9348	10.0677	13.0588	25.5258	28.714	25.0546	29.3238	655.546	1.1107	0.138543	8.01702	1.08339e-15	6.0351e-14
Acsf3	722	421	833	539	230	1196	520	783	16.6153	13.479	18.1524	17.6851	12.2057	26.0166	15.8689	29.6648	617.178	0.346933	0.271281	1.27887	0.200944	0.303665
Acsl1	919	834	1347	603	745	3201	1384	1910	21.1489	26.702	29.3533	19.785	39.5358	69.6313	42.2357	72.3624	1322.5	1.20657	0.236409	5.10373	3.33018e-07	3.2288e-06
Acsl3	6045	2990	6064	4897	1437	5080	3676	3431	139.113	95.73	132.144	160.675	76.259	110.505	112.181	129.987	3944.14	-0.29844	0.20092	-1.48537	0.137446	0.22471
Acsl4	4653	5217	5634	3807	1746	4603	3765	2489	107.079	167.031	122.774	124.911	92.6571	100.129	114.897	94.2985	3808.83	-0.375745	0.153424	-2.44906	0.014323	0.0351806
Acsl5	2641	1462	2400	1952	453	1063	997	435	60.7772	46.8085	52.2999	64.0471	24.0399	23.1234	30.4256	16.4805	1311.15	-1.25061	0.193454	-6.46462	1.01554e-10	2.17278e-09
Acsl6	185	115	160	158	143	468	245	282	4.25739	3.68192	3.48666	5.18414	7.58876	10.1804	7.4767	10.6839	216.627	1.11978	0.204733	5.46944	4.51455e-08	5.34455e-07
Acsm4	13	10	21	9	124	465	142	272	0.299168	0.320167	0.457624	0.295299	6.58046	10.1151	4.33344	10.305	134.851	4.50043	0.375596	11.9821	4.41009e-33	1.82589e-30
Acss1	321	293	362	238	167	746	359	319	7.38715	9.3809	7.88857	7.80902	8.86239	16.2277	10.9557	12.0857	332.31	0.576028	0.202826	2.84001	0.00451123	0.0131784
Acss2	159	234	363	148	144	661	354	418	3.65906	7.49192	7.91036	4.85603	7.64182	14.3787	10.8031	15.8364	299.244	1.02723	0.307093	3.34503	0.000822732	0.00306057
Acss3	4	4	10	3	8	20	17	13	0.0920517	0.128067	0.217916	0.098433	0.424546	0.43506	0.518792	0.492519	9.92588	1.77824	0.579402	3.06909	0.00214709	0.00698773
Acta1	618	82	1719	518	37	44	154	17	14.222	2.62537	37.4598	16.9961	1.96352	0.957132	4.69964	0.644064	328.065	-3.10892	0.886913	-3.50532	0.000456052	0.00184724
Acta2	12046	463	5967	16592	150	91	400	18	277.214	14.8237	130.031	544.4	7.96023	1.97952	12.2069	0.68195	4078.97	-5.40421	1.12706	-4.79498	1.62695e-06	1.35085e-05
Actb	110762	75812	118988	78529	46791	105250	68617	56653	2548.96	2427.25	2592.94	2576.61	2483.11	2289.5	2094	2146.36	78993.4	-0.170859	0.0779042	-2.19319	0.0282936	0.0619274
Actc1	913	79	1050	1003	23	11	156	10	21.0108	2.52932	22.8812	32.9094	1.22057	0.239283	4.76068	0.378861	354.299	-3.58671	1.06703	-3.36141	0.000775448	0.00291351
Actg1	70032	41987	76248	60194	15254	59474	42092	34823	1611.64	1344.29	1661.57	1975.03	809.503	1293.74	1284.53	1319.31	46589.4	-0.485931	0.183616	-2.64645	0.0081342	0.0218725
Actg2	13	2	17	16	12	24	10	16	0.299168	0.0640335	0.370458	0.524976	0.636819	0.522072	0.305172	0.606178	13.7253	0.703315	0.61835	1.13741	0.255369	0.367047
Actl6a	9310	7567	10562	6560	3393	10366	7683	6108	214.25	242.271	230.163	215.24	180.06	225.492	234.463	231.408	7311.69	-0.0490637	0.109121	-0.449626	0.65298	0.744666
Actl7b	8	6	14	7	10	36	20	42	0.184103	0.1921	0.305083	0.229677	0.530682	0.783108	0.610343	1.59122	18.2501	1.9417	0.539763	3.59732	0.000321511	0.00136282
Actn1	25081	12901	30873	24272	6588	22145	15369	10873	577.187	413.048	672.773	796.389	349.613	481.72	469.018	411.936	17200.3	-0.522262	0.200833	-2.60048	0.00930927	0.0245158
Actn2	164	190	211	96	146	295	207	187	3.77412	6.08318	4.59803	3.14986	7.74796	6.41713	6.31705	7.0847	186.249	0.644052	0.224203	2.87263	0.00407074	0.0120788
Actn3	1595	1119	1468	1138	536	2559	2214	1081	36.7056	35.8267	31.9901	37.3389	28.4446	55.6659	67.565	40.9549	1379.14	0.443084	0.238641	1.8567	0.0633542	0.120812
Actn4	28068	18644	31475	19978	9700	29721	24444	16896	645.927	596.92	685.892	655.498	514.762	646.521	745.961	640.123	21158.1	-0.0205841	0.123496	-0.166678	0.867624	0.910086
Actr10	4552	3343	4850	3359	2446	5410	3614	3654	104.755	107.032	105.689	110.212	129.805	117.684	110.289	138.436	3809.34	0.213708	0.0927265	2.30471	0.0211827	0.0486795
Actr1a	7840	3619	5724	5977	1363	3619	2835	2178	180.421	115.869	124.735	196.111	72.332	78.7241	86.5161	82.5159	3864.27	-0.946827	0.183927	-5.14784	2.63503e-07	2.61438e-06
Actr1b	4689	2989	5189	3406	1669	5360	4238	3091	107.908	95.698	113.077	111.754	88.5709	116.596	129.332	117.106	3628.5	0.076773	0.132445	0.579657	0.562146	0.667042
Actr2	23127	18328	21919	17579	10888	25235	18222	16312	532.22	586.803	477.651	576.785	577.807	548.937	556.084	617.998	18447.9	0.0821973	0.0931165	0.882736	0.377379	0.494531
Actr3	13074	8648	15990	10507	5221	13938	12173	9708	300.871	276.881	348.448	344.745	277.069	303.193	371.485	367.798	10680.8	0.0542394	0.134634	0.402865	0.687048	0.772366
Actr3b	693	565	627	371	358	1074	653	546	15.948	18.0895	13.6634	12.1729	18.9984	23.3627	19.9277	20.6858	588.978	0.473272	0.152587	3.10165	0.00192443	0.00635354
Actr5	455	422	540	319	172	381	339	204	10.4709	13.5111	11.7675	10.4667	9.12773	8.28789	10.3453	7.72876	336.881	-0.380653	0.152835	-2.49061	0.0127523	0.0318942
Actr6	1048	902	1152	732	694	1614	1045	1131	24.1176	28.8791	25.104	24.0177	36.8293	35.1093	31.8904	42.8492	1025.81	0.521863	0.125301	4.16489	3.11506e-05	0.000181099
Actr8	2057	1473	2161	1369	697	1870	1436	1098	47.3376	47.1607	47.0917	44.9183	36.9885	40.6781	43.8226	41.5989	1441.42	-0.191388	0.080261	-2.38457	0.0170993	0.0407189
Acvr1	707	322	702	602	213	400	337	262	16.2701	10.3094	15.2977	19.7522	11.3035	8.7012	10.2843	9.92616	419.915	-0.619333	0.206265	-3.00261	0.00267678	0.00842523
Acvr1b	1106	886	1352	867	517	1396	1110	677	25.4523	28.3668	29.4623	28.4471	27.4363	30.3672	33.874	25.6489	944.416	0.0731983	0.118043	0.620098	0.535193	0.643483
Acvr2a	896	621	1071	712	426	847	720	554	20.6196	19.8824	23.3388	23.3614	22.6071	18.4248	21.9724	20.9889	705.855	-0.0581351	0.11405	-0.509734	0.610238	0.709328
Acvr2b	3788	3147	4690	3107	1098	3011	2506	1583	87.173	100.757	102.203	101.944	58.2689	65.4983	76.476	59.9737	2689.47	-0.590009	0.116564	-5.06166	4.15614e-07	3.93012e-06
Acvrl1	74	58	87	87	23	28	29	12	1.70296	1.85697	1.89587	2.85456	1.22057	0.609084	0.884998	0.454633	47.3317	-1.41914	0.36713	-3.86551	0.000110858	0.000542048
Acy1	996	902	1185	623	637	1487	1260	857	22.9209	28.8791	25.8231	20.4413	33.8045	32.3467	38.4516	32.4684	969.487	0.483158	0.134916	3.58117	0.000342052	0.00143559
Acy3	180	94	117	120	71	140	108	96	4.14233	3.00957	2.54962	3.93732	3.76784	3.04542	3.29585	3.63707	112.911	0.00536615	0.222984	0.0240651	0.980801	0.988284
Acyp1	520	282	333	311	182	344	203	172	11.9667	9.02872	7.25661	10.2042	9.65842	7.48303	6.19498	6.51641	281.645	-0.370923	0.213662	-1.73603	0.0825594	0.149091
Acyp2	168	115	135	116	76	216	115	159	3.86617	3.68192	2.94187	3.80608	4.03318	4.69865	3.50947	6.02389	134.253	0.356555	0.221734	1.60803	0.107828	0.184719
Ada	612	511	724	385	729	1147	572	631	14.0839	16.3606	15.7771	12.6322	38.6867	24.9507	17.4558	23.9061	675.583	0.83218	0.23213	3.58498	0.000337104	0.00141723
Adad1	17	27	28	6	12	33	23	16	0.39122	0.864452	0.610166	0.196866	0.636819	0.717849	0.701895	0.606178	19.4835	0.373183	0.497005	0.750864	0.452734	0.56676
Adad2	210	142	285	115	38	226	162	107	4.83272	4.54638	6.21061	3.77326	2.01659	4.91618	4.94378	4.05381	145.518	-0.271107	0.298211	-0.909109	0.363292	0.480718
Adal	1054	781	1071	670	442	1216	858	762	24.2556	25.0051	23.3388	21.9834	23.4562	26.4516	26.1837	28.8692	822.738	0.152265	0.0990814	1.53677	0.12435	0.207417
Adam10	1967	1147	2254	2018	1031	3037	1729	2129	45.2664	36.7232	49.1183	66.2126	54.7133	66.0639	52.7642	80.6595	1861.67	0.365818	0.207465	1.76328	0.0778534	0.142184
Adam11	162	135	196	123	61	222	182	112	3.72809	4.32226	4.27116	4.03575	3.23716	4.82917	5.55412	4.24324	141.096	0.14211	0.199402	0.712679	0.476044	0.588676
Adam12	175	30	106	275	6	1	10	0	4.02726	0.960502	2.30991	9.02302	0.318409	0.021753	0.305172	0	69.9526	-4.71847	0.882787	-5.34498	9.04284e-08	9.88774e-07
Adam15	667	486	760	539	354	1152	768	710	15.3496	15.5601	16.5616	17.6851	18.7861	25.0595	23.4372	26.8991	656.968	0.535536	0.134852	3.97129	7.14859e-05	0.000371092
Adam17	3108	2502	3427	2286	1610	3378	2668	1883	71.5242	80.1059	74.6799	75.0059	85.4398	73.4816	81.4198	71.3395	2527.45	0.0479282	0.0899788	0.532662	0.594268	0.69509
Adam19	6337	6372	7776	5078	2815	6487	5110	3122	145.833	204.011	169.452	166.614	149.387	141.112	155.943	118.28	5156.48	-0.280323	0.136276	-2.05703	0.0396832	0.0821608
Adam1a	46	42	69	35	19	44	32	28	1.05859	1.3447	1.50362	1.14838	1.0083	0.957132	0.976549	1.06081	37.3474	-0.343659	0.283708	-1.21132	0.225775	0.333234
Adam22	403	300	416	264	273	580	305	313	9.27421	9.60502	9.06532	8.6621	14.4876	12.6167	9.30773	11.8583	349.957	0.394085	0.15617	2.52344	0.0116211	0.0294986
Adam23	2771	2297	2558	1546	1355	2568	2347	1142	63.7688	73.5424	55.743	50.7258	71.9074	55.8617	71.6238	43.2659	2005.64	-0.00705279	0.192685	-0.0366027	0.970802	0.981294
Adam32	3	3	7	4	11	12	7	12	0.0690388	0.0960502	0.152541	0.131244	0.58375	0.261036	0.21362	0.454633	8.08916	1.71054	0.685728	2.49448	0.0126141	0.0316208
Adam33	15	10	8	5	5	16	15	3	0.345194	0.320167	0.174333	0.164055	0.265341	0.348048	0.457757	0.113658	9.02362	0.262463	0.645693	0.406483	0.684387	0.770552
Adam4	21	16	34	15	21	48	12	17	0.483272	0.512268	0.740915	0.492165	1.11443	1.04414	0.366206	0.644064	22.2543	0.491963	0.465812	1.05614	0.290904	0.405603
Adam8	66	49	127	61	89	63	62	31	1.51885	1.56882	2.76754	2.00147	4.72307	1.37044	1.89206	1.17447	70.1616	0.201662	0.466365	0.432413	0.665441	0.754824
Adam9	1836	912	2142	1742	510	1945	1086	1289	42.2517	29.1993	46.6777	57.1568	27.0648	42.3096	33.1416	48.8352	1346.75	-0.210914	0.239871	-0.879281	0.379249	0.49619
Adamts1	405	254	568	394	94	184	285	56	9.32024	8.13225	12.3776	12.9275	4.98841	4.00255	8.69739	2.12162	257.973	-1.10877	0.370952	-2.98898	0.00279909	0.00875087
Adamts10	370	169	247	223	54	178	124	73	8.51478	5.41083	5.38253	7.31685	2.86568	3.87203	3.78413	2.76568	164.563	-0.991968	0.23153	-4.28441	1.83225e-05	0.000113683
Adamts12	28	2	9	46	1	7	7	1	0.644362	0.0640335	0.196125	1.50931	0.0530682	0.152271	0.21362	0.0378861	11.8361	-2.34413	1.0107	-2.31932	0.0203775	0.0471474
Adamts14	248	360	509	160	162	671	517	285	5.70721	11.526	11.0919	5.24976	8.59705	14.5963	15.7774	10.7975	343.632	0.570408	0.313584	1.81899	0.0689126	0.129363
Adamts15	226	194	386	174	81	120	126	56	5.20092	6.21125	8.41157	5.70911	4.29853	2.61036	3.84516	2.12162	158.362	-0.998774	0.273455	-3.65243	0.00025977	0.00113398
Adamts17	42	31	49	45	21	39	37	24	0.966543	0.992519	1.06779	1.47649	1.11443	0.848367	1.12913	0.909266	35.0651	-0.174979	0.308368	-0.567437	0.570417	0.674193
Adamts19	39	41	53	21	31	50	35	14	0.897504	1.31269	1.15496	0.689031	1.64511	1.08765	1.0681	0.530405	34.574	0.0793139	0.408655	0.194085	0.846109	0.894617
Adamts2	51	26	47	118	18	34	18	18	1.17366	0.832435	1.02421	3.8717	0.955228	0.739602	0.549309	0.68195	40.5222	-1.24152	0.547088	-2.26932	0.0232491	0.0525842
Adamts20	50	59	75	43	15	53	43	29	1.15065	1.88899	1.63437	1.41087	0.796023	1.15291	1.31224	1.0987	43.0647	-0.456369	0.300356	-1.51943	0.128655	0.212952
Adamts3	42	56	150	46	17	59	58	27	0.966543	1.79294	3.26874	1.50931	0.90216	1.28343	1.77	1.02292	51.6049	-0.590529	0.43336	-1.36268	0.172984	0.26944
Adamts4	181	59	243	216	64	223	186	70	4.16534	1.88899	5.29537	7.08718	3.39637	4.85092	5.67619	2.65203	144.359	-0.149032	0.397697	-0.374737	0.707856	0.788858
Adamts5	74	25	93	98	17	9	15	3	1.70296	0.800418	2.02662	3.21548	0.90216	0.195777	0.457757	0.113658	38.8183	-2.26527	0.635426	-3.56497	0.000363902	0.00151197
Adamts6	117	34	50	91	2	0	7	1	2.69251	1.08857	1.08958	2.9858	0.106136	0	0.21362	0.0378861	33.8676	-4.51502	0.778391	-5.80046	6.61332e-09	9.4505e-08
Adamts7	548	268	738	428	321	375	313	224	12.6111	8.58049	16.0822	14.0431	17.0349	8.15737	9.55187	8.48649	389.829	-0.25404	0.28343	-0.896304	0.37009	0.487147
Adamts8	170	87	215	149	123	122	131	119	3.9122	2.78546	4.6852	4.88884	6.52739	2.65387	3.99775	4.50845	140.017	0.106444	0.307185	0.346514	0.728957	0.806122
Adamts9	546	380	589	550	279	798	520	383	12.5651	12.1664	12.8353	18.046	14.806	17.3589	15.8689	14.5104	487.173	0.173893	0.161583	1.07618	0.281847	0.395749
Adamtsl1	145	153	89	82	70	146	99	75	3.33688	4.89856	1.93946	2.6905	3.71478	3.17594	3.0212	2.84146	105.629	-0.0114653	0.301533	-0.0380234	0.969669	0.980615
Adamtsl2	8	2	16	13	0	0	0	0	0.184103	0.0640335	0.348666	0.426543	0	0	0	0	4.21936	-5.35556	1.48934	-3.59593	0.00032323	0.00136821
Adamtsl3	9	3	13	11	1	2	6	0	0.207116	0.0960502	0.283291	0.360921	0.0530682	0.043506	0.183103	0	5.05927	-1.72653	0.998603	-1.72895	0.0838187	0.150937
Adamtsl4	94	60	113	75	85	139	131	110	2.16322	1.921	2.46245	2.46082	4.5108	3.02367	3.99775	4.16747	101.87	0.786459	0.211328	3.7215	0.000198039	0.000897033
Adamtsl5	47	32	112	56	13	13	12	8	1.08161	1.02454	2.44066	1.83742	0.689887	0.282789	0.366206	0.303089	33.0928	-2.01671	0.474958	-4.24609	2.17534e-05	0.00013229
Adap1	784	488	540	374	346	1009	495	561	18.0421	15.6242	11.7675	12.2713	18.3616	21.9488	15.106	21.2541	554.044	0.410399	0.190565	2.15359	0.0312723	0.0674049
Adap2	49	96	78	43	64	121	102	70	1.12763	3.07361	1.69975	1.41087	3.39637	2.63211	3.11275	2.65203	78.7723	0.692789	0.336301	2.06003	0.039396	0.0817208
Adar	2896	2113	3091	1874	1183	3405	2249	1668	66.6455	67.6514	67.3579	61.4878	62.7797	74.069	68.6331	63.194	2192.74	0.0317474	0.0874053	0.363221	0.71644	0.796685
Adarb1	473	358	485	240	138	405	315	225	10.8851	11.462	10.5689	7.87464	7.32341	8.80996	9.6129	8.52437	309.485	-0.247518	0.164105	-1.50829	0.13148	0.216667
Adat1	2013	1258	1957	1161	629	2421	1264	1327	46.325	40.2771	42.6462	38.0936	33.3799	52.664	38.5737	50.2748	1411.07	0.0651489	0.164629	0.395732	0.692303	0.776326
Adat2	656	461	739	407	356	732	486	469	15.0965	14.7597	16.104	13.3541	18.8923	15.9232	14.8313	17.7686	522.519	0.177563	0.122252	1.45243	0.146382	0.236368
Adat3	427	303	466	247	106	413	258	212	9.82652	9.70107	10.1549	8.10432	5.62523	8.98399	7.87343	8.03185	281.613	-0.299116	0.172372	-1.73529	0.08269	0.149275
Adck1	1430	821	1212	822	633	1683	969	882	32.9085	26.2857	26.4115	26.9706	33.5922	36.6103	29.5711	33.4155	1013.32	0.242252	0.120243	2.01468	0.043938	0.0893753
Adck2	283	176	271	212	82	236	186	141	6.51266	5.63495	5.90553	6.95593	4.35159	5.13371	5.67619	5.34194	187.653	-0.27763	0.152633	-1.81894	0.0689211	0.129363
Adck3	350	331	358	196	430	1084	690	585	8.05453	10.5975	7.8014	6.43096	22.8193	23.5803	21.0568	22.1634	505.097	1.44745	0.159685	9.0644	1.25292e-19	1.27109e-17
Adck4	409	264	394	277	136	329	270	191	9.41229	8.45242	8.5859	9.08865	7.21728	7.15674	8.23963	7.23624	269.606	-0.250693	0.120186	-2.08587	0.0369902	0.0776848
Adck5	488	312	542	337	287	700	479	373	11.2303	9.98922	11.8111	11.0573	15.2306	15.2271	14.6177	14.1315	425.895	0.422553	0.102995	4.10265	4.08447e-05	0.000228608
Adcy1	599	554	1012	433	186	546	447	340	13.7847	17.7373	22.0531	14.2072	9.87069	11.8771	13.6412	12.8813	478.496	-0.487937	0.191394	-2.54938	0.0107914	0.0277001
Adcy2	59	30	91	37	79	61	50	72	1.35776	0.960502	1.98304	1.21401	4.19239	1.32693	1.52586	2.7278	63.0351	0.801085	0.429547	1.86495	0.0621881	0.118949
Adcy3	353	404	536	245	315	652	435	411	8.12356	12.9348	11.6803	8.03869	16.7165	14.183	13.275	15.5712	414.466	0.548936	0.193557	2.83604	0.00456769	0.0133281
Adcy4	30	12	19	20	4	9	5	1	0.690388	0.384201	0.414041	0.65622	0.212273	0.195777	0.152586	0.0378861	11.3112	-1.8353	0.61643	-2.9773	0.002908	0.00904889
Adcy5	33	60	74	50	68	100	91	86	0.759427	1.921	1.61258	1.64055	3.60864	2.1753	2.77706	3.2582	73.1964	0.992548	0.331373	2.99526	0.0027421	0.00860429
Adcy6	1007	295	759	854	111	291	291	144	23.174	9.44494	16.5398	28.0206	5.89057	6.33012	8.88049	5.4556	427.714	-1.53727	0.317292	-4.84496	1.26639e-06	1.07597e-05
Adcy7	208	96	253	173	154	329	133	175	4.78669	3.07361	5.51328	5.6763	8.17251	7.15674	4.05878	6.63007	185.82	0.444478	0.276318	1.60857	0.10771	0.184585
Adcy9	94	85	136	69	69	163	116	113	2.16322	2.72142	2.96366	2.26396	3.66171	3.54574	3.53999	4.28113	103.658	0.566609	0.195871	2.89277	0.00381861	0.0114926
Adcyap1	27	8	14	11	4	18	8	5	0.621349	0.256134	0.305083	0.360921	0.212273	0.391554	0.244137	0.18943	10.6412	-0.542699	0.582884	-0.931059	0.351823	0.469663
Adcyap1r1	79	101	99	81	126	204	170	110	1.81802	3.23369	2.15737	2.65769	6.6866	4.43761	5.18792	4.16747	125.121	1.05438	0.253782	4.15468	3.2574e-05	0.000188231
Add1	4252	2249	4288	3455	1600	5047	2904	3161	97.851	72.0056	93.4425	113.362	84.9091	109.787	88.6218	119.758	3214.93	0.09814	0.17191	0.570881	0.568081	0.671937
Add2	52	27	62	68	11	20	10	17	1.19667	0.864452	1.35108	2.23115	0.58375	0.43506	0.305172	0.644064	31.3825	-1.54179	0.440063	-3.50357	0.000459066	0.00185552
Add3	2506	1053	2054	2052	891	2069	1719	1370	57.6704	33.7136	44.76	67.3282	47.2838	45.007	52.459	51.904	1649.76	-0.0491799	0.203873	-0.241229	0.809378	0.867842
Adgra2	2402	1480	2914	1997	640	1709	1393	1103	55.2771	47.3848	63.5008	65.5236	33.9637	37.1759	42.5104	41.7884	1596.15	-0.575066	0.137783	-4.17371	2.99673e-05	0.00017515
Adgra3	1240	157	810	1501	60	131	163	173	28.536	5.02663	17.6512	49.2493	3.18409	2.84964	4.9743	6.55429	486.631	-2.51613	0.667166	-3.77137	0.000162352	0.000754994
Adgrb1	209	212	330	96	76	324	204	108	4.8097	6.78755	7.19124	3.14986	4.03318	7.04797	6.2255	4.0917	178.681	-0.0305177	0.311499	-0.0979704	0.921956	0.949603
Adgrb2	260	188	304	156	130	492	273	259	5.98336	6.01915	6.62466	5.11852	6.89887	10.7025	8.33118	9.8125	245.286	0.595331	0.179451	3.31752	0.00090821	0.0033338
Adgrb3	12	7	10	5	49	13	20	18	0.276155	0.224117	0.217916	0.164055	2.60034	0.282789	0.610343	0.68195	20.8533	2.20649	0.716876	3.07793	0.00208443	0.00680406
Adgrd1	34	33	88	18	26	129	57	35	0.78244	1.05655	1.91766	0.590598	1.37977	2.80614	1.73948	1.32601	47.8224	0.741275	0.448933	1.65119	0.0986994	0.171679
Adgre5	2131	1221	1823	1299	947	3367	1486	2480	49.0406	39.0924	39.7261	42.6215	50.2556	73.2423	45.3485	93.9575	1786.47	0.624612	0.227526	2.74523	0.00604688	0.0169384
Adgrf3	4	5	5	1	10	18	15	16	0.0920517	0.160084	0.108958	0.032811	0.530682	0.391554	0.457757	0.606178	9.81329	2.31322	0.62826	3.68195	0.000231457	0.00102477
Adgrf5	87	87	141	66	138	199	186	87	2.00213	2.78546	3.07262	2.16553	7.32341	4.32885	5.67619	3.29609	126.374	1.03242	0.289638	3.56452	0.000364521	0.00151412
Adgrg1	244	206	459	255	168	510	259	216	5.61516	6.59545	10.0024	8.3668	8.91546	11.094	7.90394	8.1834	274.914	0.241184	0.220535	1.09363	0.274118	0.387524
Adgrg2	16	13	38	14	24	17	25	12	0.368207	0.416218	0.828082	0.459354	1.27364	0.369801	0.762929	0.454633	20.3387	0.422177	0.540492	0.781097	0.434745	0.550203
Adgrg5	67	77	103	27	45	245	119	70	1.54187	2.46529	2.24454	0.885897	2.38807	5.32948	3.63154	2.65203	87.157	0.979329	0.386855	2.53152	0.0113571	0.0289146
Adgrg6	67	55	93	54	141	244	113	157	1.54187	1.76092	2.02662	1.77179	7.48262	5.30773	3.44844	5.94812	120.758	1.6342	0.26905	6.07398	1.2478e-09	2.13577e-08
Adgrl1	8167	3985	7112	5368	1154	7619	3749	2931	187.947	127.587	154.982	176.129	61.2407	165.736	114.409	111.044	4531.59	-0.514613	0.262515	-1.96032	0.0499587	0.0993273
Adgrl2	3727	2311	6084	3574	497	300	986	165	85.7692	73.9907	132.58	117.267	26.3749	6.5259	30.0899	6.25121	1974.34	-2.56528	0.601862	-4.26224	2.02384e-05	0.000124311
Adgrl3	49	72	76	25	43	139	51	71	1.12763	2.3052	1.65616	0.820275	2.28193	3.02367	1.55638	2.68991	63.7479	0.69654	0.378221	1.84162	0.0655305	0.124135
Adgrl4	41	22	34	42	0	0	6	0	0.94353	0.704368	0.740915	1.37806	0	0	0.183103	0	16.2862	-4.27993	0.959072	-4.46258	8.09796e-06	5.55792e-05
Adgrv1	768	579	873	573	290	749	583	395	17.6739	18.5377	19.0241	18.8007	15.3898	16.293	17.7915	14.965	570.949	-0.19634	0.0978851	-2.00582	0.0448755	0.0909203
Adh1	4	0	0	0	5	17	10	20	0.0920517	0	0	0	0.265341	0.369801	0.305172	0.757722	7.38071	4.07733	1.1579	3.52131	0.000429421	0.00175328
Adh4	19	31	19	12	95	222	92	144	0.437246	0.992519	0.414041	0.393732	5.04148	4.82917	2.80758	5.4556	83.9931	3.03506	0.374393	8.10663	5.2045e-16	3.07829e-14
Adh5	14197	11571	14890	8877	7849	15026	11989	8579	326.715	370.466	324.477	291.263	416.532	326.861	365.87	325.025	11327	0.127286	0.119184	1.06798	0.285531	0.399931
Adh7	9	14	24	13	2	20	21	6	0.207116	0.448234	0.522999	0.426543	0.106136	0.43506	0.64086	0.227317	12.4281	-0.137536	0.637565	-0.215721	0.829205	0.882493
Adhfe1	16	20	17	5	44	90	48	58	0.368207	0.640335	0.370458	0.164055	2.335	1.95777	1.46482	2.19739	39.1614	2.36157	0.399411	5.91264	3.36669e-09	5.19903e-08
Adi1	3011	2677	3215	1872	1476	3636	2524	2058	69.2919	85.7088	70.0601	61.4222	78.3287	79.0939	77.0253	77.9696	2469.33	0.125212	0.114097	1.09742	0.272459	0.385856
Adipoq	3	6	14	4	11	80	35	18	0.0690388	0.1921	0.305083	0.131244	0.58375	1.74024	1.0681	0.68195	19.6734	2.555	0.615627	4.15024	3.32122e-05	0.000190982
Adipor1	5866	4547	6822	4119	3453	8679	7003	5815	134.994	145.58	148.663	135.149	183.245	188.794	213.712	220.308	5650.47	0.514316	0.0919579	5.59295	2.2324e-08	2.85222e-07
Adipor2	5988	4544	5888	4039	2088	5686	4330	3120	137.801	145.484	128.309	132.524	110.806	123.688	132.139	118.205	4242.49	-0.165298	0.0857074	-1.92863	0.0537764	0.105188
Adk	6954	4455	7452	4726	1129	2947	2286	1589	160.032	142.635	162.391	155.065	59.914	64.1061	69.7622	60.201	3604.02	-1.28676	0.0864656	-14.8818	4.32945e-50	8.29036e-47
Adm	90	24	46	56	17	7	11	2	2.07116	0.768402	1.00242	1.83742	0.90216	0.152271	0.335689	0.0757722	29.4607	-2.01992	0.684132	-2.95253	0.0031518	0.00969526
Adnp	72	69	102	74	19	81	58	44	1.65693	2.20915	2.22275	2.42801	1.0083	1.76199	1.77	1.66699	60.709	-0.427747	0.268418	-1.59359	0.111029	0.189215
Adnp2	2697	2173	2755	1879	1114	3047	2167	1623	62.0659	69.5724	60.0359	61.6519	59.118	66.2814	66.1307	61.4891	2087.71	0.000486356	0.0855367	0.00568594	0.995463	0.997196
Ado	2317	1871	2491	1619	1018	1857	1422	1112	53.321	59.9033	54.283	53.121	54.0234	40.3953	43.3954	42.1293	1651.6	-0.296827	0.116712	-2.54323	0.0109832	0.028131
Adora1	63	33	43	72	10	19	21	16	1.44981	1.05655	0.93704	2.36239	0.530682	0.413307	0.64086	0.606178	32.9717	-1.40826	0.425555	-3.30924	0.000935487	0.00341777
Adora2a	24	28	38	19	13	10	11	7	0.55231	0.896469	0.828082	0.623409	0.689887	0.21753	0.335689	0.265203	18.177	-1.01426	0.495136	-2.04845	0.0405161	0.0835352
Adora2b	110	82	82	90	105	258	130	148	2.53142	2.62537	1.78691	2.95299	5.57216	5.61227	3.96723	5.60714	126.396	1.07461	0.226494	4.74454	2.0898e-06	1.6726e-05
Adpgk	2635	1883	2615	1810	1449	3561	2334	1903	60.6391	60.2875	56.9851	59.3879	76.8958	77.4624	71.227	72.0972	2205.78	0.327231	0.0672163	4.86833	1.12543e-06	9.64774e-06
Adprh	4137	2673	4266	3200	2247	7114	4044	4010	95.2045	85.5807	92.9631	104.995	119.244	154.751	123.411	151.923	3826.54	0.537093	0.124051	4.32961	1.49373e-05	9.51061e-05
Adprhl2	1152	803	1398	781	382	1222	788	560	26.5109	25.7094	30.4647	25.6254	20.2721	26.5822	24.0475	21.2162	826.386	-0.229951	0.12537	-1.83417	0.0666285	0.125917
Adprm	1137	885	1113	771	656	1277	902	845	26.1657	28.3348	24.2541	25.2973	34.8128	27.7786	27.5265	32.0138	932.577	0.227863	0.11504	1.98072	0.0476226	0.0954258
Adra1b	1	3	26	15	2	1	2	0	0.0230129	0.0960502	0.566582	0.492165	0.106136	0.021753	0.0610343	0	5.63518	-2.74181	1.26816	-2.16204	0.030615	0.0662136
Adra1d	12	2	29	23	2	7	7	1	0.276155	0.0640335	0.631957	0.754653	0.106136	0.152271	0.21362	0.0378861	9.22219	-1.72683	0.88094	-1.96022	0.0499704	0.0993376
Adra2a	22	33	70	25	8	13	20	6	0.506285	1.05655	1.52541	0.820275	0.424546	0.282789	0.610343	0.227317	22.4854	-1.34681	0.525236	-2.56419	0.0103416	0.0267426
Adra2b	16	14	27	9	33	42	19	25	0.368207	0.448234	0.588374	0.295299	1.75125	0.913626	0.579826	0.947152	24.2932	1.2645	0.469779	2.69169	0.00710913	0.019489
Adrb1	56	30	39	49	10	31	45	14	1.28872	0.960502	0.849874	1.60774	0.530682	0.674343	1.37327	0.530405	32.2242	-0.576518	0.437659	-1.31728	0.187746	0.287235
Adrb2	141	172	218	89	279	168	129	107	3.24482	5.50688	4.75058	2.92018	14.806	3.6545	3.93671	4.05381	176.772	0.680142	0.468393	1.45208	0.14648	0.236477
Adrb3	619	420	728	447	693	2696	915	1357	14.245	13.447	15.8643	14.6665	36.7763	58.6461	27.9232	51.4114	960.599	1.58624	0.223932	7.08358	1.40475e-12	4.57858e-11
Adrbk1	4518	3290	4537	3185	816	2507	1973	1431	103.972	105.335	98.8686	104.503	43.3037	54.5348	60.2104	54.215	2576.7	-0.956753	0.112044	-8.53911	1.35264e-17	1.0309e-15
Adrbk2	262	172	281	157	107	239	183	205	6.02939	5.50688	6.12345	5.15133	5.6783	5.19897	5.58464	7.76665	193.949	0.079962	0.177729	0.449909	0.652776	0.744592
Adrm1	5609	3786	5781	3773	1920	7458	5187	4482	129.08	121.215	125.977	123.796	101.891	162.234	158.293	169.805	4503.62	0.244635	0.160652	1.52277	0.127816	0.211815
Adsl	5382	4170	5906	3518	1879	6170	4247	3309	123.856	133.51	128.701	115.429	99.7152	134.216	129.606	125.365	4083.51	-0.0356377	0.115366	-0.308909	0.757391	0.82863
Adss	8327	7062	9743	5816	5604	13101	9846	8606	191.629	226.102	212.316	190.829	297.394	284.986	300.472	326.048	8368.96	0.55839	0.0895912	6.23264	4.58651e-10	8.63154e-09
Adssl1	42	36	54	39	51	59	72	29	0.966543	1.1526	1.17675	1.27963	2.70648	1.28343	2.19724	1.0987	48.9056	0.656975	0.356055	1.84515	0.0650156	0.12331
Adtrp	0	1	1	0	10	25	7	17	0	0.0320167	0.0217916	0	0.530682	0.543825	0.21362	0.644064	8.18847	5.17029	1.18058	4.37946	1.18974e-05	7.81212e-05
Aebp1	504	261	554	564	99	565	288	225	11.5985	8.35637	12.0726	18.5054	5.25375	12.2904	8.78894	8.52437	352.073	-0.529297	0.300554	-1.76107	0.0782258	0.142694
Aebp2	3596	3027	4171	2669	2854	4400	3510	3038	82.7545	96.9147	90.8929	87.5726	151.457	95.7132	107.115	115.098	3411.94	0.389229	0.150755	2.58186	0.00982695	0.0256542
Aen	5181	4014	5953	3668	1620	4718	3528	2633	119.23	128.515	129.726	120.351	85.9705	102.631	107.665	99.7541	3685.4	-0.328699	0.093084	-3.5312	0.000413672	0.00169985
Aes	3118	1782	2776	2066	1388	7029	4131	5210	71.7543	57.0538	60.4936	67.7875	73.6587	152.902	126.066	197.387	3327.76	1.09751	0.255431	4.29669	1.7337e-05	0.000108314
AF067061	5	7	15	4	66	39	34	22	0.115065	0.224117	0.326874	0.131244	3.5025	0.848367	1.03758	0.833494	28.941	2.93301	0.647745	4.52803	5.95363e-06	4.21653e-05
AF067063	2	2	6	2	16	11	17	9	0.0460259	0.0640335	0.13075	0.065622	0.849091	0.239283	0.518792	0.340975	9.29582	2.60796	0.752784	3.46442	0.000531384	0.00209801
AF357359	5	89	58	4	43	196	138	85	0.115065	2.84949	1.26391	0.131244	2.28193	4.26359	4.21137	3.22032	75.6049	1.68558	0.799462	2.10839	0.0349969	0.0741109
AF357399	62	50	63	40	41	52	43	33	1.4268	1.60084	1.37287	1.31244	2.1758	1.13116	1.31224	1.25024	47.7553	0.00743627	0.294697	0.0252336	0.979869	0.98767
AF357426	2	3	8	1	3	26	12	3	0.0460259	0.0960502	0.174333	0.032811	0.159205	0.565578	0.366206	0.113658	6.40675	1.79577	0.891424	2.01449	0.0439578	0.0894038
AF529169	28	40	59	17	15	23	23	12	0.644362	1.28067	1.28571	0.557787	0.796023	0.500319	0.701895	0.454633	25.6514	-0.639536	0.447708	-1.42846	0.153158	0.244807
Afap1	651	462	943	647	409	800	769	465	14.9814	14.7917	20.5495	21.2287	21.7049	17.4024	23.4677	17.617	625.653	0.163309	0.179895	0.907805	0.363981	0.481422
Afap1l1	383	172	500	386	65	114	167	66	8.81395	5.50688	10.8958	12.665	3.44943	2.47984	5.09637	2.50048	211.959	-1.487	0.32384	-4.59176	4.39528e-06	3.22005e-05
Afap1l2	277	77	215	236	120	143	104	85	6.37458	2.46529	4.6852	7.7434	6.36819	3.11068	3.17378	3.22032	153.138	-0.431276	0.380937	-1.13215	0.257573	0.369696
Aff1	2927	1619	2163	2374	1961	5015	3794	2699	67.3589	51.8351	47.1353	77.8933	104.067	109.091	115.782	102.255	2784.81	0.820661	0.166492	4.92915	8.259e-07	7.32597e-06
Aff2	25	4	24	25	4	2	10	4	0.575323	0.128067	0.522999	0.820275	0.212273	0.043506	0.305172	0.151544	11.3763	-1.55707	0.779613	-1.99724	0.0457996	0.0924379
Aff3	241	517	594	175	319	578	500	266	5.54612	16.5527	12.9442	5.74192	16.9288	12.5732	15.2586	10.0777	394.264	0.426576	0.359182	1.18763	0.234978	0.343936
Aff4	16301	13405	14147	12785	6488	17306	11705	8947	375.134	429.184	308.286	419.489	344.307	376.457	357.203	338.967	12159.1	-0.112469	0.120556	-0.93292	0.350861	0.469009
Afg3l1	6895	4056	6992	4768	1485	7028	3462	4139	158.674	129.86	152.367	156.443	78.8063	152.88	105.65	156.811	4500.33	-0.273113	0.21371	-1.27796	0.201263	0.303998
Afg3l2	4690	3860	5092	3160	1866	6546	4511	3806	107.931	123.585	110.963	103.683	99.0253	142.395	137.663	144.194	3997.09	0.230871	0.139428	1.65584	0.0977533	0.17042
Afmid	114	57	71	47	73	118	76	61	2.62347	1.82495	1.54721	1.54212	3.87398	2.56685	2.3193	2.31105	76.7265	0.537322	0.291191	1.84525	0.0650007	0.123297
Afp	1	3	2	1	13	27	5	14	0.0230129	0.0960502	0.0435833	0.032811	0.689887	0.587331	0.152586	0.530405	8.88802	3.35914	0.861768	3.89797	9.70041e-05	0.000484514
Aftph	2387	1712	2140	1711	1453	3019	1878	1857	54.9319	54.8127	46.6341	56.1396	77.1081	65.6723	57.3112	70.3545	1991.31	0.34683	0.120658	2.87448	0.00404688	0.012026
Aga	345	225	356	191	257	794	280	565	7.93946	7.20377	7.75782	6.2669	13.6385	17.2719	8.5448	21.4056	371.198	1.06017	0.264114	4.01408	5.96783e-05	0.000317987
Agap1	1809	1287	1968	1281	929	1725	1537	939	41.6304	41.2055	42.8859	42.0309	49.3004	37.5239	46.9049	35.575	1389.72	0.0113056	0.127882	0.0884067	0.929553	0.954092
Agap2	152	75	107	91	24	139	110	60	3.49797	2.40126	2.3317	2.9858	1.27364	3.02367	3.35689	2.27317	87.1791	-0.158034	0.319017	-0.49538	0.620332	0.717888
Agap3	2102	1389	2435	1588	371	1657	1196	851	48.3732	44.4712	53.0626	52.1039	19.6883	36.0447	36.4985	32.2411	1329.63	-0.666855	0.192775	-3.45924	0.000541696	0.0021283
Agbl2	31	10	20	22	17	15	7	14	0.713401	0.320167	0.435833	0.721842	0.90216	0.326295	0.21362	0.530405	17.1674	-0.202795	0.570269	-0.355612	0.722131	0.801038
Agbl3	14	17	23	18	12	23	19	23	0.322181	0.544284	0.501208	0.590598	0.636819	0.500319	0.579826	0.87138	18.7461	0.399962	0.421491	0.948922	0.34266	0.460422
Agbl5	730	542	736	485	364	755	533	385	16.7994	17.3531	16.0386	15.9133	19.3168	16.4235	16.2656	14.5861	547.121	0.00637063	0.114257	0.055757	0.955535	0.972162
Ager	14	13	29	14	2	11	11	10	0.322181	0.416218	0.631957	0.459354	0.106136	0.239283	0.335689	0.378861	11.9144	-0.761194	0.54866	-1.38737	0.165329	0.260136
Agfg1	5901	5088	6769	4539	4221	9893	7441	6851	135.799	162.901	147.508	148.929	224.001	215.202	227.078	259.558	6271.13	0.637638	0.0960648	6.63759	3.18863e-11	7.70451e-10
Agfg2	692	480	777	557	215	963	544	483	15.9249	15.368	16.9321	18.2757	11.4097	20.9481	16.6013	18.299	551.501	0.0219848	0.18686	0.117654	0.906342	0.937745
Aggf1	5273	3743	5133	3286	1850	5687	3761	3286	121.347	119.839	111.856	107.817	98.1762	123.709	114.775	124.494	3801.55	0.00188495	0.102879	0.018322	0.985382	0.990948
Agk	1015	822	1146	681	425	1333	839	717	23.3581	26.3178	24.9732	22.3443	22.554	28.9967	25.6039	27.1643	830.031	0.109037	0.113543	0.960315	0.336897	0.454587
Agl	538	446	766	501	404	759	531	476	12.381	14.2795	16.6924	16.4383	21.4396	16.5105	16.2046	18.0338	544.165	0.267845	0.151048	1.77324	0.076189	0.139911
Agmat	12	15	10	17	11	22	19	19	0.276155	0.480251	0.217916	0.557787	0.58375	0.478566	0.579826	0.719836	16.0557	0.64586	0.481034	1.34265	0.179386	0.27711
Ago1	5424	3690	5010	3763	1752	5509	3583	2669	124.822	118.142	109.176	123.468	92.9755	119.837	109.343	101.118	3706.18	-0.166692	0.104278	-1.59854	0.109924	0.187624
Ago2	5528	4546	5544	4309	1672	4760	3483	2176	127.215	145.548	120.813	141.383	88.7301	103.544	106.291	82.4401	3776.61	-0.488402	0.118566	-4.11923	3.80137e-05	0.000214883
Ago3	373	325	378	334	224	632	331	301	8.58382	10.4054	8.23724	10.9589	11.8873	13.7479	10.1012	11.4037	351.805	0.309695	0.159788	1.93816	0.0526039	0.103425
Ago4	33	18	31	41	23	41	25	22	0.759427	0.576301	0.675541	1.34525	1.22057	0.891873	0.762929	0.833494	29.1313	0.13777	0.39295	0.350605	0.725885	0.804211
Agpat1	2280	1530	2638	1857	982	2614	2052	1706	52.4695	48.9856	57.4863	60.93	52.113	56.8623	62.6212	64.6337	1880.55	0.104326	0.113062	0.92273	0.356148	0.473884
Agpat2	742	587	1089	613	548	1448	989	1070	17.0756	18.7938	23.7311	20.1131	29.0814	31.4983	30.1815	40.5381	870.027	0.719659	0.156445	4.60008	4.22338e-06	3.11559e-05
Agpat3	1006	851	1522	1000	291	890	644	602	23.151	27.2462	33.1669	32.811	15.4429	19.3602	19.6531	22.8074	798.391	-0.588617	0.168936	-3.48425	0.000493518	0.00196983
Agpat4	1007	858	1481	890	748	674	762	245	23.174	27.4704	32.2734	29.2018	39.695	14.6615	23.2541	9.28209	820.547	-0.369959	0.364952	-1.01372	0.310717	0.427048
Agpat5	3050	2334	3640	2122	1701	4044	2165	2584	70.1894	74.7271	79.3215	69.6249	90.269	87.9691	66.0696	97.8977	2622.57	0.219098	0.134958	1.62346	0.104492	0.180037
Agpat9	90	107	321	92	302	267	266	341	2.07116	3.42579	6.99511	3.01861	16.0266	5.80805	8.11756	12.9192	240.715	1.46096	0.414432	3.52521	0.000423147	0.00173228
Agps	7126	5944	8233	5129	2916	7673	5435	4793	163.99	190.307	179.411	168.288	154.747	166.911	165.861	181.588	5653.19	-0.0688246	0.0862499	-0.797967	0.424889	0.541022
Agrn	6210	3457	8141	5447	2288	8089	5770	4589	142.91	110.682	177.406	178.722	121.42	175.96	176.084	173.859	5182.91	0.0866535	0.188817	0.45893	0.646285	0.73939
Agtpbp1	711	665	869	543	520	930	714	461	16.3622	21.2911	18.9369	17.8164	27.5955	20.2303	21.7893	17.4655	665.827	0.224335	0.164734	1.3618	0.17326	0.269816
Agtr1a	42	30	28	50	19	36	22	26	0.966543	0.960502	0.610166	1.64055	1.0083	0.783108	0.671377	0.985038	31.441	-0.278648	0.40033	-0.696046	0.4864	0.598631
Agtrap	3752	2627	3420	2151	1588	4205	2782	2524	86.3445	84.108	74.5274	70.5765	84.2723	91.4714	84.8987	95.6245	2769.99	0.175264	0.0994514	1.76231	0.0780174	0.142415
Ahctf1	15683	11997	16150	10769	7507	19620	14371	11301	360.912	384.105	351.935	353.342	398.383	426.794	438.562	428.151	12955.5	0.222649	0.0642155	3.46722	0.000525862	0.00208046
Ahcy	7065	5266	7533	5199	2032	6603	4525	3881	162.586	168.6	164.156	170.584	107.835	143.635	138.09	147.036	4958.12	-0.310517	0.112637	-2.7568	0.00583709	0.01641
Ahcyl1	5073	3681	5861	3970	1708	4726	3517	2899	116.745	117.854	127.721	130.26	90.6405	102.805	107.329	109.832	3723.92	-0.261631	0.0909068	-2.87802	0.00400186	0.0119153
Ahcyl2	1383	1163	1387	930	693	1757	1196	1085	31.8269	37.2355	30.225	30.5142	36.7763	38.22	36.4985	41.1064	1164.37	0.234581	0.102977	2.278	0.0227265	0.0516003
Ahdc1	3731	3719	5004	2550	1461	5077	3900	2159	85.8612	119.07	109.045	83.668	77.5327	110.44	119.017	81.7961	3242.53	-0.0317199	0.185629	-0.170879	0.864319	0.907817
Ahi1	843	521	771	536	268	628	389	290	19.3999	16.6807	16.8013	17.5867	14.2223	13.6609	11.8712	10.987	499.761	-0.47595	0.125056	-3.80588	0.000141298	0.000667246
Ahnak	7721	1722	7014	8760	2020	2650	1475	1105	177.683	55.1328	152.847	287.424	107.198	57.6454	45.0128	41.8641	3813.07	-1.41925	0.536512	-2.64533	0.00816102	0.0219365
Ahr	306	408	690	334	257	442	295	287	7.04196	13.0628	15.0362	10.9589	13.6385	9.61483	9.00256	10.8733	367.9	-0.0997678	0.249291	-0.400206	0.689005	0.773477
Ahrr	30	20	19	24	9	57	27	15	0.690388	0.640335	0.414041	0.787464	0.477614	1.23992	0.823963	0.568291	23.2626	0.341495	0.449994	0.758888	0.44792	0.562341
Ahsa1	18593	14252	18626	10479	8728	22935	15185	11790	427.879	456.303	405.891	343.826	463.179	498.905	463.403	446.677	14455.8	0.196431	0.105113	1.86875	0.061657	0.11811
Ahsa2	2524	1920	2263	1965	1057	2142	1541	1308	58.0846	61.4721	49.3145	64.4736	56.0931	46.5949	47.0269	49.555	1783.71	-0.228738	0.117815	-1.9415	0.0521972	0.102764
Ahsg	41	51	40	22	51	62	49	31	0.94353	1.63285	0.871665	0.721842	2.70648	1.34869	1.49534	1.17447	44.9206	0.676164	0.398388	1.69725	0.0896492	0.159246
AI118078	50	32	50	26	50	259	83	126	1.15065	1.02454	1.08958	0.853086	2.65341	5.63403	2.53292	4.77365	81.2739	1.92434	0.337103	5.70847	1.13996e-08	1.55024e-07
AI314180	3252	2087	3636	2571	1375	3020	2152	2061	74.8381	66.8189	79.2344	84.3571	72.9688	65.6941	65.6729	78.0832	2423.01	-0.113161	0.108977	-1.03839	0.299089	0.414412
AI317395	5	7	19	6	8	49	32	50	0.115065	0.224117	0.414041	0.196866	0.424546	1.0659	0.976549	1.8943	21.8994	2.19448	0.599032	3.66338	0.000248912	0.00109289
AI413582	136	122	173	73	65	148	77	77	3.12976	3.90604	3.76995	2.3952	3.44943	3.21944	2.34982	2.91723	103.642	-0.153025	0.234949	-0.651312	0.514845	0.624755
AI414108	813	617	879	557	676	706	543	323	18.7095	19.7543	19.1548	18.2757	35.8741	15.3576	16.5708	12.2372	642.932	0.0732052	0.300861	0.243319	0.807758	0.866773
AI427809	45	29	29	25	41	97	40	78	1.03558	0.928485	0.631957	0.820275	2.1758	2.11004	1.22069	2.95512	48.9739	1.3055	0.353053	3.69774	0.000217528	0.000970951
AI429214	94	36	60	67	28	47	23	33	2.16322	1.1526	1.3075	2.19834	1.48591	1.02239	0.701895	1.25024	46.5172	-0.633385	0.366545	-1.72799	0.0839906	0.151193
AI450353	192	133	152	105	92	177	95	83	4.41848	4.25823	3.31233	3.44515	4.88228	3.85028	2.89913	3.14455	124.561	-0.073038	0.225925	-0.323284	0.74648	0.819909
AI464131	327	242	313	253	215	404	294	280	7.52523	7.74805	6.82078	8.30118	11.4097	8.78821	8.97204	10.6081	289.331	0.382283	0.143722	2.65988	0.0078169	0.0211008
AI467606	492	448	458	303	249	819	490	351	11.3224	14.3435	9.98057	9.94173	13.214	17.8157	14.9534	13.298	432.386	0.384463	0.173233	2.21935	0.0264632	0.0585401
AI504432	83	41	70	71	17	10	13	7	1.91007	1.31269	1.52541	2.32958	0.90216	0.21753	0.396723	0.265203	36.5281	-2.06867	0.476797	-4.33869	1.43333e-05	9.19095e-05
AI506816	112	74	138	80	64	143	93	80	2.57745	2.36924	3.00725	2.62488	3.39637	3.11068	2.8381	3.03089	94.6451	0.215206	0.184355	1.16734	0.243073	0.352817
AI593442	6	12	10	1	15	17	10	21	0.138078	0.384201	0.217916	0.032811	0.796023	0.369801	0.305172	0.795608	12.5326	1.53247	0.710871	2.15576	0.0311021	0.0671156
AI597479	1751	1327	1654	1167	1107	2613	1816	1548	40.2956	42.4862	36.0434	38.2904	58.7465	56.8406	55.4192	58.6477	1594.69	0.547733	0.081525	6.71859	1.83497e-11	4.6798e-10
AI661453	428	344	970	385	196	423	416	163	9.84953	11.0138	21.1379	12.6322	10.4014	9.20152	12.6951	6.17543	383.889	-0.506732	0.293611	-1.72586	0.0843717	0.151736
AI662270	24	181	57	10	84	719	121	512	0.55231	5.79503	1.24212	0.32811	4.45773	15.6404	3.69258	19.3977	210.715	2.44973	1.00035	2.44887	0.0143307	0.0351927
AI837181	1838	816	1228	1153	294	934	678	489	42.2978	26.1257	26.7601	37.8311	15.6021	20.3173	20.6906	18.5263	858.227	-0.821672	0.192316	-4.2725	1.9329e-05	0.000119251
AI846148	2584	1236	2032	1909	702	2191	1608	1194	59.4654	39.5727	44.2806	62.6362	37.2539	47.6608	49.0716	45.236	1588.12	-0.199388	0.176398	-1.13033	0.258338	0.370516
AI854517	98	49	61	56	16	90	45	73	2.25527	1.56882	1.32929	1.83742	0.849091	1.95777	1.37327	2.76568	57.462	0.00167847	0.38248	0.00438839	0.996499	0.997628
AI854703	145	64	50	67	51	106	72	42	3.33688	2.04907	1.08958	2.19834	2.70648	2.30582	2.19724	1.59122	72.0495	0.0181757	0.364357	0.0498842	0.960215	0.974684
AI987944	446	329	406	271	234	482	337	303	10.2638	10.5335	8.8474	8.89178	12.418	10.4849	10.2843	11.4795	343.055	0.206986	0.127934	1.61791	0.105681	0.181698
Aicda	19	47	58	27	56	68	59	44	0.437246	1.50479	1.26391	0.885897	2.97182	1.4792	1.80051	1.66699	49.5199	0.944661	0.428174	2.20626	0.0273661	0.0602588
Aida	3035	1371	2263	2330	1113	2084	1705	1343	69.8442	43.8949	49.3145	76.4496	59.0649	45.3332	52.0318	50.881	1842.26	-0.208953	0.1935	-1.07986	0.280205	0.394021
Aif1l	1580	707	1908	1655	303	600	539	447	36.3604	22.6358	41.5784	54.3022	16.0797	13.0518	16.4487	16.9351	896.329	-1.30992	0.24325	-5.38507	7.24183e-08	8.16317e-07
Aifm1	3976	2856	3942	2575	1876	6097	3720	3325	91.4994	91.4398	85.9026	84.4883	99.556	132.628	113.524	125.971	3401.59	0.417857	0.108911	3.8367	0.0001247	0.000599022
Aifm2	220	173	235	143	151	502	273	260	5.06285	5.5389	5.12103	4.69197	8.0133	10.92	8.33118	9.85038	237.2	0.869379	0.155989	5.57333	2.4992e-08	3.14587e-07
Aifm3	53	51	54	35	38	91	68	49	1.21969	1.63285	1.17675	1.14838	2.01659	1.97952	2.07517	1.85642	54.0347	0.62166	0.241129	2.57812	0.00993385	0.025876
Aig1	141	71	170	129	45	134	129	85	3.24482	2.27319	3.70458	4.23262	2.38807	2.9149	3.93671	3.22032	106.851	-0.10468	0.259934	-0.402718	0.687156	0.772366
Aim1	279	173	688	354	103	250	118	136	6.42061	5.5389	14.9926	11.6151	5.46603	5.43825	3.60102	5.15251	240.068	-0.974461	0.330711	-2.94656	0.00321327	0.00985612
Aim1l	229	184	296	149	92	228	215	135	5.26996	5.89108	6.45032	4.88884	4.88228	4.95968	6.56119	5.11462	181.49	-0.0633527	0.175109	-0.361791	0.717508	0.797335
Aim2	748	1273	552	389	777	1635	921	752	17.2137	40.7573	12.029	12.7635	41.234	35.5662	28.1063	28.4903	891.25	0.689107	0.36105	1.90862	0.0563108	0.109401
Aimp1	5686	3896	5373	3788	2759	6438	4449	3871	130.852	124.737	117.086	124.288	146.415	140.046	135.771	146.657	4394.61	0.19449	0.0673788	2.88652	0.00389525	0.0116591
Aimp2	4221	2927	4581	2951	1703	4446	2968	2700	97.1376	93.713	99.8275	96.8253	90.3752	96.7138	90.5749	102.292	3164.31	-0.0281242	0.0714282	-0.393741	0.693772	0.777518
Aip	2492	1671	2181	1725	529	1466	1087	782	57.3482	53.5	47.5275	56.599	28.0731	31.8899	33.1722	29.6269	1392.52	-0.805112	0.102796	-7.83216	4.79558e-15	2.45698e-13
Aire	73	75	77	25	68	146	86	50	1.67994	2.40126	1.67796	0.820275	3.60864	3.17594	2.62448	1.8943	73.7325	0.77674	0.355652	2.18399	0.0289632	0.0631313
Airn	16	1	20	14	1	0	0	1	0.368207	0.0320167	0.435833	0.459354	0.0530682	0	0	0.0378861	5.71612	-4.19512	1.36946	-3.06333	0.0021889	0.00710187
Ajap1	50	11	40	40	2	4	11	4	1.15065	0.352184	0.871665	1.31244	0.106136	0.087012	0.335689	0.151544	18.0069	-2.4277	0.652624	-3.71991	0.000199292	0.000901109
Ajuba	11700	6481	13579	8870	3760	9333	6517	5158	269.251	207.5	295.909	291.034	199.536	203.021	198.88	195.416	7671.22	-0.416772	0.123853	-3.36506	0.000765271	0.00287897
AK010878	496	425	530	282	252	378	404	203	11.4144	13.6071	11.5496	9.2527	13.3732	8.22263	12.3289	7.69088	360.521	-0.143633	0.222627	-0.645173	0.518815	0.628224
Ak1	2111	1436	2247	1544	1406	2728	1496	1574	48.5803	45.976	48.9658	50.6602	74.6139	59.3422	45.6537	59.6327	1787.05	0.299471	0.149363	2.00499	0.0449644	0.0910643
Ak2	9357	6874	9602	6035	4084	11399	7962	6484	215.332	220.083	209.243	198.014	216.731	247.962	242.978	245.653	7405.07	0.178525	0.0761068	2.34572	0.0189905	0.0443806
Ak3	2195	852	1628	1768	435	900	937	552	50.5134	27.2783	35.4768	58.0098	23.0847	19.5777	28.5946	20.9131	1086.22	-0.894101	0.24178	-3.69799	0.000217313	0.000970276
Ak4	2889	3709	3278	2211	4239	7440	4923	6008	66.4844	118.75	71.433	72.5451	224.956	161.842	150.236	227.62	4510.12	1.2158	0.222834	5.45606	4.86815e-08	5.71896e-07
Ak5	29	6	31	31	7	5	13	2	0.667375	0.1921	0.675541	1.01714	0.371478	0.108765	0.396723	0.0757722	14.451	-1.45525	0.728049	-1.99884	0.0456259	0.0921967
Ak6	1340	1133	1465	864	674	1373	1145	824	30.8373	36.275	31.9247	28.3487	35.768	29.8669	34.9421	31.2181	1068.63	0.0472632	0.115547	0.409037	0.682512	0.769013
Ak7	464	325	328	231	605	1779	852	1153	10.678	10.4054	7.14766	7.57934	32.1063	38.6986	26.0006	43.6827	726.896	1.97245	0.209636	9.40895	5.01129e-21	6.14143e-19
Ak8	24	15	31	17	39	63	41	35	0.55231	0.480251	0.675541	0.557787	2.06966	1.37044	1.2512	1.32601	34.1525	1.37905	0.330265	4.17559	2.9722e-05	0.000173915
Akap1	8391	6478	8021	5545	5253	15749	9065	9554	193.102	207.404	174.791	181.937	278.767	342.588	276.638	361.964	8317.08	0.734822	0.121878	6.02915	1.64825e-09	2.74154e-08
Akap10	3149	2169	2364	2056	1345	3519	2062	2060	72.4677	69.4443	51.5154	67.4594	71.3768	76.5488	62.9264	78.0454	2266.81	0.147555	0.136176	1.08356	0.27856	0.392427
Akap11	4498	3608	5082	3317	2974	7528	4774	4543	103.512	115.516	110.745	108.834	157.825	163.757	145.689	172.117	4444.68	0.543939	0.0811925	6.69938	2.09303e-11	5.24765e-10
Akap12	23517	16865	23045	17017	8362	26372	19140	13158	541.195	539.962	502.188	558.345	443.756	573.67	584.098	498.505	17489	-0.0280252	0.108988	-0.257141	0.79707	0.858189
Akap13	2208	1657	2198	1706	899	2624	1486	1326	50.8126	53.0517	47.898	55.9756	47.7083	57.0799	45.3485	50.237	1682.68	-0.0498439	0.105288	-0.473408	0.635922	0.73092
Akap17b	655	697	722	446	449	1117	852	651	15.0735	22.3157	15.7336	14.6337	23.8276	24.2981	26.0006	24.6638	686.688	0.545874	0.156264	3.49328	0.000477124	0.00191548
Akap5	284	127	322	327	123	140	117	69	6.53567	4.06613	7.01691	10.7292	6.52739	3.04542	3.57051	2.61414	181.851	-0.856806	0.362109	-2.36616	0.0179739	0.0424256
Akap6	7	4	12	11	1	4	3	4	0.161091	0.128067	0.2615	0.360921	0.0530682	0.087012	0.0915515	0.151544	5.3384	-1.22976	0.789423	-1.55779	0.119282	0.200141
Akap7	273	247	383	181	178	323	235	187	6.28253	7.90813	8.34619	5.93879	9.44614	7.02622	7.17153	7.0847	244.105	0.100852	0.181149	0.556737	0.577707	0.6805
Akap8	8925	6256	8883	5592	2896	7817	6224	4094	205.39	200.297	193.575	183.479	153.686	170.043	189.939	155.106	5984.74	-0.226493	0.0958069	-2.36405	0.0180762	0.0426276
Akap8l	1486	982	1404	813	687	1611	1115	886	34.1972	31.4404	30.5955	26.6753	36.4579	35.0441	34.0266	33.5671	1080.27	0.176472	0.101814	1.73327	0.0830473	0.149777
Akap9	1849	1386	1788	1368	531	943	887	407	42.5509	44.3752	38.9634	44.8854	28.1792	20.5131	27.0687	15.4196	1080.07	-0.906746	0.190335	-4.76394	1.8985e-06	1.53985e-05
Akip1	646	374	640	424	251	480	258	307	14.8664	11.9743	13.9466	13.9119	13.3201	10.4414	7.87343	11.631	403.92	-0.345573	0.177431	-1.94765	0.0514571	0.101621
Akirin1	2764	2126	2927	1923	1177	3020	2352	1973	63.6077	68.0676	63.7841	63.0956	62.4613	65.6941	71.7764	74.7493	2198.58	0.0881821	0.0859027	1.02654	0.304639	0.42024
Akirin2	3870	3196	4417	2960	2059	3789	3075	2498	89.06	102.325	96.2536	97.1206	109.267	82.4221	93.8403	94.6395	3153.88	-0.0186286	0.107143	-0.173866	0.86197	0.906095
Akna	669	441	628	476	217	836	621	466	15.3957	14.1194	13.6851	15.618	11.5158	18.1855	18.9512	17.6549	515.905	0.178707	0.170153	1.05027	0.293594	0.408424
Akr1a1	11414	8058	13414	8568	5049	13104	10197	8236	262.67	257.991	292.313	281.125	267.941	285.051	311.183	312.03	9360.69	0.104559	0.0856694	1.22049	0.222279	0.329225
Akr1b10	539	457	665	390	483	459	397	250	12.404	14.6316	14.4914	12.7963	25.6319	9.98463	12.1153	9.47152	459.836	0.0694997	0.305503	0.227492	0.820041	0.87609
Akr1b8	985	535	601	667	278	908	605	572	22.6677	17.129	13.0968	21.8849	14.753	19.7517	18.4629	21.6708	616.06	-0.000206687	0.205525	-0.00100566	0.999198	0.999393
Akr1c12	3	7	3	1	4	20	4	24	0.0690388	0.224117	0.0653749	0.032811	0.212273	0.43506	0.122069	0.909266	8.53485	2.12774	0.902097	2.35866	0.0183412	0.0430934
Akr1c13	49	26	28	39	20	62	23	56	1.12763	0.832435	0.610166	1.27963	1.06136	1.34869	0.701895	2.12162	37.4519	0.44768	0.432838	1.03429	0.301	0.416249
Akr1c14	8	6	7	2	3	19	13	12	0.184103	0.1921	0.152541	0.065622	0.159205	0.413307	0.396723	0.454633	8.32138	1.27524	0.643604	1.98141	0.0475454	0.095296
Akr1c18	41	29	48	42	10	31	18	25	0.94353	0.928485	1.046	1.37806	0.530682	0.674343	0.549309	0.947152	28.8516	-0.659594	0.352903	-1.86905	0.0616156	0.11806
Akr1cl	13	8	13	7	26	122	43	141	0.299168	0.256134	0.283291	0.229677	1.37977	2.65387	1.31224	5.34194	48.4715	3.31694	0.534968	6.20026	5.63708e-10	1.03916e-08
Akr1e1	586	330	524	388	241	542	333	342	13.4856	10.5655	11.4188	12.7307	12.7894	11.7901	10.1622	12.957	395.403	-0.0196177	0.138587	-0.141555	0.887431	0.923669
Akr7a5	623	601	784	499	466	1210	857	741	14.3371	19.2421	17.0846	16.3727	24.7298	26.3211	26.1532	28.0736	710.468	0.653773	0.117643	5.55728	2.74013e-08	3.39887e-07
Akt1	3146	1692	3924	3064	462	1229	1179	778	72.3987	54.1723	85.5104	100.533	24.5175	26.7344	35.9797	29.4754	1770.13	-1.42067	0.204852	-6.9351	4.05923e-12	1.19354e-10
Akt1s1	1482	1045	1758	1056	629	1777	1343	1030	34.1052	33.4575	38.3097	34.6484	33.3799	38.6551	40.9845	39.0227	1206.27	0.115556	0.0988821	1.16863	0.242554	0.352298
Akt2	3104	2102	3155	2053	846	2886	1998	1649	71.4321	67.2992	68.7526	67.361	44.8957	62.7792	60.9733	62.4742	2086.15	-0.247952	0.124107	-1.99789	0.0457284	0.0923308
Akt3	1116	511	1086	989	338	1350	661	781	25.6824	16.3606	23.6657	32.4501	17.9371	29.3665	20.1718	29.589	804.925	-0.0145433	0.243489	-0.0597287	0.952372	0.96991
Aktip	1701	1215	1810	1185	769	2429	1167	1510	39.145	38.9003	39.4429	38.881	40.8095	52.838	35.6135	57.208	1413.56	0.254664	0.159333	1.59831	0.109973	0.187688
Alad	1527	951	1580	1050	895	1887	1072	1168	35.1407	30.4479	34.4308	34.4515	47.4961	41.0479	32.7144	44.251	1236.85	0.297275	0.134194	2.21527	0.0267417	0.0590878
Alas1	1886	1247	1733	1267	866	2213	1344	1199	43.4024	39.9249	37.7649	41.5715	45.9571	48.1394	41.0151	45.4254	1415.05	0.150737	0.0904164	1.66714	0.0954865	0.167364
Alas2	7	7	17	9	6	16	10	11	0.161091	0.224117	0.370458	0.295299	0.318409	0.348048	0.305172	0.416747	10.0576	0.39899	0.54177	0.736457	0.461453	0.575073
Alcam	110	74	165	190	25	36	37	17	2.53142	2.36924	3.59562	6.23409	1.32671	0.783108	1.12913	0.644064	76.7448	-1.93677	0.40092	-4.83081	1.35981e-06	1.14708e-05
Aldh16a1	1691	1138	2077	1329	831	3142	1769	1790	38.9149	36.435	45.2612	43.6058	44.0997	68.3479	53.9849	67.8161	1642.91	0.513661	0.163201	3.14741	0.00164726	0.00556682
Aldh18a1	2618	1548	2323	1849	740	2221	1600	1182	60.2479	49.5619	50.622	60.6675	39.2705	48.3134	48.8275	44.7814	1658.69	-0.285031	0.119577	-2.38366	0.0171415	0.0408003
Aldh1a1	27	9	14	21	2	3	3	1	0.621349	0.288151	0.305083	0.689031	0.106136	0.065259	0.0915515	0.0378861	9.08915	-2.69368	0.754109	-3.57201	0.000354255	0.00147859
Aldh1a2	113	98	97	66	90	183	126	97	2.60046	3.13764	2.11379	2.16553	4.77614	3.9808	3.84516	3.67495	108.415	0.697364	0.206932	3.37002	0.000751626	0.0028353
Aldh1a3	331	47	341	476	27	12	34	6	7.61728	1.50479	7.43095	15.618	1.43284	0.261036	1.03758	0.227317	144.844	-3.46506	0.681976	-5.08091	3.75635e-07	3.5875e-06
Aldh1a7	24	11	16	10	2	11	8	8	0.55231	0.352184	0.348666	0.32811	0.106136	0.239283	0.244137	0.303089	10.2002	-0.796127	0.555093	-1.43422	0.151509	0.242728
Aldh1b1	332	303	422	204	165	595	406	344	7.64029	9.70107	9.19607	6.69344	8.75626	12.943	12.39	13.0328	331.303	0.50841	0.187263	2.71496	0.00662845	0.018342
Aldh1l1	142	138	150	77	281	256	136	143	3.26784	4.41831	3.26874	2.52645	14.9122	5.56877	4.15033	5.41771	179.48	1.1495	0.398532	2.88434	0.00392236	0.0117196
Aldh1l2	37	26	41	29	62	205	81	120	0.851478	0.832435	0.893457	0.951519	3.29023	4.45936	2.47189	4.54633	75.4391	2.06995	0.285693	7.24535	4.31321e-13	1.58451e-11
Aldh2	5700	4959	7346	3493	3302	6965	5846	3115	131.174	158.771	160.081	114.609	175.231	151.51	178.403	118.015	4897.39	0.142095	0.169328	0.839175	0.401371	0.51817
Aldh3a1	123	94	113	82	119	275	146	117	2.83059	3.00957	2.46245	2.6905	6.31512	5.98207	4.45551	4.43267	132.675	0.946076	0.197905	4.78046	1.74897e-06	1.43428e-05
Aldh3a2	1520	990	1449	1063	821	2345	1309	1303	34.9797	31.6966	31.5761	34.8781	43.569	51.0108	39.947	49.3656	1307.12	0.467188	0.110536	4.22657	2.37283e-05	0.000142377
Aldh3b1	33	44	33	20	18	27	26	15	0.759427	1.40874	0.719124	0.65622	0.955228	0.587331	0.793446	0.568291	26.5849	-0.298931	0.409493	-0.730002	0.465389	0.578817
Aldh3b2	8	13	31	2	2	11	9	13	0.184103	0.416218	0.675541	0.065622	0.106136	0.239283	0.274654	0.492519	10.1184	-0.270486	0.803193	-0.336763	0.736295	0.811578
Aldh4a1	2622	2251	2670	1687	1690	3284	2183	1642	60.3399	72.0697	58.1837	55.3522	89.6853	71.4368	66.619	62.209	2209.55	0.236583	0.145979	1.62067	0.105089	0.180924
Aldh5a1	603	356	771	522	279	691	457	457	13.8768	11.398	16.8013	17.1273	14.806	15.0313	13.9463	17.3139	496.013	0.0443272	0.162661	0.272512	0.785228	0.850032
Aldh6a1	1079	893	935	649	1201	2193	1352	1380	24.831	28.5909	20.3752	21.2943	63.7349	47.7043	41.2592	52.2828	1237.23	1.10706	0.170699	6.48542	8.84876e-11	1.91191e-09
Aldh7a1	3954	3192	4319	2612	2278	5936	3912	2930	90.9931	102.197	94.1181	85.7023	120.889	129.126	119.383	111.006	3518.72	0.365492	0.088869	4.1127	3.91051e-05	0.000219876
Aldh9a1	4625	3992	5072	2905	2162	7610	5020	3972	106.435	127.811	110.527	95.316	114.733	165.54	153.196	150.484	4222.23	0.408795	0.144186	2.8352	0.00457974	0.013358
Aldoa	42556	37614	48641	26002	23477	51950	37536	26874	979.338	1204.28	1059.97	853.152	1245.88	1130.07	1145.49	1018.15	35608.4	0.148056	0.125616	1.17864	0.238542	0.347898
Aldoart1	14	7	12	7	8	7	2	3	0.322181	0.224117	0.2615	0.229677	0.424546	0.152271	0.0610343	0.113658	7.37616	-0.563515	0.726986	-0.775139	0.438257	0.55343
Aldoc	479	438	449	260	342	749	581	313	11.0232	14.0233	9.78444	8.53086	18.1493	16.293	17.7305	11.8583	442.792	0.562417	0.202596	2.77605	0.00550242	0.0156124
Alg1	757	536	867	557	357	855	541	462	17.4208	17.161	18.8933	18.2757	18.9454	18.5988	16.5098	17.5034	590.874	-0.00610223	0.0947423	-0.0644088	0.948645	0.967009
Alg10b	2712	2140	3238	2325	794	2478	1800	1446	62.4111	68.5158	70.5613	76.2856	42.1362	53.9039	54.9309	54.7833	1993.63	-0.430686	0.119799	-3.59507	0.000324301	0.00137199
Alg11	2558	1593	2382	1846	1148	2513	1446	1485	58.8671	51.0027	51.9077	60.5691	60.9223	54.6653	44.1278	56.2609	1807.25	-0.0431625	0.126628	-0.340859	0.73321	0.809341
Alg12	416	268	377	280	168	471	345	244	9.57338	8.58049	8.21545	9.18708	8.91546	10.2457	10.5284	9.24421	307.13	0.137868	0.122272	1.12755	0.25951	0.371744
Alg13	13635	15771	16592	8152	7280	19446	13768	9709	313.781	504.936	361.567	267.475	386.337	423.009	420.16	367.836	12555.3	0.14193	0.187507	0.756934	0.449089	0.563301
Alg14	448	392	631	354	210	704	512	473	10.3098	12.5506	13.7505	11.6151	11.1443	15.3141	15.6248	17.9201	446.24	0.318703	0.173097	1.84118	0.0655948	0.124201
Alg2	1963	1372	1813	1521	822	1978	1378	1220	45.1744	43.927	39.5082	49.9055	43.6221	43.0274	42.0526	46.221	1457.26	-0.0287519	0.0977507	-0.294135	0.768655	0.837601
Alg3	781	640	935	559	388	907	590	478	17.9731	20.4907	20.3752	18.3413	20.5905	19.73	18.0051	18.1096	633.372	-0.0157435	0.101442	-0.155196	0.876667	0.915825
Alg5	736	506	851	548	420	959	624	537	16.9375	16.2005	18.5447	17.9804	22.2887	20.8611	19.0427	20.3448	627.537	0.24099	0.0984	2.44909	0.0143219	0.0351806
Alg6	908	651	1095	657	386	934	703	590	20.8957	20.8429	23.8618	21.5568	20.4843	20.3173	21.4536	22.3528	708.205	-0.0443644	0.093141	-0.476315	0.63385	0.729358
Alg8	551	377	557	445	213	427	305	278	12.6801	12.0703	12.1379	14.6009	11.3035	9.28853	9.30773	10.5323	379.001	-0.355086	0.127904	-2.77619	0.00550001	0.0156085
Alg9	976	687	1077	701	420	1265	793	757	22.4606	21.9955	23.4696	23.0005	22.2887	27.5175	24.2001	28.6798	798.283	0.178413	0.108671	1.64178	0.100635	0.174353
Alk	24	37	48	14	53	151	79	84	0.55231	1.18462	1.046	0.459354	2.81262	3.2847	2.41086	3.18243	61.5698	1.85023	0.343538	5.38581	7.2119e-08	8.14142e-07
Alkbh1	2480	1787	2419	1413	1058	2213	1457	1002	57.0721	57.2139	52.714	46.3619	56.1462	48.1394	44.4635	37.9619	1649.54	-0.193847	0.141765	-1.36739	0.171505	0.267544
Alkbh2	458	388	571	316	368	922	654	540	10.5399	12.4225	12.443	10.3683	19.5291	20.0563	19.9582	20.4585	518.586	0.8054	0.107535	7.48964	6.90646e-14	2.9146e-12
Alkbh3	470	339	430	309	220	468	292	253	10.8161	10.8537	9.3704	10.1386	11.675	10.1804	8.91101	9.58518	336.158	-0.0343669	0.130135	-0.264086	0.791714	0.854584
Alkbh4	684	517	669	448	232	715	491	401	15.7408	16.5527	14.5786	14.6993	12.3118	15.5534	14.9839	15.1923	493.176	-0.0779241	0.115361	-0.67548	0.499371	0.610621
Alkbh5	7871	6070	6848	5499	3108	7620	4944	4180	181.135	194.342	149.229	180.428	164.936	165.758	150.877	158.364	5545.85	-0.139761	0.101507	-1.37685	0.168557	0.263994
Alkbh6	390	302	439	266	181	563	405	360	8.97504	9.66905	9.56653	8.72773	9.60535	12.2469	12.3594	13.639	349.594	0.378711	0.13686	2.76714	0.00565496	0.0159654
Alkbh7	471	377	507	324	286	570	465	386	10.8391	12.0703	11.0484	10.6308	15.1775	12.3992	14.1905	14.624	416.349	0.333337	0.114426	2.91314	0.00357817	0.0108435
Alkbh8	1244	885	1191	839	420	1033	756	559	28.6281	28.3348	25.9538	27.5284	22.2887	22.4708	23.071	21.1783	822.368	-0.309687	0.0818057	-3.78565	0.000153308	0.000717547
Alms1	2671	2301	2569	1806	784	2086	1345	1199	61.4675	73.6705	55.9827	59.2567	41.6055	45.3768	41.0456	45.4254	1747.5	-0.528323	0.11216	-4.71044	2.47186e-06	1.94187e-05
Alox12	80	58	81	49	63	58	65	30	1.84103	1.85697	1.76512	1.60774	3.3433	1.26167	1.98362	1.13658	61.0055	0.103861	0.367716	0.282448	0.7776	0.844766
Alox12b	17	5	16	12	7	16	13	9	0.39122	0.160084	0.348666	0.393732	0.371478	0.348048	0.396723	0.340975	11.3423	0.15891	0.511696	0.310556	0.756138	0.827382
Alox12e	31	25	94	34	46	185	91	134	0.713401	0.800418	2.04841	1.11557	2.44114	4.0243	2.77706	5.07674	78.3267	1.60951	0.406068	3.96365	7.38135e-05	0.000381494
Alox15	123	181	719	213	26	147	136	82	2.83059	5.79503	15.6682	6.98874	1.37977	3.19769	4.15033	3.10666	177.776	-1.39698	0.488154	-2.86176	0.0042129	0.0124091
Alox5	59	57	119	53	80	20	43	6	1.35776	1.82495	2.5932	1.73898	4.24546	0.43506	1.31224	0.227317	56.6307	-0.290966	0.7311	-0.397983	0.690643	0.774918
Alox5ap	163	178	153	109	167	389	220	173	3.75111	5.69898	3.33412	3.5764	8.86239	8.46192	6.71377	6.55429	193.592	0.906156	0.222564	4.07144	4.67235e-05	0.00025636
Alox8	18	17	8	5	4	35	14	13	0.414233	0.544284	0.174333	0.164055	0.212273	0.761355	0.42724	0.492519	13.1539	0.585155	0.629824	0.929078	0.352849	0.470598
Aloxe3	16	12	12	11	19	58	29	50	0.368207	0.384201	0.2615	0.360921	1.0083	1.26167	0.884998	1.8943	26.4872	1.88814	0.416312	4.5354	5.74943e-06	4.09035e-05
Alpk1	26	16	32	27	16	36	30	11	0.598336	0.512268	0.697332	0.885897	0.849091	0.783108	0.915515	0.416747	23.3297	0.143893	0.401346	0.358526	0.71995	0.799197
Alpk3	163	172	145	83	211	469	292	232	3.75111	5.50688	3.15979	2.72331	11.1974	10.2022	8.91101	8.78957	223.642	1.36997	0.233477	5.86766	4.41998e-09	6.6382e-08
Alpl	3625	3698	5081	2620	3234	9618	7106	6787	83.4219	118.398	110.723	85.9648	171.623	209.22	216.855	257.133	5167.64	1.10123	0.16708	6.59107	4.36668e-11	1.01353e-09
Alppl2	4	3	17	5	44	66	68	134	0.0920517	0.0960502	0.370458	0.164055	2.335	1.4357	2.07517	5.07674	48.0144	3.88266	0.588212	6.60078	4.08988e-11	9.59462e-10
Als2	3139	2526	3296	2228	2376	8204	4878	4463	72.2376	80.8743	71.8252	73.1029	126.09	178.462	148.863	169.086	3795.48	1.06352	0.125784	8.45511	2.78831e-17	2.02436e-15
Als2cl	289	219	350	203	117	292	226	117	6.65074	7.01166	7.62707	6.66063	6.20898	6.35188	6.89688	4.43267	213.744	-0.223938	0.171634	-1.30474	0.191982	0.292584
Als2cr11	1	1	2	1	5	16	13	15	0.0230129	0.0320167	0.0435833	0.032811	0.265341	0.348048	0.396723	0.568291	7.04979	3.58436	0.877543	4.08454	4.4165e-05	0.0002449
Alx1	28	11	39	33	4	7	6	4	0.644362	0.352184	0.849874	1.08276	0.212273	0.152271	0.183103	0.151544	14.9601	-2.09109	0.571388	-3.65967	0.000252545	0.00110598
Alx3	18	10	53	42	6	4	8	3	0.414233	0.320167	1.15496	1.37806	0.318409	0.087012	0.244137	0.113658	16.6187	-2.15438	0.708819	-3.0394	0.0023705	0.00759381
Alx4	21	3	13	20	3	2	0	1	0.483272	0.0960502	0.283291	0.65622	0.159205	0.043506	0	0.0378861	7.2543	-2.82847	1.02921	-2.74821	0.00599214	0.0168028
Alyref	8258	5227	7240	5469	2673	8246	5053	4736	190.041	167.351	157.771	179.443	141.851	179.375	154.203	179.429	5563.98	-0.0844365	0.113201	-0.7459	0.455728	0.569716
Alyref2	76	37	77	48	62	84	56	62	1.74898	1.18462	1.67796	1.57493	3.29023	1.82725	1.70896	2.34894	63.3385	0.540951	0.294439	1.83723	0.0661764	0.12514
Amacr	571	470	756	418	439	983	673	605	13.1404	15.0479	16.4745	13.715	23.2969	21.3832	20.538	22.9211	604.104	0.591009	0.113539	5.20534	1.93638e-07	1.99217e-06
Ambra1	3055	2257	3280	2107	990	3761	2529	1968	70.3045	72.2618	71.4766	69.1328	52.5375	81.813	77.1779	74.5598	2347.13	0.0165154	0.142852	0.115612	0.90796	0.938722
Amdhd1	9	11	14	1	11	16	23	11	0.207116	0.352184	0.305083	0.032811	0.58375	0.348048	0.701895	0.416747	12.1534	1.17021	0.6469	1.80895	0.070458	0.131595
Amdhd2	383	324	517	314	325	623	456	481	8.81395	10.3734	11.2663	10.3027	17.2472	13.5521	13.9158	18.2232	427.543	0.622348	0.151725	4.10181	4.09923e-05	0.000229266
Amer1	1009	806	1043	762	314	975	564	448	23.22	25.8055	22.7287	25.002	16.6634	21.2092	17.2117	16.973	696.034	-0.41872	0.118274	-3.54026	0.000399737	0.00164923
Amer2	27	11	20	28	7	8	5	4	0.621349	0.352184	0.435833	0.918708	0.371478	0.174024	0.152586	0.151544	13.102	-1.51435	0.587594	-2.57721	0.00996003	0.0259309
Amfr	2906	1213	2879	2765	389	1324	641	862	66.8756	38.8363	62.7381	90.7224	20.6435	28.801	19.5615	32.6578	1487.76	-1.34938	0.262812	-5.1344	2.83053e-07	2.78848e-06
Amh	16	12	17	11	2	13	12	7	0.368207	0.384201	0.370458	0.360921	0.106136	0.282789	0.366206	0.265203	10.3247	-0.486272	0.53208	-0.913907	0.360765	0.478449
Amhr2	141	92	101	75	56	147	101	70	3.24482	2.94554	2.20095	2.46082	2.97182	3.19769	3.08223	2.65203	93.8249	0.138294	0.20932	0.660684	0.508815	0.619598
Amigo1	265	128	194	184	76	184	145	94	6.09843	4.09814	4.22758	6.03722	4.03318	4.00255	4.42499	3.56129	150.425	-0.351083	0.206428	-1.70075	0.0889894	0.158331
Amigo2	452	320	404	428	201	285	368	233	10.4018	10.2454	8.80382	14.0431	10.6667	6.1996	11.2303	8.82746	331.572	-0.239177	0.230895	-1.03587	0.300263	0.41555
Amigo3	18	11	39	41	17	20	19	8	0.414233	0.352184	0.849874	1.34525	0.90216	0.43506	0.579826	0.303089	21.3646	-0.43448	0.577996	-0.751701	0.452231	0.566268
Ammecr1	885	755	1337	711	324	912	630	561	20.3664	24.1726	29.1354	23.3286	17.1941	19.8387	19.2258	21.2541	719.546	-0.322231	0.140432	-2.29457	0.0217577	0.0498215
Ammecr1l	3038	1952	3058	2270	1035	2556	1943	1432	69.9133	62.4967	66.6388	74.481	54.9256	55.6007	59.2948	54.2529	2051.67	-0.287079	0.0847037	-3.38921	0.00070094	0.0026651
Amn	120	105	70	35	47	66	98	41	2.76155	3.36176	1.52541	1.14838	2.49421	1.4357	2.99068	1.55333	71.2101	-0.0584598	0.416403	-0.140392	0.88835	0.924374
Amn1	221	152	245	153	115	165	138	109	5.08586	4.86654	5.33895	5.02008	6.10285	3.58924	4.21137	4.12958	158.098	-0.191504	0.195983	-0.977145	0.328497	0.446042
Amot	2728	2515	5215	2677	575	950	1386	520	62.7793	80.5221	113.643	87.835	30.5142	20.6653	42.2968	19.7008	1888.2	-1.60749	0.268256	-5.99237	2.068e-09	3.36661e-08
Amotl1	2023	1387	2745	1981	913	1414	1190	730	46.5552	44.4072	59.818	64.9986	48.4513	30.7587	36.3154	27.6568	1480.03	-0.593507	0.205304	-2.89087	0.0038418	0.0115488
Amotl2	7038	2585	7382	6624	1491	1949	2271	1120	161.965	82.7633	160.866	217.34	79.1247	42.3966	69.3045	42.4324	3530.17	-1.41777	0.299176	-4.7389	2.14878e-06	1.71354e-05
Ampd1	13	8	8	8	16	53	21	24	0.299168	0.256134	0.174333	0.262488	0.849091	1.15291	0.64086	0.909266	18.7364	1.85777	0.447729	4.14931	3.33482e-05	0.000191536
Ampd2	3043	2423	4172	2353	1208	3288	2321	1809	70.0284	77.5765	90.9147	77.2043	64.1064	71.5239	70.8303	68.5359	2435.6	-0.19855	0.103695	-1.91476	0.0555234	0.108037
Ampd3	169	158	161	107	199	193	228	144	3.88919	5.05864	3.50845	3.51078	10.5606	4.19833	6.95791	5.4556	177.868	0.75943	0.297382	2.55372	0.0106579	0.0274171
Amph	394	361	537	270	317	953	519	586	9.0671	11.558	11.7021	8.85897	16.8226	20.7306	15.8384	22.2013	481.492	0.87695	0.169683	5.16816	2.36404e-07	2.37474e-06
Amt	1985	1632	2267	1247	1050	2421	1868	1239	45.6807	52.2513	49.4016	40.9153	55.7216	52.664	57.0061	46.9409	1651.64	0.173295	0.1134	1.52818	0.126467	0.210216
Amz1	59	38	74	29	25	46	39	18	1.35776	1.21664	1.61258	0.951519	1.32671	1.00064	1.19017	0.68195	38.5013	-0.310528	0.330217	-0.940377	0.347024	0.465097
Amz2	2067	1284	1708	1505	558	1669	1137	911	47.5677	41.1095	37.2201	49.3806	29.6121	36.3058	34.698	34.5142	1279.84	-0.372624	0.126864	-2.93719	0.00331198	0.0101273
Anapc1	11134	8735	12596	8504	3769	11489	7288	6110	256.226	279.666	274.487	279.025	200.014	249.92	222.409	231.484	8218.29	-0.268657	0.0898352	-2.99055	0.00278474	0.00870955
Anapc10	1836	1185	1743	1240	1126	2368	1205	1595	42.2517	37.9398	37.9828	40.6856	59.7548	51.5111	36.7732	60.4283	1514.53	0.390819	0.164863	2.37056	0.0177611	0.0420269
Anapc11	3674	2200	2828	2149	1300	3464	2183	1799	84.5495	70.4368	61.6267	70.5108	68.9887	75.3524	66.619	68.1571	2334.67	-0.0404158	0.116086	-0.348154	0.727724	0.805226
Anapc13	1315	780	1130	748	952	1685	955	910	30.262	24.9731	24.6245	24.5426	50.5209	36.6538	29.1439	34.4763	1052.2	0.527799	0.179546	2.93963	0.00328602	0.0100596
Anapc15	2029	1413	2279	1256	812	2640	1608	1505	46.6932	45.2396	49.6631	41.2106	43.0914	57.4279	49.0716	57.0186	1605.6	0.177805	0.124184	1.43179	0.152205	0.243665
Anapc16	1418	1044	1716	1126	646	1404	1039	890	32.6323	33.4255	37.3944	36.9452	34.2821	30.5412	31.7073	33.7186	1115.9	-0.110943	0.0912413	-1.21593	0.22401	0.331171
Anapc2	4609	2852	4593	3361	1535	4816	3018	2744	106.067	91.3117	100.089	110.278	81.4597	104.762	92.1008	103.959	3257.36	-0.0920212	0.114764	-0.801829	0.422652	0.538787
Anapc4	3816	2725	4245	2841	1512	3628	2665	2224	87.8173	87.2456	92.5055	93.216	80.2391	78.9199	81.3282	84.2587	2826.51	-0.152167	0.0619102	-2.45787	0.0139763	0.0344715
Anapc5	13329	9907	14343	8795	4659	16558	9611	10093	306.739	317.19	312.557	288.573	247.245	360.186	293.3	382.384	10341.5	0.0670521	0.145096	0.462124	0.643993	0.737209
Anapc7	2598	1742	2795	1751	1084	3157	2285	1884	59.7876	55.7732	60.9076	57.4521	57.5259	68.6742	69.7317	71.3774	2066.62	0.193795	0.0944687	2.05142	0.0402262	0.0830941
Angel1	848	696	853	540	615	1644	1034	889	19.515	22.2836	18.5883	17.7179	32.637	35.7619	31.5547	33.6807	873.021	0.776653	0.105615	7.35359	1.92953e-13	7.55393e-12
Angel2	2695	1714	2448	1855	1246	3120	2410	1810	62.0199	54.8767	53.3459	60.8644	66.123	67.8694	73.5464	68.5738	2091.32	0.257439	0.0863551	2.98117	0.00287149	0.00895165
Angpt1	65	8	61	85	6	1	6	3	1.49584	0.256134	1.32929	2.78893	0.318409	0.021753	0.183103	0.113658	26.8295	-3.29199	0.821065	-4.00942	6.08684e-05	0.000323428
Angpt2	44	14	18	17	16	42	9	12	1.01257	0.448234	0.392249	0.557787	0.849091	0.913626	0.274654	0.454633	20.2149	0.0402156	0.550362	0.0730712	0.941749	0.961906
Angptl2	134	46	145	177	40	17	33	25	3.08373	1.47277	3.15979	5.80755	2.12273	0.369801	1.00707	0.947152	74.0945	-1.63213	0.541346	-3.01494	0.0025703	0.00814194
Angptl4	812	720	729	542	442	1657	905	886	18.6865	23.052	15.8861	17.7836	23.4562	36.0447	27.618	33.5671	808.516	0.681798	0.178121	3.82772	0.000129336	0.000618771
Angptl6	93	63	112	71	50	156	76	111	2.1402	2.01705	2.44066	2.32958	2.65341	3.39347	2.3193	4.20536	88.6427	0.495331	0.246475	2.00966	0.0444674	0.0902844
Ank	376	428	618	321	183	414	420	299	8.65286	13.7032	13.4672	10.5323	9.71148	9.00574	12.8172	11.3279	367.854	-0.112434	0.198944	-0.565154	0.571969	0.675663
Ank1	17	6	19	21	4	18	7	8	0.39122	0.1921	0.414041	0.689031	0.212273	0.391554	0.21362	0.303089	11.5732	-0.556693	0.583902	-0.953401	0.340387	0.458126
Ank2	607	369	654	416	375	598	468	290	13.9688	11.8142	14.2517	13.6494	19.9006	13.0083	14.282	10.987	461.218	0.1101	0.1913	0.575537	0.564928	0.669565
Ank3	564	586	999	444	393	725	695	414	12.9793	18.7618	21.7698	14.5681	20.8558	15.7709	21.2094	15.6848	583.831	0.108922	0.202745	0.537235	0.591106	0.692342
Ankef1	10	9	8	8	9	21	13	11	0.230129	0.288151	0.174333	0.262488	0.477614	0.456813	0.396723	0.416747	11.1447	0.88745	0.494156	1.79589	0.072512	0.134611
Ankfy1	7584	5086	5889	5465	2966	8019	4364	4422	174.53	162.837	128.331	179.312	157.4	174.437	133.177	167.532	5267.49	-0.0279084	0.139762	-0.199685	0.841727	0.892264
Ankhd1	4703	3689	4801	3355	2012	5855	3677	2994	108.23	118.11	104.622	110.081	106.773	127.364	112.212	113.431	3714.18	0.0615079	0.0859561	0.715574	0.474254	0.587174
Ankib1	1263	907	1352	1045	486	1241	847	764	29.0653	29.0392	29.4623	34.2875	25.7912	26.9955	25.848	28.945	945.979	-0.178137	0.0978116	-1.82123	0.0685726	0.128812
Ankk1	4	1	2	2	20	11	7	8	0.0920517	0.0320167	0.0435833	0.065622	1.06136	0.239283	0.21362	0.303089	8.45495	2.90073	0.885111	3.27725	0.00104824	0.003763
Ankle1	224	133	270	122	41	160	91	80	5.1549	4.25823	5.88374	4.00294	2.1758	3.48048	2.77706	3.03089	126.843	-0.740147	0.22207	-3.33295	0.0008593	0.00318116
Ankle2	3766	3365	4625	2747	1591	4552	3683	2400	86.6667	107.736	100.786	90.1318	84.4315	99.0196	112.395	90.9266	3183.42	0.00640041	0.123853	0.0516776	0.958786	0.974175
Ankmy1	3	11	14	8	38	153	49	79	0.0690388	0.352184	0.305083	0.262488	2.01659	3.32821	1.49534	2.993	44.6199	3.34026	0.487596	6.85047	7.36072e-12	2.01715e-10
Ankmy2	1445	1315	1443	871	797	1578	1095	791	33.2537	42.102	31.4453	28.5784	42.2954	34.3262	33.4163	29.9679	1135.44	0.0472599	0.160967	0.2936	0.769063	0.837706
Ankra2	484	361	592	386	216	416	398	234	11.1383	11.558	12.9006	12.665	11.4627	9.04925	12.1458	8.86535	370.193	-0.220669	0.149694	-1.47414	0.140445	0.228799
Ankrd1	150	15	106	338	10	2	11	2	3.45194	0.480251	2.30991	11.0901	0.530682	0.043506	0.335689	0.0757722	75.5264	-4.18659	0.881703	-4.7483	2.05138e-06	1.64615e-05
Ankrd10	5219	2808	4108	3263	1287	3935	2211	1898	120.104	89.903	89.52	107.062	68.2988	85.598	67.4734	71.9078	2885.62	-0.470525	0.137252	-3.42818	0.000607648	0.00235005
Ankrd11	14325	7356	12060	9462	1669	8882	5530	3683	329.66	235.515	262.807	310.458	88.5709	193.21	168.76	139.534	7126.84	-0.947506	0.22728	-4.16888	3.06094e-05	0.000178291
Ankrd12	361	291	342	247	275	345	376	172	8.30767	9.31687	7.45274	8.10432	14.5938	7.50478	11.4745	6.51641	302.104	0.268019	0.258287	1.03768	0.29942	0.414675
Ankrd13a	4372	3342	5122	3086	1524	4067	3235	2531	100.613	107	111.617	101.255	80.876	88.4694	98.723	95.8897	3234.33	-0.207511	0.0916155	-2.26502	0.0235117	0.0530606
Ankrd13b	890	345	672	714	103	651	347	406	20.4815	11.0458	14.644	23.4271	5.46603	14.1612	10.5895	15.3818	474.968	-0.6067	0.332074	-1.827	0.0676995	0.127485
Ankrd13c	2425	1806	2583	1791	1338	2758	2142	1767	55.8064	57.8222	56.2878	58.7645	71.0053	59.9948	65.3678	66.9447	2028.54	0.201425	0.0788252	2.55534	0.0106085	0.0273129
Ankrd13d	216	147	160	133	30	83	97	64	4.97079	4.70646	3.48666	4.36386	1.59205	1.8055	2.96016	2.42471	108.48	-0.987867	0.25177	-3.9237	8.72009e-05	0.000442035
Ankrd16	333	197	279	210	85	244	216	100	7.66331	6.3073	6.07987	6.89031	4.5108	5.30773	6.59171	3.78861	194.361	-0.407928	0.203903	-2.0006	0.0454353	0.0918479
Ankrd17	11008	7974	11301	7994	3364	9942	6997	5344	253.326	255.301	246.267	262.291	178.521	216.268	213.529	202.463	7536.89	-0.326255	0.0835657	-3.90418	9.45462e-05	0.000474093
Ankrd22	3	10	7	2	25	15	22	25	0.0690388	0.320167	0.152541	0.065622	1.32671	0.326295	0.671377	0.947152	15.9931	2.42637	0.695447	3.48894	0.000484943	0.00194109
Ankrd23	61	37	65	37	34	67	65	35	1.40379	1.18462	1.41646	1.21401	1.80432	1.45745	1.98362	1.32601	48.6124	0.320057	0.262012	1.22153	0.221884	0.328816
Ankrd24	292	206	316	149	138	363	258	199	6.71978	6.59545	6.88616	4.88884	7.32341	7.89634	7.87343	7.53933	229.75	0.286073	0.152513	1.87572	0.0606934	0.116599
Ankrd26	1210	884	1193	864	569	1560	949	762	27.8456	28.3028	25.9974	28.3487	30.1958	33.9347	28.9608	28.8692	958.435	0.145651	0.0931208	1.56411	0.117791	0.198247
Ankrd27	2588	2352	2969	1773	928	3039	2244	1667	59.5575	75.3034	64.6994	58.1739	49.2473	66.1074	68.4805	63.1561	2081.03	-0.0597182	0.139938	-0.426748	0.669563	0.758152
Ankrd28	4879	3584	5081	3624	1965	4269	3288	2632	112.28	114.748	110.723	118.907	104.279	92.8636	100.34	99.7162	3520.54	-0.202315	0.0672751	-3.00727	0.00263603	0.00831575
Ankrd29	10	2	7	4	8	20	11	2	0.230129	0.0640335	0.152541	0.131244	0.424546	0.43506	0.335689	0.0757722	7.62367	1.11729	0.75322	1.48335	0.137981	0.225402
Ankrd33b	309	280	196	181	106	197	194	95	7.111	8.96469	4.27116	5.93879	5.62523	4.28534	5.92033	3.59918	188.49	-0.436461	0.272315	-1.60278	0.108984	0.186365
Ankrd34a	342	207	204	156	19	71	98	9	7.87042	6.62746	4.44549	5.11852	1.0083	1.54446	2.99068	0.340975	123.472	-2.01933	0.50232	-4.02001	5.81945e-05	0.000310946
Ankrd34b	27	54	40	22	30	44	33	18	0.621349	1.7289	0.871665	0.721842	1.59205	0.957132	1.00707	0.68195	33.735	0.0964864	0.449514	0.214646	0.830043	0.883139
Ankrd35	294	316	280	163	197	427	237	188	6.7658	10.1173	6.10166	5.34819	10.4544	9.28853	7.23257	7.12259	257.409	0.266475	0.239717	1.11162	0.2663	0.379172
Ankrd36	5	7	13	4	16	35	19	35	0.115065	0.224117	0.283291	0.131244	0.849091	0.761355	0.579826	1.32601	17.6056	2.20238	0.531032	4.14736	3.36335e-05	0.000192826
Ankrd37	178	138	204	104	128	337	150	221	4.0963	4.41831	4.44549	3.41234	6.79273	7.33076	4.57757	8.37283	179.134	0.722512	0.220469	3.27716	0.00104856	0.003763
Ankrd39	194	100	211	114	105	316	236	199	4.46451	3.20167	4.59803	3.74045	5.57216	6.87395	7.20205	7.53933	178.086	0.76261	0.183368	4.1589	3.19777e-05	0.000185282
Ankrd40	4065	2647	3715	2995	1508	3962	2745	2387	93.5476	84.7483	80.9559	98.2689	80.0269	86.1854	83.7696	90.4341	2877.66	-0.0699329	0.0931456	-0.750791	0.452779	0.566769
Ankrd42	101	69	108	69	64	99	106	51	2.32431	2.20915	2.3535	2.26396	3.39637	2.15355	3.23482	1.93219	81.9171	0.214456	0.249455	0.859699	0.389955	0.506763
Ankrd44	144	81	188	174	201	314	311	249	3.31386	2.59336	4.09683	5.70911	10.6667	6.83044	9.49084	9.43364	214.957	1.21074	0.263452	4.59566	4.31373e-06	3.17245e-05
Ankrd45	672	609	743	428	943	2773	1669	1485	15.4647	19.4982	16.1912	14.0431	50.0433	60.3211	50.9331	56.2609	1165.83	1.74014	0.129886	13.3974	6.26411e-41	6.39732e-38
Ankrd46	2252	1559	2294	1595	787	2260	1509	1329	51.8251	49.9141	49.99	52.3335	41.7647	49.1618	46.0504	50.3506	1613.74	-0.120934	0.0854589	-1.41511	0.157036	0.249806
Ankrd49	887	625	1006	622	371	685	608	485	20.4125	20.0105	21.9224	20.4084	19.6883	14.9008	18.5544	18.3748	636.079	-0.217121	0.117191	-1.85271	0.0639245	0.121587
Ankrd50	839	592	1007	851	284	538	447	272	19.3078	18.9539	21.9442	27.9222	15.0714	11.7031	13.6412	10.305	572.487	-0.799373	0.179958	-4.44199	8.91319e-06	6.04164e-05
Ankrd52	2231	1181	1959	1857	250	1145	814	518	51.3419	37.8118	42.6898	60.93	13.2671	24.9072	24.841	19.625	1135.56	-1.21837	0.228033	-5.34295	9.14465e-08	9.98481e-07
Ankrd54	860	614	841	607	228	816	533	377	19.7911	19.6583	18.3268	19.9163	12.0996	17.7504	16.2656	14.2831	569.363	-0.354737	0.137388	-2.58201	0.0098226	0.0256472
Ankrd6	2258	722	1036	1337	300	1479	820	751	51.9632	23.1161	22.5761	43.8683	15.9205	32.1727	25.0241	28.4525	1002.3	-0.477119	0.311663	-1.53088	0.125799	0.209263
Ankrd9	266	226	366	212	181	489	318	299	6.12144	7.23578	7.97574	6.95593	9.60535	10.6372	9.70446	11.3279	286.819	0.546698	0.137456	3.97726	6.9715e-05	0.000363129
Anks1	1363	862	1532	1135	489	1597	1146	881	31.3666	27.5984	33.3848	37.2405	25.9504	34.7395	34.9727	33.3776	1066.36	-0.00335952	0.14196	-0.0236653	0.98112	0.988471
Anks1b	35	27	59	21	44	35	14	11	0.805453	0.864452	1.28571	0.689031	2.335	0.761355	0.42724	0.416747	31.2736	0.0782947	0.595349	0.131511	0.895371	0.929534
Anks3	531	314	497	356	130	451	341	208	12.2199	10.0533	10.8304	11.6807	6.89887	9.8106	10.4064	7.88031	328.942	-0.34668	0.165241	-2.09803	0.0359021	0.0757346
Anks6	68	23	56	56	3	17	28	7	1.56488	0.736385	1.22033	1.83742	0.159205	0.369801	0.85448	0.265203	28.8934	-1.66335	0.546577	-3.04321	0.00234069	0.00751336
Ankzf1	942	608	884	528	668	1553	1259	757	21.6782	19.4662	19.2638	17.3242	35.4496	33.7824	38.4211	28.6798	882.612	0.809474	0.127211	6.36323	1.97552e-10	3.9909e-09
Anln	11806	9087	11437	8230	4793	11324	8390	6578	271.691	290.936	249.231	270.035	254.356	246.331	256.039	249.215	8608.34	-0.104906	0.069722	-1.50464	0.132417	0.218001
Ano1	78	23	83	98	11	63	28	34	1.79501	0.736385	1.80871	3.21548	0.58375	1.37044	0.85448	1.28813	48.0439	-0.865925	0.478472	-1.80977	0.0703314	0.131415
Ano10	433	118	346	466	50	65	83	49	9.9646	3.77797	7.5399	15.2899	2.65341	1.41394	2.53292	1.85642	185.659	-2.12041	0.400817	-5.29021	1.22173e-07	1.30696e-06
Ano2	4	2	5	2	8	12	5	13	0.0920517	0.0640335	0.108958	0.065622	0.424546	0.261036	0.152586	0.492519	6.84992	1.94979	0.746595	2.61157	0.00901273	0.0238374
Ano3	334	233	280	261	263	78	69	50	7.68632	7.4599	6.10166	8.56367	13.9569	1.69673	2.10568	1.8943	203.95	-0.609683	0.606993	-1.00443	NA	NA
Ano4	20	16	26	21	8	7	13	2	0.460259	0.512268	0.566582	0.689031	0.424546	0.152271	0.396723	0.0757722	13.5133	-1.12605	0.590099	-1.90823	0.0563613	0.109485
Ano6	2241	1422	2737	1951	860	2209	1607	1193	51.572	45.5278	59.6437	64.0143	45.6387	48.0524	49.0411	45.1981	1685.06	-0.231748	0.125031	-1.85353	0.0638061	0.121437
Ano7	48	39	28	26	33	36	33	16	1.10462	1.24865	0.610166	0.853086	1.75125	0.783108	1.00707	0.606178	32.8369	0.0977385	0.432593	0.225937	0.821251	0.876584
Ano8	587	328	596	474	78	443	280	236	13.5086	10.5015	12.9878	15.5524	4.13932	9.63658	8.5448	8.94112	345.566	-0.741216	0.256895	-2.88529	0.00391053	0.0116934
Ano9	207	261	425	92	88	351	222	108	4.76368	8.35637	9.26144	3.01861	4.67	7.6353	6.77481	4.0917	200.267	-0.129284	0.366872	-0.352395	0.724542	0.803247
Anp32a	12183	7485	10385	7946	5659	12216	9459	7062	280.367	239.645	226.306	260.716	300.313	265.735	288.662	267.552	8779.29	0.156055	0.0959895	1.62575	0.104003	0.179437
Anp32b	26136	19910	30463	16785	8768	22539	17674	13047	601.466	637.453	663.838	550.733	465.302	490.291	539.36	494.3	18317.9	-0.302537	0.08961	-3.37616	0.000735061	0.00278172
Anp32e	14745	10794	15359	10765	3299	11090	8972	6921	339.326	345.589	334.698	353.21	175.072	241.241	273.8	262.21	9586.8	-0.527192	0.142848	-3.69057	0.000223752	0.000994965
Anpep	1023	650	869	567	298	1067	621	615	23.5422	20.8109	18.9369	18.6038	15.8143	23.2104	18.9512	23.2999	672.765	-0.00775985	0.159734	-0.0485798	0.961254	0.975454
Antxr1	329	197	441	285	90	64	126	40	7.57125	6.3073	9.61011	9.35113	4.77614	1.39219	3.84516	1.51544	182.937	-1.52338	0.393673	-3.86966	0.000108986	0.00053443
Antxr2	241	79	391	359	22	10	18	6	5.54612	2.52932	8.52053	11.7791	1.1675	0.21753	0.549309	0.227317	125.906	-3.76593	0.579066	-6.50345	7.84974e-11	1.72773e-09
Anxa1	2837	426	1448	3117	210	184	176	128	65.2877	13.6391	31.5543	102.272	11.1443	4.00255	5.37102	4.84942	981.793	-3.0707	0.646149	-4.75231	2.01106e-06	1.61803e-05
Anxa10	6	6	13	1	5	39	5	20	0.138078	0.1921	0.283291	0.032811	0.265341	0.848367	0.152586	0.757722	11.0099	1.63989	0.803745	2.04031	0.0413196	0.084963
Anxa11	2811	2472	3883	1882	898	4126	3344	2028	64.6894	79.1454	84.6169	61.7503	47.6553	89.7529	102.049	76.833	2500.63	0.125071	0.225366	0.554969	0.578916	0.681556
Anxa2	1870	697	2841	2088	614	779	472	302	43.0342	22.3157	61.91	68.5094	32.5839	16.9456	14.4041	11.4416	1117.96	-1.37905	0.379172	-3.637	0.000275836	0.00119433
Anxa3	2143	535	3183	2611	286	118	353	97	49.3167	17.129	69.3628	85.6695	15.1775	2.56685	10.7726	3.67495	1045.91	-2.78441	0.713979	-3.89984	9.62559e-05	0.00048172
Anxa4	640	430	728	598	294	612	488	355	14.7283	13.7672	15.8643	19.621	15.6021	13.3128	14.8924	13.4496	499.874	-0.161731	0.144681	-1.11784	0.263635	0.376416
Anxa5	1432	446	2734	2221	223	155	248	98	32.9545	14.2795	59.5783	72.8732	11.8342	3.37171	7.56826	3.71284	850.07	-2.76481	0.627883	-4.40339	1.06574e-05	7.08596e-05
Anxa6	6212	3690	5967	5495	3231	10598	5623	5377	142.956	118.142	130.031	180.296	171.463	230.538	171.598	203.714	5560.98	0.444328	0.162964	2.72654	0.00640027	0.0177845
Anxa7	3032	2561	3475	2130	2166	4503	3181	2483	69.7752	81.9949	75.7259	69.8874	114.946	97.9538	97.0751	94.0712	2892.06	0.441334	0.102038	4.3252	1.52392e-05	9.68667e-05
Anxa8	90	72	112	83	202	78	80	48	2.07116	2.3052	2.44066	2.72331	10.7198	1.69673	2.44137	1.81853	108.094	0.795651	0.559573	1.42189	0.155058	0.247212
Aoah	284	350	439	151	274	910	370	462	6.53567	11.2059	9.56653	4.95446	14.5407	19.7952	11.2913	17.5034	393.315	0.969169	0.279951	3.46193	0.000536321	0.00211151
Aoc1	12	7	18	16	7	7	7	11	0.276155	0.224117	0.392249	0.524976	0.371478	0.152271	0.21362	0.416747	10.603	-0.342882	0.59647	-0.574852	0.565391	0.669855
Aoc2	197	130	156	119	128	219	146	95	4.53355	4.16218	3.39949	3.90451	6.79273	4.76391	4.45551	3.59918	146.828	0.284526	0.228081	1.24748	0.212223	0.317298
Aoc3	86	74	73	60	117	203	132	84	1.97911	2.36924	1.59079	1.96866	6.20898	4.41586	4.02826	3.18243	106.142	1.17035	0.259994	4.50145	6.7493e-06	4.71681e-05
Aox1	27	11	20	18	17	38	13	21	0.621349	0.352184	0.435833	0.590598	0.90216	0.826614	0.396723	0.795608	20.29	0.532253	0.437014	1.21793	0.22325	0.33025
Aox3	11	15	15	5	37	55	34	36	0.253142	0.480251	0.326874	0.164055	1.96352	1.19641	1.03758	1.3639	27.9783	2.16882	0.433965	4.99769	5.80214e-07	5.30071e-06
Aox4	48	64	56	27	228	225	97	134	1.10462	2.04907	1.22033	0.885897	12.0996	4.89442	2.96016	5.07674	124.892	2.24649	0.445335	5.04451	4.5469e-07	4.26801e-06
Ap1ar	2649	1886	2946	1864	892	2558	1920	1392	60.9613	60.3836	64.1981	61.1597	47.3369	55.6442	58.5929	52.7374	1900.81	-0.2007	0.0892234	-2.24941	0.0244866	0.0548809
Ap1b1	7137	4882	5905	4822	2647	7984	4975	4351	164.243	156.306	128.68	158.215	140.472	173.676	151.823	164.842	5105.45	0.055177	0.113964	0.484164	0.62827	0.724776
Ap1g1	12101	6975	10480	8408	3363	12528	5889	7235	278.479	223.317	228.376	275.875	178.468	272.522	179.716	274.106	7878.66	-0.152755	0.181442	-0.841896	0.399846	0.516568
Ap1g2	472	334	455	332	192	523	319	271	10.8621	10.6936	9.91519	10.8933	10.1891	11.3768	9.73497	10.2671	346.061	-0.021943	0.110947	-0.197779	0.843218	0.893
Ap1m1	4555	1981	3497	3142	980	4035	1949	2353	104.824	63.4252	76.2053	103.092	52.0069	87.7733	59.4779	89.146	2622.09	-0.268519	0.229858	-1.1682	0.242728	0.352484
Ap1m2	477	596	1171	392	251	285	365	122	10.9772	19.082	25.518	12.8619	13.3201	6.1996	11.1388	4.6221	427.646	-0.959576	0.366965	-2.6149	0.00892547	0.0236521
Ap1s1	2086	1158	2343	1731	790	2076	1220	1302	48.005	37.0754	51.0578	56.7958	41.9239	45.1592	37.2309	49.3277	1511.43	-0.152087	0.155953	-0.975206	0.329458	0.446993
Ap1s2	867	682	1087	733	407	565	527	418	19.9522	21.8354	23.6875	24.0505	21.5988	12.2904	16.0825	15.8364	640.456	-0.450168	0.177872	-2.53085	0.0113786	0.0289598
Ap1s3	380	434	583	274	222	860	520	515	8.74491	13.8953	12.7045	8.99021	11.7811	18.7076	15.8689	19.5113	454.381	0.574179	0.222262	2.58335	0.00978471	0.0255832
Ap2a1	6211	4552	6794	4541	2526	8205	5548	5054	142.933	145.74	148.052	148.995	134.05	178.483	169.309	191.476	5191.14	0.20174	0.119091	1.694	0.0902644	0.16019
Ap2a2	7162	5950	8805	5217	2958	7850	5861	4246	164.819	190.5	191.875	171.175	156.976	170.761	178.861	160.864	5713.92	-0.105517	0.0880189	-1.1988	0.230604	0.338713
Ap2b1	16104	10741	13621	11819	6154	15707	10424	8433	370.6	343.892	296.824	387.793	326.582	341.674	318.111	319.493	11152.9	-0.0993285	0.100915	-0.984282	0.324977	0.442125
Ap2m1	6824	4226	7125	4883	2298	6160	4634	3576	157.04	135.303	155.265	160.216	121.951	133.998	141.417	135.481	4703.1	-0.189446	0.0890629	-2.12711	0.033411	0.0711901
Ap2s1	3341	2281	3707	2361	1343	3686	2482	2172	76.8862	73.0302	80.7816	77.4668	71.2706	80.1816	75.7436	82.2886	2546.63	0.00703295	0.0782257	0.0899059	0.928362	0.953444
Ap3b1	3416	2541	4087	2420	2176	5291	3660	3331	78.6122	81.3545	89.0624	79.4026	115.476	115.095	111.693	126.199	3285.67	0.511756	0.0792105	6.46072	1.04209e-10	2.22647e-09
Ap3b2	581	350	771	455	235	952	567	480	13.3705	11.2059	16.8013	14.929	12.471	20.7089	17.3032	18.1853	515.285	0.289636	0.193042	1.50037	0.133518	0.219459
Ap3d1	5140	3312	4638	3437	1390	4500	3261	2635	118.286	106.039	101.07	112.771	73.7648	97.8885	99.5165	99.8299	3336.27	-0.238849	0.12332	-1.93682	0.0527669	0.103643
Ap3m1	3844	3202	4310	2768	1785	4172	3000	2826	88.4617	102.518	93.9219	90.8208	94.7268	90.7535	91.5515	107.066	3132.81	0.0315637	0.0917303	0.344093	0.730776	0.807412
Ap3m2	366	142	283	263	230	707	369	346	8.42273	4.54638	6.16703	8.62929	12.2057	15.3794	11.2608	13.1086	328.693	0.905024	0.225319	4.01664	5.90332e-05	0.000314988
Ap3s1	1079	837	1493	902	486	1296	906	918	24.831	26.798	32.5349	29.5955	25.7912	28.1919	27.6485	34.7794	949.015	0.0335535	0.138604	0.242081	0.808717	0.867339
Ap3s2	3284	2690	3307	2320	1412	3958	2749	2311	75.5745	86.125	72.0649	76.1215	74.9323	86.0984	83.8917	87.5548	2648.53	0.103117	0.0934674	1.10324	0.269925	0.383154
Ap4b1	764	559	732	578	352	901	574	502	17.5819	17.8974	15.9515	18.9648	18.68	19.5995	17.5168	19.0188	598.718	0.0908408	0.0994376	0.913546	0.360956	0.478577
Ap4e1	1767	1325	1599	1211	696	1955	1168	1135	40.6639	42.4222	34.8448	39.7341	36.9355	42.5271	35.644	43.0007	1301.96	0.00589019	0.110793	0.0531639	0.957601	0.973424
Ap4m1	851	470	758	514	205	548	370	262	19.584	15.0479	16.5181	16.8649	10.879	11.9206	11.2913	9.92616	461.919	-0.6258	0.128023	-4.88819	1.01769e-06	8.84291e-06
Ap4s1	361	303	430	292	300	509	350	311	8.30767	9.70107	9.3704	9.58081	15.9205	11.0723	10.681	11.7826	356.303	0.413328	0.161092	2.56579	0.0102941	0.0266526
Ap5b1	234	139	277	208	46	213	186	145	5.38503	4.45033	6.03628	6.82469	2.44114	4.63339	5.67619	5.49348	168.802	-0.305797	0.274651	-1.11341	0.265534	0.378393
Ap5m1	1024	684	1014	779	342	979	682	607	23.5652	21.8994	22.0967	25.5598	18.1493	21.2962	20.8127	22.9969	727.217	-0.157754	0.110337	-1.42974	0.152791	0.244322
Ap5s1	279	203	247	190	117	352	196	186	6.42061	6.4994	5.38253	6.23409	6.20898	7.65706	5.98136	7.04681	212.054	0.140895	0.151259	0.931479	0.351606	0.469554
Ap5z1	569	452	575	324	284	787	480	357	13.0944	14.4716	12.5302	10.6308	15.0714	17.1196	14.6482	13.5253	458.041	0.253129	0.139022	1.82079	0.0686384	0.12892
Apaf1	2877	2421	3382	2311	2133	1969	1477	1104	66.2082	77.5125	73.6993	75.8262	113.195	42.8317	45.0738	41.8262	2210.69	-0.27285	0.30607	-0.89146	0.372682	0.489759
Apba1	47	15	33	28	29	13	20	2	1.08161	0.480251	0.719124	0.918708	1.53898	0.282789	0.610343	0.0757722	23.5329	-0.386998	0.735994	-0.525817	0.599015	0.699414
Apba2	78	130	173	67	98	317	151	153	1.79501	4.16218	3.76995	2.19834	5.20069	6.8957	4.60809	5.79657	141.944	0.9194	0.303688	3.02745	0.00246628	0.00786446
Apba3	943	836	1200	680	408	1237	1056	781	21.7012	26.766	26.15	22.3115	21.6518	26.9085	32.2261	29.589	854.735	0.18985	0.150757	1.25932	0.207916	0.312262
Apbb1	710	410	765	667	149	465	363	333	16.3392	13.1269	16.6706	21.8849	7.90716	10.1151	11.0777	12.6161	452.459	-0.701979	0.20205	-3.47429	0.000512212	0.00203279
Apbb1ip	18	12	41	29	6	9	10	6	0.414233	0.384201	0.893457	0.951519	0.318409	0.195777	0.305172	0.227317	15.2146	-1.36142	0.549568	-2.47725	0.0132398	0.0329308
Apbb2	847	644	1062	826	514	882	618	477	19.492	20.6188	23.1427	27.1019	27.2771	19.1861	18.8596	18.0717	716.388	-0.118841	0.175779	-0.676084	0.498988	0.610299
Apbb3	394	267	384	269	162	397	332	178	9.0671	8.54847	8.36799	8.82616	8.59705	8.63594	10.1317	6.74372	284.156	-0.0264756	0.151174	-0.175133	0.860975	0.905639
Apc	6140	5203	6777	4755	2517	6052	4585	3097	141.299	166.583	147.682	156.016	133.573	131.649	139.921	117.333	4675.83	-0.226764	0.0919562	-2.466	0.0136632	0.0338059
Apc2	35	79	138	41	38	42	53	22	0.805453	2.52932	3.00725	1.34525	2.01659	0.913626	1.61741	0.833494	53.8823	-0.527956	0.487477	-1.08304	0.278792	0.392574
Apcdd1	263	162	308	242	110	208	209	173	6.0524	5.18671	6.71182	7.94026	5.8375	4.52462	6.37809	6.55429	202.797	-0.156869	0.198955	-0.788468	0.430423	0.546149
Apeh	1049	754	1208	771	484	1099	821	689	24.1406	24.1406	26.3243	25.2973	25.685	23.9065	25.0546	26.1035	827.31	0.00902204	0.0816178	0.11054	0.911981	0.941862
Apela	5730	2216	3535	3092	933	1879	1798	1056	131.864	70.9491	77.0334	101.452	49.5126	40.8739	54.8699	40.0077	2335.99	-1.04175	0.211343	-4.92917	8.25776e-07	7.32597e-06
Apex1	11195	9582	13419	7508	4522	12939	9347	7790	257.63	306.784	292.422	246.345	239.974	281.462	285.244	295.133	9091.41	-0.00151657	0.110441	-0.013732	0.989044	0.993584
Apex2	1114	850	1227	817	354	1121	687	614	25.6364	27.2142	26.7383	26.8066	18.7861	24.3851	20.9653	23.2621	799.032	-0.278188	0.107529	-2.58711	0.0096786	0.0253534
Aph1a	1179	804	1338	957	372	1310	1028	799	27.1322	25.7415	29.1572	31.4001	19.7414	28.4964	31.3716	30.271	920.735	-0.0427611	0.161305	-0.265095	0.790936	0.854126
Aph1b	23	23	47	38	20	23	22	17	0.529297	0.736385	1.02421	1.24682	1.06136	0.500319	0.671377	0.644064	26.4449	-0.325692	0.429258	-0.758732	0.448013	0.562412
Aph1c	25	9	26	17	18	33	38	17	0.575323	0.288151	0.566582	0.557787	0.955228	0.717849	1.15965	0.644064	22.5312	0.789973	0.412434	1.91539	0.0554423	0.107919
Api5	14324	11153	14489	9515	5085	12995	9194	8285	329.637	357.083	315.739	312.197	269.852	282.68	280.575	313.886	10149.6	-0.196678	0.08302	-2.36904	0.0178341	0.0421801
Apip	685	403	586	420	465	868	572	523	15.7639	12.9027	12.7699	13.7806	24.6767	18.8816	17.4558	19.8144	560.93	0.544395	0.145403	3.74404	0.000181083	0.000829548
Apitd1	1110	749	1216	665	348	1087	647	707	25.5444	23.9805	26.4986	21.8193	18.4677	23.6455	19.7446	26.7855	768.901	-0.141295	0.146253	-0.966098	0.333995	0.451586
Aplf	750	536	654	462	396	958	586	623	17.2597	17.161	14.2517	15.1587	21.015	20.8394	17.8831	23.603	606.803	0.383943	0.128641	2.9846	0.00283948	0.00886267
Apln	205	347	492	268	27	38	95	20	4.71765	11.1098	10.7215	8.79335	1.43284	0.826614	2.89913	0.757722	170.113	-2.57795	0.442931	-5.82019	5.87792e-09	8.51881e-08
Aplnr	45	27	99	60	2	0	4	1	1.03558	0.864452	2.15737	1.96866	0.106136	0	0.122069	0.0378861	25.9432	-4.64978	0.761174	-6.10869	1.00451e-09	1.75263e-08
Aplp1	1739	1877	2345	1171	654	2407	2137	1184	40.0195	60.0954	51.1014	38.4217	34.7066	52.3595	65.2152	44.8571	1594.72	0.0572757	0.219335	0.261134	0.793989	0.856326
Aplp2	12830	10474	15617	10337	6307	17067	11476	10079	295.256	335.343	340.32	339.167	334.701	371.258	350.215	381.854	11330.7	0.134724	0.083127	1.6207	0.105082	0.180924
Apmap	832	556	918	702	386	1061	743	657	19.1468	17.8013	20.0047	23.0333	20.4843	23.0799	22.6742	24.8912	705.527	0.190709	0.118812	1.60514	0.108463	0.185606
Apoa1bp	989	673	914	732	625	1426	878	926	22.7598	21.5473	19.9176	24.0177	33.1676	31.0198	26.7941	35.0825	883.606	0.513767	0.120561	4.26147	2.03085e-05	0.000124642
Apoa2	5	5	10	4	15	23	51	16	0.115065	0.160084	0.217916	0.131244	0.796023	0.500319	1.55638	0.606178	16.8354	2.45934	0.59304	4.147	3.36858e-05	0.000193054
Apob	157	102	112	61	186	119	97	59	3.61303	3.26571	2.44066	2.00147	9.87069	2.58861	2.96016	2.23528	119.469	0.629899	0.477958	1.3179	0.187538	0.286974
Apobec1	877	731	792	441	455	638	523	340	20.1823	23.4042	17.259	14.4697	24.146	13.8784	15.9605	12.8813	586.228	-0.175628	0.233996	-0.750558	0.452919	0.566898
Apobec2	309	308	431	173	224	757	449	337	7.111	9.86115	9.39219	5.6763	11.8873	16.467	13.7022	12.7676	358.152	0.777212	0.207737	3.74133	0.000183049	0.000836302
Apobec3	3500	3274	4099	2157	1880	4941	3495	2700	80.5453	104.823	89.3239	70.7733	99.7682	107.482	106.657	102.292	3140.42	0.269051	0.129887	2.07141	0.0383201	0.0800089
Apobr	99	62	147	89	39	86	72	45	2.27828	1.98504	3.20337	2.92018	2.06966	1.87076	2.19724	1.70487	75.1616	-0.410319	0.245653	-1.67032	0.0948563	0.16645
Apoc1	170	193	253	128	187	283	233	188	3.9122	6.17923	5.51328	4.19981	9.92376	6.1561	7.1105	7.12259	206.639	0.606978	0.224476	2.70397	0.00685162	0.0188743
Apod	112	101	110	61	312	814	378	407	2.57745	3.23369	2.39708	2.00147	16.5573	17.7069	11.5355	15.4196	294.509	2.58498	0.204903	12.6156	1.73252e-36	9.47876e-34
Apoe	5521	5457	7951	3227	2820	4614	5375	1844	127.054	174.715	173.265	105.881	149.652	100.368	164.03	69.862	4390.39	-0.263776	0.272355	-0.968502	0.332794	0.450436
Apof	8	7	6	4	17	44	15	18	0.184103	0.224117	0.13075	0.131244	0.90216	0.957132	0.457757	0.68195	15.1285	2.16833	0.523704	4.14037	3.46743e-05	0.000198052
Apol10b	7	4	1	2	26	15	6	11	0.161091	0.128067	0.0217916	0.065622	1.37977	0.326295	0.183103	0.416747	11.0602	2.58733	0.880406	2.9388	0.00329488	0.0100807
Apol6	83	71	44	22	17	56	43	14	1.91007	2.27319	0.958832	0.721842	0.90216	1.21817	1.31224	0.530405	40.5173	-0.552743	0.475516	-1.16241	0.24507	0.355082
Apol7b	6	7	3	4	16	11	13	10	0.138078	0.224117	0.0653749	0.131244	0.849091	0.239283	0.396723	0.378861	9.98933	1.72408	0.68348	2.52251	0.0116521	0.0295624
Apol7d	2	8	4	10	5	21	19	20	0.0460259	0.256134	0.0871665	0.32811	0.265341	0.456813	0.579826	0.757722	11.4504	1.58023	0.714044	2.21307	0.026893	0.059366
Apol8	37	35	22	18	45	40	28	19	0.851478	1.12059	0.479416	0.590598	2.38807	0.87012	0.85448	0.719836	32.4677	0.646278	0.504075	1.28211	0.199805	0.302303
Apom	22	18	31	23	51	187	87	135	0.506285	0.576301	0.675541	0.754653	2.70648	4.06781	2.65499	5.11462	70.3264	2.54249	0.327472	7.76398	8.23064e-15	4.09367e-13
Apoo	143	117	177	102	111	169	116	112	3.29085	3.74596	3.85712	3.34672	5.89057	3.67626	3.53999	4.24324	130.252	0.267225	0.212584	1.25703	0.208742	0.313067
Apool	819	602	870	577	498	961	595	605	18.8476	19.2741	18.9587	18.9319	26.428	20.9046	18.1577	22.9211	677.935	0.213112	0.130902	1.62803	0.103519	0.178778
Apopt1	771	517	793	475	286	649	553	366	17.743	16.5527	17.2808	15.5852	15.1775	14.1177	16.876	13.8663	524.454	-0.163896	0.110333	-1.48546	0.137422	0.224707
App	1737	579	1964	2420	390	435	495	270	39.9735	18.5377	42.7988	79.4026	20.6966	9.46255	15.106	10.2292	973.904	-1.70527	0.389758	-4.37521	1.21318e-05	7.94632e-05
Appbp2	6136	4374	5123	4521	2597	7056	4536	4271	141.207	140.041	111.639	148.339	137.818	153.489	138.426	161.812	4670.52	0.128771	0.117075	1.0999	0.271374	0.384754
Appbp2os	23	18	13	15	13	24	17	26	0.529297	0.576301	0.283291	0.492165	0.689887	0.522072	0.518792	0.985038	18.9532	0.524619	0.449204	1.16789	0.242853	0.352598
Appl1	2787	2316	3997	2305	1217	3520	2162	1948	64.137	74.1508	87.1012	75.6294	64.584	76.5706	65.9781	73.8021	2399.45	-0.098899	0.120549	-0.820402	0.411987	0.528313
Appl2	601	443	644	362	313	662	497	394	13.8308	14.1834	14.0338	11.8776	16.6104	14.4005	15.167	14.9271	474.282	0.174015	0.109119	1.59472	0.110775	0.188865
Aprt	7931	4759	9062	5130	2062	8688	4875	4486	182.516	152.368	197.476	168.32	109.427	188.99	148.771	169.957	5433.52	-0.182646	0.174448	-1.04699	0.295103	0.410002
Aptx	710	496	743	530	256	638	499	363	16.3392	15.8803	16.1912	17.3898	13.5855	13.8784	15.2281	13.7527	504.028	-0.218324	0.0943516	-2.31394	0.0206708	0.0476749
Aqp11	46	42	61	27	33	94	63	59	1.05859	1.3447	1.32929	0.885897	1.75125	2.04478	1.92258	2.23528	51.8371	0.784982	0.25724	3.05156	0.00227655	0.00734974
Aqp3	537	536	1010	481	2337	4628	2307	5490	12.3579	17.161	22.0095	15.7821	124.02	100.673	70.4031	207.995	2351.82	2.90152	0.305612	9.49412	2.2207e-21	2.9076e-19
Aqp5	32	33	50	27	7	20	28	14	0.736414	1.05655	1.08958	0.885897	0.371478	0.43506	0.85448	0.530405	24.5731	-0.764671	0.401668	-1.90374	0.0569441	0.110413
Aqp6	15	15	9	7	12	12	15	7	0.345194	0.480251	0.196125	0.229677	0.636819	0.261036	0.457757	0.265203	11.8418	0.346452	0.574557	0.60299	0.546515	0.653404
Aqp8	34	69	5	9	10	7	31	2	0.78244	2.20915	0.108958	0.295299	0.530682	0.152271	0.946032	0.0757722	21.0303	-0.994506	0.969031	-1.02629	0.304756	0.42032
Aqp9	19	8	20	5	17	58	26	31	0.437246	0.256134	0.435833	0.164055	0.90216	1.26167	0.793446	1.17447	22.3679	1.64809	0.44457	3.70714	0.00020961	0.000943028
Aqr	13440	12689	14828	8582	6768	13860	12758	6791	309.294	406.26	323.126	281.584	359.166	301.497	389.338	257.284	10833.6	-0.0142817	0.166507	-0.0857722	0.931648	0.955346
Ar	26	58	67	35	20	24	19	17	0.598336	1.85697	1.46004	1.14838	1.06136	0.522072	0.579826	0.644064	32.4531	-0.877695	0.451551	-1.94373	0.0519277	0.102313
Araf	1778	1283	2063	1364	861	1742	1373	988	40.917	41.0775	44.9561	44.7542	45.6917	37.8937	41.9001	37.4315	1379.68	-0.0783661	0.0984261	-0.796193	0.42592	0.541916
Arap1	1178	797	1413	853	682	2263	1225	1023	27.1092	25.5173	30.7916	27.9878	36.1925	49.227	37.3835	38.7575	1125.47	0.538055	0.131598	4.08863	4.33935e-05	0.000241024
Arap2	647	719	923	439	602	403	374	219	14.8894	23.02	20.1137	14.404	31.9471	8.76646	11.4134	8.29705	547.758	-0.265209	0.405596	-0.653875	0.513192	0.623566
Arap3	548	271	669	529	112	1002	411	334	12.6111	8.67654	14.5786	17.357	5.94364	21.7965	12.5426	12.654	437.708	-0.0036861	0.35272	-0.0104505	0.991662	0.99517
Arc	812	752	841	562	315	1090	464	457	18.6865	24.0766	18.3268	18.4398	16.7165	23.7108	14.16	17.3139	624.364	-0.141963	0.18604	-0.763079	0.445416	0.5603
Arcn1	11204	8263	11858	8397	3865	9600	7427	6151	257.837	264.554	258.405	275.514	205.109	208.829	226.651	233.037	7957.32	-0.273658	0.0715075	-3.82699	0.000129721	0.000620222
Arel1	3039	2014	2960	2172	1387	3030	2122	1645	69.9363	64.4817	64.5032	71.2655	73.6056	65.9116	64.7574	62.3226	2213.21	-0.0206016	0.0859628	-0.239657	0.810596	0.868405
Arf1	25745	16206	22453	18547	7785	22270	15161	13753	592.468	518.863	489.287	608.546	413.136	484.439	462.671	521.047	16865.4	-0.231606	0.112772	-2.05374	0.0400005	0.0826834
Arf2	2116	1175	1704	1531	947	1803	1117	1091	48.6954	37.6197	37.1329	50.2336	50.2556	39.2207	34.0877	41.3337	1396	-0.0765116	0.163966	-0.466631	0.640764	0.73494
Arf3	8697	4592	7708	5895	2498	9983	5980	4860	200.143	147.021	167.97	193.421	132.564	217.16	182.493	184.126	5875	0.0162797	0.169061	0.0962945	0.923287	0.950271
Arf4	9616	7006	10716	7581	3661	9581	7001	6273	221.292	224.309	233.519	248.74	194.283	208.415	213.651	237.659	7346.82	-0.11936	0.0887865	-1.34435	0.178835	0.276526
Arf5	2179	1629	2671	1722	945	2627	1893	1549	50.1452	52.1553	58.2054	56.5005	50.1495	57.1451	57.769	58.6856	1817.28	0.0457433	0.0927849	0.493004	0.62201	0.719137
Arf6	8245	6840	9959	6340	3999	8395	6827	5348	189.742	218.994	217.023	208.022	212.22	182.616	208.341	202.615	6760.12	-0.0496878	0.0858821	-0.578559	0.562887	0.667706
Arfgap1	1947	1293	1998	1392	769	1983	1463	1139	44.8062	41.3976	43.5397	45.6729	40.8095	43.1362	44.6466	43.1523	1431.38	-0.0289468	0.072719	-0.398064	0.690583	0.774908
Arfgap2	2611	1672	2997	1862	812	1774	1467	1018	60.0868	53.532	65.3095	61.0941	43.0914	38.5898	44.7687	38.568	1670.02	-0.542052	0.101254	-5.3534	8.63155e-08	9.48541e-07
Arfgap3	457	275	502	408	233	575	379	324	10.5169	8.8046	10.9394	13.3869	12.3649	12.508	11.566	12.2751	380.817	0.158983	0.148788	1.06852	0.285286	0.399661
Arfgef1	3421	2577	4038	2589	2380	5708	3922	3498	78.7272	82.5071	87.9946	84.9477	126.302	124.166	119.688	132.526	3450.45	0.588651	0.0708604	8.30719	9.79954e-17	6.48726e-15
Arfgef2	3793	2905	3749	2503	1790	4521	2936	2540	87.2881	93.0086	81.6968	82.1259	94.9921	98.3453	89.5984	96.2307	2982.18	0.140305	0.0765882	1.83194	0.0669604	0.126357
Arfgef3	156	154	228	136	180	436	234	247	3.59002	4.93058	4.96849	4.4623	9.55228	9.48431	7.14102	9.35787	220.532	0.98502	0.177011	5.56474	2.62547e-08	3.2886e-07
Arfip1	1537	1216	1624	1224	673	1376	1121	921	35.3709	38.9323	35.3896	40.1607	35.7149	29.9321	34.2097	34.8931	1173.45	-0.155044	0.0983155	-1.57701	0.114793	0.194182
Arfip2	1673	1277	1980	1191	670	1747	1393	860	38.5006	40.8854	43.1474	39.0779	35.5557	38.0025	42.5104	32.582	1279.24	-0.119087	0.108357	-1.09902	0.271758	0.385183
Arfrp1	993	671	1161	709	343	948	563	452	22.8518	21.4832	25.3001	23.263	18.2024	20.6218	17.1812	17.1245	684.55	-0.343311	0.109563	-3.13345	0.00172763	0.00580131
Arg1	18	11	51	58	3	12	13	10	0.414233	0.352184	1.11137	1.90304	0.159205	0.261036	0.396723	0.378861	20.5192	-1.64036	0.662947	-2.47434	0.0133481	0.0331463
Arg2	57	66	126	44	389	197	289	158	1.31174	2.1131	2.74575	1.44368	20.6435	4.28534	8.81946	5.986	195.223	2.37724	0.467734	5.08246	3.7257e-07	3.56045e-06
Arglu1	4780	3016	4608	2880	1623	4389	3024	2625	110.002	96.5625	100.416	94.4957	86.1297	95.4739	92.2839	99.451	3194.64	-0.104522	0.0859819	-1.21563	0.224125	0.331246
Arhgap1	3618	2575	4243	2736	1367	4102	2954	2105	83.2608	82.4431	92.4619	89.7709	72.5443	89.2308	90.1477	79.7502	2802.1	-0.0674982	0.100505	-0.67159	0.501845	0.61301
Arhgap10	896	367	890	819	339	876	506	565	20.6196	11.7501	19.3946	26.8722	17.9901	19.0556	15.4417	21.4056	628.894	-0.0898746	0.237517	-0.378393	0.705139	0.787006
Arhgap11a	5102	4038	5062	3644	2056	4905	3482	2712	117.412	129.284	110.309	119.563	109.108	106.698	106.261	102.747	3716.49	-0.165538	0.0743031	-2.22787	0.0258893	0.0574946
Arhgap12	2246	1934	2477	1582	1104	2510	1912	1433	51.687	61.9204	53.9779	51.907	58.5873	54.6	58.3488	54.2908	1836.09	0.0409139	0.0909568	0.449816	0.652843	0.744613
Arhgap17	1504	1111	1623	1066	781	1496	1114	731	34.6114	35.5706	35.3678	34.9765	41.4463	32.5425	33.9961	27.6947	1138.82	-0.0531236	0.130446	-0.407245	0.683828	0.770035
Arhgap18	367	159	316	328	55	108	95	72	8.44575	5.09066	6.88616	10.762	2.91875	2.34932	2.89913	2.7278	173.498	-1.52219	0.255854	-5.94945	2.69043e-09	4.24894e-08
Arhgap19	8031	4444	5489	5210	1728	5321	3855	2956	184.817	142.282	119.614	170.945	91.7019	115.748	117.644	111.991	4348.81	-0.498297	0.158134	-3.15111	0.00162649	0.00550633
Arhgap20	20	31	25	16	43	39	39	25	0.460259	0.992519	0.544791	0.524976	2.28193	0.848367	1.19017	0.947152	32.1196	1.04768	0.456464	2.29521	0.0217214	0.0497458
Arhgap21	3281	2518	4345	2652	1305	2804	2098	1579	75.5054	80.6181	94.6846	87.0148	69.254	60.9954	64.025	59.8221	2440.54	-0.412075	0.102448	-4.02228	5.76384e-05	0.000308297
Arhgap22	128	149	192	98	135	185	173	92	2.94566	4.77049	4.18399	3.21548	7.16421	4.0243	5.27947	3.48552	144.593	0.39276	0.279431	1.40557	0.159851	0.253259
Arhgap23	3866	1913	2511	2383	930	2859	1689	1254	88.968	61.248	54.7188	78.1886	49.3534	62.1918	51.5435	47.5092	2035.66	-0.426069	0.175814	-2.4234	0.0153759	0.0373344
Arhgap24	21	13	28	17	12	10	10	5	0.483272	0.416218	0.610166	0.557787	0.636819	0.21753	0.305172	0.18943	14.0861	-0.689609	0.527739	-1.30672	0.191307	0.291866
Arhgap26	173	164	254	134	153	390	266	235	3.98124	5.25074	5.53507	4.39667	8.11944	8.48367	8.11756	8.90323	217.649	0.811361	0.155547	5.21618	1.82647e-07	1.88925e-06
Arhgap27	302	262	441	217	128	305	244	175	6.94991	8.38838	9.61011	7.11999	6.79273	6.63466	7.44619	6.63007	245.621	-0.222975	0.157173	-1.41866	0.155998	0.248388
Arhgap28	813	591	1034	871	427	684	503	432	18.7095	18.9219	22.5325	28.5784	22.6601	14.8791	15.3501	16.3668	651.443	-0.361301	0.197021	-1.83382	0.0666809	0.126
Arhgap29	1757	1117	2014	1806	800	1428	1428	887	40.4337	35.7627	43.8883	59.2567	42.4546	31.0633	43.5785	33.605	1360.8	-0.251697	0.188986	-1.33183	0.182916	0.281334
Arhgap30	329	414	483	234	452	1747	1050	883	7.57125	13.2549	10.5254	7.67777	23.9868	38.0025	32.043	33.4534	686.558	1.7102	0.221096	7.73508	1.03335e-14	5.02537e-13
Arhgap31	136	115	183	191	33	31	49	18	3.12976	3.68192	3.98787	6.2669	1.75125	0.674343	1.49534	0.68195	89.3448	-1.91288	0.387746	-4.93334	8.08371e-07	7.18713e-06
Arhgap32	2495	2247	3018	1838	1152	3530	1872	2077	57.4173	71.9416	65.7671	60.3066	61.1346	76.7881	57.1281	78.6894	2181.83	0.100678	0.141179	0.71312	0.475771	0.588514
Arhgap33	217	145	201	151	43	115	81	56	4.99381	4.64243	4.38012	4.95446	2.28193	2.50159	2.47189	2.12162	116.881	-1.00621	0.169724	-5.92849	3.05729e-09	4.75961e-08
Arhgap33os	7	12	12	4	3	11	11	4	0.161091	0.384201	0.2615	0.131244	0.159205	0.239283	0.335689	0.151544	7.51952	-0.0469199	0.667683	-0.0702727	0.943977	0.963474
Arhgap35	9468	7134	9751	7325	2735	6919	5159	3911	217.886	228.407	212.49	240.341	145.142	150.509	157.438	148.173	6186.24	-0.579774	0.0697547	-8.31161	9.44083e-17	6.31546e-15
Arhgap36	22	13	60	28	7	13	11	6	0.506285	0.416218	1.3075	0.918708	0.371478	0.282789	0.335689	0.227317	18.0014	-1.38962	0.541778	-2.56492	0.0103199	0.0266999
Arhgap39	766	593	773	491	266	1040	764	487	17.6279	18.9859	16.8449	16.1102	14.1161	22.6231	23.3151	18.4505	610.523	0.179557	0.172432	1.04132	0.297727	0.413086
Arhgap4	124	85	93	62	46	168	100	118	2.8536	2.72142	2.02662	2.03428	2.44114	3.6545	3.05172	4.47056	95.8779	0.506072	0.255991	1.97691	0.0480513	0.0961465
Arhgap40	7	4	9	4	17	30	17	12	0.161091	0.128067	0.196125	0.131244	0.90216	0.65259	0.518792	0.454633	12.9659	1.99562	0.531536	3.75445	0.000173723	0.000800378
Arhgap42	966	689	1059	750	259	941	477	596	22.2305	22.0595	23.0773	24.6082	13.7447	20.4696	14.5567	22.5801	673.412	-0.363277	0.178656	-2.03338	0.0420138	0.0861246
Arhgap44	593	345	591	488	419	1547	652	827	13.6467	11.0458	12.8789	16.0118	22.2356	33.6519	19.8972	31.3318	662.58	1.00118	0.205902	4.86242	1.15957e-06	9.92368e-06
Arhgap5	4611	4798	5993	3830	2138	5065	4196	3248	106.113	153.616	130.597	125.666	113.46	110.179	128.05	123.054	4084.9	-0.11993	0.128005	-0.936915	0.348802	0.466786
Arhgap6	53	26	112	65	7	19	19	10	1.21969	0.832435	2.44066	2.13271	0.371478	0.413307	0.579826	0.378861	34.5061	-1.91717	0.460438	-4.1638	3.12995e-05	0.000181758
Arhgap8	371	261	611	266	159	446	362	253	8.5378	8.35637	13.3147	8.72773	8.43785	9.70184	11.0472	9.58518	320.4	-0.00599208	0.19557	-0.0306392	0.975557	0.98475
Arhgap9	80	84	110	36	79	205	205	103	1.84103	2.68941	2.39708	1.1812	4.19239	4.45936	6.25602	3.90227	110.989	1.21416	0.294012	4.12962	3.63369e-05	0.00020647
Arhgdia	37747	24044	32517	27080	7199	25717	18022	14336	868.669	769.81	708.598	888.522	382.038	559.422	549.98	543.135	21729.4	-0.669088	0.14746	-4.53743	5.69428e-06	4.05913e-05
Arhgdib	409	169	339	273	405	694	462	297	9.41229	5.41083	7.38736	8.9574	21.4926	15.0966	14.0989	11.2522	383.894	0.987052	0.245029	4.0283	5.61812e-05	0.000301133
Arhgdig	326	297	430	215	124	463	276	252	7.50222	9.50897	9.3704	7.05436	6.58046	10.0716	8.42274	9.5473	280.61	0.0570678	0.185437	0.307749	0.758274	0.829122
Arhgef1	3960	2819	4211	2552	1306	4763	3478	2271	91.1312	90.2552	91.7646	83.7337	69.3071	103.61	106.139	86.0393	2976.79	0.0340727	0.145004	0.234977	0.814226	0.871577
Arhgef10	746	366	784	631	273	1100	604	525	17.1676	11.7181	17.0846	20.7037	14.4876	23.9283	18.4324	19.8902	591.304	0.205845	0.212242	0.969858	0.332117	0.449827
Arhgef10l	625	381	591	467	294	1170	627	691	14.3831	12.1984	12.8789	15.3227	15.6021	25.451	19.1343	26.1793	581.974	0.659973	0.188477	3.50162	0.000462445	0.0018682
Arhgef11	1474	975	1536	1132	521	1555	1225	807	33.9211	31.2163	33.4719	37.1421	27.6485	33.8259	37.3835	30.5741	1093.38	-0.0654963	0.121626	-0.538506	0.590228	0.691579
Arhgef12	2275	1608	2657	1819	950	2491	1737	1427	52.3544	51.4829	57.9004	59.6832	50.4148	54.1867	53.0083	54.0635	1785.69	-0.0637758	0.0833008	-0.765608	0.443909	0.558771
Arhgef15	313	179	213	171	66	190	89	68	7.20305	5.731	4.64162	5.61068	3.5025	4.13307	2.71603	2.57625	148.902	-0.838002	0.231861	-3.61425	0.000301221	0.00128858
Arhgef16	240	257	549	187	155	200	238	119	5.5231	8.2283	11.9636	6.13566	8.22557	4.3506	7.26308	4.50845	231.711	-0.394017	0.313789	-1.25567	0.209234	0.313564
Arhgef17	1993	833	2211	1821	318	702	725	356	45.8648	26.6699	48.1813	59.7488	16.8757	15.2706	22.1249	13.4874	1023.45	-1.41307	0.250197	-5.64783	1.62487e-08	2.13294e-07
Arhgef18	4717	2768	3608	2949	1878	6101	3272	2817	108.552	88.6223	78.6242	96.7596	99.6621	132.715	99.8521	106.725	3345.95	0.237319	0.14301	1.65945	0.0970243	0.169419
Arhgef19	107	91	165	77	49	152	103	114	2.46238	2.91352	3.59562	2.52645	2.60034	3.30646	3.14327	4.31901	102.529	0.21902	0.235392	0.930446	0.35214	0.469951
Arhgef2	4134	2326	3884	3164	819	2473	2090	1253	95.1355	74.4709	84.6387	103.814	43.4629	53.7952	63.7809	47.4713	2336.02	-0.778721	0.157535	-4.94317	7.68639e-07	6.84978e-06
Arhgef25	952	605	1063	737	277	744	731	284	21.9083	19.3701	23.1645	24.1817	14.6999	16.1842	22.308	10.7597	629.088	-0.468629	0.212957	-2.20058	0.0277656	0.0609984
Arhgef26	605	515	753	475	370	418	565	445	13.9228	16.4886	16.4091	15.5852	19.6352	9.09275	17.2422	16.8593	516.357	0.00540611	0.227414	0.0237721	0.981034	0.988455
Arhgef28	498	468	521	346	176	358	422	122	11.4604	14.9838	11.3534	11.3526	9.34001	7.78757	12.8782	4.6221	345.426	-0.504322	0.282276	-1.78663	0.0739978	0.136707
Arhgef3	1253	971	977	782	533	1488	787	561	28.8352	31.0882	21.2904	25.6582	28.2854	32.3685	24.017	21.2541	877.383	-0.0113599	0.176573	-0.0643354	0.948703	0.967009
Arhgef33	4	3	5	6	30	43	13	12	0.0920517	0.0960502	0.108958	0.196866	1.59205	0.935379	0.396723	0.454633	15.9676	2.77769	0.669196	4.15078	3.31342e-05	0.000190605
Arhgef37	16	11	12	16	12	17	10	8	0.368207	0.352184	0.2615	0.524976	0.636819	0.369801	0.305172	0.303089	12.8713	0.076517	0.509001	0.150328	0.880506	0.918395
Arhgef39	616	411	667	422	200	614	457	304	14.176	13.1589	14.535	13.8462	10.6136	13.3563	13.9463	11.5174	433.543	-0.165581	0.124001	-1.33532	0.181771	0.279994
Arhgef4	110	82	104	36	164	193	161	104	2.53142	2.62537	2.26633	1.1812	8.70319	4.19833	4.91326	3.94015	125.174	1.3266	0.343591	3.86099	0.000112929	0.000550944
Arhgef40	604	211	685	711	56	116	119	56	13.8998	6.75553	14.9273	23.3286	2.97182	2.52335	3.63154	2.12162	289.275	-2.38903	0.347016	-6.8845	5.79902e-12	1.61225e-10
Arhgef5	765	575	1324	843	148	187	270	61	17.6049	18.4096	28.8521	27.6597	7.8541	4.06781	8.23963	2.31105	474.152	-2.04514	0.365751	-5.59161	2.24968e-08	2.86951e-07
Arhgef6	16	13	26	14	90	136	35	83	0.368207	0.416218	0.566582	0.459354	4.77614	2.95841	1.0681	3.14455	56.7237	2.71005	0.463908	5.8418	5.16412e-09	7.61397e-08
Arhgef7	4264	2242	3576	3049	1063	3896	1982	1970	98.1271	71.7815	77.9269	100.041	56.4115	84.7497	60.485	74.6356	2573.47	-0.331432	0.173094	-1.91475	0.0555243	0.108037
Arhgef9	372	233	273	225	51	155	125	71	8.56081	7.4599	5.94912	7.38247	2.70648	3.37171	3.81464	2.68991	172.902	-1.20854	0.197384	-6.12275	9.19738e-10	1.62363e-08
Arid1a	18837	16313	21043	12571	6659	16610	13532	8544	433.495	522.289	458.561	412.467	353.381	361.317	412.958	323.699	13516.2	-0.331799	0.113918	-2.9126	0.00358436	0.0108601
Arid1b	1849	1290	2009	1390	494	761	815	459	42.5509	41.3016	43.7794	45.6073	26.2157	16.554	24.8715	17.3897	1064.87	-1.03017	0.170097	-6.05638	1.39221e-09	2.35921e-08
Arid2	5023	4711	6069	3851	1296	3210	2931	1799	115.594	150.831	132.253	126.355	68.7764	69.8271	89.4458	68.1571	3386.05	-0.825164	0.132016	-6.25048	4.09195e-10	7.76761e-09
Arid3a	1102	542	1588	1179	165	545	516	295	25.3603	17.3531	34.6051	38.6842	8.75626	11.8554	15.7469	11.1764	674.281	-1.28452	0.269268	-4.77042	1.83845e-06	1.49804e-05
Arid3b	3553	2399	5024	3081	1100	2663	2472	1312	81.7649	76.8081	109.481	101.091	58.375	57.9282	75.4384	49.7066	2517.54	-0.612225	0.169467	-3.61266	0.000303069	0.0012954
Arid3c	27	27	23	28	8	16	16	11	0.621349	0.864452	0.501208	0.918708	0.424546	0.348048	0.488275	0.416747	18.8975	-0.78584	0.423586	-1.85521	0.0635664	0.121086
Arid4a	2212	1532	1700	1394	1151	2573	1600	1185	50.9046	49.0496	37.0458	45.7385	61.0815	55.9705	48.8275	44.895	1622.49	0.205635	0.145991	1.40855	0.158968	0.252303
Arid4b	2225	1377	1821	1517	680	1906	1364	964	51.2038	44.087	39.6826	49.7743	36.0864	41.4612	41.6254	36.5222	1403.68	-0.244694	0.117623	-2.08032	0.0374962	0.0786101
Arid5a	188	148	199	135	160	377	294	186	4.32643	4.73848	4.33653	4.42948	8.49091	8.20088	8.97204	7.04681	208.388	0.878246	0.140017	6.27243	3.55453e-10	6.82354e-09
Arid5b	4211	3844	4394	2828	2144	6074	3948	3080	96.9075	123.072	95.7524	92.7895	113.778	132.128	120.482	116.689	3676.15	0.242646	0.117666	2.06217	0.0391917	0.0813961
Arih1	6451	5325	7358	4912	2946	6160	4994	3807	148.456	170.489	160.343	161.168	156.339	133.998	152.403	144.232	5060.81	-0.126354	0.0837328	-1.50902	0.131294	0.216385
Arih2	4008	3217	4470	2829	3264	6270	4443	4693	92.2358	102.998	97.4086	92.8223	173.215	136.391	135.588	177.799	4157.97	0.691927	0.122063	5.66859	1.43981e-08	1.91628e-07
Arl1	2581	1936	2734	1762	774	2921	2011	1839	59.3964	61.9844	59.5783	57.813	41.0748	63.5405	61.37	69.6725	1956.12	-0.017424	0.160529	-0.108541	0.913566	0.943054
Arl10	345	259	414	288	57	278	182	135	7.93946	8.29233	9.02174	9.44957	3.02489	6.04733	5.55412	5.11462	224.478	-0.797465	0.213115	-3.74195	0.000182598	0.000834989
Arl13b	1027	776	1090	670	456	805	647	474	23.6343	24.845	23.7529	21.9834	24.1991	17.5112	19.7446	17.958	715.887	-0.252532	0.128835	-1.96012	0.049982	0.0993478
Arl14ep	1835	1563	2034	1242	863	2017	1509	1096	42.2287	50.0422	44.3242	40.7513	45.7979	43.8758	46.0504	41.5232	1462.02	-0.000789558	0.0960628	-0.00821919	0.993442	0.996369
Arl14epl	232	420	665	198	2067	5894	3407	3858	5.339	13.447	14.4914	6.49658	109.692	128.212	103.972	146.165	2176.23	3.61683	0.303813	11.9048	1.11744e-32	4.50474e-30
Arl15	1540	1276	1724	1026	1026	1919	1459	1153	35.4399	40.8534	37.5688	33.6641	54.448	41.744	44.5245	43.6827	1368.56	0.319365	0.119256	2.67797	0.00740702	0.0201506
Arl16	462	365	492	403	254	506	389	311	10.632	11.6861	10.7215	13.2228	13.4793	11.007	11.8712	11.7826	389.231	0.0545704	0.127934	0.42655	0.669707	0.758259
Arl2	1755	856	1303	1227	437	1147	817	616	40.3877	27.4063	28.3945	40.2591	23.1908	24.9507	24.9325	23.3378	960.102	-0.500159	0.161397	-3.09895	0.0019421	0.00639946
Arl2bp	4425	2120	4310	3608	570	2419	1123	1434	101.832	67.8755	93.9219	118.382	30.2489	52.6205	34.2708	54.3287	2282.05	-1.15465	0.235493	-4.90309	9.43387e-07	8.25814e-06
Arl3	1205	435	671	781	292	1018	585	602	27.7306	13.9273	14.6222	25.6254	15.4959	22.1446	17.8525	22.8074	660.545	-0.0636457	0.258829	-0.245899	0.805761	0.865299
Arl4a	1866	1937	2474	1089	879	1180	1205	629	42.9421	62.0164	53.9125	35.7312	46.647	25.6685	36.7732	23.8304	1350.4	-0.551631	0.249944	-2.20702	0.0273124	0.0601839
Arl4c	3057	784	3727	4039	240	106	634	70	70.3505	25.1011	81.2174	132.524	12.7364	2.30582	19.3479	2.65203	1427.56	-3.06184	0.821093	-3.72899	0.000192252	0.000874178
Arl4d	376	277	536	291	324	928	528	644	8.65286	8.86864	11.6803	9.548	17.1941	20.1868	16.1131	24.3986	480.928	1.00654	0.176677	5.69703	1.21911e-08	1.64542e-07
Arl5a	2257	1911	2569	1750	995	2428	1952	1492	51.9402	61.184	55.9827	57.4192	52.8029	52.8163	59.5695	56.5261	1848.14	-0.0298236	0.0881363	-0.338381	0.735076	0.810876
Arl5b	1565	1245	1633	1320	449	1119	922	652	36.0152	39.8608	35.5857	43.3105	23.8276	24.3416	28.1368	24.7017	1054.61	-0.613115	0.108979	-5.62598	1.84455e-08	2.40073e-07
Arl5c	190	146	171	113	86	295	198	177	4.37246	4.67444	3.72637	3.70764	4.56387	6.41713	6.0424	6.70584	165.79	0.535904	0.181238	2.95691	0.00310738	0.009574
Arl6	1645	1182	1397	1007	540	1071	868	638	37.8563	37.8438	30.4429	33.0407	28.6568	23.2975	26.4889	24.1713	996.958	-0.442349	0.120587	-3.66831	0.00024416	0.00107504
Arl6ip1	16151	12232	17374	10877	8722	17453	13556	11893	371.682	391.629	378.608	356.885	462.861	379.655	413.691	450.579	13217	0.187083	0.0874315	2.13977	0.0323736	0.0693125
Arl6ip4	1407	983	1619	1045	422	1387	1095	874	32.3792	31.4725	35.2807	34.2875	22.3948	30.1714	33.4163	33.1124	1041.14	-0.161098	0.142163	-1.13319	0.257136	0.369103
Arl6ip5	2094	1412	2392	1522	789	2002	1769	1129	48.1891	45.2076	52.1256	49.9383	41.8708	43.5495	53.9849	42.7734	1557.04	-0.100683	0.113107	-0.890161	0.37338	0.490465
Arl6ip6	1845	1392	1993	1390	639	1809	1575	1167	42.4589	44.5673	43.4307	45.6073	33.9106	39.3512	48.0645	44.2131	1408.46	-0.0868271	0.122392	-0.709416	0.478066	0.590462
Arl8a	1174	902	1382	872	1039	1282	1174	752	27.0172	28.8791	30.116	28.6112	55.1379	27.8873	35.8271	28.4903	1080.11	0.359751	0.216909	1.65854	0.0972088	0.169722
Arl8b	4131	2797	4224	2988	1495	4174	2995	2936	95.0664	89.5508	92.0479	98.0393	79.337	90.797	91.3989	111.234	3081.9	-0.00696108	0.115968	-0.0600258	0.952135	0.969733
Armc1	4470	3551	4711	2997	1953	4689	3349	3037	102.868	113.691	102.66	98.3346	103.642	102	102.202	115.06	3465.29	0.0182259	0.0825329	0.220832	0.825224	0.879728
Armc10	4085	3201	4145	2630	1480	3740	2838	2073	94.0078	102.486	90.3263	86.2929	78.541	81.3562	86.6077	78.5379	2878.56	-0.19823	0.0843465	-2.35018	0.0187642	0.0439458
Armc2	18	11	34	18	31	85	56	73	0.414233	0.352184	0.740915	0.590598	1.64511	1.849	1.70896	2.76568	41.506	1.91474	0.362986	5.27498	1.3277e-07	1.41048e-06
Armc5	823	582	923	572	217	680	502	374	18.9396	18.6337	20.1137	18.7679	11.5158	14.792	15.3196	14.1694	545.287	-0.447234	0.115957	-3.85691	0.000114832	0.000558623
Armc6	2135	1289	2129	1435	473	2810	1203	1389	49.1326	41.2696	46.3944	47.0838	25.1013	61.1259	36.7121	52.6238	1482.02	-0.0652456	0.246742	-0.264428	0.79145	0.854443
Armc7	246	166	199	183	118	302	186	182	5.66118	5.31478	4.33653	6.00441	6.26205	6.56941	5.67619	6.89527	192.63	0.256906	0.162208	1.5838	0.113239	0.192212
Armc8	2986	2577	3397	1975	1557	3820	2620	2170	68.7166	82.5071	74.0262	64.8017	82.6272	83.0965	79.955	82.2128	2547.84	0.17697	0.0953404	1.85619	0.0634258	0.120873
Armc9	783	514	667	528	480	1205	942	725	18.0191	16.4566	14.535	17.3242	25.4727	26.2124	28.7472	27.4674	718.387	0.7039	0.106023	6.63913	3.15531e-11	7.66026e-10
Armcx1	1849	1413	1339	907	643	1431	1054	702	42.5509	45.2396	29.179	29.7596	34.1229	31.1285	32.1651	26.596	1116.29	-0.242941	0.178854	-1.35832	0.174362	0.271255
Armcx2	2759	2012	3067	2128	778	2291	1661	1121	63.4927	64.4177	66.8349	69.8218	41.2871	49.8361	50.689	42.4703	1850.65	-0.518697	0.100496	-5.16139	2.45122e-07	2.45426e-06
Armcx3	204	102	224	203	33	131	100	79	4.69464	3.26571	4.88133	6.66063	1.75125	2.84964	3.05172	2.993	124.303	-0.860707	0.277944	-3.0967	0.00195689	0.0064385
Armcx4	3833	3118	3953	2996	1009	2488	2083	1165	88.2086	99.8282	86.1423	98.3018	53.5458	54.1215	63.5672	44.1373	2423.77	-0.789389	0.128266	-6.15433	7.53951e-10	1.3477e-08
Armcx5	510	365	414	363	173	458	271	285	11.7366	11.6861	9.02174	11.9104	9.1808	9.96287	8.27015	10.7975	340.429	-0.212458	0.151899	-1.39869	0.161907	0.255934
Armcx6	149	115	143	92	72	267	150	96	3.42893	3.68192	3.1162	3.01861	3.82091	5.80805	4.57757	3.63707	128.184	0.444133	0.211203	2.10287	0.035477	0.0749761
Armt1	2331	1835	2420	1508	850	2325	1617	1418	53.6431	58.7507	52.7357	49.479	45.108	50.5757	49.3462	53.7225	1704.33	-0.109305	0.0938966	-1.1641	0.244385	0.354319
Arnt	3733	3163	3737	2486	1815	4690	3371	2653	85.9073	101.269	81.4353	81.5681	96.3188	102.022	102.873	100.512	3100.18	0.198925	0.0959894	2.07237	0.0382311	0.0798628
Arnt2	617	292	577	504	59	139	109	75	14.199	9.34889	12.5738	16.5367	3.13102	3.02367	3.32637	2.84146	267.923	-2.09526	0.206953	-10.1243	4.31066e-24	7.95602e-22
Arntl	1019	750	1057	701	442	1086	765	710	23.4502	24.0126	23.0338	23.0005	23.4562	23.6238	23.3456	26.8991	786.776	0.0574991	0.0871696	0.659623	0.509496	0.620328
Arntl2	141	197	251	131	302	640	401	345	3.24482	6.3073	5.4697	4.29824	16.0266	13.9219	12.2374	13.0707	307.487	1.51662	0.218368	6.94523	3.77851e-12	1.12394e-10
Arpc1a	4458	3020	4868	3179	1654	5278	3640	3125	102.592	96.6905	106.082	104.306	87.7748	114.812	111.082	118.394	3470.55	0.0777857	0.112146	0.693608	0.487928	0.600029
Arpc1b	2321	2009	3485	1951	1345	4878	3079	2628	53.413	64.3216	75.9438	64.0143	71.3768	106.111	93.9623	99.5647	2592.22	0.526707	0.158526	3.32253	0.000892041	0.00328253
Arpc2	8317	5546	9129	6262	5387	10926	8683	7265	191.399	177.565	198.936	205.462	285.878	237.673	264.98	275.242	7574.69	0.459438	0.0900159	5.10397	3.32606e-07	3.22684e-06
Arpc3	4855	3377	5107	3203	2388	6226	4142	3752	111.728	108.121	111.29	105.094	126.727	135.434	126.402	142.149	3986.8	0.282887	0.0700122	4.04053	5.33297e-05	0.000287864
Arpc4	5628	4284	6342	4078	1998	5849	4288	3759	129.517	137.16	138.203	133.803	106.03	127.233	130.858	142.414	4309.53	-0.0880074	0.104376	-0.843178	0.399129	0.515797
Arpc5	4532	2992	5824	4006	2176	4888	4333	3559	104.295	95.7941	126.914	131.441	115.476	106.329	132.231	134.837	3905.88	0.0925788	0.139953	0.661498	0.508293	0.619061
Arpc5l	2234	1745	2585	1564	983	2316	1820	1398	51.4109	55.8692	56.3314	51.3164	52.1661	50.3799	55.5412	52.9648	1756.36	-0.0266775	0.0760308	-0.350877	0.72568	0.804085
Arpin	371	90	177	322	46	105	93	73	8.5378	2.88151	3.85712	10.5651	2.44114	2.28406	2.8381	2.76568	149.135	-1.32269	0.398771	-3.31691	0.000910174	0.00333883
Arpp19	6472	4667	6683	4576	3258	5247	3722	3341	148.94	149.422	145.633	150.143	172.896	114.138	113.585	126.577	4623.37	-0.173481	0.146571	-1.1836	0.23657	0.345804
Arrb1	1208	1348	1805	1222	371	1216	966	495	27.7996	43.1586	39.3339	40.095	19.6883	26.4516	29.4796	18.7536	1009.17	-0.66924	0.198674	-3.36853	0.000755711	0.00284651
Arrb2	2111	1443	1894	1360	850	2461	1524	1457	48.5803	46.2001	41.2733	44.623	45.108	53.5341	46.5081	55.2	1571.01	0.150626	0.105944	1.42176	0.155097	0.247235
Arrdc1	281	287	455	206	102	245	238	117	6.46663	9.1888	9.91519	6.75907	5.41296	5.32948	7.26308	4.43267	225.813	-0.525139	0.223941	-2.34499	0.0190278	0.0444339
Arrdc2	375	231	349	218	67	368	191	156	8.62985	7.39587	7.60528	7.1528	3.55557	8.0051	5.82878	5.91023	222.991	-0.389494	0.235064	-1.65697	0.0975256	0.170081
Arrdc3	2095	3426	3872	1116	2429	3195	2726	1352	48.2121	109.689	84.3772	36.6171	128.903	69.5008	83.1898	51.222	2522.14	0.25462	0.357723	0.71178	0.476601	0.589127
Arrdc4	2303	2352	2619	1332	1433	3412	2442	1722	52.9988	75.3034	57.0723	43.7042	76.0468	74.2212	74.5229	65.2399	2140.34	0.340458	0.166766	2.04154	0.0411976	0.0847692
Arsa	559	335	820	467	118	393	318	173	12.8642	10.7256	17.8691	15.3227	6.26205	8.54893	9.70446	6.55429	362.22	-0.864645	0.216496	-3.99381	6.50202e-05	0.000342636
Arsb	100	44	133	104	60	121	70	131	2.30129	1.40874	2.89829	3.41234	3.18409	2.63211	2.1362	4.96308	94.568	0.36056	0.359183	1.00384	0.315458	0.432284
Arsg	23	12	25	25	11	24	18	15	0.529297	0.384201	0.544791	0.820275	0.58375	0.522072	0.549309	0.568291	18.5621	-0.0365391	0.409514	-0.0892256	0.928903	0.95368
Arsi	15	7	36	22	2	4	7	1	0.345194	0.224117	0.784499	0.721842	0.106136	0.087012	0.21362	0.0378861	10.3915	-2.21025	0.756685	-2.92097	0.00348942	0.0105997
Arsk	195	162	217	149	137	207	175	152	4.48752	5.18671	4.72878	4.88884	7.27035	4.50287	5.3405	5.75869	173.847	0.232328	0.184527	1.25904	0.208016	0.312369
Art1	29	19	24	11	19	45	27	29	0.667375	0.608318	0.522999	0.360921	1.0083	0.978885	0.823963	1.0987	25.025	0.84106	0.356249	2.36087	0.018232	0.0428922
Art3	14	11	10	4	35	27	12	13	0.322181	0.352184	0.217916	0.131244	1.85739	0.587331	0.366206	0.492519	17.8405	1.65532	0.6569	2.51989	0.0117392	0.0297245
Art4	20	16	22	7	53	13	20	10	0.460259	0.512268	0.479416	0.229677	2.81262	0.282789	0.610343	0.378861	23.7747	1.24831	0.750813	1.66261	0.0963912	0.168544
Art5	32	18	41	19	16	46	42	17	0.736414	0.576301	0.893457	0.623409	0.849091	1.00064	1.28172	0.644064	27.2335	0.418511	0.368879	1.13455	0.256565	0.368455
Artn	28	24	63	45	9	10	12	2	0.644362	0.768402	1.37287	1.47649	0.477614	0.21753	0.366206	0.0757722	22.2617	-1.94352	0.568106	-3.42105	0.000623806	0.00240465
Arv1	677	386	760	494	178	557	313	313	15.5798	12.3585	16.5616	16.2086	9.44614	12.1164	9.55187	11.8583	427.488	-0.495383	0.154058	-3.21556	0.0013019	0.00454956
Arvcf	1070	677	1270	753	659	2679	1532	1771	24.6238	21.6753	27.6754	24.7067	34.972	58.2763	46.7523	67.0963	1260.75	1.07012	0.19962	5.3608	8.28537e-08	9.17078e-07
Arx	3	2	4	3	8	6	21	20	0.0690388	0.0640335	0.0871665	0.098433	0.424546	0.130518	0.64086	0.757722	9.36899	2.60468	0.782426	3.32899	0.000871623	0.00321667
Arxes1	439	353	426	273	219	418	300	223	10.1027	11.3019	9.28323	8.9574	11.6219	9.09275	9.15515	8.4486	321.452	-0.0555588	0.149524	-0.371571	0.710212	0.790851
Arxes2	731	462	612	440	316	576	447	315	16.8225	14.7917	13.3365	14.4368	16.7696	12.5297	13.6412	11.9341	471.114	-0.120064	0.146803	-0.817857	0.413439	0.529731
As3mt	663	255	283	407	307	598	514	411	15.2576	8.16427	6.16703	13.3541	16.2919	13.0083	15.6858	15.5712	426.741	0.495192	0.275662	1.79637	0.072435	0.134533
Asah1	3723	2013	3856	2930	1988	5229	2936	3910	85.6771	64.4497	84.0285	96.1362	105.5	113.746	89.5984	148.135	3245.99	0.468285	0.182105	2.57151	0.0101257	0.0262952
Asah2	58	15	50	62	16	35	17	18	1.33475	0.480251	1.08958	2.03428	0.849091	0.761355	0.518792	0.68195	31.9542	-0.819068	0.471517	-1.73709	0.0823711	0.14882
Asap1	2271	1560	2512	1925	806	2059	1526	1168	52.2624	49.9461	54.7406	63.1612	42.773	44.7894	46.5692	44.251	1643.02	-0.30198	0.0992549	-3.04247	0.00234642	0.0075293
Asap2	1255	800	1232	1060	215	568	453	356	28.8812	25.6134	26.8473	34.7797	11.4097	12.3557	13.8243	13.4874	689.377	-1.18182	0.135883	-8.69733	3.39781e-18	2.82886e-16
Asap3	584	401	600	353	235	646	479	293	13.4396	12.8387	13.075	11.5823	12.471	14.0524	14.6177	11.1006	425.41	0.0397541	0.129023	0.308117	0.757993	0.828929
Asb1	584	456	589	428	427	757	588	392	13.4396	14.5996	12.8353	14.0431	22.6601	16.467	17.9441	14.8513	522.974	0.385446	0.150555	2.56016	0.0104623	0.0270045
Asb13	523	215	454	344	96	273	168	200	12.0358	6.8836	9.8934	11.287	5.09455	5.93857	5.12688	7.57722	263.206	-0.756423	0.223859	-3.37902	0.000727448	0.00275632
Asb14	5	2	5	1	12	13	5	5	0.115065	0.0640335	0.108958	0.032811	0.636819	0.282789	0.152586	0.18943	6.52477	1.88771	0.823389	2.29261	0.0218705	0.0500424
Asb16	76	38	44	30	26	79	44	53	1.74898	1.21664	0.958832	0.98433	1.37977	1.71849	1.34275	2.00796	46.8292	0.392768	0.317754	1.23608	0.21643	0.322267
Asb2	0	3	5	1	4	18	9	13	0	0.0960502	0.108958	0.032811	0.212273	0.391554	0.274654	0.492519	6.63332	2.5383	0.886073	2.86466	0.00417454	0.0123146
Asb3	921	535	768	715	471	838	501	521	21.1949	17.129	16.736	23.4599	24.9951	18.229	15.2891	19.7387	646.385	-0.00814939	0.186908	-0.043601	0.965222	0.977493
Asb4	88	31	71	73	8	19	24	6	2.02514	0.992519	1.54721	2.3952	0.424546	0.413307	0.732412	0.227317	36.1086	-1.9395	0.454898	-4.26359	2.01172e-05	0.000123616
Asb6	1872	1424	2143	1324	555	2263	1506	1159	43.0802	45.5918	46.6995	43.4418	29.4529	49.227	45.9588	43.91	1432.21	-0.0826346	0.160767	-0.514004	0.607249	0.706444
Asb7	743	643	780	499	453	835	615	441	17.0986	20.5868	16.9975	16.3727	24.0399	18.1638	18.7681	16.7078	613.249	0.125107	0.14836	0.843269	0.399078	0.515774
Asb8	653	443	677	470	365	609	511	399	15.0274	14.1834	14.7529	15.4212	19.3699	13.2476	15.5943	15.1166	505.959	0.0851452	0.136931	0.621811	0.534066	0.642179
Ascc1	1235	907	1304	774	596	1202	883	693	28.421	29.0392	28.4163	25.3957	31.6287	26.1471	26.9467	26.2551	916.357	-0.00850948	0.102222	-0.0832448	0.933657	0.95683
Ascc2	2469	1557	2080	1645	958	3180	1978	1840	56.8189	49.8501	45.3266	53.9741	50.8394	69.1745	60.3629	69.7104	1880.37	0.281548	0.134413	2.09464	0.0362026	0.076253
Ascc3	3685	3297	4094	2740	1809	5404	3136	3117	84.8027	105.559	89.2149	89.9021	96.0004	117.553	95.7018	118.091	3285.39	0.210787	0.120575	1.74818	0.0804335	0.146034
Ascl1	13	8	9	12	6	5	5	2	0.299168	0.256134	0.196125	0.393732	0.318409	0.108765	0.152586	0.0757722	7.42443	-0.87707	0.686795	-1.27705	0.201585	0.304335
Ascl2	88	76	83	44	141	141	128	109	2.02514	2.43327	1.80871	1.44368	7.48262	3.06717	3.9062	4.12958	108.423	1.25643	0.322065	3.90116	9.57317e-05	0.000479566
Ascl4	22	16	14	16	9	9	8	6	0.506285	0.512268	0.305083	0.524976	0.477614	0.195777	0.244137	0.227317	12.3423	-0.748189	0.528766	-1.41497	0.157077	0.249819
Asf1a	2500	1953	2658	1552	1227	2034	1514	1247	57.5323	62.5287	57.9222	50.9227	65.1147	44.2456	46.203	47.244	1780	-0.1771	0.147157	-1.20347	0.228793	0.33643
Asf1b	3290	1877	2755	2212	1079	3476	1714	2027	75.7125	60.0954	60.0359	72.5779	57.2606	75.6134	52.3064	76.7951	2186.88	-0.0344438	0.162636	-0.211784	0.832275	0.885022
Asgr2	21	18	31	18	59	149	62	87	0.483272	0.576301	0.675541	0.590598	3.13102	3.2412	1.89206	3.29609	57.2537	2.30979	0.310047	7.44982	9.34682e-14	3.84903e-12
Ash1l	1622	1191	1579	1233	647	1474	976	752	37.327	38.1319	34.409	40.456	34.3351	32.0639	29.7847	28.4903	1133.84	-0.270439	0.0992709	-2.72426	0.00644462	0.0179044
Ash2l	19606	15860	21639	12183	11338	35107	17015	21531	451.192	507.785	471.549	399.736	601.687	763.683	519.249	815.726	18680.1	0.561129	0.160385	3.49864	0.000467644	0.00188572
Asic1	412	234	344	272	126	741	438	354	9.48133	7.49192	7.49632	8.92459	6.6866	16.119	13.3665	13.4117	342.126	0.575919	0.254784	2.26042	0.0237955	0.0535609
Asl	870	777	1163	675	588	1349	1104	817	20.0213	24.877	25.3437	22.1474	31.2041	29.3448	33.6909	30.9529	897.113	0.438161	0.112004	3.91202	9.15262e-05	0.000461214
Asna1	14572	8038	11903	8723	5509	15651	6982	8530	335.344	257.351	259.386	286.21	292.353	340.456	213.071	323.168	9513.39	0.0384625	0.165256	0.232745	0.815959	0.872883
Asns	7703	4787	6183	5031	5321	11298	8142	9048	177.269	153.264	134.738	165.072	282.376	245.765	248.471	342.793	7214.38	0.828377	0.142248	5.82345	5.76455e-09	8.37034e-08
Asnsd1	4753	3587	5113	3422	2896	8081	5514	5633	109.38	114.844	111.421	112.279	153.686	175.786	168.272	213.412	4779	0.667218	0.113473	5.87996	4.10358e-09	6.18727e-08
Aspa	47	52	45	29	74	230	68	274	1.08161	1.66487	0.980623	0.951519	3.92705	5.00319	2.07517	10.3808	107.468	2.19516	0.460651	4.76535	1.88522e-06	1.53127e-05
Aspg	73	75	147	48	42	89	117	39	1.67994	2.40126	3.20337	1.57493	2.22887	1.93602	3.57051	1.47756	74.5145	0.0553246	0.364634	0.151726	0.879403	0.917557
Asph	2895	2258	3371	2368	1469	3393	2528	2270	66.6224	72.2938	73.4596	77.6964	77.9572	73.8079	77.1474	86.0014	2494.42	0.118348	0.0871988	1.35722	0.174711	0.271702
Asphd1	9	7	13	5	3	17	5	12	0.207116	0.224117	0.283291	0.164055	0.159205	0.369801	0.152586	0.454633	8.30724	0.38378	0.638191	0.601355	0.547603	0.654543
Asphd2	168	185	325	151	66	175	221	107	3.86617	5.9231	7.08228	4.95446	3.5025	3.80677	6.74429	4.05381	164.649	-0.265626	0.28317	-0.938044	0.348222	0.466295
Aspm	4773	3796	4473	3066	2985	6124	4328	3231	109.841	121.536	97.474	100.599	158.409	133.215	132.078	122.41	4022.33	0.346279	0.117456	2.94815	0.00319684	0.00981609
Asprv1	14	21	29	13	6	26	20	11	0.322181	0.672351	0.631957	0.426543	0.318409	0.565578	0.610343	0.416747	16.3444	-0.0688993	0.46917	-0.146854	0.883248	0.920315
Aspscr1	4242	2660	3428	2703	1604	5722	3347	3124	97.6209	85.1645	74.7017	88.6881	85.1214	124.471	102.141	118.356	3200.61	0.31405	0.146667	2.14125	0.0322542	0.069134
Asrgl1	1522	898	1058	955	553	1419	896	804	35.0257	28.751	23.0555	31.3345	29.3467	30.8675	27.3434	30.4604	973.813	-0.00124656	0.14353	-0.00868504	0.99307	0.996073
Aste1	414	350	435	233	258	583	360	288	9.52735	11.2059	9.47936	7.64496	13.6916	12.682	10.9862	10.9112	355.116	0.348045	0.156908	2.21815	0.0265444	0.0586858
Astn1	19	36	47	37	23	22	26	9	0.437246	1.1526	1.02421	1.21401	1.22057	0.478566	0.793446	0.340975	27.4665	-0.455723	0.516781	-0.881849	0.377859	0.494933
Astn2	10	13	20	9	4	10	13	5	0.230129	0.416218	0.435833	0.295299	0.212273	0.21753	0.396723	0.18943	9.86837	-0.424138	0.569682	-0.744517	0.456564	0.570481
Asun	3783	3253	4196	2372	1284	4024	3009	2318	87.0579	104.15	91.4377	77.8277	68.1396	87.5341	91.8261	87.82	2868.82	-0.103308	0.134742	-0.766707	0.443256	0.558107
Asxl1	8532	7103	9619	6235	3995	12067	8050	6899	196.346	227.415	209.614	204.577	212.008	262.493	245.663	261.376	7501.94	0.22878	0.09866	2.31888	0.0204017	0.047182
Asxl2	3725	2990	3075	2252	1510	2800	2475	1230	85.7232	95.73	67.0093	73.8904	80.133	60.9084	75.53	46.5999	2414.17	-0.293024	0.192158	-1.52491	0.127281	0.211179
Asxl3	210	109	220	202	35	47	49	24	4.83272	3.48982	4.79416	6.62782	1.85739	1.02239	1.49534	0.909266	103.197	-1.92399	0.305451	-6.29886	2.99839e-10	5.8438e-09
Asz1	8	3	1	2	138	336	70	286	0.184103	0.0960502	0.0217916	0.065622	7.32341	7.30901	2.1362	10.8354	115.33	6.22093	0.633643	9.81772	9.44512e-23	1.46151e-20
Atad1	7142	4016	5382	5054	1574	3888	3600	2120	164.358	128.579	117.283	165.827	83.5294	84.5757	109.862	80.3185	3852.34	-0.684712	0.160368	-4.26962	1.95807e-05	0.000120513
Atad2	9086	6558	8360	6144	3166	7527	5412	4414	209.095	209.966	182.178	201.591	168.014	163.735	165.159	167.229	6048.45	-0.273597	0.0711443	-3.84566	0.000120227	0.00058063
Atad2b	2250	1923	2428	1843	1544	3145	2286	2285	51.7791	61.5682	52.9101	60.4707	81.9373	68.4132	69.7622	86.5697	2199.3	0.435294	0.118775	3.66487	0.000247469	0.00108708
Atad3a	4984	3746	5104	3041	1944	5012	3786	2663	114.696	119.935	111.224	99.7782	103.165	109.026	115.538	100.891	3604.63	-0.0556935	0.0901886	-0.617523	0.53689	0.644916
Atad5	4842	3555	3682	3226	1503	3415	2164	1572	111.429	113.819	80.2368	105.848	79.7615	74.2865	66.0391	59.5569	2848.97	-0.556827	0.148346	-3.75356	0.000174343	0.00080179
Atat1	294	181	386	294	161	375	301	233	6.7658	5.79503	8.41157	9.64643	8.54398	8.15737	9.18566	8.82746	269.376	0.181001	0.183716	0.985221	0.324516	0.441615
Atcay	455	410	379	178	58	305	212	64	10.4709	13.1269	8.25903	5.84036	3.07796	6.63466	6.46964	2.42471	232.147	-1.01018	0.372161	-2.71436	0.00664048	0.018372
Ate1	2761	2113	2513	1968	1121	2886	1888	1665	63.5387	67.6514	54.7624	64.572	59.4895	62.7792	57.6164	63.0803	2034.71	-0.0430608	0.0938727	-0.458715	0.646439	0.739437
Atf1	4745	3992	5197	3191	1847	5111	3920	3262	109.196	127.811	113.251	104.7	98.017	111.18	119.627	123.584	3741.16	-0.0074198	0.109231	-0.0679278	0.945843	0.964642
Atf2	5143	3924	5342	3571	2361	5410	3733	3329	118.356	125.634	116.411	117.168	125.294	117.684	113.921	126.123	3960.6	0.0156788	0.0683904	0.229254	0.818671	0.875131
Atf3	255	111	355	266	72	39	58	24	5.8683	3.55386	7.73603	8.72773	3.82091	0.848367	1.77	0.909266	137.029	-1.83853	0.481182	-3.82087	0.000132981	0.000633906
Atf4	4971	5431	6262	2996	1833	3087	3518	2055	114.397	173.883	136.459	98.3018	97.274	67.1515	107.359	77.8559	3598.15	-0.581384	0.210398	-2.76326	0.0057227	0.0161299
Atf5	575	382	668	438	208	598	327	306	13.2324	12.2304	14.5568	14.3712	11.0382	13.0083	9.97911	11.5931	412.349	-0.250894	0.130206	-1.9269	0.0539922	0.105539
Atf6	1801	1372	1713	1122	1404	3667	2432	2110	41.4463	43.927	37.3291	36.8139	74.5078	79.7682	74.2177	79.9397	1929.4	0.952016	0.0898265	10.5984	3.03156e-26	7.25632e-24
Atf6b	3036	2078	3005	2096	847	2882	2084	1472	69.8673	66.5308	65.4839	68.7719	44.9488	62.6921	63.5978	55.7683	2051.9	-0.251288	0.124461	-2.01902	0.0434856	0.0885846
Atf7	1398	849	1287	1131	476	1282	659	622	32.1721	27.1822	28.0458	37.1092	25.2605	27.8873	20.1108	23.5652	912.578	-0.36195	0.151394	-2.39078	0.0168126	0.0401736
Atf7ip	4517	4184	4675	3265	2233	6730	3888	3819	103.949	133.958	101.876	107.128	118.501	146.398	118.651	144.687	4020.63	0.241899	0.132285	1.82862	0.0674561	0.127109
Atf7ip2	640	600	867	411	412	893	675	625	14.7283	19.21	18.8933	13.4853	21.8641	19.4254	20.5991	23.6788	626.234	0.365544	0.153007	2.38906	0.0168915	0.0403179
Atg10	60	49	80	69	71	165	75	122	1.38078	1.56882	1.74333	2.26396	3.76784	3.58924	2.28879	4.6221	87.5122	1.03701	0.286238	3.6229	0.000291322	0.00125183
Atg101	2310	1632	2403	1489	1230	3338	2137	1976	53.1599	52.2513	52.3653	48.8556	65.2739	72.6115	65.2152	74.8629	1998.04	0.428285	0.0826778	5.18017	2.21679e-07	2.25192e-06
Atg12	2060	1556	2098	1463	1172	2640	1720	1601	47.4066	49.818	45.7188	48.0025	62.196	57.4279	52.4895	60.6556	1747.02	0.284532	0.0843479	3.37331	0.000742696	0.00280507
Atg13	2593	2076	2844	1710	1554	3631	2354	2225	59.6725	66.4667	61.9754	56.1068	82.468	78.9851	71.8374	84.2966	2316.39	0.378197	0.092253	4.09956	4.1394e-05	0.000231344
Atg14	2106	1544	1756	1102	1398	3852	2290	2255	48.4652	49.4338	38.2661	36.1577	74.1894	83.7925	69.8843	85.4331	2002.27	0.862657	0.140104	6.15724	7.40214e-10	1.32779e-08
Atg16l1	2819	1873	2700	1722	1586	4797	3130	2379	64.8735	59.9673	58.8374	56.5005	84.1662	104.349	95.5187	90.131	2533	0.640706	0.0969118	6.61123	3.81138e-11	8.99638e-10
Atg16l2	205	178	370	184	182	262	265	195	4.71765	5.69898	8.0629	6.03722	9.65842	5.69929	8.08705	7.38779	228.211	0.322344	0.231009	1.39538	0.162903	0.257129
Atg2a	4128	2066	2767	2435	1266	5473	3239	2712	94.9974	66.1466	60.2974	79.8948	67.1844	119.054	98.8451	102.747	2841.5	0.364807	0.204295	1.78569	0.0741501	0.136873
Atg2b	2754	2618	2979	1747	1770	3948	2654	1903	63.3776	83.8198	64.9173	57.3208	93.9307	85.8808	80.9925	72.0972	2483.49	0.305019	0.14538	2.09807	0.0358989	0.0757346
Atg3	1127	730	1277	878	501	1056	749	675	25.9356	23.3722	27.8279	28.8081	26.5872	22.9712	22.8574	25.5731	840.834	-0.116399	0.109469	-1.0633	0.287647	0.402123
Atg4a	154	118	142	145	74	185	91	95	3.54399	3.77797	3.09441	4.75759	3.92705	4.0243	2.77706	3.59918	121.638	-0.0788267	0.217432	-0.362535	0.716953	0.796991
Atg4b	1944	1151	1915	1417	1118	2261	1751	1472	44.7371	36.8513	41.731	46.4932	59.3303	49.1835	53.4355	55.7683	1597.83	0.356582	0.109315	3.26197	0.0011064	0.00394435
Atg4c	449	265	420	236	222	521	295	298	10.3328	8.48443	9.15249	7.7434	11.7811	11.3333	9.00256	11.2901	326.22	0.27559	0.150718	1.82852	0.0674718	0.127119
Atg4d	893	757	1204	671	413	1073	895	753	20.5505	24.2367	26.2371	22.0162	21.9172	23.341	27.3129	28.5282	800.457	0.120599	0.133952	0.900313	0.367954	0.485461
Atg5	2172	1934	2832	1554	1182	2562	1920	1606	49.9841	61.9204	61.7139	50.9883	62.7266	55.7312	58.5929	60.8451	1906.94	0.0818395	0.108847	0.75188	0.452124	0.56618
Atg7	699	400	730	464	207	683	413	368	16.086	12.8067	15.9079	15.2243	10.9851	14.8573	12.6036	13.9421	463.49	-0.19194	0.140399	-1.3671	0.171594	0.267656
Atg9a	1002	666	1082	714	443	1276	1078	718	23.059	21.3231	23.5785	23.4271	23.5092	27.7568	32.8975	27.2022	835.972	0.287971	0.122504	2.35071	0.0187377	0.0438971
Atg9b	172	156	239	122	27	150	93	58	3.95822	4.99461	5.2082	4.00294	1.43284	3.26295	2.8381	2.19739	115.015	-0.876033	0.26907	-3.25578	0.00113083	0.0040193
Athl1	432	356	720	382	201	501	430	285	9.94159	11.398	15.69	12.5338	10.6667	10.8983	13.1224	10.7975	391.893	-0.123408	0.173288	-0.712152	0.476371	0.58889
Atic	17019	12493	18100	11558	6611	22428	15622	12789	391.657	399.985	394.429	379.23	350.834	487.876	476.739	484.525	13875.4	0.201822	0.121021	1.66766	0.0953838	0.167279
Atl1	131	60	115	117	80	127	109	71	3.01469	1.921	2.50604	3.83889	4.24546	2.76263	3.32637	2.68991	100.212	0.198675	0.275766	0.72045	0.471248	0.584207
Atl2	4829	3641	5310	3536	1748	3515	2820	2377	111.129	116.573	115.714	116.02	92.7632	76.4618	86.0584	90.0552	3318.16	-0.413581	0.0838225	-4.93401	8.0559e-07	7.17074e-06
Atl3	4377	2527	3294	3336	1400	3165	2229	1980	100.728	80.9063	71.7816	109.457	74.2955	68.8482	68.0227	75.0145	2676.11	-0.342661	0.147008	-2.3309	0.0197586	0.0458886
Atm	4642	4187	4908	3422	2384	6632	3960	3495	106.826	134.054	106.953	112.279	126.515	144.266	120.848	132.412	4057.76	0.188438	0.109286	1.72427	0.0846595	0.152111
Atmin	4544	3119	4388	3054	1829	6377	3379	3866	104.571	99.8602	95.6217	100.205	97.0618	138.719	103.117	146.468	3651.51	0.278728	0.150737	1.8491	0.0644437	0.122467
Atn1	2081	1269	2703	1934	526	1602	1369	1055	47.8899	40.6292	58.9028	63.4565	27.9139	34.8483	41.778	39.9698	1465.3	-0.544077	0.183919	-2.95825	0.00309392	0.00953828
Atoh8	12	3	18	21	1	9	10	7	0.276155	0.0960502	0.392249	0.689031	0.0530682	0.195777	0.305172	0.265203	9.37059	-0.788416	0.764884	-1.03076	0.302651	0.417949
Atox1	4800	4162	4710	3031	4056	6495	4567	3578	110.462	133.254	102.639	99.4501	215.245	141.286	139.372	135.556	4441.66	0.501762	0.178667	2.80836	0.00497946	0.0143384
Atp10a	1175	1228	2082	867	164	528	562	227	27.0402	39.3166	45.3702	28.4471	8.70319	11.4856	17.1506	8.60014	767.365	-1.60623	0.262804	-6.11189	9.84555e-10	1.71977e-08
Atp10d	1693	1142	1610	1269	607	2616	1217	1365	38.9609	36.5631	35.0845	41.6372	32.2124	56.9058	37.1394	51.7145	1361.52	0.227183	0.189239	1.20051	0.229942	0.33792
Atp11a	2511	1326	2379	1906	1258	3949	2745	2291	57.7855	42.4542	51.8423	62.5378	66.7598	85.9026	83.7696	86.797	2217.6	0.591519	0.149495	3.95677	7.59689e-05	0.000391314
Atp11b	4489	4967	4993	3022	1720	4752	4081	3426	103.305	159.027	108.806	99.1548	91.2773	103.37	124.541	129.798	3790.28	-0.0665014	0.185923	-0.357683	0.720581	0.799723
Atp11c	807	629	903	694	406	888	513	611	18.5714	20.1385	19.6778	22.7708	21.5457	19.3167	15.6553	23.1484	663.096	-0.0285722	0.148212	-0.192779	0.847132	0.8952
Atp12a	27	38	37	15	98	95	62	55	0.621349	1.21664	0.80629	0.492165	5.20069	2.06653	1.89206	2.08374	59.2879	1.83089	0.445769	4.10727	4.00369e-05	0.000224497
Atp13a1	5464	3259	5690	3647	1280	4939	2641	2476	125.743	104.343	123.994	119.662	67.9273	107.438	80.5958	93.806	3395.41	-0.436657	0.152731	-2.85899	0.00424986	0.0125007
Atp13a2	1185	770	1300	912	536	1743	1130	850	27.2703	24.6529	28.3291	29.9236	28.4446	37.9155	34.4844	32.2032	1002.83	0.275587	0.121265	2.2726	0.0230504	0.0522193
Atp13a3	8341	7506	9119	6223	3418	9642	6578	5337	191.951	240.318	198.718	204.183	181.387	209.742	200.742	202.198	6717.51	-0.0721542	0.100069	-0.721046	0.470881	0.583823
Atp1a1	20710	17734	28672	15569	9564	29065	20623	18286	476.598	567.785	624.81	510.834	507.544	632.251	629.355	692.785	19139.3	0.175546	0.131322	1.33676	0.1813	0.279466
Atp1a2	65	52	91	46	15	86	56	39	1.49584	1.66487	1.98304	1.50931	0.796023	1.87076	1.70896	1.47756	51.5649	-0.157154	0.308724	-0.509046	0.61072	0.709673
Atp1a3	766	1523	1530	491	1136	4626	3816	2412	17.6279	48.7615	33.3412	16.1102	60.2855	100.629	116.453	91.3813	1998.01	1.67098	0.342282	4.88188	1.05079e-06	9.08414e-06
Atp1a4	158	110	101	76	103	499	583	157	3.63604	3.52184	2.20095	2.49364	5.46603	10.8547	17.7915	5.94812	214.042	1.76099	0.383485	4.59206	4.38887e-06	3.21843e-05
Atp1b1	2000	2418	2913	1298	2237	4954	4018	3191	46.0259	77.4165	63.479	42.5887	118.714	107.764	122.618	120.895	2884.11	1.03406	0.190835	5.41861	6.00654e-08	6.934e-07
Atp1b2	1543	963	1185	1050	1052	3849	2629	3240	35.509	30.8321	25.8231	34.4515	55.8278	83.7273	80.2296	122.751	1934.36	1.43638	0.225927	6.35771	2.04788e-10	4.117e-09
Atp1b3	5309	3984	7539	4612	2533	5266	4180	3897	122.176	127.555	164.287	151.324	134.422	114.551	127.562	147.642	4492.19	-0.109555	0.132515	-0.826738	0.408386	0.525058
Atp2a2	20883	18641	26985	16275	10951	31498	23087	19528	480.579	596.824	588.047	533.999	581.15	685.176	704.55	739.84	20245.1	0.301666	0.113294	2.66268	0.00775211	0.0209711
Atp2a3	383	200	239	190	226	409	252	210	8.81395	6.40335	5.2082	6.23409	11.9934	8.89698	7.69032	7.95608	260.565	0.448729	0.222021	2.02111	0.0432683	0.088224
Atp2b1	4219	3740	5611	3751	1849	4201	3214	2601	97.0916	119.743	122.273	123.074	98.1231	91.3843	98.0821	98.5417	3497.68	-0.259457	0.101181	-2.56429	0.0103388	0.0267426
Atp2b2	18	13	18	9	10	73	48	38	0.414233	0.416218	0.392249	0.295299	0.530682	1.58797	1.46482	1.43967	26.9698	1.74402	0.437854	3.98311	6.80184e-05	0.000355623
Atp2b4	302	320	640	279	1576	3607	1667	1937	6.94991	10.2454	13.9466	9.15427	83.6355	78.4631	50.8721	73.3854	1346.82	2.82796	0.231533	12.214	2.61596e-34	1.3358e-31
Atp2c1	4056	3370	4951	2989	1830	4877	3525	2776	93.3405	107.896	107.89	98.0721	97.1148	106.089	107.573	105.172	3393.92	0.0315441	0.0829199	0.380416	0.703636	0.785756
Atp2c2	4	6	10	8	5	15	10	11	0.0920517	0.1921	0.217916	0.262488	0.265341	0.326295	0.305172	0.416747	8.56826	0.805121	0.595487	1.35204	0.176363	0.273729
Atp4a	34	40	53	15	8	44	28	3	0.78244	1.28067	1.15496	0.492165	0.424546	0.957132	0.85448	0.113658	24.9862	-0.632416	0.615727	-1.0271	0.304371	0.419946
Atp5a1	51480	40963	57609	34950	24612	66107	48142	37903	1184.71	1311.5	1255.39	1146.74	1306.11	1438.03	1469.16	1436	43489	0.205854	0.0763534	2.69607	0.00701627	0.0192828
Atp5b	92879	66680	97267	60878	39463	110157	75791	65376	2137.42	2134.88	2119.61	1997.47	2094.23	2396.25	2312.93	2476.84	72853.5	0.145646	0.0760303	1.91563	0.0554119	0.107901
Atp5c1	14088	10463	15283	9179	7373	16131	11651	10235	324.206	334.991	333.042	301.172	391.272	350.898	355.555	387.764	11457.7	0.199309	0.0744148	2.67836	0.00739845	0.0201367
Atp5d	6025	4418	6942	4343	3134	9027	5925	4979	138.653	141.45	151.278	142.498	166.316	196.364	180.814	188.635	5384.8	0.352058	0.078617	4.47814	7.52958e-06	5.19107e-05
Atp5e	4096	2894	4463	2537	2042	4088	2849	2173	94.261	92.6564	97.2561	83.2415	108.365	88.9263	86.9434	82.3265	3026.26	-0.00480969	0.112425	-0.0427814	0.965876	0.9779
Atp5f1	15057	10509	14978	10241	8012	18773	11921	12166	346.506	336.464	326.395	336.017	425.183	408.369	363.795	460.922	12384.3	0.301494	0.089694	3.36136	0.000775592	0.00291351
Atp5g1	11152	6855	8454	6625	7019	18373	10713	11121	256.64	219.475	184.226	217.373	372.486	399.668	326.93	421.331	9887.72	0.792659	0.130357	6.08069	1.19666e-09	2.06438e-08
Atp5g2	3557	2629	3935	2396	1880	3977	2771	2299	81.857	84.172	85.7501	78.6152	99.7682	86.5117	84.563	87.1001	2838.08	0.113684	0.0824511	1.3788	0.167955	0.26332
Atp5g3	13952	10483	16479	9535	7854	20476	13749	12742	321.076	335.631	359.104	312.853	416.798	445.414	419.58	482.745	12753.6	0.409296	0.0840998	4.86679	1.13425e-06	9.71242e-06
Atp5h	9561	6142	8169	6248	6960	10875	7494	6224	220.027	196.647	178.016	205.003	369.355	236.564	228.696	235.803	7710.65	0.420262	0.17265	2.43418	0.0149255	0.0363968
Atp5j	7395	5084	7297	4841	4670	7744	5661	4734	170.181	162.773	159.014	158.838	247.829	168.455	172.758	179.353	5851.5	0.23887	0.138316	1.72699	0.0841694	0.151426
Atp5j2	6440	4365	6474	4168	3346	6929	4650	3842	148.203	139.753	141.079	136.756	177.566	150.727	141.905	145.558	4871.64	0.121077	0.0941844	1.28553	0.198606	0.301083
Atp5k	3473	1919	3130	2239	1985	4113	2402	2283	79.9239	61.4401	68.2078	73.4638	105.34	89.4701	73.3022	86.494	2629.06	0.324154	0.1387	2.33708	0.0194348	0.0452877
Atp5l	1148	849	1067	652	1155	1575	893	743	26.4188	27.1822	23.2517	21.3928	61.2938	34.261	27.2518	28.1494	1027.48	0.617646	0.256442	2.40852	0.0160175	0.0386534
Atp5o	9748	6909	10570	6473	6609	14690	9344	8772	224.33	221.204	230.338	212.386	350.728	319.552	285.152	332.337	8971.97	0.535339	0.0855714	6.25606	3.94831e-10	7.52291e-09
Atp5s	253	181	227	134	94	194	137	125	5.82227	5.79503	4.9467	4.39667	4.98841	4.22008	4.18085	4.73576	161.155	-0.219941	0.167386	-1.31398	0.188854	0.288786
Atp5sl	1434	1307	1683	905	747	2049	1385	1089	33.0005	41.8459	36.6753	29.694	39.642	44.5719	42.2663	41.258	1273.85	0.249435	0.125117	1.99362	0.0461939	0.0930043
Atp6ap1	2583	1770	3096	2004	1124	2028	1703	1188	59.4424	56.6696	67.4669	65.7532	59.6487	44.1151	51.9707	45.0087	1855.7	-0.314917	0.127663	-2.46678	0.0136335	0.033762
Atp6ap1l	4	0	5	2	11	44	24	28	0.0920517	0	0.108958	0.065622	0.58375	0.957132	0.732412	1.06081	14.8462	3.56958	0.65253	5.47037	4.49087e-08	5.32887e-07
Atp6ap2	2363	1850	2760	1662	1618	2892	2127	1861	54.3796	59.231	60.1449	54.5319	85.8644	62.9097	64.91	70.506	2112.99	0.313899	0.120819	2.59808	0.0093746	0.0246667
Atp6v0a1	2227	1460	2189	1669	860	2419	1731	1515	51.2498	46.7444	47.7019	54.7616	45.6387	52.6205	52.8252	57.3974	1686.1	0.0582707	0.10332	0.56398	0.572768	0.676241
Atp6v0a2	1972	1344	2111	1429	815	1987	1410	1097	45.3815	43.0305	46.0021	46.8869	43.2506	43.2232	43.0292	41.561	1452.84	-0.0839729	0.0667104	-1.25877	0.208114	0.312369
Atp6v0a4	89	109	98	61	98	228	204	143	2.04815	3.48982	2.13558	2.00147	5.20069	4.95968	6.2255	5.41771	129.789	1.17929	0.231833	5.08681	3.64132e-07	3.48852e-06
Atp6v0b	2080	1416	2450	1438	864	2178	1622	1227	47.8669	45.3357	53.3895	47.1822	45.8509	47.378	49.4988	46.4862	1579.1	-0.0345306	0.0835162	-0.41346	0.67927	0.766395
Atp6v0d1	5469	3264	5202	3544	2230	7142	3341	4236	125.858	104.503	113.36	116.282	118.342	155.36	101.958	160.485	4107.22	0.221172	0.161284	1.37132	0.170275	0.26606
Atp6v0e	2154	1790	2665	1676	1021	2369	1711	1521	49.5699	57.31	58.0747	54.9912	54.1827	51.5329	52.2149	57.6248	1795.61	-0.0297455	0.0873385	-0.340578	0.733422	0.809459
Atp6v0e2	682	324	592	550	201	494	380	320	15.6948	10.3734	12.9006	18.046	10.6667	10.746	11.5965	12.1236	421.165	-0.336762	0.185233	-1.81804	0.069058	0.129549
Atp6v1a	6632	5721	7357	4509	3731	8067	5095	4957	152.622	183.168	160.321	147.945	197.998	175.481	155.485	187.801	5610.8	0.153922	0.11272	1.36553	0.172086	0.268314
Atp6v1b2	13988	7870	12268	8865	3686	13448	6222	8603	321.905	251.972	267.34	290.87	195.609	292.534	189.878	325.934	8807.11	-0.173143	0.194044	-0.892285	0.37224	0.489472
Atp6v1c1	3544	2820	3568	2287	1532	3687	2433	2321	81.5578	90.2872	77.7525	75.0388	81.3005	80.2033	74.2482	87.9336	2673.1	-0.00448158	0.0954755	-0.0469396	0.962561	0.976198
Atp6v1c2	21	23	23	15	44	72	53	51	0.483272	0.736385	0.501208	0.492165	2.335	1.56622	1.61741	1.93219	39.845	1.74612	0.31681	5.51157	3.55656e-08	4.33437e-07
Atp6v1d	3632	3025	4090	2433	2210	3710	3063	2472	83.583	96.8506	89.1278	79.8292	117.281	80.7036	93.4741	93.6544	3028.43	0.139131	0.133557	1.04174	0.297532	0.41289
Atp6v1e1	3870	3118	4292	2574	2015	3891	3125	2486	89.06	99.8282	93.5297	84.4555	106.932	84.6409	95.3661	94.1848	3084.07	0.053604	0.101986	0.525603	0.599164	0.699428
Atp6v1f	2854	1846	2713	1793	1203	2994	1775	1604	65.6789	59.1029	59.1207	58.8301	63.8411	65.1285	54.168	60.7693	2006.46	0.00631703	0.0923286	0.068419	0.945452	0.964466
Atp6v1g1	2737	1895	3032	1977	1052	2125	1838	1451	62.9864	60.6717	66.0722	64.8673	55.8278	46.2251	56.0905	54.9727	1928.43	-0.258777	0.0931147	-2.77912	0.00545064	0.0154913
Atp6v1g2	51	10	32	34	4	15	8	5	1.17366	0.320167	0.697332	1.11557	0.212273	0.326295	0.244137	0.18943	17.6422	-1.73868	0.568272	-3.05959	0.00221643	0.00717983
Atp6v1h	2587	2280	3109	1769	1973	4377	3142	2963	59.5345	72.9982	67.7502	58.0427	104.704	95.2129	95.8849	112.257	2747.56	0.659061	0.110642	5.95673	2.57342e-09	4.09795e-08
Atp7a	1724	1218	1407	1359	972	1595	1125	883	39.6743	38.9964	30.6608	44.5901	51.5823	34.696	34.3318	33.4534	1269.85	-0.000298545	0.182169	-0.00163884	0.998692	0.998953
Atp7b	229	135	305	181	88	426	196	221	5.26996	4.32226	6.64645	5.93879	4.67	9.26678	5.98136	8.37283	208.086	0.356958	0.253129	1.41018	0.158487	0.251643
Atp8a1	446	383	627	336	501	1087	673	638	10.2638	12.2624	13.6634	11.0245	26.5872	23.6455	20.538	24.1713	586.124	1.00463	0.13783	7.28892	3.12446e-13	1.1674e-11
Atp8a2	23	33	74	19	21	37	48	21	0.529297	1.05655	1.61258	0.623409	1.11443	0.804861	1.46482	0.795608	32.9912	0.119914	0.461508	0.259831	0.794994	0.857006
Atp8b2	2382	1544	2891	2061	843	2733	1941	1453	54.8168	49.4338	62.9996	67.6235	44.7365	59.4509	59.2338	55.0485	1869.18	-0.102862	0.142658	-0.721036	0.470888	0.583823
Atp8b3	77	83	104	59	39	72	76	30	1.772	2.65739	2.26633	1.93585	2.06966	1.56622	2.3193	1.13658	64.8288	-0.285945	0.294872	-0.969726	0.332183	0.449851
Atp8b5	32	27	31	11	19	50	27	26	0.736414	0.864452	0.675541	0.360921	1.0083	1.08765	0.823963	0.985038	26.9744	0.560847	0.369118	1.51943	0.128655	0.212952
Atp9a	670	427	743	549	804	1554	851	963	15.4187	13.6711	16.1912	18.0132	42.6668	33.8042	25.9701	36.4843	833.771	1.1321	0.170711	6.63168	3.31892e-11	7.99411e-10
Atp9b	1452	1047	1678	1149	522	1290	929	710	33.4148	33.5215	36.5664	37.6998	27.7016	28.0614	28.3504	26.8991	1039.91	-0.346045	0.0819651	-4.22186	2.42293e-05	0.000145044
Atpaf1	745	556	798	472	308	846	546	607	17.1446	17.8013	17.3897	15.4868	16.345	18.403	16.6624	22.9969	586.427	0.134001	0.139295	0.961993	0.336053	0.453808
Atpaf2	2371	1544	1982	1493	810	1943	1202	1077	54.5637	49.4338	43.191	48.9868	42.9853	42.2661	36.6816	40.8033	1479.83	-0.2702	0.105803	-2.55381	0.010655	0.0274142
Atpif1	4759	3419	5290	2982	2690	4914	3458	2705	109.519	109.465	115.278	97.8424	142.754	106.894	105.528	102.482	3668.58	0.0816815	0.130658	0.625155	0.531869	0.640191
Atr	2457	1916	2530	1768	1618	4448	2197	2620	56.5428	61.3441	55.1328	58.0098	85.8644	96.7573	67.0462	99.2616	2391.23	0.595154	0.137268	4.33571	1.45293e-05	9.29719e-05
Atraid	572	356	635	415	235	573	348	359	13.1634	11.398	13.8377	13.6166	12.471	12.4645	10.62	13.6011	417.143	-0.0846834	0.127339	-0.665025	0.506034	0.617094
Atrip	884	686	950	598	377	895	746	544	20.3434	21.9635	20.702	19.621	20.0067	19.4689	22.7658	20.61	682.296	0.00435812	0.0954761	0.0456461	0.963592	0.976708
Atrn	1041	689	1135	912	592	1466	825	805	23.9565	22.0595	24.7335	29.9236	31.4164	31.8899	25.1767	30.4983	905.657	0.241145	0.135399	1.781	0.0749131	0.138065
Atrnl1	608	245	641	714	85	201	220	146	13.9919	7.8441	13.9684	23.4271	4.5108	4.37235	6.71377	5.53137	331.331	-1.48585	0.311956	-4.76302	1.90719e-06	1.54502e-05
Atrx	12549	10501	12123	8832	5485	12329	10587	6314	288.789	336.208	264.18	289.787	291.079	268.193	323.085	239.213	9485.33	-0.0719115	0.124013	-0.579872	0.562001	0.666999
Atxn1	217	71	251	267	249	204	160	91	4.99381	2.27319	5.4697	8.76054	13.214	4.43761	4.88275	3.44763	195.761	0.26798	0.479794	0.558532	0.576481	0.679474
Atxn10	13601	9760	16383	9874	7429	17242	11825	10728	312.999	312.483	357.012	323.976	394.244	375.065	360.865	406.442	11722.3	0.233782	0.0788545	2.96473	0.00302949	0.00936982
Atxn1l	3337	1575	3126	2900	555	1550	977	696	76.7942	50.4264	68.1206	95.1519	29.4529	33.7171	29.8153	26.3687	1689.84	-1.28242	0.191306	-6.7035	2.03481e-11	5.11843e-10
Atxn2	2934	2353	3799	2276	1418	3322	2799	2044	67.5199	75.3354	82.7864	74.6778	75.2507	72.2635	85.4175	77.4392	2517.94	0.0474502	0.0981853	0.483272	0.628903	0.725191
Atxn2l	11943	9056	11746	7998	3738	11728	8503	6260	274.843	289.944	255.965	262.422	198.369	255.119	259.487	237.167	8383.56	-0.188407	0.107675	-1.74977	0.0801579	0.145697
Atxn3	2220	2024	2282	1410	1225	3387	2153	2022	51.0887	64.8019	49.7285	46.2635	65.0086	73.6774	65.7034	76.6057	2032.18	0.408076	0.130951	3.11626	0.00183161	0.00609041
Atxn7	315	233	339	272	168	338	256	185	7.24907	7.4599	7.38736	8.92459	8.91546	7.35251	7.81239	7.00893	256.087	-0.000631436	0.141585	-0.00445977	0.996442	0.997628
Atxn7l1	477	340	560	292	209	530	384	283	10.9772	10.8857	12.2033	9.58081	11.0913	11.5291	11.7186	10.7218	365.75	0.0447024	0.118701	0.376595	0.706475	0.787984
Atxn7l2	987	649	874	647	257	943	553	457	22.7138	20.7789	19.0459	21.2287	13.6385	20.5131	16.876	17.3139	627.159	-0.28709	0.143707	-1.99775	0.0457439	0.0923498
Atxn7l3	8595	5978	7368	6048	2690	7914	6482	4307	197.796	191.396	160.561	198.441	142.754	172.153	197.812	163.175	5871.66	-0.145959	0.127326	-1.14634	0.251654	0.362832
Atxn7l3b	3356	2167	3377	2486	1492	2568	1897	1461	77.2314	69.3803	73.5903	81.5681	79.1778	55.8617	57.891	55.3516	2267.92	-0.283365	0.139924	-2.02513	0.0428541	0.0875077
AU015228	1	2	8	4	13	9	11	6	0.0230129	0.0640335	0.174333	0.131244	0.689887	0.195777	0.335689	0.227317	7.59183	1.84046	0.82231	2.23816	0.0252107	0.0562474
AU015836	1029	1606	3884	890	1900	3750	2949	1977	23.6803	51.4189	84.6387	29.2018	100.83	81.5737	89.9951	74.9008	2210.97	0.87787	0.341037	2.57412	0.0100496	0.0261375
AU018091	3273	3819	5538	2019	4920	9285	6582	5567	75.3213	122.272	120.682	66.2454	261.096	201.977	200.864	210.912	5192.5	1.18572	0.216342	5.48077	4.23477e-08	5.06421e-07
AU019823	2579	1768	2238	1644	842	2204	1589	1209	59.3504	56.6056	48.7697	53.9413	44.6834	47.9436	48.4918	45.8043	1672.29	-0.224728	0.0907338	-2.47678	0.0132574	0.0329638
AU019990	3	1	7	2	27	8	22	16	0.0690388	0.0320167	0.152541	0.065622	1.43284	0.174024	0.671377	0.606178	13.2089	3.10272	0.823046	3.7698	0.000163376	0.000758413
AU022252	714	602	808	489	386	951	653	615	16.4312	19.2741	17.6076	16.0446	20.4843	20.6871	19.9277	23.2999	633.954	0.283139	0.107437	2.63541	0.00840363	0.0224786
AU022751	65	42	93	33	157	243	145	282	1.49584	1.3447	2.02662	1.08276	8.33171	5.28598	4.42499	10.6839	142.975	2.25842	0.336149	6.7185	1.83599e-11	4.6798e-10
AU040320	549	270	621	547	162	350	278	233	12.6341	8.64452	13.5326	17.9476	8.59705	7.61355	8.48377	8.82746	355.744	-0.655728	0.218268	-3.00423	0.00266255	0.00839077
AU040972	6	3	1	4	42	27	7	27	0.138078	0.0960502	0.0217916	0.131244	2.22887	0.587331	0.21362	1.02292	18.3062	3.38894	0.835557	4.05591	4.99401e-05	0.000271577
AU041133	65	54	78	52	38	76	53	38	1.49584	1.7289	1.69975	1.70617	2.01659	1.65323	1.61741	1.43967	55.0746	0.011499	0.232513	0.0494552	0.960557	0.97494
Auh	192	154	286	152	189	339	274	240	4.41848	4.93058	6.23241	4.98727	10.0299	7.37427	8.3617	9.09266	228.532	0.751397	0.173029	4.34261	1.408e-05	9.0627e-05
Aunip	1473	926	1458	901	443	1250	824	696	33.898	29.6475	31.7722	29.5627	23.5092	27.1912	25.1461	26.3687	936.338	-0.286988	0.0942397	-3.0453	0.00232446	0.00747919
Aup1	1879	1095	1993	1326	686	1689	1218	961	43.2413	35.0583	43.4307	43.5074	36.4048	36.7408	37.1699	36.4085	1286.25	-0.17205	0.0990083	-1.73773	0.0822578	0.148703
Aurka	7595	5668	7360	4942	2762	7209	5753	4158	174.783	181.471	160.386	162.152	146.574	156.817	175.565	157.53	5423.03	-0.0922417	0.0875323	-1.0538	0.291973	0.406847
Aurkaip1	4372	3088	4082	2945	2326	4788	3428	2708	100.613	98.8677	88.9534	96.6284	123.437	104.153	104.613	102.596	3380.37	0.174232	0.0927256	1.87901	0.060243	0.115908
Aurkb	5426	3551	4606	3578	1895	4988	3440	2868	124.868	113.691	100.372	117.398	100.564	108.504	104.979	108.657	3624.34	-0.109786	0.0903823	-1.21468	0.224488	0.331632
Aurkc	78	82	214	69	248	2011	1396	1400	1.79501	2.62537	4.66341	2.26396	13.1609	43.7453	42.602	53.0405	675.761	3.74691	0.40574	9.23476	2.58874e-20	2.80071e-18
Auts2	939	571	962	699	246	625	448	283	21.6091	18.2816	20.9635	22.9349	13.0548	13.5956	13.6717	10.7218	555.93	-0.71303	0.128721	-5.53934	3.03622e-08	3.7419e-07
AV051173	12	3	18	8	11	18	5	11	0.276155	0.0960502	0.392249	0.262488	0.58375	0.391554	0.152586	0.416747	10.6029	0.541529	0.646796	0.837248	0.402453	0.519217
AV320801	0	0	0	0	4	24	2	19	0	0	0	0	0.212273	0.522072	0.0610343	0.719836	6.24738	6.26133	1.49682	4.18308	2.87582e-05	0.000168727
Aven	2404	1558	2227	1541	699	2349	1434	1698	55.3231	49.8821	48.53	50.5617	37.0947	51.0978	43.7616	64.3306	1651.64	-0.0568471	0.169382	-0.335615	0.737161	0.812408
Avil	8	3	10	6	10	18	11	10	0.184103	0.0960502	0.217916	0.196866	0.530682	0.391554	0.335689	0.378861	9.61392	1.19737	0.557993	2.14585	0.0318853	0.0684488
Avl9	1618	1452	1847	1262	659	1530	1192	881	37.2349	46.4883	40.2491	41.4075	34.972	33.2821	36.3765	33.3776	1250.9	-0.260327	0.0979323	-2.65823	0.00785519	0.0211967
Avpi1	2031	1188	1912	1375	1224	2139	1636	1303	46.7393	38.0359	41.6656	45.1151	64.9555	46.5297	49.9261	49.3656	1576.4	0.294573	0.135463	2.17456	0.0296633	0.0644648
Avpr1a	14	5	18	12	1	3	6	1	0.322181	0.160084	0.392249	0.393732	0.0530682	0.065259	0.183103	0.0378861	6.62814	-1.86344	0.796734	-2.33885	0.0193433	0.0451156
AW011738	15	4	17	12	1	6	2	1	0.345194	0.128067	0.370458	0.393732	0.0530682	0.130518	0.0610343	0.0378861	6.26693	-2.04014	0.822935	-2.4791	0.0131716	0.0327877
AW146154	292	213	221	151	114	257	204	141	6.71978	6.81956	4.81595	4.95446	6.04978	5.59052	6.2255	5.34194	191.796	-0.00702101	0.180451	-0.0389081	0.968964	0.980179
AW209491	1126	831	1077	753	429	1059	647	533	25.9126	26.6059	23.4696	24.7067	22.7663	23.0364	19.7446	20.1933	768.691	-0.231593	0.0998252	-2.31998	0.0203418	0.047079
AW549542	4	1	3	2	10	25	14	11	0.0920517	0.0320167	0.0653749	0.065622	0.530682	0.543825	0.42724	0.416747	8.9618	2.87456	0.679233	4.23207	2.31549e-05	0.000139047
AW549877	2849	2148	2846	1872	1001	1970	1541	1105	65.5638	68.7719	62.019	61.4222	53.1213	42.8534	47.0269	41.8641	1825.06	-0.481957	0.103785	-4.64378	3.4209e-06	2.58025e-05
AW551984	162	123	212	110	53	149	124	53	3.72809	3.93806	4.61983	3.60921	2.81262	3.2412	3.78413	2.00796	114.379	-0.416737	0.233618	-1.78384	0.0744499	0.137327
AW554918	413	301	411	313	127	294	252	229	9.50434	9.63704	8.95636	10.2698	6.73966	6.39538	7.69032	8.67592	279.83	-0.379468	0.142438	-2.66409	0.00771965	0.0208972
Awat2	58	30	47	32	22	76	38	33	1.33475	0.960502	1.02421	1.04995	1.1675	1.65323	1.15965	1.25024	39.5819	0.27112	0.291377	0.930478	0.352124	0.469951
Axin1	4191	2969	4349	2943	1036	3345	2539	1792	96.4472	95.0577	94.7718	96.5628	54.9787	72.7638	77.4831	67.8919	2704.57	-0.485211	0.116287	-4.17252	3.01251e-05	0.000175938
Axin2	2195	902	2524	1790	322	600	743	310	50.5134	28.8791	55.0021	58.7317	17.088	13.0518	22.6742	11.7447	1062.46	-1.58137	0.267153	-5.91933	3.2326e-09	5.01725e-08
Axl	1228	300	1442	1635	153	169	145	73	28.2599	9.60502	31.4235	53.646	8.11944	3.67626	4.42499	2.76568	585.153	-2.70037	0.454844	-5.93691	2.90447e-09	4.5448e-08
AY512931	7	6	11	2	4	42	16	22	0.161091	0.1921	0.239708	0.065622	0.212273	0.913626	0.488275	0.833494	12.8071	1.8969	0.653203	2.904	0.0036843	0.0111277
Azi2	1484	1281	2045	1207	744	1713	1481	1133	34.1512	41.0134	44.5639	39.6029	39.4828	37.2629	45.1959	42.9249	1336.7	0.0491482	0.11785	0.417041	0.676648	0.764044
Azin1	9258	6505	8599	6481	4460	9395	7007	5499	213.054	208.269	187.386	212.648	236.684	204.369	213.834	208.336	6945.69	0.0712852	0.0834747	0.853974	0.393119	0.510096
Azin2	314	176	269	232	365	226	201	128	7.22606	5.63495	5.86195	7.61215	19.3699	4.91618	6.13395	4.84942	254.002	0.415168	0.428992	0.967776	0.333156	0.450738
B020004J07Rik	7	1	11	5	27	23	29	19	0.161091	0.0320167	0.239708	0.164055	1.43284	0.500319	0.884998	0.719836	17.0485	2.50735	0.613788	4.08504	4.40698e-05	0.000244515
B020031M17Rik	3	0	4	6	22	9	22	10	0.0690388	0	0.0871665	0.196866	1.1675	0.195777	0.671377	0.378861	11.4069	2.76331	0.87627	3.15349	0.0016133	0.00546775
B230118H07Rik	621	593	666	390	547	968	642	719	14.291	18.9859	14.5132	12.7963	29.0283	21.0569	19.592	27.2401	649.404	0.675351	0.183731	3.67577	0.000237135	0.00104718
B230208H11Rik	116	39	79	59	19	46	39	31	2.6695	1.24865	1.72154	1.93585	1.0083	1.00064	1.19017	1.17447	49.2674	-0.797932	0.317219	-2.5154	0.0118897	0.0300559
B230217C12Rik	240	179	182	137	302	552	294	302	5.5231	5.731	3.96608	4.49511	16.0266	12.0077	8.97204	11.4416	281.044	1.29385	0.217205	5.9568	2.5723e-09	4.09795e-08
B230217O12Rik	27	26	29	12	5	18	11	8	0.621349	0.832435	0.631957	0.393732	0.265341	0.391554	0.335689	0.303089	15.5653	-0.909265	0.460709	-1.97362	0.0484252	0.096743
B230219D22Rik	3762	2070	3149	2703	976	1538	1315	818	86.5747	66.2746	68.6218	88.6881	51.7946	33.4561	40.1301	30.9908	1923.55	-0.989913	0.186871	-5.2973	1.17525e-07	1.26077e-06
B230307C23Rik	249	192	245	147	104	231	166	104	5.73022	6.14721	5.33895	4.82322	5.51909	5.02494	5.06585	3.94015	171.478	-0.175723	0.167229	-1.0508	0.293352	0.408236
B230354K17Rik	1705	1194	1622	1073	986	2286	1122	1217	39.237	38.228	35.346	35.2062	52.3253	49.7274	34.2403	46.1074	1362.34	0.300287	0.145274	2.06705	0.0387298	0.0806007
B2m	1264	529	1543	1228	507	631	509	374	29.0883	16.9369	33.6245	40.2919	26.9056	13.7261	15.5332	14.1694	784.526	-0.773125	0.296454	-2.60791	0.00910978	0.0240608
B330016D10Rik	47	13	21	23	7	14	7	9	1.08161	0.416218	0.457624	0.754653	0.371478	0.304542	0.21362	0.340975	16.248	-1.16328	0.523843	-2.22066	0.0263737	0.0583926
B3galnt1	635	293	469	481	233	630	517	426	14.6132	9.3809	10.2203	15.7821	12.3649	13.7044	15.7774	16.1395	445.223	0.215481	0.202976	1.0616	0.288415	0.402977
B3galnt2	2254	1647	1978	1519	722	1889	1654	1089	51.8711	52.7316	43.1038	49.8399	38.3153	41.0914	50.4754	41.258	1520.13	-0.205286	0.122207	-1.67983	0.0929901	0.163874
B3galt1	49	55	68	42	12	40	54	41	1.12763	1.76092	1.48183	1.37806	0.636819	0.87012	1.64793	1.55333	43.1138	-0.274584	0.370404	-0.741309	0.458506	0.572301
B3galt4	158	133	210	123	90	218	170	152	3.63604	4.25823	4.57624	4.03575	4.77614	4.74215	5.18792	5.75869	152.436	0.30897	0.160241	1.92815	0.0538364	0.105274
B3galt5	6	8	5	11	2	29	5	15	0.138078	0.256134	0.108958	0.360921	0.106136	0.630837	0.152586	0.568291	9.57359	0.810141	0.778919	1.04008	0.298301	0.413591
B3galt6	402	285	516	347	193	402	306	268	9.2512	9.12477	11.2445	11.3854	10.2422	8.74471	9.33825	10.1535	327.722	-0.0972293	0.13729	-0.708204	0.478819	0.591248
B3gat1	18	24	29	17	8	18	22	14	0.414233	0.768402	0.631957	0.557787	0.424546	0.391554	0.671377	0.530405	18.1015	-0.224741	0.428833	-0.524075	0.600226	0.700348
B3gat2	2	3	13	8	13	12	12	8	0.0460259	0.0960502	0.283291	0.262488	0.689887	0.261036	0.366206	0.303089	9.51641	1.20534	0.729595	1.65207	0.0985206	0.171465
B3gat3	977	383	790	813	177	475	358	313	22.4836	12.2624	17.2154	26.6753	9.39307	10.3327	10.9251	11.8583	499.497	-0.886421	0.234794	-3.77531	0.000159806	0.000745121
B3glct	519	491	741	473	365	1206	729	770	11.9437	15.7202	16.1476	15.5196	19.3699	26.2341	22.247	29.1723	644.665	0.712355	0.168224	4.23455	2.29009e-05	0.000137846
B3gnt2	2500	1934	2256	1559	1234	2547	1762	1357	57.5323	61.9204	49.1619	51.1523	65.4862	55.4049	53.7712	51.4114	1838.24	0.0397254	0.120828	0.328778	0.742324	0.816695
B3gnt3	52	42	51	43	20	115	59	86	1.19667	1.3447	1.11137	1.41087	1.06136	2.50159	1.80051	3.2582	56.4258	0.783849	0.357452	2.19288	0.0283163	0.0619505
B3gnt4	14	14	30	10	13	15	8	4	0.322181	0.448234	0.653749	0.32811	0.689887	0.326295	0.244137	0.151544	13.0461	-0.366081	0.597185	-0.613011	0.539869	0.647784
B3gnt5	680	500	1354	793	311	349	454	195	15.6488	16.0084	29.5059	26.0191	16.5042	7.5918	13.8548	7.38779	546.396	-0.946862	0.319003	-2.96819	0.00299559	0.00928468
B3gnt7	5362	4965	6603	3398	2524	5594	6094	2752	123.395	158.963	143.89	111.492	133.944	121.686	185.972	104.263	4467.81	0.0217123	0.194564	0.111595	0.911145	0.941189
B3gnt8	17	10	21	11	8	7	9	4	0.39122	0.320167	0.457624	0.360921	0.424546	0.152271	0.274654	0.151544	10.4436	-0.682912	0.564561	-1.20963	0.226419	0.333993
B3gnt9	63	23	54	53	12	40	14	23	1.44981	0.736385	1.17675	1.73898	0.636819	0.87012	0.42724	0.87138	32.6034	-0.855747	0.409505	-2.08971	0.0366436	0.077044
B3gntl1	453	388	430	267	321	761	432	334	10.4249	12.4225	9.3704	8.76054	17.0349	16.554	13.1834	12.654	413.978	0.536073	0.168403	3.18328	0.00145615	0.00500489
B430319G15Rik	13	3	13	9	6	7	3	9	0.299168	0.0960502	0.283291	0.295299	0.318409	0.152271	0.0915515	0.340975	7.73912	-0.171054	0.709365	-0.241137	0.809449	0.867857
B4galnt1	192	157	247	165	97	282	259	157	4.41848	5.02663	5.38253	5.41381	5.14762	6.13435	7.90394	5.94812	187.088	0.320875	0.179744	1.78518	0.0742321	0.136991
B4galnt2	78	33	34	34	38	51	22	43	1.79501	1.05655	0.740915	1.11557	2.01659	1.1094	0.671377	1.6291	41.7856	0.183365	0.438081	0.418563	0.675536	0.763054
B4galnt3	637	774	851	386	304	1316	756	640	14.6592	24.781	18.5447	12.665	16.1327	28.6269	23.071	24.2471	670.942	0.384737	0.24512	1.56959	0.116511	0.196524
B4galnt4	1040	876	1357	735	510	1501	1304	689	23.9334	28.0467	29.5712	24.1161	27.0648	32.6513	39.7944	26.1035	953.596	0.251304	0.16377	1.5345	0.124907	0.20812
B4galt1	2122	1565	3128	1822	739	1659	1597	1050	48.8334	50.1062	68.1642	59.7816	39.2174	36.0882	48.7359	39.7804	1610.93	-0.470023	0.151314	-3.10628	0.00189454	0.00626836
B4galt2	423	248	549	394	51	187	164	103	9.73447	7.94015	11.9636	12.9275	2.70648	4.06781	5.00481	3.90227	240.159	-1.42941	0.233231	-6.12872	8.85868e-10	1.56886e-08
B4galt3	1251	882	1295	925	660	1794	1491	1091	28.7892	28.2388	28.2202	30.3502	35.025	39.0249	45.5011	41.3337	1139.97	0.479319	0.103888	4.61382	3.95343e-06	2.93566e-05
B4galt4	288	235	317	235	107	206	204	130	6.62772	7.52393	6.90795	7.71058	5.6783	4.48112	6.2255	4.92519	206.486	-0.436769	0.159683	-2.73522	0.00623386	0.0173883
B4galt5	1722	1349	2390	1365	1092	3413	2271	2247	39.6283	43.1906	52.082	44.787	57.9505	74.243	69.3045	85.1301	1922.67	0.674258	0.145419	4.63665	3.54104e-06	2.66299e-05
B4galt6	3992	2642	5008	3382	1995	4321	3773	2953	91.8676	84.5882	109.132	110.967	105.871	93.9947	115.141	111.878	3395.12	0.105975	0.124084	0.854059	0.393073	0.510079
B4galt7	414	283	427	335	199	516	358	313	9.52735	9.06074	9.30503	10.9917	10.5606	11.2245	10.9251	11.8583	344.087	0.200563	0.116091	1.72765	0.0840516	0.151282
B4gat1	900	389	618	633	195	518	342	306	20.7116	12.4545	13.4672	20.7694	10.3483	11.2681	10.4369	11.5931	457.866	-0.626048	0.201939	-3.10018	0.001934	0.00637687
B630005N14Rik	1354	1036	1447	907	592	1180	888	870	31.1595	33.1693	31.5325	29.7596	31.4164	25.6685	27.0992	32.9609	1000.95	-0.104501	0.111836	-0.93442	0.350087	0.468178
B630019K06Rik	24	9	31	18	5	9	13	3	0.55231	0.288151	0.675541	0.590598	0.265341	0.195777	0.396723	0.113658	12.6913	-1.12446	0.574904	-1.95591	0.0504758	0.100122
B930041F14Rik	425	335	401	298	227	380	259	256	9.7805	10.7256	8.73844	9.77768	12.0465	8.26614	7.90394	9.69884	317.221	-0.0500821	0.168089	-0.297949	0.765742	0.835231
B930092H01Rik	5	5	15	3	12	73	26	32	0.115065	0.160084	0.326874	0.098433	0.636819	1.58797	0.793446	1.21236	20.3312	2.57745	0.56978	4.52358	6.08011e-06	4.2942e-05
B9d1	1226	790	1019	796	502	1340	830	649	28.2139	25.2932	22.2057	26.1176	26.6402	29.149	25.3292	24.5881	855.695	0.055715	0.113741	0.489843	0.624245	0.721212
B9d2	184	105	265	146	62	206	157	108	4.23438	3.36176	5.77478	4.79041	3.29023	4.48112	4.79119	4.0917	143.548	-0.119363	0.22401	-0.532846	0.59414	0.695039
Baalc	19	15	10	24	3	3	6	2	0.437246	0.480251	0.217916	0.787464	0.159205	0.065259	0.183103	0.0757722	9.92106	-2.02094	0.714365	-2.829	0.00466943	0.0135887
Babam1	2346	1477	2720	1767	755	2173	1278	1342	53.9883	47.2887	59.2732	57.977	40.0665	47.2693	39.0009	50.8431	1631.54	-0.302072	0.128282	-2.35474	0.0185356	0.0434901
Bace1	644	475	822	487	280	633	495	318	14.8203	15.2079	17.9127	15.979	14.8591	13.7696	15.106	12.0478	493.545	-0.198245	0.123535	-1.60476	0.108547	0.185729
Bace2	20	8	24	21	4	3	12	3	0.460259	0.256134	0.522999	0.689031	0.212273	0.065259	0.366206	0.113658	11.0739	-1.37237	0.687605	-1.99586	0.0459487	0.0926779
Bach1	1742	1443	2364	1644	758	1014	1451	669	40.0885	46.2001	51.5154	53.9413	40.2257	22.0575	44.2804	25.3458	1334.46	-0.540813	0.232738	-2.3237	0.0201414	0.0466787
Bach2	465	130	495	698	67	103	135	36	10.701	4.16218	10.7869	22.9021	3.55557	2.24056	4.11982	1.3639	246.693	-2.10755	0.478001	-4.4091	1.03801e-05	6.91645e-05
Bad	645	298	460	443	131	422	292	264	14.8433	9.54099	10.0242	14.5353	6.95194	9.17977	8.91101	10.0019	346.292	-0.478	0.204878	-2.33309	0.0196434	0.0456628
Bag1	4502	3464	5495	3378	2310	4646	3928	3025	103.604	110.906	119.745	110.836	122.588	101.064	119.871	114.605	3724.06	0.0406077	0.093355	0.434981	0.663576	0.753824
Bag2	652	283	655	612	177	293	348	212	15.0044	9.06074	14.2735	20.0803	9.39307	6.37363	10.62	8.03185	382.778	-0.765626	0.259163	-2.95423	0.00313454	0.00964799
Bag3	1490	1254	1740	1269	662	1837	1722	1304	34.2893	40.149	37.9174	41.6372	35.1312	39.9603	52.5505	49.4035	1364.9	0.202846	0.150462	1.34816	0.177608	0.275208
Bag4	4924	3528	4714	3479	1973	5745	2968	3492	113.316	112.955	102.726	114.149	104.704	124.971	90.5749	132.298	3693.03	0.0306427	0.134024	0.228635	0.819152	0.875443
Bag5	980	720	1199	778	460	794	796	494	22.5527	23.052	26.1282	25.527	24.4114	17.2719	24.2917	18.7157	750.2	-0.20301	0.148786	-1.36444	0.17243	0.268795
Bag6	14518	9800	15356	9734	4905	16214	11560	9322	334.102	313.764	334.632	319.382	260.3	352.703	352.778	353.174	10806	0.0191485	0.117911	0.162398	0.870992	0.912074
Bahcc1	2964	1087	1984	2125	239	1071	930	541	68.2103	34.8022	43.2346	69.7234	12.6833	23.2975	28.381	20.4964	1240.35	-1.34556	0.286596	-4.69497	2.66647e-06	2.07454e-05
Bahd1	743	426	753	541	459	1689	777	948	17.0986	13.6391	16.4091	17.7508	24.3583	36.7408	23.7118	35.916	765.348	0.896889	0.187369	4.78675	1.69502e-06	1.39753e-05
Baiap2	1389	875	1103	867	606	811	629	368	31.965	28.0146	24.0362	28.4471	32.1593	17.6417	19.1953	13.9421	805.659	-0.442699	0.243153	-1.82066	0.0686589	0.128943
Baiap2l1	177	101	218	172	52	92	94	65	4.07329	3.23369	4.75058	5.64349	2.75955	2.00128	2.86861	2.4626	114.594	-0.819538	0.241466	-3.39401	0.000688761	0.00262075
Baiap2l2	22	12	33	15	9	20	27	13	0.506285	0.384201	0.719124	0.492165	0.477614	0.43506	0.823963	0.492519	17.8569	0.0768509	0.445263	0.172597	0.862969	0.906804
Baiap3	16	14	26	15	19	34	22	19	0.368207	0.448234	0.566582	0.492165	1.0083	0.739602	0.671377	0.719836	20.6745	0.722306	0.38111	1.89527	0.0580571	0.112309
Bak1	3261	2452	3816	2455	708	2867	2404	1670	75.0452	78.505	83.1569	80.551	37.5723	62.3658	73.3632	63.2698	2283.49	-0.421941	0.18888	-2.23392	0.0254886	0.0567447
Bambi	768	354	795	747	286	471	353	308	17.6739	11.3339	17.3243	24.5098	15.1775	10.2457	10.7726	11.6689	489.439	-0.569257	0.239781	-2.37407	0.0175933	0.0416684
Bambi-ps1	14	13	18	8	5	21	15	9	0.322181	0.416218	0.392249	0.262488	0.265341	0.456813	0.457757	0.340975	12.0148	0.157698	0.484602	0.325418	0.744865	0.818798
Banf1	16197	7861	10787	10333	5041	11087	8073	5978	372.74	251.684	235.066	339.036	267.517	241.175	246.365	226.483	8988.63	-0.28823	0.162737	-1.77114	0.0765381	0.140435
Banp	2171	1268	1661	1264	717	2415	1144	1243	49.9611	40.5972	36.1959	41.4731	38.0499	52.5335	34.9116	47.0924	1405.21	0.0380514	0.165996	0.229231	0.818689	0.875131
Bap1	6944	4397	6162	4571	1755	5599	3865	2941	159.802	140.778	134.28	149.979	93.1347	121.795	117.949	111.423	4243.25	-0.395318	0.112585	-3.5113	0.000445928	0.00181054
Bard1	2146	1575	2223	1297	1480	2994	2036	1636	49.3858	50.4264	48.4428	42.5559	78.541	65.1285	62.1329	61.9817	1890.83	0.487014	0.112783	4.31815	1.57343e-05	9.94772e-05
Barx1	30	14	28	22	5	11	13	15	0.690388	0.448234	0.610166	0.721842	0.265341	0.239283	0.396723	0.568291	16.2461	-0.761883	0.471226	-1.61681	0.10592	0.182047
Barx2	12	22	20	2	21	15	16	12	0.276155	0.704368	0.435833	0.065622	1.11443	0.326295	0.488275	0.454633	15.9383	0.657091	0.703122	0.934533	0.350029	0.468142
Basp1	7048	4228	6884	6199	2052	3679	3175	2573	162.195	135.367	150.014	203.395	108.896	80.0293	96.892	97.4809	4264.39	-0.764788	0.154184	-4.96024	7.04071e-07	6.31479e-06
Batf	7	3	8	4	16	28	21	14	0.161091	0.0960502	0.174333	0.131244	0.849091	0.609084	0.64086	0.530405	13.1616	2.18031	0.520789	4.18656	2.8322e-05	0.000166423
Batf2	2	0	0	0	2	13	2	11	0.0460259	0	0	0	0.106136	0.282789	0.0610343	0.416747	3.76329	4.04783	1.49604	2.70571	0.00681593	0.0187929
Batf3	24	28	55	23	11	34	30	23	0.55231	0.896469	1.19854	0.754653	0.58375	0.739602	0.915515	0.87138	26.8505	-0.121694	0.385376	-0.315781	0.752169	0.824211
Bax	7902	6505	10194	5427	3506	8081	6022	4776	181.848	208.269	222.144	178.065	186.057	175.786	183.774	180.944	6254.28	-0.121676	0.0955415	-1.27355	0.202824	0.305904
Baz1a	2339	1306	2640	1904	1132	2526	1922	1651	53.8272	41.8139	57.5299	62.4721	60.0732	54.9481	58.654	62.5499	1863.1	0.130815	0.135902	0.962568	0.335764	0.453498
Baz1b	10238	7003	10671	7434	2948	7829	5915	4221	235.606	224.213	232.538	243.917	156.445	170.304	180.509	159.917	6611.18	-0.488098	0.0742975	-6.5695	5.04834e-11	1.16119e-09
Baz2a	13880	11889	14440	9247	8006	23313	15098	13130	319.419	380.647	314.671	303.403	424.864	507.128	460.748	497.444	13228.2	0.520269	0.106103	4.90341	9.41869e-07	8.24957e-06
Baz2b	989	575	950	924	727	1199	833	663	22.7598	18.4096	20.702	30.3174	38.5806	26.0818	25.4208	25.1185	855.092	0.319729	0.205525	1.55567	0.119786	0.200766
BB287469	1	5	6	2	18	6	25	13	0.0230129	0.160084	0.13075	0.065622	0.955228	0.130518	0.762929	0.492519	11.2176	2.61584	0.835369	3.13135	0.00174003	0.00583399
Bbc3	822	646	965	520	398	511	457	259	18.9166	20.6828	21.0289	17.0617	21.1212	11.1158	13.9463	9.8125	551.2	-0.477951	0.234773	-2.0358	0.0417704	0.0857058
Bbip1	808	385	739	687	240	463	391	301	18.5944	12.3264	16.104	22.5412	12.7364	10.0716	11.9322	11.4037	477.084	-0.594825	0.196112	-3.03309	0.00242066	0.00773671
Bbs1	464	195	284	343	112	345	245	160	10.678	6.24326	6.18882	11.2542	5.94364	7.50478	7.4767	6.06178	252.957	-0.344121	0.248671	-1.38384	0.166408	0.26143
Bbs10	318	159	225	208	145	336	176	165	7.31811	5.09066	4.90312	6.82469	7.69489	7.30901	5.37102	6.25121	209.3	0.13914	0.205112	0.678362	0.497542	0.608823
Bbs12	258	121	153	160	72	205	95	87	5.93734	3.87402	3.33412	5.24976	3.82091	4.45936	2.89913	3.29609	135.529	-0.34272	0.254612	-1.34605	0.178287	0.275905
Bbs2	929	514	776	533	297	1284	637	583	21.379	16.4566	16.9103	17.4883	15.7613	27.9308	19.4394	22.0876	649.196	0.241921	0.190153	1.27224	0.203287	0.306421
Bbs4	460	371	503	311	289	438	407	272	10.5859	11.8782	10.9612	10.2042	15.3367	9.52781	12.4205	10.305	376.107	0.117997	0.172701	0.683244	0.494453	0.605907
Bbs5	537	404	490	284	236	527	314	284	12.3579	12.9348	10.6779	9.31832	12.5241	11.4638	9.58239	10.7597	369.508	-0.0345728	0.154224	-0.224173	0.822623	0.877656
Bbs7	317	181	272	205	239	289	185	172	7.2951	5.79503	5.92732	6.72625	12.6833	6.28662	5.64567	6.51641	234.504	0.264401	0.271697	0.973147	0.33048	0.448179
Bbs9	633	427	646	438	435	1047	679	631	14.5672	13.6711	14.0774	14.3712	23.0847	22.7754	20.7212	23.9061	606.814	0.67257	0.0914644	7.35335	1.93299e-13	7.55393e-12
Bbx	4139	2709	4533	3558	1377	2430	2276	1463	95.2505	86.7333	98.7815	116.742	73.0749	52.8598	69.4571	55.4274	2673.11	-0.665379	0.148317	-4.48618	7.2511e-06	5.0285e-05
BC002163	818	546	898	587	578	1254	732	711	18.8246	17.4811	19.5689	19.2601	30.6734	27.2783	22.3386	26.937	751.896	0.509625	0.120982	4.2124	2.52675e-05	0.000150847
BC003331	1164	821	1131	776	711	1497	1004	948	26.7871	26.2857	24.6463	25.4613	37.7315	32.5642	30.6392	35.916	989.673	0.404119	0.0984354	4.10543	4.03568e-05	0.000226208
BC003965	1156	908	1215	705	540	1369	957	691	26.6029	29.0712	26.4768	23.1318	28.6568	29.7799	29.2049	26.1793	903.386	0.113226	0.103589	1.09303	0.274379	0.387822
BC004004	1272	875	1430	1020	669	1503	1087	1078	29.2724	28.0146	31.162	33.4672	35.5026	32.6948	33.1722	40.8412	1089.02	0.220832	0.112484	1.96323	0.0496197	0.0987558
BC005537	5917	4567	5891	4140	2002	5934	4399	3367	136.168	146.22	128.375	135.838	106.243	129.082	134.245	127.562	4303.41	-0.135627	0.0986947	-1.37421	0.169376	0.264952
BC005561	370	324	370	253	120	285	223	108	8.51478	10.3734	8.0629	8.30118	6.36819	6.1996	6.80533	4.0917	242.096	-0.584252	0.192517	-3.0348	0.00240692	0.0076993
BC005624	1921	1332	1720	1094	608	1926	1296	973	44.2078	42.6463	37.4816	35.8952	32.2655	41.8963	39.5502	36.8632	1281.48	-0.0870355	0.12216	-0.712471	0.476173	0.588741
BC017158	291	168	290	255	92	201	193	118	6.69676	5.37881	6.31957	8.3668	4.88228	4.37235	5.88981	4.47056	191.217	-0.447642	0.194363	-2.30312	0.021272	0.0488407
BC017643	1283	828	1120	977	523	1378	868	707	29.5256	26.5099	24.4066	32.0563	27.7547	29.9756	26.4889	26.7855	921.525	-0.0172992	0.11665	-0.1483	0.882106	0.919438
BC020402	21	11	26	26	10	13	6	6	0.483272	0.352184	0.566582	0.853086	0.530682	0.282789	0.183103	0.227317	14.3443	-0.92962	0.544227	-1.70815	0.0876091	0.156262
BC021614	99	48	55	64	44	126	75	71	2.27828	1.5368	1.19854	2.0999	2.335	2.74088	2.28879	2.68991	70.7858	0.505714	0.271911	1.85985	0.0629067	0.120128
BC021767	43	40	74	40	25	59	38	38	0.989556	1.28067	1.61258	1.31244	1.32671	1.28343	1.15965	1.43967	42.8996	-0.00201236	0.280915	-0.00716357	0.994284	0.996799
BC021891	15	23	36	10	5	35	25	11	0.345194	0.736385	0.784499	0.32811	0.265341	0.761355	0.762929	0.416747	18.1439	0.0404085	0.542616	0.0744698	0.940637	0.961331
BC022687	261	177	267	194	135	264	222	172	6.00638	5.66696	5.81837	6.36533	7.16421	5.74279	6.77481	6.51641	206.383	0.126444	0.136948	0.923301	0.35585	0.473555
BC023829	796	681	1839	767	351	1132	814	689	18.3183	21.8034	40.0748	25.166	18.6269	24.6244	24.841	26.1035	822.799	-0.161117	0.243503	-0.661665	0.508186	0.618979
BC024978	379	335	420	299	225	458	327	224	8.7219	10.7256	9.15249	9.81049	11.9403	9.96287	9.97911	8.48649	324.815	0.0693038	0.145174	0.477385	0.633088	0.728646
BC025920	48	29	41	23	21	35	19	16	1.10462	0.928485	0.893457	0.754653	1.11443	0.761355	0.579826	0.606178	27.8021	-0.29942	0.356052	-0.840943	0.40038	0.517064
BC026585	93	85	110	50	184	327	205	247	2.1402	2.72142	2.39708	1.64055	9.76455	7.11323	6.25602	9.35787	170.659	1.86012	0.231244	8.04399	8.69625e-16	4.91579e-14
BC027231	3493	2683	3626	2452	1218	3595	2626	2090	80.3842	85.9009	79.0165	80.4526	64.6371	78.202	80.1381	79.1819	2588.95	-0.106519	0.0944324	-1.12799	0.259325	0.371583
BC028528	94	84	75	45	50	113	59	44	2.16322	2.68941	1.63437	1.47649	2.65341	2.45809	1.80051	1.66699	68.2063	0.105512	0.293398	0.359622	0.71913	0.798402
BC029214	44	34	51	52	17	34	31	15	1.01257	1.08857	1.11137	1.70617	0.90216	0.739602	0.946032	0.568291	33.2931	-0.637137	0.343908	-1.85264	0.0639346	0.121591
BC029722	585	383	506	428	146	398	262	208	13.4626	12.2624	11.0266	14.0431	7.74796	8.65769	7.9955	7.88031	342.531	-0.647735	0.128592	-5.03715	4.72516e-07	4.39762e-06
BC030336	1316	938	1324	1019	330	731	573	420	30.285	30.0317	28.8521	33.4344	17.5125	15.9014	17.4863	15.9122	780.979	-0.877313	0.0946928	-9.26484	1.95378e-20	2.16884e-18
BC030867	2707	1869	2407	1719	1512	3737	2365	2346	62.296	59.8393	52.4525	56.4021	80.2391	81.291	72.1731	88.8808	2282.44	0.481717	0.100145	4.81019	1.5079e-06	1.26089e-05
BC031181	2067	1301	1779	1513	1009	1998	1441	1358	47.5677	41.6538	38.7673	49.643	53.5458	43.4625	43.9752	51.4493	1525.81	0.113947	0.125453	0.908284	0.363728	0.481212
BC031361	16	7	32	27	3	19	13	15	0.368207	0.224117	0.697332	0.885897	0.159205	0.413307	0.396723	0.568291	15.3094	-0.476712	0.602346	-0.791425	0.428696	0.544634
BC037034	620	411	698	451	142	451	387	238	14.268	13.1589	15.2106	14.7978	7.53569	9.8106	11.8101	9.01689	394.203	-0.581874	0.154905	-3.75633	0.000172421	0.000795338
BC037704	71	34	43	48	28	54	27	32	1.63392	1.08857	0.93704	1.57493	1.48591	1.17466	0.823963	1.21236	40.9479	-0.169874	0.334403	-0.507991	0.61146	0.710371
BC039771	9	8	8	14	1	15	13	2	0.207116	0.256134	0.174333	0.459354	0.0530682	0.326295	0.396723	0.0757722	8.03508	-0.284331	0.785237	-0.362096	0.717281	0.797216
BC048403	883	786	1070	615	489	1113	902	742	20.3204	25.1652	23.317	20.1788	25.9504	24.2111	27.5265	28.1115	803.1	0.249127	0.114737	2.17129	0.0299093	0.0649164
BC048546	1	0	0	1	3	19	5	11	0.0230129	0	0	0.032811	0.159205	0.413307	0.152586	0.416747	4.9381	4.42486	1.27691	3.46529	0.000529662	0.00209283
BC048679	6	3	7	8	2	11	6	15	0.138078	0.0960502	0.152541	0.262488	0.106136	0.239283	0.183103	0.568291	7.19881	0.774809	0.749143	1.03426	0.301014	0.416249
BC049715	18	3	17	9	4	10	3	6	0.414233	0.0960502	0.370458	0.295299	0.212273	0.21753	0.0915515	0.227317	7.93577	-0.679376	0.695651	-0.976604	0.328765	0.446307
BC049762	13	5	6	4	11	54	14	41	0.299168	0.160084	0.13075	0.131244	0.58375	1.17466	0.42724	1.55333	18.39	2.36577	0.612014	3.86555	0.000110839	0.000542048
BC051019	14	11	43	16	14	52	33	36	0.322181	0.352184	0.93704	0.524976	0.742955	1.13116	1.00707	1.3639	26.3114	0.985818	0.460572	2.14042	0.0323207	0.0692282
BC051226	148	111	130	103	71	243	97	123	3.40591	3.55386	2.83291	3.37953	3.76784	5.28598	2.96016	4.65999	123.059	0.348893	0.229905	1.51755	0.129128	0.213665
BC052040	1641	1496	1683	1007	729	1840	1415	1198	37.7642	47.897	36.6753	33.0407	38.6867	40.0255	43.1818	45.3875	1330.35	0.107189	0.135653	0.790166	0.429431	0.545251
BC052688	10	12	6	3	11	54	25	34	0.230129	0.384201	0.13075	0.098433	0.58375	1.17466	0.762929	1.28813	19.1847	2.20126	0.550169	4.00107	6.30563e-05	0.000333434
BC055324	4069	3323	4314	2556	3487	8518	5481	5026	93.6396	106.392	94.0091	83.8649	185.049	185.292	167.265	190.416	4559.84	0.945851	0.0971897	9.73201	2.20202e-22	3.1526e-20
BC064078	161	21	91	122	6	16	5	16	3.70508	0.672351	1.98304	4.00294	0.318409	0.348048	0.152586	0.606178	48.6057	-2.87104	0.60817	-4.72078	2.34937e-06	1.85229e-05
BC065397	103	63	84	69	33	100	59	32	2.37033	2.01705	1.8305	2.26396	1.75125	2.1753	1.80051	1.21236	63.5834	-0.274433	0.258793	-1.06043	0.288947	0.403573
BC068281	426	298	444	264	150	371	226	193	9.80351	9.54099	9.67548	8.6621	7.96023	8.07036	6.89688	7.31202	280.047	-0.319884	0.121018	-2.64328	0.0082106	0.0220509
BC080695	5	4	9	1	21	10	16	13	0.115065	0.128067	0.196125	0.032811	1.11443	0.21753	0.488275	0.492519	11.4821	2.2226	0.742419	2.99373	0.00275593	0.00863357
BC147527	3	2	14	1	33	36	39	28	0.0690388	0.0640335	0.305083	0.032811	1.75125	0.783108	1.19017	1.06081	21.6723	3.26105	0.66527	4.90185	9.49376e-07	8.30108e-06
Bcam	5607	2628	6907	4091	1521	3643	3439	1814	129.034	84.14	150.515	134.23	80.7168	79.2462	104.949	68.7254	3428.58	-0.577634	0.199773	-2.89145	0.00383472	0.0115343
Bcan	30	25	43	44	22	139	94	95	0.690388	0.800418	0.93704	1.44368	1.1675	3.02367	2.86861	3.59918	59.9106	1.47868	0.40028	3.69412	0.000220651	0.000983173
Bcap29	642	515	822	428	566	1553	885	949	14.7743	16.4886	17.9127	14.0431	30.0366	33.7824	27.0077	35.9539	783.386	1.00331	0.136514	7.34952	1.9892e-13	7.75384e-12
Bcap31	4025	2779	3969	2637	2174	4299	2743	2535	92.6271	88.9745	86.491	86.5226	115.37	93.5161	83.7086	96.0413	3064.5	0.130745	0.112043	1.16692	0.243244	0.352999
Bcar1	7065	2952	7181	6344	936	3075	1975	1749	162.586	94.5134	156.486	208.153	49.6719	66.8905	60.2714	66.2628	3565.8	-1.35425	0.222065	-6.09845	1.07101e-09	1.86229e-08
Bcar3	1662	899	1636	1243	221	858	656	449	38.2475	28.783	35.6511	40.7841	11.7281	18.6641	20.0193	17.0109	869.512	-1.08483	0.187531	-5.7848	7.26007e-09	1.02788e-07
Bcas1	221	210	146	116	204	553	278	313	5.08586	6.72351	3.18158	3.80608	10.8259	12.0294	8.48377	11.8583	255.609	1.20357	0.252293	4.77054	1.83736e-06	1.49795e-05
Bcas2	6103	4618	6181	3817	2849	7107	4841	4133	140.448	147.853	134.694	125.24	151.191	154.599	147.734	156.583	4775.96	0.154264	0.0756983	2.03789	0.0415614	0.0853801
Bcas3	2213	1572	2075	1364	1849	4153	2610	2756	50.9276	50.3303	45.2176	44.7542	98.1231	90.3402	79.6498	104.414	2324.43	0.961226	0.112154	8.57059	1.02959e-17	7.98106e-16
Bcat1	8818	7941	10617	5859	6879	15290	11345	10040	202.928	254.245	231.362	192.24	365.056	332.603	346.217	380.376	9503.85	0.693234	0.111728	6.20465	5.48177e-10	1.01419e-08
Bcat2	3198	2589	3076	1941	901	2934	2260	1256	73.5954	82.8913	67.0311	63.6861	47.8145	63.8233	68.9688	47.5849	2125.03	-0.330256	0.160374	-2.05928	0.0394673	0.0818353
Bccip	6572	5121	7248	4044	3027	7603	5298	4475	151.241	163.958	157.946	132.688	160.637	165.388	161.68	169.54	5207.79	0.11744	0.0869119	1.35125	0.176614	0.274035
Bcdin3d	268	216	371	201	124	299	224	163	6.16747	6.91561	8.0847	6.59501	6.58046	6.50415	6.83584	6.17543	222.065	-0.0908154	0.143288	-0.633798	0.526213	0.635079
Bche	533	309	430	397	370	722	354	436	12.2659	9.89317	9.3704	13.026	19.6352	15.7057	10.8031	16.5183	442.069	0.489302	0.207222	2.36124	0.0182138	0.0428665
Bckdha	3244	2073	2946	1797	1547	4337	2786	2422	74.654	66.3707	64.1981	58.9614	82.0965	94.3428	85.0208	91.7601	2545.62	0.419266	0.101844	4.11675	3.84245e-05	0.000216645
Bckdhb	1843	1475	1852	1112	977	2521	1613	1621	42.4128	47.2247	40.3581	36.4858	51.8476	54.8393	49.2242	61.4134	1582.47	0.384584	0.117788	3.26505	0.00109443	0.00390897
Bckdk	2372	1980	3270	1921	784	2692	1965	1877	54.5867	63.3931	71.2586	63.0299	41.6055	58.5591	59.9662	71.1122	1993.56	-0.124526	0.170121	-0.731986	0.464177	0.577733
Bcl10	1901	1451	2208	1404	845	1811	1568	1225	43.7476	46.4563	48.1159	46.0666	44.8426	39.3947	47.8509	46.4105	1496.21	-0.0482656	0.0921394	-0.523832	0.600396	0.700492
Bcl11a	1165	280	321	539	41	105	79	49	26.8101	8.96469	6.99511	17.6851	2.1758	2.28406	2.41086	1.85642	285.245	-2.7908	0.391788	-7.12324	1.0542e-12	3.54151e-11
Bcl11b	146	81	138	76	56	61	55	38	3.35989	2.59336	3.00725	2.49364	2.97182	1.32693	1.67844	1.43967	77.807	-0.660163	0.301466	-2.18985	0.0285353	0.062314
Bcl2	113	46	89	94	17	18	16	9	2.60046	1.47277	1.93946	3.08423	0.90216	0.391554	0.488275	0.340975	46.2607	-2.15187	0.408242	-5.27105	1.35642e-07	1.436e-06
Bcl2l1	2947	1738	3170	2215	822	1906	1639	1086	67.8191	55.6451	69.0795	72.6764	43.6221	41.4612	50.0176	41.1443	1820.2	-0.589725	0.119792	-4.9229	8.52728e-07	7.52502e-06
Bcl2l11	2156	2161	3597	1870	735	1303	1405	708	49.6159	69.1882	78.3845	61.3566	39.0051	28.3442	42.8766	26.8234	1631.07	-0.916554	0.200979	-4.56045	5.10451e-06	3.68328e-05
Bcl2l12	498	348	536	358	213	590	419	320	11.4604	11.1418	11.6803	11.7463	11.3035	12.8343	12.7867	12.1236	392.012	0.0977227	0.0996253	0.980903	0.326641	0.443875
Bcl2l13	3697	2612	3726	2660	922	2723	2143	1565	85.0788	83.6277	81.1956	87.2773	48.9289	59.2334	65.3983	59.2917	2350.3	-0.531877	0.103799	-5.12413	2.9892e-07	2.92785e-06
Bcl2l14	57	66	153	39	120	323	186	227	1.31174	2.1131	3.33412	1.27963	6.36819	7.02622	5.67619	8.60014	147.233	1.77695	0.32921	5.39761	6.75336e-08	7.70899e-07
Bcl2l15	11	5	9	9	16	51	4	14	0.253142	0.160084	0.196125	0.295299	0.849091	1.1094	0.122069	0.530405	14.4952	1.53275	0.690079	2.22112	0.0263427	0.0583408
Bcl2l2	674	385	626	432	154	458	365	284	15.5107	12.3264	13.6416	14.1744	8.17251	9.96287	11.1388	10.7597	394.526	-0.47045	0.140499	-3.34842	0.000812751	0.00303376
Bcl3	2208	1181	1754	1262	473	1899	1187	1126	50.8126	37.8118	38.2225	41.4075	25.1013	41.3089	36.2239	42.6597	1292.79	-0.209895	0.186259	-1.1269	0.259786	0.372105
Bcl6	145	49	182	109	78	117	115	71	3.33688	1.56882	3.96608	3.5764	4.13932	2.5451	3.50947	2.68991	104.446	0.0378976	0.321221	0.11798	0.906084	0.937604
Bcl6b	1015	816	908	588	372	1230	660	439	23.3581	26.1257	19.7868	19.2929	19.7414	26.7562	20.1413	16.632	708.49	-0.0857197	0.178522	-0.480163	0.631111	0.727136
Bcl7a	580	461	805	424	169	457	394	274	13.3475	14.7597	17.5423	13.9119	8.96853	9.94112	12.0238	10.3808	415.92	-0.524994	0.147227	-3.56587	0.000362649	0.00150758
Bcl7b	878	618	1039	598	337	928	777	536	20.2054	19.7863	22.6415	19.621	17.884	20.1868	23.7118	20.3069	677.605	-0.000657362	0.118954	-0.00552616	0.995591	0.997196
Bcl7c	870	652	1177	722	264	913	625	483	20.0213	20.8749	25.6488	23.6895	14.01	19.8605	19.0732	18.299	665.786	-0.336037	0.148206	-2.26736	0.0233685	0.0527997
Bcl9	1680	1127	1875	1411	401	1243	1206	695	38.6617	36.0829	40.8593	46.2963	21.2804	27.039	36.8037	26.3308	1127.07	-0.536209	0.175789	-3.05029	0.00228617	0.00737458
Bcl9l	925	491	1296	816	213	727	535	436	21.287	15.7202	28.242	26.7738	11.3035	15.8144	16.3267	16.5183	626.653	-0.615675	0.213705	-2.88096	0.00396472	0.0118254
Bclaf1	19589	14032	19304	13419	8416	17234	14766	10342	450.8	449.259	420.666	440.291	446.622	374.891	450.616	391.818	14121.5	-0.0820166	0.0877099	-0.935089	0.349742	0.467799
Bco1	3	3	0	2	10	31	9	15	0.0690388	0.0960502	0	0.065622	0.530682	0.674343	0.274654	0.568291	9.39523	3.22256	0.805174	4.00231	6.27261e-05	0.000331941
Bco2	7	9	5	18	19	24	12	6	0.161091	0.288151	0.108958	0.590598	1.0083	0.522072	0.366206	0.227317	13.4936	0.892828	0.714581	1.24944	0.211503	0.3165
Bcor	3366	2491	3775	2429	1081	3016	2264	1584	77.4615	79.7537	82.2634	79.6979	57.3667	65.607	69.0908	60.0116	2355.33	-0.338338	0.0848091	-3.9894	6.62399e-05	0.000348205
Bcorl1	827	461	822	746	417	1932	727	1140	19.0317	14.7597	17.9127	24.477	22.1294	42.0268	22.186	43.1901	848.177	0.767203	0.268829	2.85387	0.004319	0.0126919
Bcr	2080	1369	2285	1743	630	2002	1572	1228	47.8669	43.8309	49.7939	57.1896	33.433	43.5495	47.973	46.5241	1526.21	-0.210438	0.144642	-1.45489	0.145701	0.235591
Bcs1l	838	635	804	523	545	1910	1080	967	19.2848	20.3306	17.5205	17.1602	28.9222	41.5482	32.9585	36.6359	883.831	0.917855	0.138423	6.63079	3.33897e-11	8.02977e-10
Bdh1	939	731	960	748	425	1476	1126	689	21.6091	23.4042	20.92	24.5426	22.554	32.1074	34.3623	26.1035	847.722	0.352063	0.153971	2.28656	0.0222216	0.0506945
Bdh2	280	199	205	118	151	226	254	104	6.44362	6.37133	4.46728	3.8717	8.0133	4.91618	7.75136	3.94015	188.735	0.214258	0.290065	0.738656	0.460116	0.573844
Bdkrb2	3	18	25	6	16	38	34	14	0.0690388	0.576301	0.544791	0.196866	0.849091	0.826614	1.03758	0.530405	19.0928	1.23026	0.638518	1.92674	0.0540115	0.105563
Bdnf	52	44	112	81	47	41	44	44	1.19667	1.40874	2.44066	2.65769	2.49421	0.891873	1.34275	1.66699	58.134	-0.290207	0.411266	-0.705643	0.48041	0.59273
Bdp1	3514	2940	3245	2225	1148	3340	2460	1532	80.8674	94.1292	70.7138	73.0045	60.9223	72.655	75.0722	58.0415	2413.69	-0.255764	0.137176	-1.8645	0.0622521	0.119048
Becn1	4292	2504	3297	2869	1712	4286	2505	2309	98.7715	80.1699	71.847	94.1348	90.8528	93.2334	76.4455	87.479	2857.03	0.0128773	0.130566	0.098627	0.921434	0.949257
Begain	44	43	59	50	70	54	50	39	1.01257	1.37672	1.28571	1.64055	3.71478	1.17466	1.52586	1.47756	54.4595	0.550408	0.412383	1.3347	0.181975	0.280253
Bend3	6277	6346	7383	4032	1469	4385	3769	1943	144.452	203.178	160.888	132.294	77.9572	95.3869	115.019	73.6127	4134.59	-0.823369	0.18635	-4.4184	9.94356e-06	6.66049e-05
Bend4	4905	3612	6109	4151	1769	6441	3979	3848	112.878	115.644	133.125	136.198	93.8777	140.111	121.428	145.786	4119.18	0.0104056	0.154152	0.0675023	0.946182	0.964889
Bend5	169	138	126	101	56	114	94	46	3.88919	4.41831	2.74575	3.31391	2.97182	2.47984	2.86861	1.74276	100.728	-0.514557	0.252641	-2.03671	0.0416789	0.085564
Bend6	77	30	114	82	39	91	47	58	1.772	0.960502	2.48425	2.6905	2.06966	1.97952	1.43431	2.19739	64.2714	-0.0478307	0.354957	-0.134751	0.892809	0.92769
Bend7	86	63	102	68	30	83	64	74	1.97911	2.01705	2.22275	2.23115	1.59205	1.8055	1.9531	2.80357	68.4611	-0.0497392	0.245695	-0.202443	0.83957	0.890677
Best1	38	37	28	22	7	35	22	22	0.874491	1.18462	0.610166	0.721842	0.371478	0.761355	0.671377	0.833494	24.8574	-0.328434	0.404548	-0.811854	0.416875	0.532673
Best2	31	18	21	11	9	30	11	15	0.713401	0.576301	0.457624	0.360921	0.477614	0.65259	0.335689	0.568291	17.0797	-0.0476798	0.4521	-0.105463	0.916009	0.944875
Best3	5	4	1	4	8	24	19	13	0.115065	0.128067	0.0217916	0.131244	0.424546	0.522072	0.579826	0.492519	9.95782	2.4102	0.647042	3.72496	0.00019535	0.000886161
Bet1	845	651	975	610	362	786	595	516	19.4459	20.8429	21.2468	20.0147	19.2107	17.0979	18.1577	19.5492	641.413	-0.144487	0.0922294	-1.56661	0.117207	0.197485
Bet1l	672	536	752	413	403	696	556	337	15.4647	17.161	16.3873	13.5509	21.3865	15.1401	16.9675	12.7676	531.161	0.078432	0.175465	0.446995	0.654879	0.746102
Bex1	13029	8243	17130	11644	6599	12144	10532	7805	299.835	263.914	373.291	382.051	350.197	264.168	321.407	295.701	10516.2	-0.0993939	0.151628	-0.655513	0.512138	0.622411
Bex2	1766	1159	1690	1320	898	2131	1137	1112	40.6408	37.1074	36.8279	43.3105	47.6553	46.3556	34.698	42.1293	1355.36	0.113128	0.128314	0.881649	0.377967	0.494963
Bex4	3702	2717	3685	2635	1861	3620	2716	2223	85.1939	86.9895	80.3022	86.457	98.76	78.7459	82.8846	84.2208	2818.36	0.0222931	0.0941167	0.236866	0.812761	0.87019
Bex6	1	0	1	1	11	5	12	6	0.0230129	0	0.0217916	0.032811	0.58375	0.108765	0.366206	0.227317	5.62248	3.98983	1.16194	3.43376	0.000595274	0.00230802
Bfar	1792	1086	1493	1218	808	2159	1347	1332	41.2392	34.7702	32.5349	39.9638	42.8791	46.9647	41.1066	50.4643	1360.3	0.289379	0.120164	2.40819	0.0160317	0.0386756
Bfsp1	15	14	24	8	8	38	16	15	0.345194	0.448234	0.522999	0.262488	0.424546	0.826614	0.488275	0.568291	16.025	0.566358	0.466967	1.21284	0.225189	0.332499
Bgn	542	94	539	569	86	29	48	29	12.473	3.00957	11.7457	18.6695	4.56387	0.630837	1.46482	1.0987	221.229	-2.58191	0.605828	-4.26179	2.02795e-05	0.000124514
Bhlha15	80	67	128	57	37	106	79	48	1.84103	2.14512	2.78933	1.87023	1.96352	2.30582	2.41086	1.81853	70.6882	-0.0201537	0.2454	-0.082126	0.934547	0.957421
Bhlhb9	2013	1522	2070	1425	818	1924	1413	1122	46.325	48.7295	45.1087	46.7557	43.4098	41.8528	43.1207	42.5082	1475.29	-0.129488	0.064939	-1.99399	0.0461528	0.0929877
Bhlhe22	163	30	185	192	27	11	23	19	3.75111	0.960502	4.03145	6.29971	1.43284	0.239283	0.701895	0.719836	74.7791	-2.31358	0.601669	-3.84527	0.000120419	0.000581009
Bhlhe23	28	25	30	19	39	36	33	19	0.644362	0.800418	0.653749	0.623409	2.06966	0.783108	1.00707	0.719836	30.1053	0.720142	0.428496	1.68063	0.0928351	0.163708
Bhlhe40	1627	936	3156	1773	329	443	641	168	37.442	29.9677	68.7744	58.1739	17.4594	9.63658	19.5615	6.36486	1019.97	-1.87537	0.364071	-5.1511	2.5896e-07	2.57299e-06
Bhlhe41	34	58	51	26	25	23	21	7	0.78244	1.85697	1.11137	0.853086	1.32671	0.500319	0.64086	0.265203	30.251	-0.782893	0.531502	-1.47298	0.140756	0.229127
Bhmt	10	65	18	8	100	96	118	212	0.230129	2.08109	0.392249	0.262488	5.30682	2.08829	3.60102	8.03185	90.6832	2.69043	0.687051	3.91592	9.00619e-05	0.000454733
Bhmt2	23	15	24	18	31	29	32	30	0.529297	0.480251	0.522999	0.590598	1.64511	0.630837	0.976549	1.13658	26.8506	1.0143	0.402899	2.5175	0.0118191	0.0298873
Bicc1	134	61	142	146	46	75	64	55	3.08373	1.95302	3.09441	4.79041	2.44114	1.63147	1.9531	2.08374	86.713	-0.682566	0.308643	-2.21151	0.0270007	0.0595743
Bicd1	661	635	629	515	245	760	561	452	15.2115	20.3306	13.7069	16.8977	13.0017	16.5323	17.1201	17.1245	535.695	-0.0471084	0.163195	-0.288663	0.772839	0.840548
Bicd2	1796	1133	1691	1471	424	1415	989	690	41.3312	36.275	36.8496	48.265	22.5009	30.7805	30.1815	26.1414	1122.82	-0.56634	0.147591	-3.83723	0.00012443	0.000598101
Bid	1706	1622	2050	1104	1013	2232	1680	1100	39.2601	51.9311	44.6728	36.2233	53.7581	48.5527	51.2688	41.6747	1514.59	0.181876	0.144225	1.26105	0.20729	0.311589
Bik	59	49	153	59	75	116	106	69	1.35776	1.56882	3.33412	1.93585	3.98012	2.52335	3.23482	2.61414	84.7254	0.57884	0.337651	1.71431	0.0864711	0.154641
Bin1	891	473	1322	841	327	528	382	207	20.5045	15.1439	28.8085	27.594	17.3533	11.4856	11.6576	7.84242	578.841	-0.932649	0.274477	-3.39791	0.000679021	0.00258819
Bin2	623	400	431	401	452	1146	794	579	14.3371	12.8067	9.39219	13.1572	23.9868	24.9289	24.2306	21.936	596.924	0.938262	0.149669	6.26889	3.63623e-10	6.96293e-09
Bin3	600	379	723	486	262	642	413	364	13.8078	12.1343	15.7553	15.9461	13.9039	13.9654	12.6036	13.7905	461.404	-0.0886303	0.127059	-0.697553	0.485457	0.597807
Birc2	1900	1406	1956	1199	863	1752	1379	1004	43.7246	45.0155	42.6244	39.3404	45.7979	38.1113	42.0832	38.0376	1380.14	-0.060319	0.0978427	-0.61649	0.537571	0.645583
Birc3	178	144	279	157	63	196	157	123	4.0963	4.61041	6.07987	5.15133	3.3433	4.26359	4.79119	4.65999	152.538	-0.218207	0.199974	-1.09118	0.275195	0.388652
Birc5	9635	6491	8095	6192	3602	8561	5748	5081	221.73	207.821	176.403	203.166	191.152	186.227	175.413	192.499	6408.99	-0.118646	0.0925506	-1.28195	0.199859	0.302329
Birc6	9717	7915	10351	6859	3307	8465	5333	4619	223.617	253.412	225.565	225.051	175.497	184.139	162.748	174.996	6700.14	-0.411358	0.0779552	-5.27685	1.31422e-07	1.39809e-06
Birc7	46	9	22	45	12	44	19	28	1.05859	0.288151	0.479416	1.47649	0.636819	0.957132	0.579826	1.06081	26.9537	-0.020572	0.55341	-0.0371732	0.970347	0.981042
Bivm	1264	903	1202	832	596	1422	1002	805	29.0883	28.9111	26.1935	27.2988	31.6287	30.9328	30.5782	30.4983	969.463	0.148901	0.0771056	1.93113	0.0534675	0.104675
Blcap	1261	639	1120	937	495	1283	817	634	29.0193	20.4587	24.4066	30.7439	26.2688	27.9091	24.9325	24.0198	856.61	-0.020369	0.14876	-0.136925	0.89109	0.926533
Blm	4431	3625	4825	3234	1991	5098	3491	2924	101.97	116.061	105.145	106.111	105.659	110.897	106.535	110.779	3558.88	0.0162306	0.0695917	0.233226	0.815586	0.872605
Blmh	11413	7396	9758	7679	4456	12187	7295	7090	262.647	236.796	212.643	251.956	236.472	265.104	222.623	268.612	8068.29	0.0426276	0.105719	0.403216	0.686789	0.772366
Blnk	57	45	103	52	96	314	148	168	1.31174	1.44075	2.24454	1.70617	5.09455	6.83044	4.51654	6.36486	121.671	1.76523	0.25086	7.03672	1.96813e-12	6.20365e-11
Bloc1s1	940	675	944	627	550	1317	741	737	21.6322	21.6113	20.5713	20.5725	29.1875	28.6487	22.6132	27.9221	794.763	0.359356	0.110971	3.23828	0.00120254	0.00424464
Bloc1s2	2914	1496	2095	1699	1233	1747	1329	1087	67.0597	47.897	45.6535	55.7459	65.4331	38.0025	40.5573	41.1822	1655.55	-0.226517	0.206199	-1.09854	0.27197	0.385377
Bloc1s3	556	409	498	375	213	622	437	359	12.7952	13.0948	10.8522	12.3041	11.3035	13.5304	13.336	13.6011	415.68	0.0851079	0.119829	0.710244	0.477553	0.590113
Bloc1s4	535	354	480	357	228	512	321	309	12.3119	11.3339	10.46	11.7135	12.0996	11.1375	9.79601	11.7068	373.385	-0.0385583	0.120794	-0.319209	0.749568	0.822303
Bloc1s5	457	279	444	312	175	516	337	288	10.5169	8.93267	9.67548	10.237	9.28694	11.2245	10.2843	10.9112	334.256	0.0888428	0.120361	0.738133	0.460434	0.574144
Bloc1s6	1688	1357	1766	1094	803	1863	1156	1060	38.8458	43.4467	38.484	35.8952	42.6138	40.5258	35.2778	40.1593	1299.8	0.0162318	0.102093	0.15899	0.873676	0.913573
Blvra	229	156	222	152	179	387	252	242	5.26996	4.99461	4.83774	4.98727	9.49921	8.41841	7.69032	9.16844	226.218	0.784641	0.132928	5.90275	3.57483e-09	5.48176e-08
Blvrb	264	248	357	186	119	304	181	198	6.07541	7.94015	7.77961	6.10285	6.31512	6.61291	5.52361	7.50145	222.033	-0.105276	0.171679	-0.613212	0.539736	0.647675
Blzf1	1583	1164	1480	988	1151	2517	1848	1601	36.4295	37.2675	32.2516	32.4173	61.0815	54.7523	56.3957	60.6556	1530.7	0.749826	0.0910508	8.23525	1.79187e-16	1.14233e-14
Bmf	616	596	722	479	439	1343	1219	754	14.176	19.082	15.7336	15.7165	23.2969	29.2143	37.2004	28.5661	754.468	0.873453	0.168725	5.17677	2.25762e-07	2.28281e-06
Bmi1	644	216	463	477	173	330	174	343	14.8203	6.91561	10.0895	15.6508	9.1808	7.17849	5.30999	12.9949	338.673	-0.4565	0.329015	-1.38747	0.165297	0.260136
Bmp1	1338	324	2105	1860	153	216	291	124	30.7913	10.3734	45.8714	61.0285	8.11944	4.69865	8.88049	4.69788	719.32	-2.48946	0.438434	-5.67808	1.36217e-08	1.82246e-07
Bmp15	2	1	4	0	6	15	8	12	0.0460259	0.0320167	0.0871665	0	0.318409	0.326295	0.244137	0.454633	6.22045	2.91393	0.867051	3.36073	0.000777365	0.00291802
Bmp2	296	89	627	461	34	10	23	11	6.81183	2.84949	13.6634	15.1259	1.80432	0.21753	0.701895	0.416747	171.484	-3.65207	0.622825	-5.86371	4.52637e-09	6.77524e-08
Bmp2k	534	279	552	488	115	217	197	103	12.2889	8.93267	12.029	16.0118	6.10285	4.7204	6.01188	3.90227	288.616	-1.25174	0.226979	-5.5148	3.49167e-08	4.26207e-07
Bmp4	1867	884	2192	1599	313	715	827	445	42.9651	28.3028	47.7673	52.4648	16.6104	15.5534	25.2377	16.8593	1013.3	-1.2071	0.227493	-5.30611	1.11991e-07	1.20393e-06
Bmp5	15	7	7	20	0	0	3	1	0.345194	0.224117	0.152541	0.65622	0	0	0.0915515	0.0378861	6.21561	-3.37339	1.13326	-2.97672	0.00291353	0.00906242
Bmp6	119	91	128	104	38	63	53	38	2.73854	2.91352	2.78933	3.41234	2.01659	1.37044	1.61741	1.43967	75.4438	-0.899377	0.22303	-4.03253	5.51786e-05	0.000296936
Bmp7	149	121	244	147	106	113	112	90	3.42893	3.87402	5.31716	4.82322	5.62523	2.45809	3.41792	3.40975	133.4	-0.243137	0.286472	-0.848726	0.396034	0.512836
Bmp8a	86	62	105	67	22	64	61	44	1.97911	1.98504	2.28812	2.19834	1.1675	1.39219	1.86155	1.66699	59.945	-0.462415	0.240051	-1.92632	0.0540644	0.105639
Bmp8b	129	102	238	138	76	187	224	109	2.96867	3.26571	5.18641	4.52792	4.03318	4.06781	6.83584	4.12958	144.371	0.259808	0.276413	0.939926	0.347256	0.465326
Bmper	51	36	77	78	11	3	5	6	1.17366	1.1526	1.67796	2.55926	0.58375	0.065259	0.152586	0.227317	31.3042	-2.79142	0.612141	-4.56009	5.11311e-06	3.68601e-05
Bmpr1a	5052	3139	5514	4293	1742	3788	2890	2777	116.261	100.501	120.159	140.858	92.4448	82.4004	88.1946	105.21	3488.26	-0.376087	0.13161	-2.85759	0.00426867	0.0125512
Bmpr1b	132	137	168	100	145	472	161	215	3.03771	4.38629	3.66099	3.2811	7.69489	10.2674	4.91326	8.14551	187.136	1.11452	0.252578	4.41256	1.02154e-05	6.81575e-05
Bmpr2	1655	1156	1910	1816	1032	2384	1440	1467	38.0864	37.0113	41.622	59.5848	54.7664	51.8591	43.9447	55.5789	1576.89	0.225739	0.174439	1.29409	0.195635	0.297345
Bms1	9790	7536	10133	5808	3903	12623	8268	6497	225.297	241.278	220.815	190.566	207.125	274.588	252.316	246.146	7661.26	0.159329	0.11903	1.33857	0.180711	0.278698
Bmyc	429	231	368	286	272	553	340	283	9.87255	7.39587	8.01932	9.38395	14.4346	12.0294	10.3758	10.7218	339.056	0.450853	0.163596	2.7559	0.00585317	0.0164492
Bnc1	21	8	47	14	11	6	10	7	0.483272	0.256134	1.02421	0.459354	0.58375	0.130518	0.305172	0.265203	14.4622	-0.861873	0.653249	-1.31936	0.187048	0.286281
Bnc2	1197	1233	1036	766	340	1308	856	471	27.5465	39.4766	22.5761	25.1332	18.0432	28.4529	26.1227	17.8444	846.042	-0.339623	0.228654	-1.48531	0.13746	0.22471
Bnip1	757	543	846	503	295	747	511	403	17.4208	17.3851	18.4357	16.5039	15.6551	16.2495	15.5943	15.2681	546.362	-0.152096	0.0890081	-1.70879	0.0874898	0.156189
Bnip2	2946	1674	2840	2349	468	1142	948	615	67.7961	53.596	61.8882	77.073	24.8359	24.8419	28.9303	23.2999	1493.64	-1.3524	0.138755	-9.74667	1.9061e-22	2.7809e-20
Bnip3	884	1077	955	540	708	639	683	418	20.3434	34.482	20.811	17.7179	37.5723	13.9002	20.8432	15.8364	748.369	-0.0851192	0.327049	-0.260265	0.79466	0.856798
Bnip3l	5002	3951	5532	3682	2419	5646	4065	3517	115.111	126.498	120.551	120.81	128.372	122.817	124.052	133.245	4087.88	0.0739845	0.0646145	1.14501	0.252204	0.363521
Bnipl	152	158	201	79	71	177	136	68	3.49797	5.05864	4.38012	2.59207	3.76784	3.85028	4.15033	2.57625	123.171	-0.11291	0.265789	-0.424812	0.670974	0.758973
Boc	254	57	121	273	67	119	118	112	5.84528	1.82495	2.63679	8.9574	3.55557	2.58861	3.60102	4.24324	137.105	-0.462617	0.454888	-1.01699	0.309158	0.425223
Bod1	3648	2358	3204	2571	1349	3958	2448	2380	83.9512	75.4955	69.8204	84.3571	71.589	86.0984	74.706	90.1689	2623.06	0.0415119	0.11557	0.359193	0.71945	0.7987
Bod1l	3957	3073	3834	2593	1365	4300	2889	1966	91.0622	98.3874	83.5491	85.0789	72.4381	93.5379	88.1641	74.4841	2831.34	-0.12217	0.116994	-1.04424	0.296375	0.411545
Bok	775	486	1094	573	293	980	718	555	17.835	15.5601	23.84	18.8007	15.549	21.3179	21.9113	21.0268	642.547	0.0715847	0.174234	0.410854	0.68118	0.767957
Bola1	755	490	838	534	306	832	556	524	17.3748	15.6882	18.2614	17.5211	16.2389	18.0985	16.9675	19.8523	577.245	0.0483653	0.108191	0.447034	0.65485	0.746102
Bola2	1936	1585	2364	1309	1629	3142	2231	1964	44.553	50.7465	51.5154	42.9496	86.4481	68.3479	68.0838	74.4083	2008.17	0.645824	0.117773	5.48363	4.16687e-08	4.98689e-07
Bola3	571	401	626	337	340	614	439	384	13.1404	12.8387	13.6416	11.0573	18.0432	13.3563	13.397	14.5483	453.635	0.219127	0.142151	1.54151	0.123192	0.205755
Boll	56	50	73	45	111	250	112	128	1.28872	1.60084	1.59079	1.47649	5.89057	5.43825	3.41792	4.84942	105.358	1.71513	0.239222	7.16959	7.52246e-13	2.61901e-11
Bop1	7322	6204	9092	4897	2582	10340	7063	5728	168.501	198.632	198.13	160.675	137.022	224.926	215.543	217.012	6268.92	0.130659	0.171448	0.762088	0.446007	0.560813
Bora	1867	1424	2143	1208	906	2322	1663	1312	42.9651	45.5918	46.6995	39.6357	48.0798	50.5105	50.75	49.7066	1541.79	0.186835	0.082209	2.27268	0.0230453	0.0522157
Borcs5	281	248	389	218	116	443	270	252	6.46663	7.94015	8.47694	7.1528	6.15591	9.63658	8.23963	9.5473	262.295	0.168667	0.183703	0.918152	0.358539	0.476166
Borcs6	244	195	245	180	125	295	189	163	5.61516	6.24326	5.33895	5.90598	6.63353	6.41713	5.76774	6.17543	198.309	0.114518	0.13356	0.857427	0.391209	0.508091
Borcs7	269	124	210	203	131	238	158	123	6.19048	3.97008	4.57624	6.66063	6.95194	5.17721	4.82171	4.65999	177.327	0.00746282	0.230807	0.0323336	0.974206	0.983515
Borcs8	1052	578	851	695	335	826	536	458	24.2096	18.5057	18.5447	22.8036	17.7779	17.968	16.3572	17.3518	632.972	-0.275746	0.128662	-2.14318	0.0320989	0.0688207
Bpgm	1206	778	1188	800	511	1142	891	716	27.7536	24.909	25.8885	26.2488	27.1179	24.8419	27.1908	27.1264	870.291	0.0168849	0.0832567	0.202806	0.839287	0.890438
Bphl	263	160	204	145	227	453	282	234	6.0524	5.12268	4.44549	4.75759	12.0465	9.85411	8.60584	8.86535	246.355	0.94379	0.173827	5.42948	5.65172e-08	6.54978e-07
Bpifb4	7	27	22	12	42	80	46	39	0.161091	0.864452	0.479416	0.393732	2.22887	1.74024	1.40379	1.47756	36.0736	1.86408	0.477052	3.90749	9.32581e-05	0.000468708
Bpifb5	4	3	5	1	8	19	12	16	0.0920517	0.0960502	0.108958	0.032811	0.424546	0.413307	0.366206	0.606178	8.82387	2.41322	0.656902	3.67364	0.000239119	0.00105503
Bpnt1	4250	2108	3205	3070	1482	4971	3603	3707	97.805	67.4913	69.8422	100.73	78.6471	108.134	109.953	140.444	3187.35	0.380699	0.206527	1.84334	0.0652794	0.123734
Bptf	14006	10427	11787	9484	3658	13048	8955	6081	322.319	333.838	256.858	311.18	194.124	283.833	273.281	230.385	9094.81	-0.318073	0.148243	-2.14561	0.0319038	0.0684693
Braf	3598	2426	3458	2670	906	2378	1800	1185	82.8005	77.6726	75.3555	87.6054	48.0798	51.7286	54.9309	44.895	2156.66	-0.694417	0.0985239	-7.04821	1.81238e-12	5.7721e-11
Brap	1791	1196	1849	1238	719	1699	1314	1047	41.2162	38.292	40.2927	40.62	38.156	36.9583	40.0995	39.6667	1300.02	-0.0518228	0.0714953	-0.724842	0.468549	0.581753
Brat1	1063	779	1090	758	426	1223	870	734	24.4627	24.941	23.7529	24.8707	22.6071	26.6039	26.5499	27.8084	831.203	0.0838697	0.0936626	0.895445	0.370549	0.487541
Brca1	10400	6561	6928	6194	3873	9517	5608	4866	239.334	210.062	150.972	203.231	205.533	207.023	171.14	184.354	6480.07	-0.0652599	0.151069	-0.431988	0.66575	0.755118
Brca2	2960	2704	3624	2286	2534	5942	3651	3146	68.1183	86.5733	78.9729	75.0059	134.475	129.256	111.418	119.19	3310.89	0.679425	0.10818	6.2805	3.37482e-10	6.49483e-09
Brcc3	1469	1205	1685	930	612	1101	817	725	33.806	38.5802	36.7189	30.5142	32.4777	23.9501	24.9325	27.4674	1024.37	-0.363757	0.134423	-2.70606	0.00680859	0.018776
Brd1	3721	2936	4114	2768	1506	3591	2804	2165	85.6311	94.0011	89.6508	90.8208	79.9207	78.115	85.5701	82.0234	2827.35	-0.144759	0.067425	-2.14696	0.0317962	0.0683341
Brd2	19501	12585	17663	12522	6996	17750	12043	9829	448.775	402.931	384.906	410.859	371.265	386.116	367.518	372.382	12966.1	-0.137833	0.0706865	-1.94992	0.0511862	0.101203
Brd3	6009	4340	6341	4090	1856	4457	3757	2441	138.285	138.953	138.181	134.197	98.4946	96.9531	114.653	92.48	3926	-0.448836	0.0879743	-5.10191	3.36249e-07	3.25807e-06
Brd4	10878	8343	11438	7542	3696	10692	7154	5513	250.335	267.116	249.253	247.461	196.14	232.583	218.32	208.866	7710.49	-0.243888	0.0779461	-3.12893	0.00175441	0.00586681
Brd7	6136	3345	5213	4328	1689	5869	3057	3681	141.207	107.096	113.6	142.006	89.6322	127.668	93.291	139.459	3933.27	-0.162664	0.179582	-0.905792	0.365046	0.482582
Brd8	7271	4681	6088	4440	2725	6203	4449	3117	167.327	149.87	132.667	145.681	144.611	134.934	135.771	118.091	4654.78	-0.159215	0.10595	-1.50273	0.132908	0.218641
Brd9	1321	801	1281	852	350	1093	741	562	30.4001	25.6454	27.9151	27.955	18.5739	23.776	22.6132	21.292	817.077	-0.371157	0.112398	-3.30217	0.0009594	0.00348519
Brdt	50	58	58	33	52	76	84	61	1.15065	1.85697	1.26391	1.08276	2.75955	1.65323	2.56344	2.31105	60.3686	0.786723	0.293461	2.68085	0.00734364	0.0200173
Bre	1855	1429	2268	1286	1112	2558	1943	1576	42.689	45.7519	49.4234	42.1949	59.0119	55.6442	59.2948	59.7085	1705.8	0.374488	0.0839343	4.46168	8.13202e-06	5.57629e-05
Brf1	905	456	752	644	213	615	422	314	20.8267	14.5996	16.3873	21.1303	11.3035	13.3781	12.8782	11.8962	504.667	-0.557303	0.15767	-3.53461	0.000408373	0.00168078
Brf2	1393	756	1218	926	384	1668	724	874	32.057	24.2047	26.5422	30.383	20.3782	36.284	22.0944	33.1124	927.928	-0.0148211	0.209838	-0.0706314	0.943691	0.963247
Bri3	587	397	684	444	175	552	424	324	13.5086	12.7106	14.9055	14.5681	9.28694	12.0077	12.9393	12.2751	421.388	-0.253574	0.135949	-1.86521	0.0621524	0.118895
Bri3bp	2412	2064	3242	1962	975	3100	2415	1930	55.5072	66.0825	70.6485	64.3752	51.7415	67.4343	73.6989	73.1202	2154.77	0.0530784	0.141336	0.375547	0.707254	0.78858
Brinp1	45	55	77	34	71	147	90	78	1.03558	1.76092	1.67796	1.11557	3.76784	3.19769	2.74654	2.95512	75.2763	1.17426	0.262997	4.46491	8.01025e-06	5.50265e-05
Brinp2	35	38	69	35	47	78	69	49	0.805453	1.21664	1.50362	1.14838	2.49421	1.69673	2.10568	1.85642	52.8876	0.789119	0.291534	2.70678	0.0067939	0.0187429
Brip1	1721	1070	1382	1220	959	2186	1154	1499	39.6053	34.2579	30.116	40.0294	50.8924	47.5521	35.2168	56.7913	1379.02	0.402778	0.170566	2.36143	0.0182048	0.0428518
Brip1os	2202	1030	1817	1796	707	1298	718	744	50.6745	32.9772	39.5954	58.9286	37.5192	28.2354	21.9113	28.1873	1228.8	-0.654694	0.2206	-2.96779	0.00299952	0.00929214
Brix1	10417	8469	10866	6569	5599	10048	7541	6079	239.726	271.15	236.788	215.535	297.129	218.574	230.13	230.31	7996.09	0.0187665	0.128284	0.146289	0.883693	0.920654
Brk1	3255	2199	3462	2282	1303	3339	2729	2131	74.9071	70.4048	75.4426	74.8747	69.1479	72.6333	83.2813	80.7353	2479.74	0.0493588	0.0877851	0.562268	0.573933	0.677148
Brms1	2840	1274	1977	2029	656	1955	1282	1073	65.3567	40.7893	43.0821	66.5735	34.8128	42.5271	39.123	40.6518	1537.57	-0.457012	0.188296	-2.42709	0.0152203	0.0370037
Brms1l	1367	956	1457	940	703	1835	1199	1008	31.4587	30.608	31.7504	30.8423	37.307	39.9168	36.5901	38.1892	1140.71	0.287059	0.0706741	4.06172	4.87115e-05	0.000265556
Brox	2628	1375	1882	1937	1234	2829	2118	1708	60.478	44.023	41.0119	63.5549	65.4862	61.5392	64.6353	64.7095	1919.05	0.29432	0.159284	1.84777	0.0646362	0.122757
Brpf1	2505	1765	2453	1596	834	2471	1721	1197	57.6474	56.5095	53.4549	52.3664	44.2589	53.7517	52.52	45.3497	1714.63	-0.164756	0.0985234	-1.67225	0.0944745	0.165932
Brpf3	3009	2526	3670	2158	1398	4941	2926	2427	69.2459	80.8743	79.9753	70.8061	74.1894	107.482	89.2932	91.9496	2736.98	0.271693	0.130964	2.07457	0.0380262	0.0795796
Brsk1	850	613	912	575	286	1030	774	610	19.561	19.6263	19.874	18.8663	15.1775	22.4056	23.6203	23.1105	668.937	0.117982	0.152255	0.774897	0.4384	0.553565
Brsk2	99	86	111	60	44	296	101	123	2.27828	2.75344	2.41887	1.96866	2.335	6.43889	3.08223	4.65999	106.934	0.821492	0.330011	2.48929	0.0128	0.031977
Brwd1	3415	2772	3325	2374	2221	4883	3176	2741	78.5892	88.7504	72.4572	77.8933	117.865	106.22	96.9225	103.846	3061.58	0.419004	0.100925	4.15162	3.30129e-05	0.000190122
Brwd3	2112	1723	2137	1765	1014	2586	1901	1425	48.6033	55.1648	46.5687	57.9114	53.8112	56.2533	58.0131	53.9877	1774.22	0.0946726	0.0990379	0.955923	0.339111	0.45693
Bscl2	1376	788	1258	880	573	1058	861	584	31.6658	25.2292	27.4139	28.8737	30.4081	23.0147	26.2753	22.1255	886.491	-0.156378	0.136723	-1.14375	0.252725	0.364102
Bsdc1	1734	1236	1729	1080	724	1934	1458	1162	39.9044	39.5727	37.6777	35.4359	38.4214	42.0703	44.494	44.0236	1325.99	0.148858	0.0871576	1.70791	0.0876525	0.156311
Bsg	13132	10538	15934	10159	7477	15180	10597	8923	302.206	337.392	347.228	333.327	396.791	330.211	323.39	338.058	11167.8	0.072392	0.0957535	0.756024	0.449635	0.563783
Bsn	89	123	153	61	72	182	148	83	2.04815	3.93806	3.33412	2.00147	3.82091	3.95905	4.51654	3.14455	110.346	0.450678	0.280185	1.6085	0.107725	0.18459
Bspry	506	605	916	433	176	455	443	239	11.6445	19.3701	19.9611	14.2072	9.34001	9.89761	13.5191	9.05478	441.149	-0.638474	0.221687	-2.88008	0.00397579	0.0118509
Bst1	27	31	28	13	15	38	27	18	0.621349	0.992519	0.610166	0.426543	0.796023	0.826614	0.823963	0.68195	23.8279	0.247324	0.384526	0.643191	0.5201	0.629387
Bst2	1781	1106	1477	1244	376	939	731	434	40.986	35.4105	32.1862	40.8169	19.9536	20.4261	22.308	16.4426	942.252	-0.915202	0.137146	-6.67318	2.50317e-11	6.1749e-10
Btaf1	10750	5815	6574	6706	2761	7251	4757	3531	247.389	186.177	143.258	220.031	146.521	157.731	145.17	133.776	5690.1	-0.450167	0.167746	-2.68362	0.00728289	0.01988
Btbd1	1106	767	1285	866	423	595	574	434	25.4523	24.5568	28.0022	28.4143	22.4479	12.943	17.5168	16.4426	724.742	-0.624047	0.171371	-3.6415	0.000271058	0.00117797
Btbd10	1890	1369	2024	1316	1108	2445	1547	1542	43.4944	43.8309	44.1063	43.1793	58.7996	53.1861	47.21	58.4204	1617.19	0.315646	0.0953667	3.30981	0.000933583	0.00341245
Btbd11	474	495	748	300	278	740	433	411	10.9081	15.8483	16.3001	9.8433	14.753	16.0972	13.2139	15.5712	463.993	0.172563	0.195167	0.884177	0.376601	0.493807
Btbd17	87	120	140	56	28	66	80	19	2.00213	3.84201	3.05083	1.83742	1.48591	1.4357	2.44137	0.719836	69.3307	-0.813105	0.408024	-1.99279	0.0462849	0.0931597
Btbd18	41	45	50	31	43	74	53	62	0.94353	1.44075	1.08958	1.01714	2.28193	1.60972	1.61741	2.34894	50.9162	0.797334	0.285146	2.79623	0.00517024	0.0148126
Btbd19	734	594	766	459	676	814	494	426	16.8915	19.0179	16.6924	15.0602	35.8741	17.7069	15.0755	16.1395	628.6	0.322044	0.272857	1.18026	0.237895	0.347111
Btbd2	2357	1434	2162	1480	511	1537	1168	699	54.2415	45.912	47.1135	48.5603	27.1179	33.4344	35.644	26.4824	1313.23	-0.671888	0.130539	-5.14701	2.64667e-07	2.62253e-06
Btbd3	1546	1229	1589	998	520	1492	1170	747	35.578	39.3486	34.6269	32.7454	27.5955	32.4555	35.7051	28.3009	1098.21	-0.194864	0.1197	-1.62793	0.103539	0.178778
Btbd6	430	375	716	400	264	514	423	334	9.89556	12.0063	15.6028	13.1244	14.01	11.181	12.9088	12.654	418.011	-0.000355997	0.167853	-0.00212089	0.998308	0.998634
Btbd7	1565	1124	1571	1246	460	1136	784	633	36.0152	35.9868	34.2347	40.8825	24.4114	24.7114	23.9255	23.9819	1006.65	-0.598912	0.0891279	-6.7197	1.82103e-11	4.65716e-10
Btbd8	41	44	49	36	27	72	43	59	0.94353	1.40874	1.06779	1.1812	1.43284	1.56622	1.31224	2.23528	45.9636	0.515856	0.297049	1.7366	0.0824578	0.148951
Btbd9	2025	1544	2114	1479	708	2414	1609	1137	46.6012	49.4338	46.0675	48.5275	37.5723	52.5117	49.1021	43.0765	1537.47	-0.0613069	0.121079	-0.506337	0.61262	0.71137
[truncated: 13,333 more rows]
