# Supplementary material for: E2F4 regulates transcriptional activation in mouse embryonic stem cells independently of the RB family
Source: Nat Commun. 2019 Jul 3;10:2939. doi: 10.1038/s41467-019-10901-x (PMC6610666; doi:10.1038/s41467-019-10901-x)
Supplement: Supplementary file 8 — Supplementary Data 6 [file 41467_2019_10901_MOESM8_ESM.xlsx]

## Sheet: Supplementary Table 6
Supplementary Table 6: Candidate cofactors of E2F4 as identified by AP-MS
RPE_only	mESC_only	shared
Sept2	Aimp1	Bloc1s2
Abcd3	Aurka	Borcs5
Alb	Bclaf1	Ccne2
Amy1	Ccnb1	Cdk2
Arl6ip4	Cep41	Ncl
Asb16	Csrp2	Pcmt1
Asb6	Cul5	Pfdn1
Azgp1	Ddb1	Pfdn4
Bet1	Ddx21	Rbl2
CALM2	Dicer1	Snapin
Calm4	Dnajc7	Tfdp1
Casp14	Dppa5a	Tfdp2
Ccna2	Dsp	Tuba1a
Ccnd3	Dynll1
Ccne1	E2f1
Cdc42	Ect2
Cdk1	Eif3a
Cdk18	Fam213a
Cdk4	Fmr1
Cdkn1a	Fxr1
Cdkn2b	Fxr2
Cdkn2c	Gapdh-ps15
Cirbp	Gm36504
Cnih4	Gm6745
Cnn3	Gmps
Commd4	Gstcd
Cst10	H2afj
DCD	Hba-a2
DEFA1	Hbp1
Dad1	Hcfc1
Decr1	Hist1h2bp
Dpysl2	Hist1h4m
Dsc1	Hnrnpc
Dsg1a	Hsf1
Dynlt1b	Hspa4
E2f5	Hspbp1
Eno1	Hsph1
Eny2	Iqsec2
FLG2	Ivns1abp
Fabp5	Kcmf1
Fbxo11	Kif18a
Gmnn	Kpnb1
Gpnmb	LOC108167922
Gpx8	Mcm3
HNRNPA3	Mdk
HSPA6	Msh2
Higd1a	Msh6
Hist1h3c	Mybbp1a
Hist2h2aa1	Nap1l1
Hmga1	Nodal
Hrnr	Npm1
Igll1	Nt5c2
Itih3	Nxf7
Jchain	Paics
Kdelr2	Parp1
Klk7	Pfkl
Kpna3	Plk1
Kprp	Polrmt
LCN1	Pou5f1
Lcn2	Prosc
Lin37	Prps1l1
Lin52	Prps1l3
Lin54	Prss28
Lin9	Psip1
Ltf	Ranbp2
Lyz2	Rangap1
Mcidas	Ruvbl1
Mgst1	Ruvbl2
Paxx	Saal1
Pfdn2	Sccpdh
Pfdn5	Sec23a
Pfdn6	Senp3
Phlda2	Sf3b1
Pigr	Sfpq
Pip	Slirp
Polr2h	Smc1a
Ppia	Smc2
Ppp1cb	Smc3
Ppp2r1a	Snrpg
Prps1	Sugt1
Prss2	Tdh
Prss23	Thrap3
Prtn3	Top2a
Rac1	Trim28
Rai14	Trrap
Rb1	Try10
Rbbp4	Ubap2l
Rbl1	Upp2
Rnps1	Usp7
Rp9	Vapa
Rps29	Vars
S100A7	Wdr5
S100a8	Wdtc1
S100a9	Yeats2
SLC25A6	Zwint
SMR3B
Sap18
Sbsn
Sept9
Serpinb12
Serpinb3a
Skp1a
Snrpd1
Srsf2
Srsf3
Ssr4
Stfa1
Sub1
Surf4
Sytl4
TFDP3
THAP5
TMSB4X
Tagln2
Tgm2
Tgm3
Tra2b
Trappc6b
Trf
Triobp
Trmt112
UBA52
Vbp1
Vcl
Zcchc17
Zranb2
