# Supplementary material for: E2F4 regulates transcriptional activation in mouse embryonic stem cells independently of the RB family
Source: Nat Commun. 2019 Jul 3;10:2939. doi: 10.1038/s41467-019-10901-x (PMC6610666; doi:10.1038/s41467-019-10901-x)
Supplement: Supplementary file 9 — Supplementary Data 7 [file 41467_2019_10901_MOESM9_ESM.xlsx]

## Sheet: Supplementary Table 7
Supplementary Table 7: Interactions between E2F4 and DP family proteins in RPE cells and in ES cells
cell type	bait symbol	prey symbol	NSAF	bait taxid	prey taxid	bait entrez id	prey entrez id	len	raw	cov	upept
RPE	E2F4	TFDP1	0.107345	9606	9606	1874	7027	410	2396	88.54	38
mESCs	E2F4	TFDP1	0.192504	10090	10090	104394	21781	350	2173	97.32	56
RPE	E2F4	TFDP2	0.0301584	9606	9606	1874	7029	382.5	628	58.3	39
mESCs	E2F4	TFDP2	0.0581733	10090	10090	104394	211586	368.3	691	73.06	46
RPE	E2F4	TFDP3	0.00217704	9606	9606	1874	51270	405	48	9.14	5
NSAF	normalized spectral abundance factor
len	average protein length (of isoforms)
raw	peptide spectral matches, PSMs
cov	coverage of protein
upept	unique peptides mapped to protein
