# Supplementary material for: E2F4 regulates transcriptional activation in mouse embryonic stem cells independently of the RB family
Source: Nat Commun. 2019 Jul 3;10:2939. doi: 10.1038/s41467-019-10901-x (PMC6610666; doi:10.1038/s41467-019-10901-x)
Supplement: Supplementary file 10 — Supplementary Data 8 [file 41467_2019_10901_MOESM10_ESM.xlsx]

## Sheet: Supplementary Table 8
Supplementary Table 8: Post-translational modifications of E2F4 as identified by AP-MS
	Indicates that this site is homologous between mouse and human E2F4 but occurs at different locations (mouse/human)
	Indicates that this site is not present in either mouse or human E2F4
	Indicates lack of phosphorylation of this site in either mouse or human E2F4
position	residue	modification	mod_count_RPE	count_RPE	%_mod_RPE	mod_count_mESC	count_mESC	%_mod_mESC
14	T	Phosphorylation	4	556	0.72		347
16	S	Phosphorylation	4	556	0.72		347
20	K	Acetyl	2	241	0.83		169
20	K	Methyl	2	241	0.83		169
28	K	Acetyl	2	75	2.67	3	63	4.76
37	K	Acetyl	16	158	10.13	4	104	3.85
37	K	Methyl	8	158	5.06		104
44	K	Acetyl	2	77	2.6	1	48	2.08
53	R	Methyl	1	50	2		29
57	R	Methyl	2	291	0.69		81
73	K	Methyl	69	627	11	18	236	7.63
73	K	Acetyl	15	627	2.39		236
74	K	Methyl	5	176	2.84		71
75	S	Phosphorylation		27		1	20	5
82	K	Acetyl	1	32	3.12		25
96	K	Acetyl	23	178	12.92	11	147	7.48
96	K	Methyl	3	178	1.69		147
101	K	Acetyl	6	232	2.59	1	249	0.4
101	K	Methyl	3	232	1.29		249
118	K	Acetyl		58		14	165	8.48
139	Y	Phosphorylation	1	100	1	1	51	1.96
147	R	Methyl	1	100	1		51
153	T	Phosphorylation		36		1	31	3.23
177	K	Acetyl	5	202	2.48	6	212	2.83
177	K	Methyl	6	202	2.97		212
178	K	Acetyl		114		2	98	2.04
185	S	Phosphorylation	1	106	0.94		169
187	S	Phosphorylation	3	106	2.83		169
197	K	Methyl	5	106	4.72	1	169	0.59
197	K	Acetyl	4	106	3.77		169
218	S	Phosphorylation	11	48	22.92	17	97	17.53
220	S	Phosphorylation	2	48	4.17
223	S	Phosphorylation	2	48	4.17	3	97	3.09
224	T	Phosphorylation		48		2	97	2.06
230	K	Methyl	3	48	6.25		97
230	K	Acetyl	1	48	2.08		97
240	S	Phosphorylation		23		2	12	16.67
244	S	Phosphorylation	4	18	22.22		12
248	T	Phosphorylation	1	18	5.56	1	12	8.33
266	T	Phosphorylation				1	12	8.33
298/297	R	Methyl		7		2	42	4.76
336/339	K	Methyl		77		2	58	3.45
336/339	K	Acetyl		77		1	58	1.72
347/350	K	Acetyl	3	77	3.9		75
347/350	K	Methyl	3	77	3.9		75
357/360	R	Methyl	3	92	3.26	1	41	2.44
381/384	S	Phosphorylation	5	25	20	14	43	32.56
389/392	Y	Phosphorylation	4	25	16	2	43	4.65
391/394	Y	Phosphorylation		25		1	43	2.33
