# Supplementary material for: E2F4 regulates transcriptional activation in mouse embryonic stem cells independently of the RB family
Source: Nat Commun. 2019 Jul 3;10:2939. doi: 10.1038/s41467-019-10901-x (PMC6610666; doi:10.1038/s41467-019-10901-x)
Supplement: Supplementary file 11 — Supplementary Data 9 [file 41467_2019_10901_MOESM11_ESM.xlsx]

## Sheet: Supplementary Table 9
Supplementary Table 9: H3K9ac ChIP-seq peaks upregulated in QKO mESCs compared to TKO mESCs
seqnames	start	end	width	strand	Conc	Conc_WT.ac	Conc_KO.ac	Fold	p.value	FDR
chr18	12757202	12759192	1991	*	6.22	-0.17	7.21	-7.38	6.16e-12	6.7e-09
chr5	105151111	105153073	1963	*	5.7	-0.17	6.69	-6.86	1.37e-09	5.56e-07
chr4	138086855	138089075	2221	*	5.42	-0.17	6.41	-6.58	6.84e-09	2.07e-06
chr13	19228428	19232487	4060	*	5.3	-0.17	6.29	-6.46	1.11e-08	3.06e-06
chr7	49933886	49937002	3117	*	5.3	-0.17	6.28	-6.45	1.61e-08	3.95e-06
chr5	126595286	126598512	3227	*	5.17	-0.17	6.15	-6.32	2.01e-08	4.63e-06
chr8	120370911	120372690	1780	*	5.15	-0.17	6.13	-6.3	3.46e-08	6.76e-06
chr13	114988598	114990308	1711	*	4.98	-0.17	5.96	-6.13	1.51e-07	2.16e-05
chr1	54832256	54833897	1642	*	4.98	-0.17	5.96	-6.12	8.44e-08	1.37e-05
chr7	130995784	130997174	1391	*	5.52	0.82	6.49	-5.67	1.55e-11	1.53e-08
chr12	85922894	85925378	2485	*	5.74	1.14	6.71	-5.57	2.4e-13	5.21e-10
chr13	57930091	57932536	2446	*	5.73	1.4	6.69	-5.29	1.2e-13	3.46e-10
chr5	151093348	151096142	2795	*	5.06	0.82	6.02	-5.2	4.43e-09	1.48e-06
chr17	50348742	50350001	1260	*	5	0.82	5.96	-5.13	2.45e-08	5.28e-06
chr3	120908970	120911580	2611	*	5.83	2.02	6.77	-4.75	4.23e-14	1.83e-10
chr4	52598889	52601824	2936	*	6.46	2.72	7.4	-4.68	0.00054	0.0071
chr10	8275049	8281866	6818	*	7.29	3.71	8.23	-4.52	0.00979	0.043
chr12	110781988	110784615	2628	*	5.01	1.43	5.95	-4.51	1.55e-08	3.84e-06
chr6	47151935	47153989	2055	*	5.43	2	6.36	-4.36	2.72e-11	2.36e-08
chr11	34891024	34895495	4472	*	6.87	3.59	7.79	-4.2	5.07e-27	2.2e-22
chr9	57160457	57164211	3755	*	5.27	1.99	6.19	-4.2	5.77e-10	3.17e-07
chr5	116220490	116221648	1159	*	5.05	1.82	5.97	-4.15	2.62e-08	5.47e-06
chr5	66254231	66255715	1485	*	5.08	1.99	5.99	-4	2e-07	2.73e-05
chr11	79569882	79572526	2645	*	5.31	2.31	6.22	-3.91	4.17e-09	1.42e-06
chr6	53794248	53795803	1556	*	5.23	2.28	6.14	-3.86	2.79e-09	1.03e-06
chr8	23562903	23565312	2410	*	5.68	2.73	6.58	-3.85	3.5e-11	2.81e-08
chr12	83347850	83350606	2757	*	5.69	2.82	6.59	-3.77	0.000435	0.00614
chr2	179148910	179150965	2056	*	5.54	2.76	6.43	-3.67	0.00778	0.0373
chr12	110736996	110739663	2668	*	5.27	2.54	6.15	-3.61	8.15e-09	2.39e-06
chr8	120135611	120138188	2578	*	5.24	2.51	6.13	-3.61	0.00472	0.0274
chr14	73973570	73976380	2811	*	5.34	2.63	6.22	-3.6	3.82e-09	1.34e-06
chr1	138984547	138985430	884	*	4.98	2.27	5.87	-3.59	9.88e-07	9.09e-05
chr1	21241297	21244701	3405	*	5.41	2.73	6.29	-3.57	7.39e-09	2.2e-06
chr8	46271402	46273763	2362	*	5.41	2.75	6.29	-3.53	2.63e-08	5.47e-06
chr6	53532276	53535123	2848	*	5.27	2.65	6.15	-3.51	5.5e-09	1.78e-06
chr2	170426323	170428140	1818	*	5.15	2.53	6.03	-3.5	5.02e-08	9.16e-06
chr10	70663153	70665890	2738	*	5.96	3.36	6.83	-3.47	8.78e-13	1.41e-09
chr18	74930180	74933112	2933	*	5.23	2.74	6.09	-3.35	1.93e-08	4.54e-06
chr2	34921938	34923365	1428	*	5.32	2.84	6.19	-3.35	2.69e-08	5.55e-06
chr1	178434392	178436349	1958	*	5.36	2.91	6.22	-3.32	1.55e-08	3.84e-06
chr13	114992545	114994475	1931	*	5.39	2.93	6.25	-3.32	2.33e-08	5.14e-06
chr8	120157129	120159044	1916	*	5.45	3.07	6.3	-3.23	9.05e-09	2.6e-06
chr8	49262727	49265565	2839	*	5.69	3.37	6.54	-3.17	2.01e-09	7.57e-07
chr16	38848809	38851155	2347	*	5.39	3.08	6.24	-3.16	2.46e-08	5.28e-06
chr15	38205190	38206420	1231	*	5.12	2.82	5.97	-3.15	7.21e-07	7.13e-05
chr1	152956336	152961551	5216	*	6.43	4.18	7.27	-3.09	3.8e-13	7.18e-10
chr2	51301962	51305165	3204	*	5.65	3.41	6.49	-3.08	4.02e-09	1.39e-06
chr10	120093151	120094928	1778	*	5.76	3.52	6.6	-3.07	7.98e-10	3.94e-07
chr5	113220530	113222284	1755	*	5.52	3.29	6.36	-3.06	4e-09	1.39e-06
chr10	70566844	70570181	3338	*	5.91	3.7	6.74	-3.04	1.13e-09	5.02e-07
chr8	122259994	122261098	1105	*	5.16	3	5.99	-2.99	1.08e-06	9.55e-05
chr6	34136807	34143251	6445	*	6.94	4.79	7.77	-2.98	4.08e-18	3.7e-14
chr6	137615853	137623240	7388	*	7.38	5.24	8.21	-2.97	7.42e-22	1.61e-17
chr1	107950277	107952918	2642	*	5.5	3.36	6.33	-2.97	1.25e-08	3.32e-06
chr6	137334721	137336319	1599	*	5.03	2.91	5.86	-2.94	1.78e-06	0.000137
chr2	87354811	87361757	6947	*	6.94	4.88	7.76	-2.88	0.012	0.0491
chr17	88866499	88867959	1461	*	4.96	2.91	5.78	-2.86	7.27e-06	0.000391
chr3	129362602	129365056	2455	*	6.36	4.33	7.17	-2.84	3.87e-10	2.27e-07
chr11	69024056	69025635	1580	*	5.45	3.47	6.25	-2.79	3.38e-07	4.05e-05
chr2	62193670	62195636	1967	*	5.79	3.83	6.59	-2.76	1.35e-09	5.56e-07
chr5	149103932	149107514	3583	*	6.1	4.16	6.89	-2.74	3.47e-11	2.81e-08
chr2	169794350	169797702	3353	*	7.16	5.22	7.96	-2.74	0.000669	0.00816
chr14	66165167	66166758	1592	*	5.26	3.37	6.05	-2.69	3.48e-05	0.00117
chr1	135873361	135877203	3843	*	7.5	5.62	8.29	-2.67	4.26e-18	3.7e-14
chr1	8915172	8916923	1752	*	5.75	3.87	6.54	-2.66	1.73e-08	4.15e-06
chr11	113747453	113750496	3044	*	6.62	4.76	7.41	-2.65	7.11e-14	2.81e-10
chr18	83100319	83102991	2673	*	5.55	3.73	6.33	-2.6	4.99e-07	5.46e-05
chr1	196842966	196845650	2685	*	5.59	3.78	6.37	-2.6	9.66e-07	8.95e-05
chr1	129092923	129094302	1380	*	5.33	3.53	6.11	-2.58	1.79e-06	0.000137
chr7	136562957	136566351	3395	*	5.52	3.73	6.29	-2.57	1.07e-05	0.000509
chr11	23019410	23021698	2289	*	5.25	3.48	6.02	-2.54	2.11e-05	0.000826
chr2	118096195	118097931	1737	*	5.06	3.3	5.83	-2.53	7.18e-05	0.00189
chr1	65084872	65088161	3290	*	5.75	4	6.51	-2.52	1.35e-07	1.98e-05
chr16	97733337	97735333	1997	*	5.27	3.53	6.03	-2.51	7.39e-06	0.000396
chr1	188948965	188951399	2435	*	5.2	3.46	5.97	-2.51	5.77e-05	0.00162
chr14	75276455	75279125	2671	*	6.06	4.35	6.82	-2.47	1.76e-09	6.83e-07
chr9	122641618	122642921	1304	*	5.29	3.58	6.05	-2.47	3.29e-06	0.000216
chr13	57625280	57629326	4047	*	6.12	4.44	6.87	-2.43	2.31e-07	3.03e-05
chr4	57122327	57123954	1628	*	5.13	3.48	5.87	-2.4	1.65e-05	0.000698
chr1	129378670	129382711	4042	*	6.14	4.51	6.89	-2.38	4.14e-07	4.72e-05
chr13	113197493	113204801	7309	*	6.87	5.25	7.62	-2.37	1.05e-09	4.84e-07
chr15	37797074	37798342	1269	*	5.2	3.58	5.94	-2.36	8.85e-05	0.00216
chr16	90508690	90509944	1255	*	5.39	3.78	6.13	-2.35	7.95e-06	0.000418
chr2	163181543	163183648	2106	*	5.46	3.87	6.2	-2.33	6.19e-06	0.000346
chr10	26668879	26670405	1527	*	5.06	3.47	5.8	-2.33	0.000617	0.00772
chr7	86363404	86365346	1943	*	4.99	3.41	5.72	-2.32	0.000324	0.00505
chr1	186810268	186811613	1346	*	5.45	3.88	6.18	-2.31	3.02e-06	0.000205
chr1	43259418	43261018	1601	*	4.98	3.41	5.72	-2.31	9.54e-05	0.00227
chr10	33910979	33913625	2647	*	5.1	3.52	5.83	-2.31	9.9e-05	0.00232
chr1	87667276	87668974	1699	*	5.15	3.57	5.88	-2.31	0.000507	0.00681
chr1	91078283	91080813	2531	*	5.55	3.99	6.28	-2.29	5.32e-06	0.000313
chr18	76495525	76497296	1772	*	5.09	3.53	5.82	-2.29	6.4e-05	0.00174
chr4	107944809	107946155	1347	*	4.98	3.42	5.71	-2.29	0.000106	0.00241
chr18	83061561	83062987	1427	*	4.96	3.4	5.69	-2.29	0.000527	0.00699
chr5	126578775	126581965	3191	*	5.8	4.25	6.53	-2.28	8.26e-07	7.92e-05
chr16	92570885	92572459	1575	*	5.46	3.91	6.19	-2.28	1.04e-05	0.000496
chr5	104068674	104070358	1685	*	5.34	3.79	6.07	-2.27	1e-05	0.000487
chr10	120447111	120448930	1820	*	5.36	3.83	6.09	-2.26	8.01e-06	0.000421
chr15	96974703	96975504	802	*	5.3	3.77	6.03	-2.26	0.000304	0.00486
chr9	121845700	121848093	2394	*	6.23	4.71	6.95	-2.24	2.04e-08	4.64e-06
chr16	91199435	91200657	1223	*	5.33	3.83	6.05	-2.22	1.42e-05	0.000627
chr1	186885246	186887349	2104	*	5.31	3.82	6.03	-2.21	0.000253	0.00429
chr3	102518604	102520219	1616	*	5.04	3.55	5.76	-2.21	0.000507	0.00681
chr18	62908370	62909435	1066	*	5.7	4.22	6.42	-2.2	1.66e-06	0.000129
chr5	119835082	119837601	2520	*	5.81	4.34	6.52	-2.18	1.63e-05	0.000692
chr10	67642179	67644499	2321	*	6.34	4.89	7.05	-2.16	6.02e-07	6.26e-05
chr5	103969740	103971071	1332	*	5.07	3.63	5.78	-2.15	0.000347	0.0053
chr7	6614445	6615773	1329	*	5.08	3.64	5.78	-2.14	0.00012	0.00263
chr18	25023735	25025769	2035	*	5.07	3.64	5.77	-2.13	0.000535	0.00707
chr17	88591473	88592401	929	*	5	3.58	5.7	-2.13	0.000651	0.00801
chr6	108255536	108258039	2504	*	5.68	4.26	6.38	-2.12	7.87e-06	0.000415
chr9	40257125	40258751	1627	*	5.24	3.83	5.94	-2.11	7.75e-05	0.00198
chr9	75393422	75395730	2309	*	5.93	4.53	6.63	-2.1	6.76e-07	6.74e-05
chr11	81976712	81977746	1035	*	5.12	3.73	5.81	-2.08	0.000995	0.0104
chr19	42963818	42967181	3364	*	6.39	5.01	7.08	-2.07	1.41e-07	2.05e-05
chr5	104285944	104289038	3095	*	5.16	3.78	5.85	-2.07	0.000265	0.00444
chr8	25464104	25466212	2109	*	5	3.63	5.7	-2.07	0.000567	0.00734
chr2	101661369	101665645	4277	*	6.55	5.19	7.24	-2.05	8.96e-08	1.43e-05
chr11	49921695	49923125	1431	*	5.27	3.91	5.96	-2.05	0.000535	0.00707
chr8	113036159	113039354	3196	*	6.6	5.25	7.28	-2.04	1.41e-09	5.65e-07
chr10	70513243	70515234	1992	*	5.81	4.46	6.5	-2.04	1.99e-05	0.000801
chr1	179716706	179719041	2336	*	5.68	4.34	6.37	-2.03	0.00014	0.00291
chr5	105287387	105290008	2622	*	6.67	5.33	7.35	-2.02	5.27e-09	1.72e-06
chr9	103652823	103655756	2934	*	5.76	4.42	6.44	-2.02	3.25e-06	0.000215
chr9	115270390	115272210	1821	*	5.49	4.16	6.17	-2.01	4.79e-05	0.00144
chr2	169587112	169588708	1597	*	5.17	3.84	5.85	-2.01	0.000338	0.0052
chr16	34175060	34177016	1957	*	5.88	4.56	6.56	-2	1.38e-06	0.000112
chr17	81184371	81186194	1824	*	5.15	3.83	5.83	-2	0.000253	0.0043
chr2	170452551	170454899	2349	*	6.71	5.41	7.39	-1.98	6.59e-07	6.64e-05
chr17	27361200	27364094	2895	*	5.23	3.92	5.9	-1.98	0.000229	0.00402
chr7	50419751	50423655	3905	*	6.73	5.44	7.4	-1.97	2.13e-08	4.77e-06
chr13	98123648	98126233	2586	*	6.33	5.04	7	-1.96	1.29e-05	0.000584
chr1	65074303	65075545	1243	*	5.73	4.44	6.4	-1.96	4.61e-05	0.00141
chr1	40431847	40434944	3098	*	5.75	4.47	6.42	-1.95	1.28e-05	0.000581
chr4	58682506	58685291	2786	*	6.01	4.73	6.68	-1.95	6.4e-05	0.00174
chr2	5680951	5681713	763	*	4.97	3.69	5.64	-1.95	0.00092	0.00994
chr13	59930646	59931802	1157	*	5.29	4.01	5.96	-1.95	0.0011	0.0111
chr1	135849539	135852053	2515	*	5.06	3.78	5.73	-1.95	0.00219	0.0171
chr6	146768341	146771607	3267	*	6.17	4.9	6.84	-1.94	1.05e-06	9.38e-05
chr13	62368266	62370396	2131	*	5.18	3.92	5.85	-1.93	0.000282	0.00463
chr1	173495489	173497141	1653	*	5.04	3.78	5.7	-1.93	0.00142	0.0129
chr7	49751446	49754423	2978	*	5.31	4.05	5.97	-1.92	0.000194	0.00361
chr13	105700647	105703599	2953	*	5.35	4.09	6.01	-1.92	0.000342	0.00524
chr16	10466612	10470482	3871	*	5.67	4.41	6.33	-1.92	0.000348	0.0053
chr12	41185596	41187409	1814	*	5.54	4.29	6.2	-1.91	3.87e-05	0.00126
chr15	25862209	25864015	1807	*	5.66	4.41	6.32	-1.91	4.84e-05	0.00145
chr7	121434052	121436676	2625	*	5.37	4.12	6.03	-1.91	0.000137	0.00287
chr5	37386956	37388341	1386	*	5.02	3.77	5.68	-1.91	0.00616	0.0322
chr14	46118113	46120368	2256	*	5.49	4.25	6.15	-1.9	0.000126	0.00272
chr18	75434909	75436922	2014	*	5.16	3.92	5.82	-1.9	0.000355	0.00534
chr1	38562385	38564726	2342	*	4.97	3.73	5.63	-1.9	0.00346	0.0226
chr14	79914854	79917291	2438	*	6.07	4.83	6.72	-1.89	1.19e-06	0.000101
chr6	87068874	87070463	1590	*	5.42	4.19	6.08	-1.89	9.73e-05	0.0023
chr1	84327461	84329461	2001	*	5.06	3.83	5.72	-1.89	0.000796	0.00912
chr4	127580547	127582335	1789	*	5.02	3.78	5.68	-1.89	0.000799	0.00914
chr11	75532725	75535303	2579	*	5.23	3.99	5.88	-1.89	0.0015	0.0134
chr4	106553300	106554666	1367	*	4.98	3.75	5.63	-1.89	0.00391	0.0243
chr12	72460098	72464526	4429	*	5.92	4.69	6.57	-1.88	4.34e-06	0.000266
chr1	182535747	182539469	3723	*	5.96	4.73	6.61	-1.88	6.15e-06	0.000345
chr13	62320370	62322100	1731	*	5.55	4.32	6.2	-1.88	4.97e-05	0.00147
chr4	145154093	145155266	1174	*	5.39	4.16	6.04	-1.87	0.000351	0.00531
chr5	36250459	36252993	2535	*	5.99	4.78	6.64	-1.86	1.37e-05	0.000609
chr11	110232016	110234384	2369	*	5.69	4.48	6.34	-1.86	3.58e-05	0.00119
chr8	112936787	112939641	2855	*	5.43	4.22	6.08	-1.86	0.000156	0.00313
chr7	150457841	150461810	3970	*	5.69	4.48	6.34	-1.86	0.000194	0.0036
chr4	55148054	55150660	2607	*	5.64	4.43	6.29	-1.86	0.00052	0.00692
chr5	3534654	3536191	1538	*	4.99	3.78	5.64	-1.86	0.00132	0.0124
chr10	41475933	41481225	5293	*	6.97	5.77	7.62	-1.85	1.25e-09	5.3e-07
chr2	59215285	59217759	2475	*	5.92	4.71	6.56	-1.85	1.4e-05	0.000618
chr11	29197254	29199122	1869	*	5.25	4.04	5.89	-1.85	0.000347	0.0053
chr7	36801641	36802755	1115	*	5.04	3.83	5.69	-1.85	0.00189	0.0155
chr8	119225927	119227239	1313	*	5.57	4.37	6.21	-1.84	0.000916	0.00993
chr5	149002100	149004396	2297	*	6.38	5.19	7.02	-1.83	2.61e-07	3.33e-05
chr13	105697527	105699266	1740	*	5.24	4.04	5.88	-1.83	0.000554	0.00722
chr12	83609326	83610771	1446	*	5.56	4.39	6.2	-1.82	8.29e-05	0.00207
chr1	129112988	129115334	2347	*	5.22	4.04	5.86	-1.82	0.000491	0.00664
chr19	12065487	12067182	1696	*	5.22	4.04	5.86	-1.82	0.000491	0.00664
chr13	24815975	24818074	2100	*	4.97	3.78	5.61	-1.82	0.00135	0.0126
chr5	23693722	23695027	1306	*	5.25	4.07	5.89	-1.82	0.00347	0.0226
chr11	72095202	72102796	7595	*	7.6	6.43	8.23	-1.81	2.11e-11	1.94e-08
chr9	70251126	70253719	2594	*	6.32	5.15	6.96	-1.81	1.54e-05	0.000667
chr1	166506864	166508777	1914	*	5.62	4.45	6.26	-1.81	4.9e-05	0.00146
chr11	58413840	58417010	3171	*	5.83	4.66	6.47	-1.81	5.85e-05	0.00164
chr5	100695283	100697680	2398	*	5.55	4.38	6.18	-1.8	0.000133	0.00281
chr1	122140314	122143265	2952	*	5.32	4.16	5.96	-1.8	0.000532	0.00704
chr2	163327937	163329928	1992	*	5.16	3.99	5.8	-1.8	0.00113	0.0112
chr1	172891044	172894035	2992	*	5.94	4.79	6.58	-1.79	2.08e-05	0.000819
chr11	64968892	64973472	4581	*	7.28	6.13	7.91	-1.78	5.9e-11	4.49e-08
chr16	9127067	9129313	2247	*	5.89	4.74	6.52	-1.78	4.12e-05	0.00131
chr15	27419493	27421083	1591	*	5.53	4.39	6.16	-1.78	0.000121	0.00264
chr2	68769425	68771928	2504	*	5.44	4.29	6.07	-1.78	0.000271	0.00451
chr17	30936572	30938320	1749	*	5.24	4.08	5.87	-1.78	0.00162	0.0141
chr7	20548735	20551649	2915	*	6.86	5.72	7.49	-1.77	6.22e-07	6.35e-05
chr10	61053710	61054908	1199	*	5.61	4.47	6.24	-1.77	0.000115	0.00256
chr12	86068127	86070446	2320	*	5.74	4.6	6.37	-1.77	0.00111	0.0111
chr12	11222194	11224692	2499	*	5.35	4.21	5.98	-1.77	0.00194	0.0157
chr5	119758038	119760983	2946	*	5.85	4.72	6.48	-1.76	3.27e-05	0.00112
chr13	59954554	59955306	753	*	5.25	4.11	5.87	-1.76	0.000654	0.00803
chr8	18867743	18870992	3250	*	5.39	4.25	6.02	-1.76	0.00289	0.0202
chr1	193561392	193563325	1934	*	5.23	4.11	5.86	-1.75	0.00159	0.0139
chr11	72408635	72410808	2174	*	5.19	4.07	5.81	-1.75	0.00403	0.0248
chr18	35684231	35694515	10285	*	7.94	6.82	8.57	-1.74	4.17e-09	1.42e-06
chr10	68495767	68497577	1811	*	5.76	4.64	6.39	-1.74	5.26e-05	0.00152
chr2	72666816	72669732	2917	*	5.49	4.38	6.12	-1.74	0.00147	0.0132
chr1	21401229	21402419	1191	*	5.26	4.14	5.88	-1.74	0.00255	0.0187
chr2	73640909	73643165	2257	*	5.03	3.91	5.65	-1.74	0.0109	0.0462
chr11	49568337	49570276	1940	*	5.44	4.33	6.06	-1.73	0.000319	0.00501
chr11	32817867	32820874	3008	*	5.71	4.6	6.33	-1.73	0.000454	0.00632
chr11	31135606	31136782	1177	*	5.26	4.15	5.87	-1.73	0.00106	0.0108
chr1	153539551	153540661	1111	*	5.07	3.96	5.69	-1.73	0.00145	0.0131
chrX	70341001	70343409	2409	*	6.12	5.02	6.74	-1.72	7.04e-06	0.000383
chr12	77339267	77341664	2398	*	5.88	4.78	6.5	-1.72	0.000233	0.00406
chr1	13256390	13257912	1523	*	5.46	4.35	6.07	-1.72	0.00031	0.00492
chr2	33881657	33883443	1787	*	5.36	4.26	5.98	-1.72	0.000609	0.00766
chr11	55130785	55134313	3529	*	5.26	4.16	5.87	-1.72	0.000737	0.00867
chr6	37792548	37794542	1995	*	4.97	3.87	5.59	-1.72	0.00376	0.0238
chr16	23912968	23914660	1693	*	5.81	4.72	6.43	-1.71	9.89e-05	0.00232
chr11	62808834	62812315	3482	*	5.6	4.5	6.22	-1.71	0.000175	0.00337
chr6	134543977	134545693	1717	*	5.34	4.25	5.95	-1.71	0.00216	0.0169
chr10	41921924	41924834	2911	*	5.05	3.95	5.66	-1.71	0.00341	0.0223
chr11	83380168	83381875	1708	*	5.82	4.73	6.43	-1.7	0.000142	0.00293
chr12	73259215	73260248	1034	*	5.21	4.12	5.82	-1.7	0.000992	0.0104
chr2	170613293	170614366	1074	*	5.13	4.04	5.74	-1.7	0.0016	0.0139
chr16	17707139	17708938	1800	*	5.04	3.96	5.65	-1.7	0.00212	0.0167
chr15	36489079	36491437	2359	*	5.27	4.18	5.89	-1.7	0.00317	0.0213
chr1	37269201	37270794	1594	*	5.37	4.28	5.98	-1.7	0.00591	0.0314
chr5	150544746	150546568	1823	*	5.66	4.58	6.28	-1.69	0.000153	0.00308
chr10	61471940	61473759	1820	*	5.15	4.08	5.76	-1.69	0.00146	0.0132
chr1	7041159	7043431	2273	*	4.96	3.88	5.57	-1.69	0.00471	0.0273
chr15	27335324	27336322	999	*	5.26	4.18	5.87	-1.69	0.00514	0.0289
chr11	32807656	32809127	1472	*	5.11	4.03	5.72	-1.69	0.00633	0.0328
chr11	83004419	83006263	1845	*	5.11	4.03	5.72	-1.69	0.0104	0.0449
chr17	32658335	32662133	3799	*	5.83	4.76	6.44	-1.68	0.00026	0.0044
chr12	76811447	76815583	4137	*	5.66	4.58	6.26	-1.68	0.000453	0.0063
chr6	136443015	136444321	1307	*	4.99	3.92	5.59	-1.68	0.00305	0.0208
chr1	87647127	87649349	2223	*	5.72	4.66	6.33	-1.67	0.000286	0.00467
chr6	37775127	37778564	3438	*	5.91	4.84	6.52	-1.67	0.000404	0.00584
chr11	103425453	103427091	1639	*	5.64	4.59	6.25	-1.66	0.000184	0.00349
chr3	65286238	65288698	2461	*	5.86	4.8	6.46	-1.66	0.0002	0.00368
chr3	21927495	21929289	1795	*	5.17	4.12	5.77	-1.66	0.00159	0.0139
chr4	147336209	147338387	2179	*	5.71	4.66	6.32	-1.65	0.000585	0.00748
chr4	98460488	98462148	1661	*	5.37	4.32	5.98	-1.65	0.000799	0.00914
chr13	41326812	41328351	1540	*	5.37	4.32	5.97	-1.65	0.00134	0.0125
chr1	138735447	138736884	1438	*	5.6	4.55	6.2	-1.65	0.00164	0.0142
chr7	123844477	123847249	2773	*	5.71	4.67	6.31	-1.64	0.000187	0.00352
chr17	81207248	81209391	2144	*	5.49	4.45	6.09	-1.64	0.00124	0.012
chr11	70096969	70098291	1323	*	5	3.96	5.6	-1.64	0.00426	0.0257
chr13	67984365	67985536	1172	*	5.36	4.32	5.95	-1.63	0.00107	0.0109
chr2	73497735	73499391	1657	*	5.32	4.29	5.92	-1.63	0.0011	0.0111
chr11	46262911	46265171	2261	*	5.29	4.25	5.88	-1.63	0.00216	0.0169
chr9	102433079	102435976	2898	*	5.4	4.36	6	-1.63	0.00495	0.0282
chr11	20772166	20774198	2033	*	5.58	4.55	6.18	-1.62	0.000506	0.0068
chr2	51299799	51301099	1301	*	5.07	4.04	5.66	-1.62	0.00284	0.02
chr18	75189824	75192671	2848	*	5.18	4.16	5.78	-1.62	0.00324	0.0217
chr17	53541979	53543089	1111	*	5.33	4.31	5.93	-1.62	0.00798	0.0379
chr11	108929383	108931046	1664	*	4.97	3.95	5.57	-1.62	0.00928	0.0416
chr11	106247822	106249868	2047	*	6.49	5.47	7.09	-1.61	5.9e-06	0.000335
chr9	120823218	120825825	2608	*	5.96	4.94	6.56	-1.61	8.51e-05	0.00211
chr15	27233165	27234679	1515	*	5.07	4.05	5.67	-1.61	0.00702	0.035
chr19	28952430	28954257	1828	*	5.48	4.47	6.07	-1.6	0.000927	0.00996
chr1	87888094	87890688	2595	*	4.97	3.96	5.56	-1.6	0.00594	0.0315
chr16	90433662	90435466	1805	*	6.25	5.25	6.84	-1.59	5.36e-05	0.00154
chr11	113371748	113375085	3338	*	5.81	4.81	6.39	-1.59	0.000162	0.00319
chr3	69139335	69140942	1608	*	5.19	4.19	5.78	-1.59	0.00296	0.0205
chr6	136946758	136951215	4458	*	6.62	5.62	7.2	-1.58	1.13e-06	9.89e-05
chr5	102269322	102271318	1997	*	5.19	4.19	5.77	-1.58	0.00293	0.0203
chr17	79272073	79273348	1276	*	5	4	5.58	-1.58	0.00499	0.0283
chr1	74104759	74107721	2963	*	5.37	4.37	5.95	-1.58	0.00615	0.0322
chr11	29305541	29307199	1659	*	4.99	3.99	5.57	-1.58	0.0105	0.0452
chr1	55163193	55170005	6813	*	7.99	7	8.57	-1.57	4.71e-11	3.7e-08
chr18	82942895	82946981	4087	*	6.45	5.46	7.04	-1.57	2.62e-06	0.000182
chr5	151053486	151057158	3673	*	6.45	5.46	7.03	-1.57	8.01e-06	0.000421
chr5	66261764	66263037	1274	*	5.17	4.18	5.75	-1.57	0.00581	0.0311
chr16	90424415	90433154	8740	*	7.3	6.31	7.88	-1.56	2.94e-09	1.08e-06
chr4	146603786	146611297	7512	*	6.86	5.88	7.44	-1.56	3.52e-07	4.17e-05
chr16	72785517	72787188	1672	*	6.66	5.68	7.24	-1.56	1.23e-06	0.000104
chr19	58586217	58587956	1740	*	6.79	5.82	7.36	-1.55	1.43e-06	0.000115
chr10	66760131	66762856	2726	*	6.09	5.11	6.66	-1.55	8.22e-05	0.00206
chr3	28429317	28431135	1819	*	5.61	4.64	6.19	-1.55	0.000708	0.00847
chr11	75803316	75806290	2975	*	5.9	4.93	6.48	-1.55	0.000713	0.0085
chr17	83800942	83802940	1999	*	5.36	4.39	5.94	-1.55	0.00137	0.0127
chr6	22389542	22391102	1561	*	5.27	4.29	5.84	-1.55	0.00207	0.0164
chr5	123856150	123857941	1792	*	5.05	4.08	5.63	-1.55	0.00447	0.0265
chr16	95843970	95846610	2641	*	5.06	4.08	5.64	-1.55	0.00479	0.0276
chr1	16602097	16605220	3124	*	5.14	4.16	5.72	-1.55	0.0101	0.044
chr10	53154326	53156366	2041	*	5.82	4.86	6.4	-1.54	0.000219	0.00391
chr11	100740577	100743806	3230	*	6.14	5.17	6.72	-1.54	0.000492	0.00666
chr18	44496342	44497172	831	*	5.38	4.41	5.96	-1.54	0.00161	0.014
chr1	185870444	185872206	1763	*	5.12	4.16	5.7	-1.54	0.00345	0.0225
chr2	180721098	180722884	1787	*	5.07	4.11	5.65	-1.54	0.00671	0.034
chr5	151303916	151305769	1854	*	6.36	5.4	6.93	-1.53	1.71e-05	0.000716
chr9	121521672	121527057	5386	*	6.62	5.66	7.19	-1.53	8.03e-05	0.00203
chr10	18624912	18627664	2753	*	5.81	4.85	6.38	-1.53	0.00076	0.00884
chr6	8719710	8721951	2242	*	5.8	4.84	6.37	-1.53	0.0014	0.0128
chr6	136943399	136944880	1482	*	5.78	4.83	6.35	-1.52	0.000337	0.00519
chr8	130103023	130105632	2610	*	6.31	5.36	6.88	-1.52	0.000751	0.00879
chr8	127700279	127702151	1873	*	5.41	4.45	5.98	-1.52	0.00169	0.0144
chr16	25038717	25046461	7745	*	7.75	6.81	8.31	-1.51	2.54e-07	3.25e-05
chr1	153136335	153138352	2018	*	6.14	5.2	6.71	-1.51	0.00109	0.011
chr1	92182124	92184610	2487	*	5.42	4.47	5.98	-1.51	0.00208	0.0165
chr15	96565759	96567414	1656	*	5.29	4.35	5.85	-1.51	0.00612	0.0321
chr1	153546341	153548871	2531	*	5.1	4.16	5.67	-1.51	0.00714	0.0353
chr9	42340213	42341986	1774	*	5.09	4.15	5.65	-1.51	0.00758	0.0367
chr3	86812630	86814706	2077	*	5.2	4.25	5.76	-1.51	0.0083	0.0388
chr7	53227225	53230553	3329	*	6.97	6.03	7.53	-1.5	1.26e-07	1.87e-05
chr1	134325975	134332071	6097	*	6.41	5.47	6.97	-1.5	0.000234	0.00408
chr2	59370831	59372903	2073	*	6.22	5.28	6.78	-1.5	0.00093	0.00998
chr15	74703175	74704282	1108	*	5.22	4.29	5.79	-1.5	0.00332	0.022
chr1	40414186	40415623	1438	*	5.12	4.19	5.68	-1.5	0.0054	0.0297
chr12	82267014	82269586	2573	*	6.46	5.54	7.01	-1.48	0.000165	0.00323
chr12	72301445	72304382	2938	*	5.9	4.98	6.46	-1.48	0.000774	0.00895
chr13	99689590	99692349	2760	*	5.31	4.39	5.87	-1.48	0.00281	0.0199
chr9	9310296	9312639	2344	*	5.15	4.23	5.71	-1.48	0.00464	0.0271
chr15	3253018	3253739	722	*	5	4.08	5.56	-1.48	0.00767	0.037
chr1	60901264	60903962	2699	*	5.14	4.22	5.7	-1.48	0.00783	0.0374
chr19	29757116	29758757	1642	*	5.74	4.83	6.3	-1.47	0.000617	0.00772
chr1	84921289	84922958	1670	*	5.27	4.35	5.83	-1.47	0.00369	0.0235
chr5	148630049	148632143	2095	*	5.29	4.38	5.85	-1.47	0.00666	0.0339
chr1	92420312	92422089	1778	*	5.84	4.94	6.4	-1.46	0.00112	0.0112
chr12	87289983	87291947	1965	*	5.59	4.68	6.14	-1.46	0.00291	0.0202
chr12	105759049	105760294	1246	*	5.02	4.12	5.58	-1.46	0.00752	0.0366
chr14	121664770	121666782	2013	*	5.14	4.23	5.69	-1.46	0.00972	0.0428
chr3	129176959	129180659	3701	*	7.12	6.22	7.67	-1.45	9.49e-08	1.51e-05
chr11	53716319	53718960	2642	*	6.36	5.46	6.91	-1.45	4.04e-05	0.0013
chr6	29064842	29067834	2993	*	6.13	5.22	6.68	-1.45	0.000103	0.00237
chr3	18595097	18596664	1568	*	5.38	4.48	5.93	-1.45	0.00248	0.0184
chr1	121326651	121329447	2797	*	5.63	4.72	6.18	-1.45	0.00248	0.0184
chr11	40554955	40556736	1782	*	5.12	4.23	5.67	-1.45	0.0069	0.0346
chr4	144999654	145003618	3965	*	7.13	6.24	7.68	-1.44	3.42e-05	0.00116
chr10	82498682	82500897	2216	*	5.25	4.36	5.8	-1.44	0.00889	0.0405
chr14	121652617	121655793	3177	*	5.99	5.11	6.54	-1.43	0.000423	0.00602
chr14	122246395	122249544	3150	*	6.43	5.55	6.98	-1.43	0.000882	0.0097
chr1	167242304	167245045	2742	*	5.7	4.81	6.24	-1.43	0.00107	0.0109
chr14	69866720	69868633	1914	*	5.64	4.75	6.18	-1.43	0.00219	0.0171
chr4	98447411	98449573	2163	*	5.42	4.53	5.96	-1.43	0.00307	0.0209
chr9	69884368	69885459	1092	*	5.15	4.26	5.69	-1.43	0.00859	0.0397
chr4	145742201	145745422	3222	*	5.81	4.93	6.35	-1.42	0.00179	0.015
chr15	38630271	38633357	3087	*	5.63	4.75	6.18	-1.42	0.00643	0.0331
chr1	155800023	155801292	1270	*	5.17	4.29	5.71	-1.42	0.00814	0.0384
chr18	60634224	60635312	1089	*	5.04	4.16	5.58	-1.42	0.011	0.0464
chr1	193703839	193705576	1738	*	5.09	4.22	5.63	-1.41	0.00932	0.0418
chr16	95905516	95910090	4575	*	6.39	5.53	6.93	-1.4	8.39e-05	0.00209
chr9	18897242	18902497	5256	*	6.99	6.13	7.52	-1.4	0.0001	0.00234
chr1	154718767	154723270	4504	*	5.82	4.96	6.36	-1.4	0.000923	0.00995
chr5	119823051	119824861	1811	*	5.64	4.78	6.18	-1.4	0.00155	0.0137
chr1	181487774	181491167	3394	*	5.63	4.77	6.17	-1.4	0.00228	0.0174
chr7	25435664	25437039	1376	*	5.41	4.55	5.95	-1.4	0.00648	0.0333
chr7	149108628	149111424	2797	*	5.68	4.82	6.22	-1.4	0.00762	0.0368
chr4	139946432	139948564	2133	*	5.22	4.35	5.75	-1.4	0.00818	0.0385
chr17	46103044	46106970	3927	*	5.59	4.73	6.12	-1.4	0.0102	0.0443
chr8	119295882	119297026	1145	*	5.96	5.1	6.49	-1.39	0.00107	0.0109
chr11	70746919	70749744	2826	*	5.62	4.76	6.16	-1.39	0.00162	0.014
chr8	48019672	48022316	2645	*	5.25	4.39	5.78	-1.39	0.00919	0.0414
chr15	25857881	25859829	1949	*	5.12	4.26	5.65	-1.39	0.0092	0.0414
chr1	15641966	15643477	1512	*	5.41	4.55	5.94	-1.39	0.00996	0.0435
chr1	55554002	55554925	924	*	5.04	4.19	5.57	-1.39	0.0114	0.0476
chr2	60104904	60108447	3544	*	6.94	6.09	7.47	-1.38	1.55e-05	0.000667
chr6	53521778	53525399	3622	*	6.86	6.02	7.39	-1.38	2.41e-05	0.000911
chr10	121093087	121095108	2022	*	5.94	5.09	6.47	-1.38	0.000802	0.00915
chr5	119820327	119821383	1057	*	5.63	4.78	6.16	-1.38	0.00175	0.0147
chr1	21237308	21239885	2578	*	5.53	4.69	6.06	-1.38	0.00282	0.0199
chr9	72039409	72041397	1989	*	5.1	4.26	5.63	-1.37	0.00971	0.0428
chr17	46098313	46100660	2348	*	5.25	4.41	5.77	-1.37	0.0115	0.0479
chr1	35936188	35939780	3593	*	6.05	5.21	6.57	-1.36	0.00322	0.0216
chr13	93208490	93210708	2219	*	5.44	4.61	5.97	-1.36	0.00572	0.0308
chr1	153558114	153560550	2437	*	5.25	4.42	5.78	-1.36	0.00668	0.0339
chr11	121812002	121819747	7746	*	6.91	6.08	7.43	-1.35	6.17e-05	0.0017
chr1	89532827	89534374	1548	*	6	5.17	6.52	-1.35	0.000547	0.00718
chr1	135753890	135757343	3454	*	6.07	5.24	6.59	-1.35	0.000692	0.00835
chr1	39515956	39519351	3396	*	5.75	4.92	6.27	-1.35	0.00142	0.013
chr6	136886780	136888233	1454	*	5.41	4.58	5.93	-1.35	0.0062	0.0323
chr10	118875740	118876758	1019	*	5.3	4.47	5.82	-1.35	0.00839	0.0391
chr1	52487924	52489447	1524	*	6.61	5.79	7.13	-1.34	5.9e-05	0.00165
chr1	39711278	39714340	3063	*	6.13	5.32	6.65	-1.34	0.000889	0.00974
chr1	13349765	13352250	2486	*	5.74	4.92	6.26	-1.34	0.00147	0.0132
chr1	13325405	13327758	2354	*	5.73	4.91	6.25	-1.34	0.00486	0.0278
chr5	117156761	117159204	2444	*	5.41	4.59	5.93	-1.34	0.00492	0.0281
chr5	143892629	143895506	2878	*	5.67	4.85	6.19	-1.34	0.00573	0.0308
chrX	70646073	70647034	962	*	5.2	4.39	5.72	-1.34	0.00886	0.0404
chr11	110135558	110136612	1055	*	5.31	4.48	5.83	-1.34	0.0102	0.0443
chr1	137105226	137107836	2611	*	5.71	4.89	6.23	-1.34	0.0121	0.0495
chr1	35906278	35908510	2233	*	6.56	5.75	7.07	-1.33	0.000318	0.00499
chr3	121071299	121074077	2779	*	6.1	5.29	6.62	-1.33	0.000373	0.00553
chr11	11829920	11834865	4946	*	6.47	5.66	6.99	-1.33	0.000799	0.00914
chr14	63668038	63670201	2164	*	5.83	5.02	6.35	-1.33	0.00128	0.0122
chr10	92797602	92800154	2553	*	5.91	5.1	6.43	-1.33	0.00255	0.0187
chr8	18932824	18934180	1357	*	5.48	4.67	6	-1.33	0.00386	0.0242
chr1	153318032	153321833	3802	*	5.86	5.05	6.38	-1.33	0.00655	0.0335
chr10	119764632	119766163	1532	*	5.47	4.66	5.99	-1.33	0.00879	0.0402
chr1	195310988	195314549	3562	*	6.37	5.56	6.89	-1.32	0.00016	0.00317
chr10	93141978	93146594	4617	*	6.36	5.55	6.87	-1.32	0.00131	0.0123
chr8	85865079	85867447	2369	*	5.78	4.98	6.3	-1.32	0.00324	0.0217
chr13	95148278	95150811	2534	*	5.72	4.91	6.23	-1.32	0.0102	0.0441
chr1	64719028	64721666	2639	*	5.3	4.5	5.82	-1.32	0.0104	0.0449
chr13	98127177	98130186	3010	*	5.94	5.14	6.45	-1.31	0.00549	0.03
chr18	53505934	53507818	1885	*	5.36	4.56	5.87	-1.31	0.00627	0.0326
chr1	73409325	73410936	1612	*	5.33	4.53	5.84	-1.31	0.00755	0.0367
chr6	86285337	86286412	1076	*	5.28	4.48	5.79	-1.31	0.00848	0.0394
chr7	71471607	71473222	1616	*	5.38	4.58	5.89	-1.31	0.0089	0.0405
chr1	135846867	135848747	1881	*	5.27	4.47	5.78	-1.31	0.011	0.0464
chr1	140488632	140490179	1548	*	5.32	4.53	5.83	-1.3	0.0085	0.0394
chr11	72137458	72139870	2413	*	5.24	4.45	5.74	-1.3	0.0112	0.0471
chr2	39468928	39470427	1500	*	5.38	4.59	5.89	-1.3	0.0115	0.0478
chr1	90328529	90331007	2479	*	5.67	4.88	6.18	-1.3	0.0115	0.0478
chr11	110266534	110271891	5358	*	7.27	6.48	7.77	-1.29	2.31e-05	0.000888
chr5	145439395	145442885	3491	*	6.74	5.95	7.24	-1.29	4.14e-05	0.00132
chr14	106260790	106266548	5759	*	7.25	6.46	7.75	-1.29	4.52e-05	0.0014
chr1	33677802	33680263	2462	*	6.62	5.83	7.12	-1.29	4.94e-05	0.00147
chr5	102450766	102454125	3360	*	6.53	5.75	7.04	-1.29	6.67e-05	0.0018
chr15	88513960	88519041	5082	*	6.59	5.81	7.1	-1.29	0.000173	0.00333
chr8	26415296	26418634	3339	*	6.28	5.49	6.78	-1.29	0.000559	0.00728
chr2	17866657	17868464	1808	*	5.96	5.18	6.47	-1.29	0.00281	0.0199
chr4	3740390	3741627	1238	*	5.78	5	6.29	-1.29	0.00367	0.0235
chr11	113468645	113471675	3031	*	5.37	4.59	5.87	-1.29	0.00867	0.0399
chr1	71681192	71682843	1652	*	5.47	4.69	5.97	-1.29	0.00877	0.0401
chr12	70220088	70222043	1956	*	6	5.23	6.5	-1.28	0.00174	0.0147
chr13	57621925	57624464	2540	*	5.64	4.86	6.14	-1.28	0.00413	0.0252
chr15	25780274	25781885	1612	*	5.34	4.56	5.84	-1.28	0.00812	0.0383
chr17	27364822	27370161	5340	*	6.73	5.96	7.23	-1.27	8.57e-05	0.00211
chr7	88253873	88257298	3426	*	6.2	5.43	6.69	-1.27	0.00086	0.00957
chr9	105786499	105788296	1798	*	5.98	5.21	6.48	-1.27	0.00101	0.0105
chr3	103289239	103291508	2270	*	5.49	4.72	5.99	-1.27	0.00914	0.0412
chr1	181389038	181396112	7075	*	7.49	6.72	7.98	-1.26	5.34e-07	5.73e-05
chr19	16107504	16111308	3805	*	7.36	6.6	7.85	-1.26	8.46e-06	0.000436
chr1	135661833	135664284	2452	*	5.64	4.88	6.14	-1.26	0.00419	0.0254
chr13	105321811	105322855	1045	*	5.7	4.94	6.2	-1.26	0.00536	0.0296
chr1	36027973	36031828	3856	*	6.08	5.32	6.57	-1.26	0.01	0.0437
chr2	87319167	87322240	3074	*	6.23	5.47	6.72	-1.25	0.00423	0.0255
chr13	114640483	114642853	2371	*	5.46	4.71	5.96	-1.25	0.0102	0.0442
chr16	20473716	20480961	7246	*	7.45	6.7	7.95	-1.24	3.5e-06	0.000225
chr10	74826759	74829089	2331	*	6.19	5.44	6.68	-1.24	0.000868	0.00961
chr5	120143643	120146808	3166	*	5.7	4.94	6.19	-1.24	0.00531	0.0294
chr5	120193556	120195344	1789	*	5.91	5.16	6.4	-1.24	0.00554	0.0302
chr2	90662255	90664806	2552	*	5.62	4.87	6.12	-1.24	0.00581	0.0311
chr8	112536415	112538545	2131	*	5.91	5.16	6.4	-1.24	0.0112	0.0471
chr7	123716418	123719459	3042	*	7.13	6.38	7.62	-1.23	6.63e-06	0.000365
chr12	73222257	73224048	1792	*	6	5.26	6.48	-1.23	0.002	0.0161
chr6	127776979	127779621	2643	*	5.51	4.77	6	-1.23	0.00764	0.0369
chr12	106933899	106935612	1714	*	5.67	4.94	6.15	-1.21	0.00505	0.0285
chr2	92479911	92481932	2022	*	5.66	4.94	6.14	-1.21	0.00766	0.037
chr4	84928213	84930114	1902	*	6.13	5.4	6.61	-1.2	0.0019	0.0155
chr11	59814127	59816686	2560	*	6.06	5.34	6.54	-1.2	0.00297	0.0205
chr4	152462766	152464731	1966	*	6.54	5.82	7.01	-1.19	0.000223	0.00396
chr4	119309046	119312534	3489	*	6.39	5.67	6.87	-1.19	0.000904	0.00986
chr13	58399813	58402358	2546	*	5.7	4.98	6.18	-1.19	0.00519	0.0291
chr13	98387035	98389139	2105	*	5.71	4.99	6.18	-1.19	0.00954	0.0423
chr11	22463163	22466498	3336	*	6.32	5.61	6.79	-1.18	0.000667	0.00814
chr4	101122331	101125794	3464	*	6.02	5.32	6.5	-1.18	0.00254	0.0187
chr5	120182328	120186290	3963	*	6.18	5.47	6.65	-1.18	0.006	0.0317
chr12	87125337	87127240	1904	*	5.68	4.98	6.16	-1.18	0.00912	0.0412
chr1	59325800	59328060	2261	*	5.54	4.83	6.01	-1.18	0.00946	0.0421
chr14	14738539	14741029	2491	*	5.45	4.74	5.92	-1.18	0.0112	0.0471
chr3	129102722	129103976	1255	*	5.6	4.89	6.08	-1.18	0.0119	0.049
chr13	112335745	112346250	10506	*	8.65	7.95	9.12	-1.17	1.43e-08	3.67e-06
chr3	34606656	34610049	3394	*	6.51	5.81	6.98	-1.17	0.000264	0.00443
chr5	108450637	108453820	3184	*	6.32	5.62	6.79	-1.17	0.000815	0.00926
chr11	109530847	109535017	4171	*	6.08	5.38	6.55	-1.17	0.00476	0.0275
chr5	151329520	151333432	3913	*	5.76	5.06	6.23	-1.17	0.0067	0.034
chr15	95462556	95464336	1781	*	6.14	5.44	6.6	-1.16	0.00192	0.0157
chr18	50194235	50195606	1372	*	5.78	5.08	6.25	-1.16	0.00578	0.031
chr10	116111650	116113159	1510	*	5.7	5	6.16	-1.16	0.00752	0.0366
chr1	91084299	91093833	9535	*	8.11	7.43	8.57	-1.15	8.91e-06	0.000452
chr11	55135922	55141197	5276	*	7.01	6.33	7.48	-1.15	8.17e-05	0.00205
chr8	44438920	44443110	4191	*	6.61	5.92	7.07	-1.15	0.000398	0.00579
chr13	46019238	46021507	2270	*	6.05	5.37	6.52	-1.15	0.0038	0.024
chr11	87295632	87297745	2114	*	5.96	5.28	6.43	-1.15	0.00428	0.0258
chr11	109173424	109174475	1052	*	5.9	5.21	6.36	-1.15	0.00524	0.0292
chr1	153097396	153099892	2497	*	6.34	5.65	6.8	-1.15	0.00679	0.0343
chr12	78153035	78158355	5321	*	6.55	5.87	7.01	-1.14	0.000312	0.00494
chr10	84014181	84019099	4919	*	6.93	6.26	7.39	-1.14	0.000351	0.00531
chr10	12809587	12811564	1978	*	6.75	6.07	7.21	-1.14	0.00268	0.0193
chr7	109437185	109438886	1702	*	6.38	5.7	6.84	-1.14	0.00308	0.021
chr7	39025726	39028819	3094	*	5.98	5.29	6.44	-1.14	0.00345	0.0225
chr1	133841403	133844578	3176	*	6.5	5.82	6.96	-1.14	0.00461	0.0269
chr7	133756119	133758333	2215	*	5.62	4.94	6.08	-1.14	0.0123	0.0499
chr1	55155818	55161806	5989	*	7.56	6.88	8.02	-1.13	2.87e-05	0.00102
chr13	67843386	67846344	2959	*	7.02	6.35	7.48	-1.13	7.64e-05	0.00196
chr1	51629017	51631325	2309	*	6.49	5.82	6.94	-1.13	0.000837	0.00941
chr1	181574269	181583829	9561	*	8.14	7.48	8.59	-1.12	1.91e-06	0.000144
chr2	135471483	135479335	7853	*	7.91	7.24	8.36	-1.12	1.08e-05	0.000512
chr7	71302606	71307145	4540	*	6.86	6.2	7.32	-1.12	0.000123	0.00268
chr5	149753070	149757064	3995	*	6.55	5.89	7.01	-1.12	0.00146	0.0132
chr5	150410875	150413072	2198	*	6.16	5.49	6.61	-1.12	0.00324	0.0217
chr5	102576466	102579725	3260	*	5.97	5.31	6.43	-1.12	0.00509	0.0286
chr4	98450789	98453757	2969	*	5.73	5.06	6.18	-1.12	0.00842	0.0392
chr1	135234733	135237915	3183	*	6.08	5.41	6.53	-1.12	0.0122	0.0498
chr7	87987671	87992351	4681	*	7.02	6.37	7.47	-1.11	0.000236	0.00411
chr11	74383680	74388181	4502	*	5.95	5.29	6.4	-1.11	0.00735	0.036
chr5	128979078	128981962	2885	*	5.83	5.18	6.29	-1.11	0.00783	0.0374
chr1	51798718	51807997	9280	*	8.17	7.52	8.61	-1.1	7.01e-06	0.000381
chr13	20475412	20479000	3589	*	6.06	5.41	6.51	-1.1	0.00685	0.0344
chr2	104726076	104727026	951	*	5.75	5.09	6.19	-1.1	0.0105	0.0451
chr11	79541551	79546472	4922	*	7.18	6.54	7.63	-1.09	4.15e-05	0.00132
chr11	114469252	114474275	5024	*	6.79	6.14	7.23	-1.09	0.00128	0.0121
chr2	135384800	135388446	3647	*	6.46	5.81	6.9	-1.09	0.00666	0.0339
chr10	62644183	62649204	5022	*	7.26	6.63	7.7	-1.08	7.7e-05	0.00197
chr4	146927031	146935010	7980	*	7.49	6.85	7.94	-1.08	0.000168	0.00327
chr10	93270732	93274167	3436	*	6.86	6.22	7.3	-1.08	0.000208	0.00378
chr18	83006622	83009155	2534	*	6.61	5.97	7.06	-1.08	0.000477	0.00654
chr4	146822840	146827311	4472	*	6.57	5.93	7.01	-1.08	0.00365	0.0234
chr10	41470414	41474745	4332	*	7.23	6.59	7.66	-1.07	3.84e-05	0.00125
chr13	114564954	114568699	3746	*	6.89	6.26	7.33	-1.07	0.000207	0.00378
chr10	94849066	94850132	1067	*	5.85	5.22	6.29	-1.07	0.00969	0.0428
chr3	54985175	54988671	3497	*	7.2	6.57	7.64	-1.06	5.9e-05	0.00165
chr10	95179475	95183838	4364	*	7.03	6.41	7.46	-1.06	0.000236	0.0041
chr10	116429287	116434410	5124	*	6.91	6.28	7.34	-1.06	0.000317	0.00499
chr5	120090157	120094525	4369	*	6.88	6.26	7.32	-1.06	0.000418	0.00598
chr4	152023316	152025784	2469	*	6.91	6.28	7.34	-1.06	0.000628	0.00781
chr11	55185467	55188819	3353	*	6.11	5.49	6.55	-1.06	0.00403	0.0248
chr16	35645075	35646585	1511	*	6.31	5.69	6.74	-1.06	0.00537	0.0296
chr7	71696616	71698495	1880	*	5.97	5.34	6.4	-1.06	0.00718	0.0355
chr5	104540888	104544777	3890	*	6.36	5.73	6.79	-1.06	0.00776	0.0372
chr15	74480995	74483778	2784	*	5.8	5.17	6.24	-1.06	0.00991	0.0434
chr14	57020724	57022835	2112	*	6.5	5.88	6.94	-1.06	0.01	0.0437
chr4	132166625	132168336	1712	*	5.76	5.13	6.19	-1.06	0.0115	0.0478
chr7	86366223	86374524	8302	*	7.62	7	8.06	-1.05	4.99e-05	0.00148
chr5	120028981	120032993	4013	*	6.52	5.9	6.95	-1.05	0.00181	0.0151
chr11	4332455	4336458	4004	*	6.27	5.65	6.7	-1.05	0.00241	0.018
chr5	120084667	120089414	4748	*	6.58	5.96	7.01	-1.05	0.00377	0.0238
chr9	46323892	46325802	1911	*	6.15	5.53	6.58	-1.05	0.00491	0.028
chr1	129403346	129405804	2459	*	6.11	5.49	6.54	-1.05	0.00665	0.0338
chr10	78959840	78961234	1395	*	6.13	5.51	6.56	-1.05	0.00737	0.0361
chr5	36715357	36719919	4563	*	6.66	6.05	7.09	-1.04	0.00104	0.0107
chr4	138346314	138350650	4337	*	6.32	5.71	6.75	-1.04	0.00287	0.0201
chr6	89045133	89046926	1794	*	6.11	5.49	6.54	-1.04	0.00506	0.0286
chr9	75219283	75222014	2732	*	6.13	5.52	6.55	-1.04	0.00507	0.0286
chr10	41132983	41135312	2330	*	6.8	6.19	7.22	-1.03	0.00403	0.0248
chr11	114485504	114487633	2130	*	5.93	5.32	6.35	-1.03	0.0101	0.044
chr18	75404820	75413221	8402	*	7.69	7.09	8.11	-1.02	0.000227	0.004
chr1	72810915	72814304	3390	*	7.11	6.51	7.53	-1.02	0.000697	0.00839
chr5	128186986	128190557	3572	*	6.67	6.07	7.09	-1.02	0.000944	0.0101
chr14	27678122	27682063	3942	*	6.75	6.15	7.17	-1.02	0.0014	0.0128
chr19	56736885	56742190	5306	*	7.42	6.83	7.84	-1.01	0.000514	0.00687
chr18	75737157	75741539	4383	*	7.03	6.43	7.44	-1.01	0.000802	0.00915
chr1	155259976	155262935	2960	*	6.79	6.2	7.21	-1.01	0.000922	0.00994
chr14	120694726	120697286	2561	*	6.6	6.01	7.02	-1.01	0.00249	0.0184
chr10	120978434	120981063	2630	*	6.41	5.82	6.83	-1.01	0.00249	0.0185
chr12	67383931	67386019	2089	*	6.19	5.6	6.61	-1.01	0.00473	0.0274
chr18	75414506	75419081	4576	*	6.25	5.66	6.67	-1.01	0.00597	0.0316
chr10	41789967	41793797	3831	*	6.11	5.52	6.53	-1.01	0.00989	0.0433
chr6	134462575	134467756	5182	*	6.92	6.33	7.33	-1	0.000982	0.0103
chr13	47460199	47461905	1707	*	6.21	5.62	6.62	-1	0.00589	0.0314
chr15	81049604	81053507	3904	*	6.69	6.12	7.11	-0.99	0.00116	0.0114
chr10	116244437	116248314	3878	*	6.63	6.05	7.04	-0.99	0.00218	0.017
chr18	69833865	69839386	5522	*	7.2	6.62	7.61	-0.99	0.00305	0.0208
chr10	68780041	68784032	3992	*	6.54	5.96	6.95	-0.99	0.00545	0.0299
chr15	96831880	96835038	3159	*	6.38	5.8	6.8	-0.99	0.00584	0.0312
chr17	46133776	46136652	2877	*	6.3	5.72	6.71	-0.99	0.00641	0.0331
chr8	119186676	119192785	6110	*	6.84	6.26	7.25	-0.98	0.000979	0.0103
chr3	87213013	87217540	4528	*	7.14	6.57	7.55	-0.98	0.00105	0.0107
chr1	63030669	63032256	1588	*	5.95	5.37	6.36	-0.98	0.0108	0.046
chr12	20811177	20823002	11826	*	8.58	8.01	8.99	-0.97	2.4e-06	0.000171
chr16	21979304	21988909	9606	*	8.34	7.78	8.75	-0.97	2.06e-05	0.000817
chr8	128223850	128230536	6687	*	7.84	7.27	8.24	-0.97	0.000345	0.00528
chr12	72369113	72372900	3788	*	7.07	6.5	7.47	-0.97	0.000366	0.00545
chr6	112313939	112317045	3107	*	6.94	6.38	7.35	-0.97	0.000654	0.00803
chr16	38467549	38472938	5390	*	6.82	6.26	7.23	-0.97	0.0008	0.00915
chr6	137577632	137580001	2370	*	6.47	5.9	6.87	-0.97	0.00284	0.02
chr5	120044635	120049556	4922	*	6.6	6.04	7.01	-0.97	0.00459	0.0269
chr18	47072297	47083582	11286	*	8.74	8.18	9.14	-0.96	3.85e-06	0.000242
chr2	93764750	93771689	6940	*	7.92	7.36	8.32	-0.96	0.000883	0.00971
chr1	121185787	121192352	6566	*	6.41	5.86	6.81	-0.96	0.00453	0.0266
chr17	10589731	10593183	3453	*	6.09	5.53	6.49	-0.96	0.012	0.0494
chr16	8529799	8537614	7816	*	8.03	7.48	8.43	-0.95	0.000304	0.00486
chr1	90646919	90649989	3071	*	6.8	6.25	7.2	-0.95	0.00105	0.0108
chr8	128126903	128129860	2958	*	6.65	6.09	7.04	-0.95	0.00183	0.0152
chr5	120060723	120067423	6701	*	7.44	6.89	7.84	-0.95	0.00282	0.0199
chr4	145100080	145109708	9629	*	7.97	7.42	8.36	-0.94	2.08e-05	0.000819
chr1	23973098	23979432	6335	*	7	6.45	7.39	-0.94	0.000731	0.00863
chr13	41239738	41242142	2405	*	6.33	5.78	6.72	-0.94	0.00731	0.0359
chr14	22288333	22297444	9112	*	8.48	7.94	8.87	-0.93	1.68e-05	0.000708
chr8	113041584	113049455	7872	*	8.2	7.66	8.59	-0.93	0.00012	0.00264
chr12	17897252	17903747	6496	*	7.22	6.68	7.61	-0.93	0.000613	0.00768
chr17	66048601	66054178	5578	*	7.06	6.52	7.45	-0.93	0.00177	0.0148
chr3	152591574	152593519	1946	*	6.2	5.66	6.59	-0.93	0.0099	0.0434
chr9	109853959	109863910	9952	*	7.2	6.67	7.59	-0.92	0.00151	0.0135
chr8	12451977	12456033	4057	*	6.97	6.44	7.36	-0.92	0.00156	0.0137
chr11	79090909	79094964	4056	*	7.13	6.6	7.52	-0.92	0.00445	0.0264
chr11	8672367	8674877	2511	*	7.08	6.54	7.47	-0.92	0.00663	0.0338
chr1	51515073	51516826	1754	*	6.35	5.82	6.74	-0.92	0.00672	0.034
chr1	55246968	55250341	3374	*	6.51	5.98	6.89	-0.91	0.00522	0.0291
chr5	116269948	116273906	3959	*	6.5	5.97	6.88	-0.91	0.00567	0.0306
chr19	21637578	21642201	4624	*	6.97	6.44	7.36	-0.91	0.00569	0.0307
chr10	39220978	39224073	3096	*	6.84	6.31	7.23	-0.91	0.0122	0.0497
chr1	166419195	166426435	7241	*	8.21	7.69	8.6	-0.9	3.72e-05	0.00122
chr15	36998977	37002654	3678	*	7.03	6.51	7.41	-0.9	0.001	0.0104
chr17	34679410	34684247	4838	*	7.12	6.6	7.5	-0.9	0.0012	0.0117
chr7	6946511	6952852	6342	*	6.97	6.46	7.35	-0.9	0.00159	0.0139
chr1	181440374	181443237	2864	*	6.54	6.02	6.92	-0.9	0.00559	0.0304
chr6	30365304	30369615	4312	*	6.85	6.33	7.23	-0.9	0.00562	0.0304
chr1	36110901	36114542	3642	*	6.34	5.82	6.72	-0.9	0.00726	0.0357
chr14	68653329	68655686	2358	*	6.28	5.77	6.66	-0.9	0.0106	0.0455
chr11	22978778	22982607	3830	*	7.75	7.24	8.13	-0.89	0.000585	0.00748
chr17	30686303	30689351	3049	*	6.57	6.06	6.95	-0.89	0.00648	0.0333
chr1	136429175	136441099	11925	*	8.37	7.87	8.75	-0.88	9.65e-05	0.00229
chr1	135635478	135644257	8780	*	8.61	8.11	8.99	-0.88	0.000171	0.00331
chr2	59220503	59225164	4662	*	7.53	7.03	7.9	-0.88	0.000299	0.00481
chr8	112644519	112656126	11608	*	8.05	7.55	8.43	-0.88	0.00121	0.0118
chr8	14037575	14041747	4173	*	7.04	6.54	7.41	-0.88	0.00246	0.0183
chr11	107170283	107173773	3491	*	6.87	6.36	7.24	-0.88	0.00526	0.0293
chr1	90695038	90698528	3491	*	6.34	5.83	6.71	-0.88	0.0108	0.0461
chr8	128240258	128252257	12000	*	7.72	7.22	8.09	-0.87	0.000377	0.00558
chr5	120170504	120175124	4621	*	7.3	6.81	7.67	-0.86	0.00177	0.0149
chr2	27423300	27429685	6386	*	7.24	6.74	7.61	-0.86	0.00294	0.0203
chr13	112364132	112367578	3447	*	6.76	6.27	7.13	-0.86	0.00384	0.0241
chr5	148838245	148840715	2471	*	6.45	5.95	6.81	-0.86	0.0106	0.0453
chr16	96181492	96185415	3924	*	6.93	6.44	7.29	-0.85	0.00404	0.0249
chr17	5050440	5054906	4467	*	6.85	6.37	7.2	-0.84	0.00579	0.0311
chr8	83439489	83443868	4380	*	7.87	7.4	8.23	-0.83	0.0047	0.0272
chr1	129895064	129899551	4488	*	6.84	6.36	7.2	-0.83	0.00496	0.0282
chr1	57009581	57013557	3977	*	6.55	6.07	6.9	-0.83	0.00886	0.0404
chr11	117993066	117998102	5037	*	6.51	6.03	6.86	-0.83	0.0112	0.0471
chr3	83664381	83669228	4848	*	6.51	6.04	6.87	-0.83	0.0117	0.0484
chr7	86348897	86357919	9023	*	7.92	7.45	8.28	-0.82	0.000185	0.0035
chr13	101630075	101632756	2682	*	6.74	6.27	7.09	-0.82	0.00935	0.0418
chr1	72784070	72788286	4217	*	7.14	6.68	7.49	-0.81	0.00268	0.0193
chr1	55437615	55440613	2999	*	6.71	6.25	7.05	-0.81	0.0108	0.0458
chr6	47124796	47143696	18901	*	9.49	9.04	9.84	-0.8	0.000243	0.00418
chr8	129535267	129537858	2592	*	7.32	6.86	7.67	-0.8	0.00851	0.0394
chr11	107792004	107794913	2910	*	7.18	6.74	7.52	-0.79	0.00365	0.0234
chr1	137525697	137535843	10147	*	7.77	7.33	8.11	-0.78	0.00089	0.00974
chr6	137607749	137611683	3935	*	7.55	7.11	7.89	-0.78	0.002	0.0161
chr1	136088060	136094934	6875	*	7.08	6.65	7.42	-0.77	0.00755	0.0367
chr11	96551197	96560577	9381	*	8.12	7.69	8.45	-0.76	0.000984	0.0103
chr8	112674229	112678139	3911	*	7.48	7.06	7.82	-0.76	0.00678	0.0342
chr1	72835524	72840291	4768	*	7.56	7.13	7.9	-0.76	0.00914	0.0412
chr2	169857414	169873294	15881	*	9.18	8.76	9.51	-0.75	0.000136	0.00285
chr16	30689797	30698022	8226	*	8.41	7.99	8.73	-0.74	0.000195	0.00361
chr10	119597561	119611364	13804	*	9.03	8.61	9.35	-0.74	0.000307	0.0049
chr11	121006976	121011979	5004	*	7.91	7.5	8.23	-0.74	0.00549	0.03
chr1	154676772	154681662	4891	*	6.79	6.37	7.11	-0.74	0.0109	0.0463
chr12	52956900	52960313	3414	*	6.92	6.5	7.24	-0.74	0.0123	0.05
chr19	21675865	21680481	4617	*	6.94	6.53	7.26	-0.73	0.00924	0.0415
chr13	53277866	53281360	3495	*	7.08	6.67	7.4	-0.73	0.0107	0.0457
chr1	152932863	152935709	2847	*	6.9	6.48	7.22	-0.73	0.011	0.0466
chr10	17514010	17520002	5993	*	7.14	6.73	7.46	-0.73	0.0113	0.0475
chr1	37063395	37068300	4906	*	7.36	6.96	7.68	-0.72	0.00598	0.0316
chr4	101108126	101115512	7387	*	7.1	6.69	7.41	-0.72	0.0104	0.0448
chr2	73629663	73632884	3222	*	6.94	6.54	7.26	-0.72	0.0107	0.0456
chr11	97978918	97984934	6017	*	7.63	7.23	7.95	-0.72	0.0114	0.0476
chr6	122415386	122424862	9477	*	8.17	7.77	8.48	-0.71	0.00118	0.0116
chr1	167538426	167549575	11150	*	8.1	7.7	8.41	-0.71	0.00221	0.0171
chr11	21156005	21163056	7052	*	7.28	6.88	7.59	-0.71	0.0113	0.0473
chr8	19982030	19985894	3865	*	8.81	8.42	9.12	-0.7	0.00119	0.0117
chr5	121336594	121346512	9919	*	8.05	7.65	8.36	-0.7	0.0048	0.0276
chr12	86911762	86914927	3166	*	7.77	7.37	8.07	-0.7	0.00641	0.033
chr11	121783068	121787904	4837	*	7.15	6.76	7.46	-0.7	0.0108	0.0458
chr13	98583121	98592653	9533	*	8.9	8.52	9.2	-0.69	0.00136	0.0126
chr11	114444877	114451447	6571	*	8.17	7.79	8.47	-0.69	0.00402	0.0248
chr1	13519410	13525681	6272	*	7.11	6.72	7.41	-0.69	0.011	0.0467
chr4	145679861	145686176	6316	*	8.04	7.66	8.34	-0.68	0.00145	0.0131
chr11	101471632	101480338	8707	*	8.32	7.94	8.62	-0.68	0.00159	0.0139
chr1	36663280	36672171	8892	*	7.83	7.45	8.12	-0.67	0.00282	0.0199
chr5	120074493	120081834	7342	*	8.07	7.7	8.37	-0.67	0.00299	0.0206
chr1	39919276	39927492	8217	*	7.79	7.42	8.09	-0.67	0.00968	0.0427
chr1	168051330	168074079	22750	*	10.46	10.09	10.75	-0.66	0.000417	0.00597
chr1	121291338	121308412	17075	*	9.64	9.27	9.93	-0.66	0.00152	0.0135
chr8	93958522	93962479	3958	*	7.72	7.35	8.01	-0.66	0.00372	0.0236
chr2	59884098	59892024	7927	*	7.5	7.13	7.79	-0.66	0.00624	0.0325
chr1	120294456	120300253	5798	*	7.53	7.17	7.83	-0.66	0.00688	0.0346
chr5	108480464	108484784	4321	*	7.55	7.19	7.85	-0.66	0.008	0.038
chr9	30816450	30822598	6149	*	7.83	7.47	8.12	-0.65	0.00883	0.0403
chr1	89567783	89578563	10781	*	9.26	8.91	9.54	-0.63	0.003	0.0206
chr13	99678493	99685804	7312	*	7.4	7.05	7.68	-0.63	0.0114	0.0477
chr18	82997068	83004743	7676	*	8.03	7.68	8.31	-0.62	0.00431	0.0258
chr3	121277438	121293750	16313	*	9.04	8.7	9.32	-0.62	0.00699	0.0349
chr7	138087403	138097956	10554	*	8.3	7.96	8.58	-0.62	0.00713	0.0353
chr3	34594150	34600711	6562	*	7.95	7.6	8.22	-0.62	0.00888	0.0405
chr1	133772839	133789989	17151	*	9.17	8.84	9.43	-0.59	0.00173	0.0147
chr5	120104864	120141747	36884	*	11.34	11.02	11.59	-0.57	0.00133	0.0124
chr16	4274999	4284190	9192	*	8.06	7.75	8.32	-0.56	0.0109	0.0464
chr1	136412524	136428306	15783	*	8.65	8.35	8.9	-0.55	0.00814	0.0384
chr11	110256379	110262100	5722	*	8.13	7.83	8.38	-0.54	0.0114	0.0478
chr5	110893828	110903750	9923	*	9.13	8.86	9.36	-0.5	0.00674	0.0341
chr1	120535251	120550514	15264	*	9.4	9.13	9.62	-0.49	0.00661	0.0337
chr11	62300111	62333809	33699	*	11.26	11.02	11.46	-0.44	0.01	0.0436
