# Supplementary material for: E2F4 regulates transcriptional activation in mouse embryonic stem cells independently of the RB family
Source: Nat Commun. 2019 Jul 3;10:2939. doi: 10.1038/s41467-019-10901-x (PMC6610666; doi:10.1038/s41467-019-10901-x)
Supplement: Supplementary file 12 — Supplementary Data 10 [file 41467_2019_10901_MOESM12_ESM.xlsx]

## Sheet: Supplementary Table 10
Supplementary Table S10: H3K9ac ChIP-seq peaks downregulated in QKO mESCs compared to TKO mESCs
seqnames	start	end	width	strand	Conc	Conc_WT.ac	Conc_KO.ac	Fold	p.value	FDR
chr1	167100993	167106267	5275	*	5.08	6.06	-0.1	6.16	9.24e-08	1.47e-05
chr2	80671842	80674251	2410	*	5.03	6	-0.1	6.1	3.34e-07	4.04e-05
chr4	49479101	49480426	1326	*	5.59	6.56	0.95	5.61	2.28e-05	0.000879
chr17	13813648	13815653	2006	*	5.17	6.13	1.16	4.97	1.05e-09	4.84e-07
chr18	34708689	34711861	3173	*	4.97	5.92	0.95	4.97	1.67e-08	4.03e-06
chr8	28429659	28430837	1179	*	5.17	6.12	1.49	4.63	6.09e-09	1.93e-06
chr11	89103034	89105539	2506	*	5.18	6.13	1.55	4.57	1.35e-09	5.56e-07
chr15	8051248	8054503	3256	*	5.76	6.69	2.4	4.29	0.000138	0.00287
chr16	11144097	11144879	783	*	5.11	6.03	1.82	4.21	1.02e-08	2.87e-06
chr19	16564182	16567575	3394	*	6.35	7.27	3.13	4.14	0.00436	0.0261
chr14	21904195	21911060	6866	*	7.1	7.99	4.32	3.66	0.000139	0.0029
chr2	70115295	70117732	2438	*	5.15	6.02	2.55	3.47	1.59e-07	2.25e-05
chr10	77852676	77856339	3664	*	5.52	6.37	3.15	3.22	1.14e-07	1.73e-05
chr6	5282741	5286127	3387	*	6.58	7.43	4.26	3.17	3.51e-15	1.69e-11
chr11	103215669	103218866	3198	*	5.66	6.5	3.41	3.1	0.00322	0.0216
chr13	23418086	23422904	4819	*	6.09	6.91	3.97	2.94	9.33e-10	4.45e-07
chr2	104951792	104955432	3641	*	5.38	6.2	3.29	2.91	7.86e-08	1.3e-05
chr8	60210088	60212833	2746	*	5.77	6.59	3.71	2.88	2.48e-08	5.28e-06
chr5	67490949	67493847	2899	*	5.7	6.51	3.65	2.86	1.96e-09	7.45e-07
chr17	28291110	28295978	4869	*	6.27	7.07	4.35	2.72	1.14e-10	7.92e-08
chr19	9828242	9829101	860	*	5.07	5.86	3.18	2.68	1.2e-05	0.000551
chr8	114318144	114319579	1436	*	5.24	6.02	3.36	2.66	1.44e-06	0.000115
chr13	63193951	63197479	3529	*	5.72	6.5	3.86	2.65	5.84e-08	1.02e-05
chr15	27922847	27927648	4802	*	6	6.78	4.14	2.64	6.85e-09	2.07e-06
chr10	20818197	20824491	6295	*	6.92	7.71	5.07	2.64	0.00111	0.0111
chr3	52057256	52063310	6055	*	6.56	7.33	4.74	2.6	4.07e-13	7.36e-10
chr8	69559201	69560636	1436	*	5.07	5.85	3.25	2.6	1.94e-05	0.000787
chr3	148878166	148884916	6751	*	7.14	7.91	5.34	2.58	1.08e-13	3.46e-10
chr16	31892563	31894806	2244	*	5	5.77	3.19	2.58	1.91e-05	0.000778
chr2	145887360	145890412	3053	*	5.85	6.62	4.07	2.55	3.9e-08	7.39e-06
chr17	56251471	56253602	2132	*	4.99	5.76	3.21	2.55	1.93e-05	0.000784
chr19	6256460	6260902	4443	*	5.88	6.65	4.1	2.54	4.27e-08	7.96e-06
chr2	153462836	153469942	7107	*	6.87	7.64	5.12	2.52	0.00456	0.0267
chr8	46069930	46072369	2440	*	5.21	5.97	3.47	2.5	5.3e-06	0.000312
chr5	148032487	148035754	3268	*	5.63	6.4	3.91	2.49	2.13e-07	2.86e-05
chr2	121467410	121470231	2822	*	5.32	6.08	3.59	2.49	4.09e-06	0.000254
chr19	53771521	53773510	1990	*	5.73	6.48	4.04	2.45	1.56e-06	0.000123
chr11	4660340	4666088	5749	*	6.12	6.88	4.44	2.44	1.21e-09	5.25e-07
chr8	93373027	93374995	1969	*	5.27	6.03	3.6	2.43	1.04e-05	0.000496
chr19	59541036	59544337	3302	*	5.88	6.64	4.22	2.42	1.29e-07	1.91e-05
chr19	4414693	4418526	3834	*	5.39	6.14	3.73	2.4	3.06e-06	0.000206
chr7	37462597	37465629	3033	*	5.66	6.41	4.02	2.39	1.65e-06	0.000129
chr8	93376998	93381685	4688	*	6.81	7.55	5.17	2.38	4.1e-12	4.8e-09
chr4	131710423	131713591	3169	*	5.54	6.28	3.93	2.35	1.02e-06	9.27e-05
chr17	56376136	56379325	3190	*	5.04	5.78	3.43	2.35	5.29e-05	0.00153
chr2	117019444	117023312	3869	*	5.79	6.53	4.19	2.34	1.23e-05	0.000565
chr8	94515573	94518470	2898	*	5.17	5.91	3.57	2.34	3.56e-05	0.00119
chr8	126303332	126306512	3181	*	5.13	5.87	3.53	2.34	3.63e-05	0.0012
chr13	72952188	72955962	3775	*	5.94	6.68	4.34	2.33	7.21e-07	7.13e-05
chr4	43582524	43585826	3303	*	4.96	5.7	3.37	2.33	0.000151	0.00306
chr8	111245441	111255873	10433	*	7.65	8.39	6.07	2.32	1.14e-13	3.46e-10
chr8	60070632	60073235	2604	*	5.26	6	3.68	2.32	3.08e-05	0.00108
chr7	119613700	119618105	4406	*	5.61	6.35	4.04	2.31	1.23e-06	0.000104
chr11	70805998	70809579	3582	*	5.28	6.01	3.7	2.31	5.7e-05	0.00161
chr3	96191172	96198638	7467	*	5.77	6.51	4.2	2.3	2.15e-06	0.000158
chr5	118743745	118745848	2104	*	5	5.73	3.45	2.29	0.000169	0.00329
chr10	84928983	84930687	1705	*	4.96	5.69	3.41	2.29	0.000873	0.00965
chr19	46098618	46102796	4179	*	5.6	6.33	4.05	2.28	2.88e-05	0.00103
chr10	62552126	62553596	1471	*	5.11	5.84	3.55	2.28	0.000147	0.003
chr3	99060452	99062423	1972	*	5.04	5.76	3.5	2.26	0.000149	0.00303
chr12	73920946	73924295	3350	*	6.68	7.4	5.15	2.25	1.31e-08	3.41e-06
chr19	7077986	7082077	4092	*	5.67	6.39	4.15	2.24	2.83e-06	0.000194
chr19	37633316	37636002	2687	*	5.62	6.34	4.1	2.24	3.34e-06	0.000217
chr3	130794876	130797298	2423	*	5.19	5.91	3.67	2.24	4.99e-05	0.00148
chr5	148126356	148127744	1389	*	5.57	6.29	4.06	2.23	9.06e-06	0.000459
chr10	39270278	39273540	3263	*	5.56	6.28	4.05	2.23	2.17e-05	0.000845
chr10	80325811	80328065	2255	*	5.37	6.09	3.86	2.22	5.06e-05	0.00149
chr7	73426993	73429133	2141	*	5.05	5.77	3.56	2.22	0.0001	0.00234
chr3	6297268	6307830	10563	*	5.58	6.3	4.08	2.22	0.000126	0.00271
chr2	25296046	25299079	3034	*	5.24	5.96	3.74	2.22	0.000153	0.00308
chr19	7542504	7546471	3968	*	5.03	5.75	3.54	2.22	0.000333	0.00514
chr8	59827662	59829058	1397	*	4.96	5.68	3.46	2.22	0.000423	0.00602
chr8	23405537	23406619	1083	*	4.97	5.69	3.49	2.21	0.000157	0.00314
chr5	100369349	100371187	1839	*	4.96	5.68	3.46	2.21	0.000308	0.00491
chr1	184092532	184094795	2264	*	5.18	5.9	3.7	2.2	4.69e-05	0.00142
chr7	13470829	13474276	3448	*	5.21	5.93	3.73	2.2	0.00015	0.00304
chr11	50177727	50180413	2687	*	5.11	5.82	3.62	2.2	0.000519	0.00691
chr8	109060073	109065788	5716	*	6.45	7.17	4.98	2.19	3.18e-10	1.94e-07
chr5	136308509	136312599	4091	*	6.34	7.06	4.87	2.19	3.44e-09	1.24e-06
chr7	135068556	135070471	1916	*	5.35	6.06	3.89	2.18	2.09e-05	0.000822
chr16	59543016	59545272	2257	*	5.27	5.99	3.8	2.18	0.000119	0.00262
chr8	59805517	59808280	2764	*	6.07	6.78	4.62	2.17	3.4e-07	4.05e-05
chr6	52040604	52043110	2507	*	5.03	5.74	3.58	2.16	0.000921	0.00994
chr9	37262095	37265142	3048	*	5.84	6.55	4.4	2.15	5.39e-07	5.75e-05
chr17	84043672	84047003	3332	*	5.49	6.2	4.04	2.15	9.72e-06	0.000481
chr12	74648713	74650867	2155	*	5.13	5.84	3.69	2.15	0.000562	0.00729
chr4	118186254	118191806	5553	*	6.96	7.66	5.53	2.14	4.36e-13	7.57e-10
chr2	26079858	26084428	4571	*	5.28	5.99	3.86	2.13	5.61e-05	0.00159
chr18	34699920	34702820	2901	*	5.33	6.03	3.9	2.13	6.32e-05	0.00173
chr4	136486513	136488203	1691	*	5.09	5.79	3.66	2.13	0.000429	0.00608
chr17	56115577	56119607	4031	*	5.74	6.44	4.32	2.12	1.54e-06	0.000122
chr11	4560571	4563104	2534	*	5.65	6.35	4.23	2.12	6.24e-06	0.000347
chr14	28181560	28185308	3749	*	5.53	6.23	4.12	2.11	3.17e-05	0.0011
chr8	74070588	74074558	3971	*	5.39	6.09	3.98	2.11	9.03e-05	0.00218
chr4	128472297	128474342	2046	*	5.01	5.71	3.59	2.11	0.000281	0.00462
chr2	84671486	84673528	2043	*	5.22	5.92	3.82	2.1	0.000136	0.00285
chr1	122503252	122504689	1438	*	5.15	5.85	3.75	2.1	0.000144	0.00295
chr7	150623410	150624822	1413	*	5.33	6.02	3.94	2.08	0.000114	0.00254
chr6	70912718	70919633	6916	*	6.87	7.57	5.48	2.08	0.00292	0.0203
chr11	100541673	100545162	3490	*	6.18	6.87	4.8	2.07	1.14e-07	1.74e-05
chr8	109603143	109606797	3655	*	5.2	5.89	3.82	2.07	0.000279	0.00461
chr4	135583093	135586090	2998	*	5.09	5.78	3.72	2.06	0.000223	0.00395
chr4	147841643	147843621	1979	*	4.97	5.66	3.6	2.06	0.00124	0.0119
chr7	147090287	147092900	2614	*	5.59	6.28	4.22	2.05	1e-05	0.000487
chr5	136450143	136453893	3751	*	5.9	6.59	4.54	2.05	3.37e-05	0.00114
chr17	23958091	23961278	3188	*	5.25	5.94	3.88	2.05	0.000343	0.00525
chr17	7063591	7067191	3601	*	6.22	6.91	4.87	2.04	1.18e-07	1.77e-05
chr2	60069081	60071522	2442	*	4.97	5.65	3.61	2.04	0.00236	0.0178
chr7	56168564	56174883	6320	*	6.68	7.37	5.34	2.03	2.55e-08	5.41e-06
chr7	51589851	51593411	3561	*	6.31	6.99	4.96	2.03	4.08e-08	7.64e-06
chr6	99213703	99216664	2962	*	6	6.68	4.66	2.03	2.94e-06	0.0002
chr11	119004701	119008942	4242	*	5.78	6.46	4.43	2.03	3.11e-05	0.00109
chr2	153447608	153449710	2103	*	5.14	5.83	3.79	2.03	0.00101	0.0105
chr16	95218579	95219948	1370	*	5.66	6.34	4.32	2.02	2.28e-05	0.000879
chr11	68798957	68803432	4476	*	5.57	6.26	4.24	2.02	0.000169	0.00329
chr12	114373136	114375059	1924	*	5.17	5.86	3.83	2.02	0.000181	0.00345
chr14	26419019	26420884	1866	*	5.03	5.71	3.69	2.02	0.000833	0.00939
chr3	51152218	51155880	3663	*	5.48	6.16	4.14	2.01	3.12e-05	0.00109
chr3	99051983	99054458	2476	*	5.39	6.07	4.06	2.01	5.05e-05	0.00148
chr7	25899780	25901853	2074	*	5.31	5.99	3.98	2.01	0.000229	0.00402
chr7	112411458	112412415	958	*	4.99	5.67	3.66	2.01	0.000982	0.0103
chr10	21464543	21467304	2762	*	5.94	6.62	4.61	2	6.15e-06	0.000345
chr18	44893323	44897855	4533	*	5.8	6.48	4.49	2	0.000102	0.00236
chr3	95867908	95869996	2089	*	5.46	6.14	4.14	2	0.000128	0.00274
chr8	34730864	34733042	2179	*	5.23	5.91	3.9	2	0.000245	0.0042
chr4	148166765	148169080	2316	*	5.58	6.26	4.27	1.99	2.13e-05	0.000834
chr7	105499611	105501621	2011	*	5.19	5.87	3.88	1.98	0.000724	0.00858
chr17	46317977	46322040	4064	*	5	5.67	3.69	1.98	0.00253	0.0186
chr2	105505162	105510648	5487	*	7.24	7.91	5.94	1.97	9.46e-11	6.73e-08
chr7	86687417	86690033	2617	*	5.83	6.51	4.54	1.97	6.29e-05	0.00172
chr9	64791811	64793467	1657	*	5.38	6.05	4.08	1.97	8.02e-05	0.00203
chr11	118315549	118317945	2397	*	5.5	6.17	4.21	1.97	0.000139	0.00289
chr18	56625234	56628034	2801	*	5.44	6.11	4.14	1.97	0.000144	0.00295
chr2	70121397	70123312	1916	*	5.44	6.11	4.14	1.97	0.000157	0.00313
chr7	25711132	25714335	3204	*	5.53	6.2	4.23	1.97	0.000196	0.00362
chr11	4144250	4147987	3738	*	6.87	7.54	5.57	1.96	7.31e-10	3.73e-07
chr2	167025724	167033677	7954	*	6.28	6.95	4.99	1.96	6.05e-07	6.28e-05
chr5	135429957	135434204	4248	*	5.68	6.35	4.39	1.96	2.33e-05	0.000891
chr19	31178727	31182834	4108	*	5.69	6.36	4.39	1.96	7.17e-05	0.00189
chr7	133587554	133590329	2776	*	5.91	6.58	4.62	1.96	7.95e-05	0.00202
chr11	118344092	118347515	3424	*	5.5	6.17	4.21	1.96	0.000123	0.00268
chr18	44732498	44734950	2453	*	6.04	6.71	4.76	1.95	2.96e-06	0.000201
chr4	137873264	137875544	2281	*	5.37	6.04	4.09	1.95	0.000125	0.0027
chr19	55342862	55347526	4665	*	5.82	6.49	4.54	1.94	1.5e-05	0.000654
chr7	29194739	29199178	4440	*	5.22	5.88	3.95	1.94	0.000551	0.0072
chr8	24282819	24285637	2819	*	4.97	5.63	3.69	1.94	0.00204	0.0163
chr3	128923152	128928731	5580	*	6.98	7.65	5.72	1.93	2.72e-10	1.71e-07
chr6	99801946	99805685	3740	*	5.82	6.48	4.55	1.93	8.31e-06	0.000432
chr7	19994641	19997433	2793	*	5.21	5.88	3.95	1.93	0.000242	0.00417
chr2	127365842	127368468	2627	*	5.95	6.62	4.7	1.92	4.08e-06	0.000254
chr15	96083354	96086315	2962	*	6.07	6.74	4.81	1.92	5.17e-06	0.000306
chr19	56900375	56901261	887	*	5.03	5.69	3.77	1.92	0.000889	0.00974
chr13	120275623	120277925	2303	*	6.85	7.51	5.6	1.91	5.67e-10	3.15e-07
chr10	50620392	50621522	1131	*	5.46	6.12	4.21	1.91	6.93e-05	0.00185
chr11	68185340	68187549	2210	*	5.44	6.1	4.19	1.91	0.000405	0.00585
chr8	97307797	97309899	2103	*	5.19	5.85	3.94	1.91	0.000625	0.00778
chr18	25688555	25694851	6297	*	6.77	7.43	5.53	1.9	1.78e-08	4.23e-06
chr8	26672724	26676175	3452	*	6.19	6.85	4.94	1.9	3.77e-07	4.4e-05
chr8	110347027	110350161	3135	*	6.24	6.9	5	1.9	6.62e-07	6.64e-05
chr4	45834869	45837355	2487	*	5.27	5.92	4.02	1.9	0.00109	0.011
chr4	131657617	131660357	2741	*	5.08	5.74	3.84	1.9	0.00162	0.0141
chr2	105511650	105523573	11924	*	8.78	9.43	7.55	1.89	7.95e-21	1.15e-16
chr5	92821034	92822461	1428	*	5.65	6.3	4.41	1.89	9.87e-05	0.00232
chr8	72846187	72850083	3897	*	5.56	6.22	4.33	1.89	0.000241	0.00416
chr18	76833016	76835174	2159	*	4.96	5.61	3.72	1.89	0.0012	0.0117
chr4	151276496	151278728	2233	*	5.16	5.81	3.92	1.89	0.00205	0.0163
chr11	44572685	44582110	9426	*	7.27	7.93	6.04	1.88	1.54e-12	2.23e-09
chr8	122038019	122044370	6352	*	7.08	7.73	5.85	1.88	4.78e-11	3.7e-08
chr17	23841842	23845474	3633	*	6.11	6.76	4.89	1.88	1.13e-06	9.86e-05
chr8	68141498	68143087	1590	*	6.22	6.87	4.99	1.88	2.22e-06	0.000163
chr6	144400296	144404174	3879	*	6.15	6.8	4.92	1.88	3.38e-05	0.00115
chr5	140221509	140225098	3590	*	5.56	6.21	4.33	1.88	9.52e-05	0.00227
chr19	6000248	6004953	4706	*	5.44	6.1	4.22	1.88	0.000289	0.0047
chr8	124814013	124816814	2802	*	5	5.65	3.77	1.88	0.00119	0.0116
chr7	119054494	119055250	757	*	5.07	5.72	3.84	1.88	0.00217	0.0169
chr5	143686299	143695139	8841	*	8.01	8.66	6.79	1.87	1.02e-15	6.3e-12
chr12	9586170	9589305	3136	*	5.46	6.11	4.24	1.87	0.000354	0.00534
chr19	47560260	47562914	2655	*	5.07	5.72	3.85	1.87	0.000956	0.0102
chr6	70905478	70908094	2617	*	7.15	7.8	5.94	1.86	1.4e-10	9.48e-08
chr8	109087474	109089116	1643	*	5.77	6.42	4.56	1.86	2.38e-05	0.000904
chr5	114149895	114153076	3182	*	5.59	6.24	4.39	1.86	4.59e-05	0.00141
chr2	30202927	30207099	4173	*	5.98	6.63	4.77	1.86	7.88e-05	0.00201
chr6	114080894	114081807	914	*	5.44	6.09	4.23	1.86	0.000131	0.00277
chr13	55559096	55562714	3619	*	5.33	5.98	4.12	1.86	0.000286	0.00467
chr8	125806517	125809476	2960	*	5.05	5.7	3.84	1.86	0.00131	0.0123
chr1	169426120	169430562	4443	*	6.55	7.19	5.35	1.85	2.31e-08	5.14e-06
chrX	12871921	12875897	3977	*	6.55	7.2	5.35	1.85	1.11e-06	9.78e-05
chr11	20588344	20591128	2785	*	5.18	5.83	3.98	1.85	0.00102	0.0106
chr19	46517413	46525461	8049	*	7.1	7.75	5.91	1.84	8.43e-10	4.11e-07
chr8	94655551	94662372	6822	*	6.93	7.57	5.73	1.84	1.22e-08	3.29e-06
chr15	10106829	10108630	1802	*	6.16	6.81	4.97	1.84	6.09e-06	0.000342
chr2	156321800	156326297	4498	*	5.68	6.32	4.48	1.84	0.000103	0.00237
chr6	6823658	6825612	1955	*	5.23	5.88	4.04	1.84	0.00056	0.00728
chr19	48011575	48012814	1240	*	5.11	5.76	3.92	1.84	0.000991	0.0104
chr8	125161809	125163824	2016	*	5.19	5.83	3.99	1.84	0.00485	0.0278
chr5	141122404	141126711	4308	*	7.83	8.47	6.65	1.83	9.06e-14	3.28e-10
chr11	19710814	19714084	3271	*	5.88	6.52	4.69	1.83	3.61e-05	0.0012
chrX	100687975	100689822	1848	*	5.96	6.6	4.77	1.83	0.000111	0.00249
chr12	112654408	112657180	2773	*	5.65	6.29	4.46	1.83	0.000238	0.00412
chr8	87151820	87154397	2578	*	5.63	6.27	4.44	1.83	0.000304	0.00487
chr4	8674210	8676656	2447	*	5.28	5.92	4.1	1.83	0.00116	0.0114
chr8	86413114	86418351	5238	*	6.55	7.19	5.37	1.82	1.51e-07	2.16e-05
chr6	52161187	52163730	2544	*	6.15	6.78	4.98	1.81	3.97e-06	0.000248
chr19	5750203	5752528	2326	*	6.12	6.76	4.95	1.81	7.85e-06	0.000415
chr9	72717477	72721753	4277	*	6.42	7.05	5.24	1.81	1.02e-05	0.00049
chr4	120387620	120390044	2425	*	5.6	6.23	4.42	1.81	0.000115	0.00255
chr19	44124057	44126755	2699	*	5.74	6.38	4.57	1.81	0.000335	0.00517
chr5	143614335	143616792	2458	*	5.18	5.82	4.01	1.81	0.000807	0.0092
chr4	140554862	140557600	2739	*	5.36	5.99	4.18	1.81	0.00257	0.0188
chr4	147441876	147444119	2244	*	5.05	5.69	3.88	1.81	0.00385	0.0241
chr19	32822832	32825714	2883	*	5.81	6.44	4.64	1.8	4.25e-05	0.00134
chr8	95201160	95202932	1773	*	5.76	6.39	4.6	1.8	8.21e-05	0.00206
chr15	79614983	79618724	3742	*	5.48	6.12	4.32	1.8	0.000136	0.00285
chr12	56660604	56662016	1413	*	5.56	6.2	4.4	1.8	0.000491	0.00664
chr7	52999880	53003006	3127	*	5.32	5.95	4.15	1.8	0.000892	0.00975
chr2	32421799	32424888	3090	*	5.06	5.7	3.9	1.8	0.00175	0.0147
chr7	17568391	17569461	1071	*	5.06	5.7	3.89	1.8	0.00201	0.0161
chr15	102856824	102858566	1743	*	5.41	6.05	4.25	1.8	0.00333	0.022
chr19	59660325	59666037	5713	*	7.04	7.67	5.88	1.79	6.23e-10	3.29e-07
chr11	116784235	116787798	3564	*	5.39	6.03	4.23	1.79	0.000442	0.00621
chr16	44354944	44358439	3496	*	5.31	5.94	4.16	1.79	0.000581	0.00746
chr9	63766639	63767602	964	*	5.12	5.75	3.96	1.79	0.00391	0.0244
chr19	32796826	32805702	8877	*	8.74	9.37	7.59	1.78	9.55e-18	6.91e-14
chr4	129426446	129432751	6306	*	6.28	6.91	5.13	1.78	7.26e-07	7.15e-05
chr2	33484255	33488317	4063	*	6.5	7.13	5.35	1.78	1.42e-06	0.000114
chr8	87619409	87621838	2430	*	5.64	6.27	4.5	1.78	7.22e-05	0.00189
chr7	137394439	137397487	3049	*	5.54	6.17	4.39	1.78	0.00067	0.00816
chr19	38028884	38031085	2202	*	5.12	5.75	3.96	1.78	0.0013	0.0123
chr15	78625225	78629943	4719	*	6.37	7	5.23	1.77	1.23e-05	0.000565
chr8	93459707	93464831	5125	*	5.84	6.47	4.7	1.77	2.29e-05	0.000882
chr16	46500236	46502474	2239	*	5.77	6.39	4.63	1.77	3.3e-05	0.00113
chr9	13501697	13504689	2993	*	5.89	6.52	4.74	1.77	5.01e-05	0.00148
chr4	41629196	41632715	3520	*	5.46	6.09	4.32	1.77	0.000187	0.00352
chr15	12845311	12847067	1757	*	5.01	5.64	3.87	1.77	0.00195	0.0158
chr10	79404252	79409647	5396	*	6.34	6.97	5.21	1.76	1.13e-05	0.000529
chr4	124118698	124122628	3931	*	6.09	6.72	4.95	1.76	1.18e-05	0.000547
chr6	119383087	119384735	1649	*	5.58	6.21	4.45	1.76	0.000127	0.00272
chr8	109056032	109059261	3230	*	5.41	6.04	4.28	1.76	0.000527	0.00699
chr6	54709514	54712662	3149	*	5.48	6.11	4.34	1.76	0.000549	0.00718
chr7	149849559	149850435	877	*	5.14	5.76	4	1.76	0.00104	0.0107
chr9	64964284	64966846	2563	*	5.05	5.68	3.91	1.76	0.00157	0.0138
chr19	5547963	5550788	2826	*	5.05	5.67	3.91	1.76	0.0022	0.0171
chr17	29462617	29466029	3413	*	6.54	7.16	5.41	1.75	3.16e-06	0.000211
chr8	77593805	77597068	3264	*	5.98	6.6	4.86	1.75	7.16e-05	0.00189
chr11	96152224	96155126	2903	*	5.7	6.32	4.58	1.75	0.000183	0.00348
chr19	44732400	44734579	2180	*	5.27	5.89	4.14	1.75	0.00101	0.0105
chr19	38942358	38944261	1904	*	5.12	5.74	3.99	1.75	0.00176	0.0148
chr17	86082559	86085297	2739	*	5.04	5.66	3.91	1.75	0.00232	0.0177
chr19	32416528	32419318	2791	*	6.69	7.32	5.57	1.74	1.31e-06	0.000109
chr8	35083600	35087275	3676	*	6.64	7.26	5.52	1.74	3.92e-06	0.000245
chr3	19593622	19595468	1847	*	6.21	6.83	5.1	1.74	8.6e-06	0.000441
chr17	84544968	84547084	2117	*	5.73	6.35	4.61	1.74	6.3e-05	0.00172
chr18	35924862	35926761	1900	*	5.3	5.92	4.18	1.74	0.000548	0.00718
chr15	81285195	81288842	3648	*	5.16	5.78	4.04	1.74	0.00117	0.0115
chr17	13064190	13066345	2156	*	5.09	5.72	3.97	1.74	0.00336	0.0221
chr5	148572097	148573979	1883	*	5.43	6.06	4.32	1.74	0.00396	0.0246
chrX	166422855	166447032	24178	*	10.67	11.29	9.56	1.73	1.61e-15	8.72e-12
chr19	59532194	59536840	4647	*	7.54	8.16	6.43	1.73	6.09e-11	4.56e-08
chr8	35751595	35754243	2649	*	6.09	6.71	4.98	1.73	1.14e-05	0.000533
chr11	100394918	100396462	1545	*	5.47	6.09	4.36	1.73	0.000466	0.00643
chr7	3573729	3576363	2635	*	5.32	5.94	4.21	1.73	0.000552	0.00721
chr9	108706086	108708317	2232	*	5.49	6.11	4.37	1.73	0.00186	0.0153
chr2	104940049	104941656	1608	*	4.95	5.57	3.85	1.73	0.00238	0.0179
chr19	43673146	43676453	3308	*	6.31	6.93	5.21	1.72	9.22e-06	0.000463
chr9	48768455	48770318	1864	*	5.64	6.25	4.53	1.72	0.000229	0.00402
chr15	61826798	61828581	1784	*	5.32	5.93	4.22	1.72	0.00142	0.0129
chr10	84216787	84224037	7251	*	7.76	8.37	6.65	1.72	0.00231	0.0176
chr3	156983416	156985818	2403	*	5.08	5.7	3.98	1.72	0.00293	0.0203
chr11	69857242	69860534	3293	*	5.05	5.66	3.95	1.72	0.00297	0.0205
chr4	151652695	151654918	2224	*	5.05	5.67	3.95	1.72	0.00303	0.0207
chr5	135231474	135232716	1243	*	4.97	5.59	3.87	1.72	0.00315	0.0213
chr8	8618643	8622517	3875	*	7.28	7.89	6.18	1.71	1.36e-09	5.56e-07
chr5	34516877	34520492	3616	*	6.15	6.77	5.06	1.71	9.2e-06	0.000463
chr15	78655717	78659327	3611	*	6.12	6.74	5.03	1.71	2.68e-05	0.000983
chr5	137094999	137096702	1704	*	5.7	6.32	4.61	1.71	9.57e-05	0.00228
chr8	72622632	72626586	3955	*	6.07	6.68	4.97	1.71	0.000257	0.00436
chr2	167375857	167379977	4121	*	5.29	5.91	4.2	1.71	0.000741	0.0087
chr10	79773006	79780281	7276	*	8.15	8.77	7.06	1.71	0.00255	0.0187
chr8	109090245	109093673	3429	*	4.96	5.58	3.86	1.71	0.00349	0.0227
chr2	180197206	180199088	1883	*	5.07	5.68	3.97	1.71	0.00622	0.0324
chr19	56980892	56983258	2367	*	5.13	5.75	4.04	1.71	0.00666	0.0339
chr18	39073270	39084642	11373	*	8.21	8.83	7.13	1.7	6.17e-10	3.29e-07
chr15	25660075	25664194	4120	*	5.81	6.42	4.72	1.7	4.62e-05	0.00141
chr8	110342811	110346267	3457	*	5.98	6.6	4.9	1.7	5.52e-05	0.00158
chr19	4935950	4938542	2593	*	5.53	6.15	4.44	1.7	0.000226	0.00399
chr10	80375578	80378647	3070	*	5.66	6.28	4.58	1.7	0.000483	0.00659
chr1	192797698	192799451	1754	*	5.09	5.7	4	1.7	0.00228	0.0175
chr6	138369574	138371496	1923	*	5.17	5.78	4.08	1.7	0.00485	0.0278
chr16	33831993	33835468	3476	*	6.5	7.11	5.42	1.69	3.29e-06	0.000216
chr16	94092965	94095986	3022	*	5.72	6.33	4.64	1.69	9.18e-05	0.00221
chr9	62323395	62325761	2367	*	5.45	6.06	4.37	1.69	0.000417	0.00597
chr17	57233605	57236546	2942	*	5.56	6.17	4.48	1.69	0.00085	0.00951
chr8	126210752	126213132	2381	*	5.26	5.88	4.18	1.69	0.000857	0.00956
chr19	4776420	4779781	3362	*	5.33	5.94	4.25	1.69	0.00127	0.0121
chr10	16949730	16951292	1563	*	5.16	5.78	4.09	1.69	0.00153	0.0135
chr5	29714729	29716853	2125	*	5.14	5.75	4.05	1.69	0.00192	0.0157
chr14	79964246	79966242	1997	*	5.22	5.83	4.14	1.69	0.00203	0.0162
chr12	85878897	85880034	1138	*	5.06	5.67	3.98	1.69	0.00212	0.0167
chr9	107413131	107414930	1800	*	5	5.61	3.92	1.69	0.00309	0.021
chr8	125268841	125270343	1503	*	5.14	5.75	4.07	1.69	0.00574	0.0309
chr11	44423691	44427619	3929	*	7.33	7.94	6.25	1.68	8.67e-10	4.18e-07
chr4	147546873	147550742	3870	*	6.46	7.07	5.39	1.68	1.22e-06	0.000103
chr19	5776768	5780407	3640	*	6.44	7.05	5.37	1.68	5e-05	0.00148
chr12	114107519	114110305	2787	*	6.1	6.7	5.02	1.68	7.02e-05	0.00186
chr19	3794133	3797925	3793	*	5.83	6.44	4.76	1.68	7.36e-05	0.00191
chr8	114274436	114276518	2083	*	5.68	6.29	4.61	1.68	0.000129	0.00275
chr4	148516415	148519709	3295	*	5.66	6.27	4.59	1.68	0.000154	0.00309
chr19	30022357	30023644	1288	*	5.69	6.3	4.62	1.68	0.00037	0.00551
chr2	32711069	32713314	2246	*	5.61	6.22	4.54	1.68	0.00127	0.0121
chr4	131851141	131853864	2724	*	5.4	6.01	4.33	1.68	0.00249	0.0184
chr12	57792173	57794081	1909	*	5.27	5.88	4.2	1.68	0.0031	0.021
chr17	29455725	29460961	5237	*	7.19	7.8	6.13	1.67	1.26e-08	3.32e-06
chr3	101884985	101890477	5493	*	7.32	7.93	6.26	1.67	2.91e-07	3.67e-05
chr15	96552206	96554964	2759	*	6.53	7.14	5.47	1.67	1.19e-06	0.000101
chr15	89298145	89302239	4095	*	6.12	6.73	5.05	1.67	2.86e-05	0.00102
chr3	104572181	104577506	5326	*	6.14	6.74	5.08	1.67	9e-05	0.00218
chr19	3978725	3982300	3576	*	5.91	6.51	4.84	1.67	0.000103	0.00237
chr19	11046832	11049373	2542	*	5.64	6.25	4.58	1.67	0.00067	0.00816
chr5	140447088	140449666	2579	*	6.01	6.62	4.95	1.67	0.000822	0.00932
chr5	141046063	141048962	2900	*	5.89	6.5	4.83	1.67	0.00113	0.0112
chr18	39269859	39271772	1914	*	4.97	5.57	3.9	1.67	0.00462	0.027
chr12	107711938	107722151	10214	*	7.72	8.32	6.66	1.67	0.00994	0.0435
chr7	106249788	106252116	2329	*	5.06	5.66	3.99	1.67	0.0108	0.046
chr2	170319870	170323751	3882	*	6.82	7.43	5.77	1.66	1.19e-06	0.000101
chr17	43463131	43465351	2221	*	5.82	6.43	4.77	1.66	7.44e-05	0.00193
chr17	28184527	28186182	1656	*	5.49	6.09	4.43	1.66	0.000487	0.00661
chr8	75199345	75202169	2825	*	5.45	6.05	4.39	1.66	0.000675	0.00819
chr4	124562647	124563852	1206	*	5.61	6.21	4.55	1.66	0.000914	0.00993
chr15	82100853	82102742	1890	*	5.32	5.92	4.26	1.66	0.00112	0.0112
chr11	102011888	102014059	2172	*	5.17	5.77	4.11	1.66	0.00481	0.0277
chr8	91666555	91668371	1817	*	4.95	5.56	3.9	1.66	0.0065	0.0334
chr19	37960946	37964061	3116	*	5.22	5.83	4.17	1.66	0.00718	0.0355
chr8	8487355	8491060	3706	*	6.89	7.49	5.84	1.65	5.34e-07	5.73e-05
chrX	55266997	55270105	3109	*	6.33	6.93	5.28	1.65	7.43e-06	0.000397
chr15	102805968	102808457	2490	*	6.19	6.79	5.14	1.65	6.37e-05	0.00174
chr8	72971243	72972530	1288	*	5.63	6.23	4.58	1.65	0.000303	0.00485
chr5	124576282	124578554	2273	*	5.07	5.67	4.02	1.65	0.00256	0.0188
chr11	119199497	119202507	3011	*	5.22	5.82	4.18	1.65	0.00277	0.0197
chr8	72995490	72997452	1963	*	5.06	5.66	4.01	1.65	0.0033	0.0219
chr6	6809973	6811644	1672	*	5.34	5.95	4.29	1.65	0.00532	0.0294
chr6	98955310	98958325	3016	*	5.21	5.81	4.15	1.65	0.00606	0.0319
chr16	32153249	32155201	1953	*	5.09	5.69	4.04	1.65	0.00653	0.0334
chr1	38115182	38116708	1527	*	5.07	5.67	4.02	1.65	0.00805	0.0381
chr19	10316413	10323192	6780	*	7.27	7.87	6.23	1.64	7.75e-10	3.87e-07
chr19	45750150	45751694	1545	*	6.46	7.06	5.42	1.64	9.67e-07	8.95e-05
chr5	142961012	142965338	4327	*	6.58	7.18	5.54	1.64	1.67e-06	0.00013
chr15	10965458	10967614	2157	*	6.29	6.89	5.24	1.64	1.01e-05	0.000489
chr9	107275952	107278775	2824	*	6.13	6.72	5.08	1.64	2.54e-05	0.000945
chr11	69070048	69073830	3783	*	5.8	6.4	4.76	1.64	0.000102	0.00236
chr3	53959704	53961219	1516	*	5.89	6.49	4.85	1.64	0.00011	0.00248
chr10	8082602	8084668	2067	*	5.33	5.93	4.29	1.64	0.000858	0.00956
chr4	147306529	147309359	2831	*	5.37	5.97	4.33	1.64	0.00105	0.0108
chr14	12797568	12800855	3288	*	5.27	5.86	4.23	1.64	0.00137	0.0127
chr8	75202997	75204142	1146	*	5.29	5.89	4.24	1.64	0.00143	0.013
chr8	121318779	121321114	2336	*	5.25	5.85	4.21	1.64	0.00219	0.017
chr8	73965814	73966758	945	*	5.45	6.05	4.41	1.64	0.00252	0.0186
chr6	91227358	91230067	2710	*	5.08	5.68	4.04	1.64	0.00331	0.022
chr14	64152650	64154852	2203	*	5.22	5.82	4.18	1.64	0.00563	0.0305
chr12	74067860	74069915	2056	*	5.15	5.75	4.11	1.64	0.00607	0.032
chr2	26152157	26157650	5494	*	7.07	7.67	6.04	1.63	3.43e-08	6.74e-06
chr8	12389667	12392233	2567	*	6.32	6.92	5.29	1.63	0.000102	0.00236
chr6	52178889	52181004	2116	*	5.86	6.46	4.83	1.63	0.000127	0.00272
chr8	25705747	25706857	1111	*	5.8	6.4	4.77	1.63	0.000152	0.00307
chr17	13868501	13870167	1667	*	5.76	6.35	4.72	1.63	0.000256	0.00435
chr2	28476628	28479347	2720	*	5.41	6	4.37	1.63	0.00085	0.00951
chr12	21284001	21288615	4615	*	5.47	6.07	4.44	1.63	0.00107	0.0109
chr8	106666085	106666996	912	*	5.22	5.82	4.19	1.63	0.0022	0.0171
chr8	60269341	60272962	3622	*	5.46	6.05	4.42	1.63	0.00398	0.0247
chr17	89552759	89553852	1094	*	4.96	5.55	3.92	1.63	0.00741	0.0362
chr3	130846067	130848548	2482	*	4.97	5.57	3.94	1.63	0.00828	0.0388
chr3	128915947	128922143	6197	*	8.03	8.63	7.01	1.62	3.21e-12	3.99e-09
chr19	44824434	44828454	4021	*	6.81	7.4	5.79	1.62	6.3e-07	6.4e-05
chr19	36889425	36891432	2008	*	6.35	6.94	5.32	1.62	4.08e-05	0.00131
chr8	47610318	47611616	1299	*	5.9	6.5	4.87	1.62	5.55e-05	0.00158
chr2	165036023	165038970	2948	*	5.61	6.21	4.58	1.62	0.000762	0.00885
chr3	144609645	144611795	2151	*	5.3	5.89	4.27	1.62	0.00262	0.019
chr4	124110880	124112761	1882	*	5.31	5.9	4.28	1.62	0.00284	0.02
chr10	79946212	79949042	2831	*	5.2	5.79	4.17	1.62	0.00348	0.0227
chr13	78333741	78335121	1381	*	5.1	5.69	4.07	1.62	0.00373	0.0237
chr13	73405652	73406626	975	*	5.17	5.76	4.14	1.62	0.00423	0.0255
chr8	94886728	94891206	4479	*	6.96	7.56	5.95	1.61	2.8e-08	5.71e-06
chr4	84168115	84172431	4317	*	6.52	7.11	5.5	1.61	5.77e-06	0.000329
chr3	127247240	127253322	6083	*	6.3	6.89	5.29	1.61	9.62e-06	0.000478
chr3	154210021	154212334	2314	*	5.87	6.46	4.85	1.61	0.000171	0.00331
chr4	104886586	104889229	2644	*	5.81	6.4	4.79	1.61	0.00167	0.0144
chr18	46366895	46374505	7611	*	7.62	8.21	6.6	1.61	0.00543	0.0298
chr5	113532641	113534895	2255	*	4.96	5.55	3.95	1.61	0.00891	0.0405
chr2	4996288	5003481	7194	*	7.2	7.79	6.18	1.6	3.32e-08	6.57e-06
chr5	142847049	142849120	2072	*	6.95	7.54	5.94	1.6	3.86e-07	4.49e-05
chr17	30759193	30766654	7462	*	6.51	7.09	5.5	1.6	1.58e-06	0.000124
chr11	116087681	116092435	4755	*	6.44	7.03	5.43	1.6	1.94e-06	0.000146
chr3	142192691	142194286	1596	*	6.21	6.8	5.2	1.6	1.01e-05	0.00049
chr6	6828392	6832089	3698	*	6.2	6.79	5.19	1.6	2.84e-05	0.00102
chr4	140566221	140569180	2960	*	6.11	6.7	5.1	1.6	3.26e-05	0.00112
chr12	57396698	57399538	2841	*	6.13	6.72	5.12	1.6	4.61e-05	0.00141
chr14	55646365	55650242	3878	*	6.1	6.69	5.09	1.6	9.74e-05	0.0023
chr11	8758377	8761614	3238	*	6.09	6.68	5.08	1.6	0.000122	0.00266
chr12	55202349	55204727	2379	*	5.79	6.37	4.77	1.6	0.000377	0.00558
chr15	98626932	98629228	2297	*	5.15	5.74	4.14	1.6	0.00329	0.0218
chr3	53402179	53403731	1553	*	5.1	5.69	4.09	1.6	0.00342	0.0224
chr8	72894361	72901249	6889	*	8.26	8.84	7.26	1.59	1.59e-11	1.54e-08
chr11	76485427	76488713	3287	*	7.16	7.75	6.16	1.59	4.33e-09	1.46e-06
chr10	80490210	80495775	5566	*	6.98	7.57	5.97	1.59	1.55e-06	0.000122
chr1	184456094	184459726	3633	*	6.65	7.24	5.65	1.59	5.63e-06	0.000325
chr19	4220172	4222537	2366	*	6.07	6.66	5.07	1.59	3.59e-05	0.00119
chr11	77651399	77655928	4530	*	5.98	6.56	4.97	1.59	8.49e-05	0.0021
chr18	81175785	81179030	3246	*	5.94	6.53	4.94	1.59	0.000122	0.00266
chr7	150630852	150632743	1892	*	6.14	6.73	5.14	1.59	0.00017	0.0033
chr7	25154640	25156095	1456	*	5.65	6.23	4.65	1.59	0.000326	0.00507
chr4	107864603	107867465	2863	*	5.83	6.42	4.82	1.59	0.000779	0.00898
chr7	72614023	72616364	2342	*	5.38	5.96	4.37	1.59	0.00115	0.0114
chr2	179723068	179726217	3150	*	5.35	5.94	4.35	1.59	0.00196	0.0159
chr14	31484109	31485848	1740	*	5.03	5.61	4.03	1.59	0.00392	0.0244
chr19	22958345	22959627	1283	*	5.05	5.64	4.04	1.59	0.00494	0.0282
chr3	80604283	80605235	953	*	5.28	5.86	4.27	1.59	0.00496	0.0282
chr7	137406974	137411054	4081	*	8	8.59	7.01	1.58	6.36e-10	3.29e-07
chr8	72395903	72402667	6765	*	6.68	7.27	5.69	1.58	3.38e-07	4.05e-05
chr8	129189092	129191997	2906	*	6.6	7.18	5.61	1.58	1.07e-06	9.52e-05
chr5	126029885	126032596	2712	*	5.63	6.21	4.63	1.58	0.000549	0.00718
chr7	107832667	107835201	2535	*	5.53	6.11	4.53	1.58	0.000635	0.00787
chr9	58216385	58220535	4151	*	5.61	6.19	4.61	1.58	0.000977	0.0103
chr2	167725060	167726196	1137	*	5.24	5.82	4.24	1.58	0.0021	0.0166
chr12	9580524	9581849	1326	*	5.12	5.7	4.12	1.58	0.00302	0.0207
chr19	41909577	41911854	2278	*	5.37	5.96	4.38	1.58	0.00377	0.0238
chrX	50105605	50107961	2357	*	5.1	5.69	4.1	1.58	0.00593	0.0315
chr19	16509226	16515202	5977	*	8.09	8.67	7.1	1.57	6.17e-12	6.7e-09
chr18	55145166	55152845	7680	*	8.2	8.79	7.21	1.57	6.29e-10	3.29e-07
chr12	85584779	85589246	4468	*	6.93	7.51	5.94	1.57	4.37e-08	8.11e-06
chr13	55622562	55627517	4956	*	6.92	7.5	5.93	1.57	1.25e-05	0.000571
chr5	106892672	106895659	2988	*	6.02	6.6	5.03	1.57	6.43e-05	0.00175
chr1	183987304	183990799	3496	*	5.39	5.97	4.4	1.57	0.00136	0.0126
chr5	135222237	135224236	2000	*	5.55	6.13	4.56	1.57	0.00139	0.0127
chr3	51367515	51369549	2035	*	5.47	6.06	4.48	1.57	0.00149	0.0133
chr5	142883921	142886370	2450	*	5.08	5.66	4.1	1.57	0.00361	0.0232
chrX	136308884	136309872	989	*	5.06	5.64	4.07	1.57	0.00387	0.0242
chr11	98284958	98286625	1668	*	5.06	5.64	4.07	1.57	0.0043	0.0258
chr2	26061617	26062573	957	*	5.01	5.59	4.02	1.57	0.00486	0.0278
chr7	16948660	16954151	5492	*	6.76	7.34	5.78	1.56	1.32e-06	0.000109
chr7	35987491	35990041	2551	*	6.56	7.14	5.58	1.56	5.84e-06	0.000332
chr4	154330396	154333248	2853	*	6.23	6.81	5.24	1.56	7.8e-05	0.00199
chr5	143192202	143195212	3011	*	6.28	6.86	5.3	1.56	0.000107	0.00242
chr7	56893325	56896065	2741	*	5.99	6.57	5.01	1.56	0.000128	0.00274
chr17	31207650	31212060	4411	*	6.18	6.76	5.2	1.56	0.000159	0.00316
chr18	38171465	38176257	4793	*	6.19	6.77	5.21	1.56	0.000223	0.00395
chr8	123596885	123598982	2098	*	5.52	6.1	4.54	1.56	0.000858	0.00956
chr9	31778696	31780790	2095	*	5.45	6.03	4.46	1.56	0.0013	0.0123
chr8	8649419	8650877	1459	*	5.36	5.94	4.38	1.56	0.00184	0.0152
chr16	10637643	10640450	2808	*	5.34	5.92	4.35	1.56	0.00189	0.0155
chr11	81781677	81782734	1058	*	5.29	5.86	4.3	1.56	0.00211	0.0167
chr2	74587494	74588476	983	*	5.27	5.85	4.29	1.56	0.00292	0.0203
chr2	146658709	146666495	7787	*	8.31	8.88	7.32	1.56	0.00433	0.0259
chr8	94547378	94549148	1771	*	5.19	5.77	4.2	1.56	0.00803	0.0381
chr16	32290784	32292457	1674	*	5.04	5.61	4.06	1.56	0.009	0.0408
chr13	37524602	37535193	10592	*	8.48	9.06	7.51	1.55	8.04e-12	8.52e-09
chrX	136314830	136318447	3618	*	6.74	7.32	5.77	1.55	3.71e-07	4.35e-05
chr19	41737377	41741489	4113	*	6.49	7.07	5.51	1.55	1.15e-05	0.000536
chr7	17484553	17487816	3264	*	6.1	6.68	5.13	1.55	3.57e-05	0.00119
chr8	47001314	47004620	3307	*	5.97	6.54	4.99	1.55	9.72e-05	0.00229
chr2	143714722	143717615	2894	*	6.34	6.91	5.37	1.55	0.000168	0.00327
chr6	96993916	96998634	4719	*	6.16	6.74	5.18	1.55	0.000236	0.0041
chr17	28120488	28123623	3136	*	6.06	6.64	5.09	1.55	0.000315	0.00497
chr13	110564776	110567391	2616	*	5.5	6.07	4.52	1.55	0.000953	0.0101
chr13	78565805	78568443	2639	*	5.5	6.08	4.53	1.55	0.000965	0.0102
chr17	31412740	31414923	2184	*	5.96	6.53	4.98	1.55	0.00182	0.0151
chr10	22538800	22540266	1467	*	5.62	6.2	4.65	1.55	0.00224	0.0173
chr5	138117289	138120883	3595	*	5.22	5.8	4.25	1.55	0.00262	0.019
chr19	32393194	32395339	2146	*	5.22	5.79	4.25	1.55	0.004	0.0247
chr8	23101681	23104371	2691	*	5.08	5.66	4.11	1.55	0.00783	0.0374
chr10	92704257	92707027	2771	*	5.17	5.74	4.19	1.55	0.0112	0.0471
chr3	130841580	130843429	1850	*	5.02	5.6	4.05	1.55	0.0112	0.0472
chr1	135289391	135297571	8181	*	7.8	8.37	6.84	1.54	9.29e-11	6.72e-08
chr8	12399578	12403758	4181	*	6.95	7.52	5.98	1.54	7.51e-08	1.26e-05
chr6	142518592	142521100	2509	*	6.52	7.09	5.55	1.54	5.51e-06	0.000321
chr7	26257838	26264879	7042	*	6.56	7.14	5.6	1.54	5.57e-06	0.000323
chr6	119296669	119301306	4638	*	6.09	6.67	5.12	1.54	4e-05	0.00129
chr4	125917263	125921758	4496	*	5.76	6.33	4.8	1.54	0.000551	0.00719
chr6	29440078	29443737	3660	*	5.77	6.35	4.81	1.54	0.00104	0.0107
chr9	110616568	110620173	3606	*	5.48	6.05	4.51	1.54	0.00109	0.011
chr13	95646734	95647803	1070	*	5.36	5.93	4.39	1.54	0.00165	0.0142
chr9	118500619	118502814	2196	*	5.22	5.8	4.26	1.54	0.0025	0.0185
chr11	53314032	53315598	1567	*	5.27	5.84	4.3	1.54	0.00255	0.0187
chr5	123737449	123741378	3930	*	5.39	5.96	4.42	1.54	0.00257	0.0188
chr7	38819795	38821615	1821	*	5.07	5.64	4.1	1.54	0.00445	0.0264
chr7	104892666	104895066	2401	*	5.58	6.15	4.62	1.54	0.00461	0.0269
chr9	64485317	64486673	1357	*	5.18	5.75	4.21	1.54	0.00581	0.0311
chr19	6920609	6925646	5038	*	7.12	7.69	6.16	1.53	2e-08	4.63e-06
chr11	18913211	18917201	3991	*	7.13	7.71	6.17	1.53	3.4e-07	4.05e-05
chr15	88985966	88992250	6285	*	6.82	7.39	5.86	1.53	9.2e-07	8.6e-05
chr16	8868703	8875540	6838	*	6.77	7.34	5.81	1.53	1.78e-05	0.000737
chr8	13935282	13938465	3184	*	6.42	6.99	5.46	1.53	2.74e-05	0.000994
chr11	35355920	35359272	3353	*	6.24	6.81	5.28	1.53	0.0003	0.00483
chr19	41674553	41675782	1230	*	5.82	6.39	4.87	1.53	0.000474	0.00651
chr16	33869540	33873396	3857	*	6.12	6.69	5.16	1.53	0.000622	0.00776
chr2	31742059	31743374	1316	*	5.46	6.03	4.51	1.53	0.00117	0.0115
chr16	59532475	59534552	2078	*	5.4	5.98	4.44	1.53	0.00177	0.0149
chr6	125546073	125547761	1689	*	5.33	5.9	4.36	1.53	0.00186	0.0153
chr15	53145939	53148786	2848	*	5.29	5.86	4.33	1.53	0.00268	0.0193
chr7	35604413	35606035	1623	*	5.36	5.94	4.41	1.53	0.00279	0.0197
chr17	46680159	46680886	728	*	5.11	5.68	4.15	1.53	0.00556	0.0302
chr17	27625553	27627255	1703	*	5.08	5.65	4.12	1.53	0.00598	0.0316
chr8	116975740	116977842	2103	*	5.04	5.61	4.09	1.53	0.0065	0.0333
chr4	135532082	135533411	1330	*	4.98	5.55	4.02	1.53	0.00756	0.0367
chr8	72279758	72282049	2292	*	5.05	5.62	4.09	1.53	0.00774	0.0372
chr13	12532384	12534158	1775	*	5.12	5.69	4.17	1.53	0.0107	0.0457
chr2	158028604	158032337	3734	*	5.41	5.98	4.45	1.53	0.0108	0.046
chr10	94914512	94925140	10629	*	7.79	8.36	6.83	1.52	4.49e-07	5.05e-05
chr2	143370332	143374039	3708	*	6.9	7.47	5.95	1.52	8.79e-07	8.33e-05
chr17	29503632	29507155	3524	*	6.71	7.28	5.76	1.52	1.23e-06	0.000104
chr4	124556845	124560258	3414	*	6.54	7.11	5.59	1.52	7.76e-06	0.000412
chr8	120025479	120031481	6003	*	6.46	7.03	5.51	1.52	9.39e-06	0.000469
chr8	46054604	46059309	4706	*	6.19	6.76	5.24	1.52	2.86e-05	0.00102
chr14	26136336	26138795	2460	*	6.14	6.7	5.19	1.52	4.89e-05	0.00146
chr2	164898827	164903159	4333	*	6.06	6.62	5.1	1.52	0.000151	0.00306
chr12	118397688	118399376	1689	*	5.96	6.53	5	1.52	0.000209	0.0038
chr5	140211126	140213404	2279	*	6.03	6.6	5.08	1.52	0.00024	0.00415
chr19	53501645	53503433	1789	*	5.78	6.35	4.83	1.52	0.000284	0.00464
chr2	122121561	122125826	4266	*	6.3	6.87	5.35	1.52	0.000436	0.00615
chr4	125327738	125330948	3211	*	5.54	6.11	4.59	1.52	0.000924	0.00995
chr8	26703532	26705481	1950	*	5.44	6.01	4.49	1.52	0.00156	0.0137
chr2	132540495	132542777	2283	*	5.25	5.82	4.3	1.52	0.0028	0.0198
chr19	46323033	46325965	2933	*	5.63	6.2	4.68	1.52	0.0029	0.0202
chr8	114055074	114056754	1681	*	5.48	6.05	4.53	1.52	0.00316	0.0213
chr15	76256894	76260490	3597	*	5.54	6.11	4.59	1.52	0.00557	0.0303
chr15	97799871	97801804	1934	*	5	5.57	4.05	1.52	0.00618	0.0323
chrX	6997561	7001096	3536	*	6.78	7.34	5.83	1.51	1.35e-06	0.000111
chr4	134107025	134108628	1604	*	6.29	6.85	5.34	1.51	2.14e-05	0.000835
chr8	125188758	125192181	3424	*	6.09	6.65	5.15	1.51	6.14e-05	0.00169
chr7	25242252	25245451	3200	*	6.41	6.97	5.47	1.51	0.000152	0.00307
chr18	80649577	80653961	4385	*	5.99	6.56	5.04	1.51	0.000164	0.00322
chr12	109518293	109520938	2646	*	5.73	6.3	4.78	1.51	0.000538	0.00709
chr8	33027976	33029973	1998	*	5.54	6.11	4.6	1.51	0.000919	0.00994
chr17	29497021	29500119	3099	*	5.88	6.45	4.94	1.51	0.000937	0.01
chr19	11033573	11035760	2188	*	5.6	6.16	4.65	1.51	0.00121	0.0118
chr3	87612628	87614417	1790	*	6.03	6.6	5.09	1.51	0.00123	0.0119
chr4	41610875	41612885	2011	*	5.52	6.08	4.57	1.51	0.00138	0.0127
chr12	120081065	120082041	977	*	5.42	5.98	4.47	1.51	0.00155	0.0136
chr10	88719383	88720775	1393	*	5.28	5.85	4.34	1.51	0.00307	0.0209
chr8	77536756	77546326	9571	*	8.78	9.34	7.84	1.5	1.41e-13	3.59e-10
chr8	108217615	108221734	4120	*	7.47	8.03	6.54	1.5	2.72e-08	5.59e-06
chr15	34296119	34301598	5480	*	7.13	7.7	6.2	1.5	9.97e-08	1.55e-05
chr5	143640865	143645015	4151	*	6.68	7.25	5.75	1.5	1.08e-05	0.000512
chr10	28862986	28864684	1699	*	6.47	7.03	5.54	1.5	1.47e-05	0.000642
chr2	161164333	161168337	4005	*	6.35	6.92	5.41	1.5	2.52e-05	0.000942
chr5	29797613	29801615	4003	*	6.46	7.03	5.52	1.5	2.86e-05	0.00102
chr2	104972332	104975026	2695	*	6.19	6.75	5.25	1.5	4.23e-05	0.00134
chr5	124938568	124941641	3074	*	6.13	6.69	5.19	1.5	0.000231	0.00404
chr14	122880054	122882513	2460	*	5.8	6.36	4.86	1.5	0.000397	0.00579
chr4	41639834	41646567	6734	*	5.83	6.4	4.9	1.5	0.000471	0.00648
chr17	32343710	32349427	5718	*	5.94	6.51	5.01	1.5	0.000525	0.00697
chr4	133240802	133244246	3445	*	6	6.56	5.07	1.5	0.00054	0.00711
chr15	83571045	83572724	1680	*	5.6	6.17	4.67	1.5	0.000939	0.01
chr3	104861408	104862893	1486	*	5.45	6.01	4.51	1.5	0.00136	0.0126
chr4	151641833	151645029	3197	*	5.64	6.2	4.7	1.5	0.00144	0.0131
chr2	156009555	156012469	2915	*	5.33	5.89	4.39	1.5	0.00258	0.0188
chr5	100645420	100647454	2035	*	5.22	5.78	4.28	1.5	0.00401	0.0248
chr11	70141501	70143452	1952	*	5.21	5.77	4.27	1.5	0.00421	0.0255
chr5	137994304	137996441	2138	*	5.56	6.12	4.62	1.5	0.00466	0.0271
chr19	47505779	47507202	1424	*	5.15	5.71	4.21	1.5	0.00624	0.0324
chr17	45879202	45880720	1519	*	5.08	5.65	4.15	1.5	0.00639	0.033
chr9	72738308	72740344	2037	*	5.24	5.8	4.3	1.5	0.00972	0.0429
chr5	135002721	135005988	3268	*	5.44	6	4.5	1.5	0.00986	0.0432
chr8	124204772	124206268	1497	*	5.03	5.59	4.09	1.5	0.0118	0.0487
chr8	114305481	114316570	11090	*	8.81	9.37	7.88	1.49	1.84e-13	4.2e-10
chrX	40780260	40784220	3961	*	6.74	7.3	5.81	1.49	1.87e-06	0.000142
chr9	108091551	108093489	1939	*	6.36	6.92	5.43	1.49	3.37e-05	0.00114
chr2	101593949	101598505	4557	*	6.22	6.78	5.29	1.49	4.65e-05	0.00142
chr7	4993658	4999637	5980	*	6.13	6.7	5.2	1.49	5.35e-05	0.00154
chr8	59818845	59820429	1585	*	5.83	6.4	4.9	1.49	0.000317	0.00499
chr18	76771926	76773267	1342	*	5.72	6.28	4.79	1.49	0.000502	0.00675
chr19	47202636	47205851	3216	*	5.76	6.32	4.83	1.49	0.000572	0.00738
chr10	80296996	80298778	1783	*	6.16	6.72	5.23	1.49	0.00145	0.0131
chr8	114136116	114137743	1628	*	5.46	6.02	4.53	1.49	0.00192	0.0157
chr18	37376346	37378204	1859	*	5.34	5.9	4.42	1.49	0.00489	0.028
chr7	25148208	25150602	2395	*	5.36	5.92	4.43	1.49	0.00634	0.0328
chr11	59958226	59960037	1812	*	5.06	5.62	4.13	1.49	0.00698	0.0349
chr19	41812117	41813449	1333	*	4.99	5.55	4.07	1.49	0.00899	0.0408
chr19	32231199	32232956	1758	*	5.04	5.6	4.1	1.49	0.0107	0.0456
chr12	103175422	103177621	2200	*	4.96	5.52	4.03	1.49	0.0113	0.0475
chr8	116728929	116731480	2552	*	6.77	7.32	5.85	1.48	1.74e-06	0.000134
chr17	56259102	56260893	1792	*	6.41	6.97	5.49	1.48	0.000165	0.00323
chr11	98462226	98464803	2578	*	5.86	6.42	4.94	1.48	0.000341	0.00523
chr5	148088135	148089863	1729	*	5.68	6.24	4.76	1.48	0.00071	0.00847
chr5	125327485	125330268	2784	*	5.62	6.17	4.69	1.48	0.000946	0.0101
chr4	106136006	106137654	1649	*	5.65	6.21	4.72	1.48	0.00123	0.0119
chr11	118858721	118861724	3004	*	5.99	6.54	5.06	1.48	0.00275	0.0196
chr7	129250061	129252850	2790	*	5.52	6.08	4.6	1.48	0.00289	0.0202
chr10	83853948	83856895	2948	*	5.42	5.98	4.5	1.48	0.0032	0.0215
chr18	38960980	38962645	1666	*	5.1	5.66	4.18	1.48	0.00686	0.0345
chr7	119559519	119561433	1915	*	4.99	5.55	4.07	1.48	0.00756	0.0367
chr19	37311508	37313757	2250	*	5.22	5.78	4.3	1.48	0.00797	0.0379
chr4	45842484	45844513	2030	*	5.41	5.97	4.49	1.48	0.00868	0.0399
chr1	91760739	91763297	2559	*	5.4	5.96	4.48	1.48	0.00957	0.0424
chr10	120158710	120160223	1514	*	5.06	5.62	4.14	1.48	0.0113	0.0475
chr19	5537425	5540613	3189	*	6.55	7.11	5.64	1.47	6.96e-06	0.00038
chr2	26057330	26058939	1610	*	6.45	7.01	5.54	1.47	4.13e-05	0.00132
chr2	164793185	164796994	3810	*	6.68	7.24	5.76	1.47	6.26e-05	0.00172
chr15	75842935	75846583	3649	*	6.15	6.7	5.24	1.47	0.000106	0.00241
chr16	18616934	18619513	2580	*	5.89	6.45	4.98	1.47	0.00026	0.00439
chr11	94269200	94271647	2448	*	5.79	6.35	4.88	1.47	0.000461	0.00638
chr3	101098480	101101366	2887	*	5.68	6.23	4.77	1.47	0.0016	0.0139
chr7	20104960	20105995	1036	*	5.7	6.26	4.79	1.47	0.00197	0.016
chr7	51571096	51574624	3529	*	5.49	6.04	4.57	1.47	0.00198	0.016
chr9	65056294	65057305	1012	*	5.59	6.14	4.67	1.47	0.0026	0.0189
chr14	33410429	33411622	1194	*	5.77	6.32	4.85	1.47	0.00318	0.0214
chr4	151446135	151448106	1972	*	5.25	5.81	4.33	1.47	0.00413	0.0252
chr4	136450184	136452864	2681	*	5.68	6.23	4.77	1.47	0.00485	0.0278
chr8	111222839	111224193	1355	*	5.18	5.73	4.26	1.47	0.0058	0.0311
chr2	101562486	101564393	1908	*	5.09	5.64	4.17	1.47	0.00668	0.0339
chr19	5148796	5151336	2541	*	5.12	5.67	4.2	1.47	0.00691	0.0346
chr11	96155734	96157315	1582	*	5.5	6.05	4.58	1.47	0.00827	0.0387
chr15	79627990	79628902	913	*	5.03	5.59	4.12	1.47	0.009	0.0408
chr8	72721336	72723434	2099	*	4.96	5.51	4.05	1.47	0.0119	0.049
chr7	17058798	17063424	4627	*	7.37	7.92	6.47	1.46	2.62e-08	5.47e-06
chrX	100809327	100814050	4724	*	7.61	8.16	6.71	1.46	5.1e-08	9.26e-06
chr5	37632200	37641130	8931	*	8.47	9.02	7.56	1.46	5.56e-08	9.81e-06
chr10	79818027	79821685	3659	*	7.65	8.2	6.74	1.46	1.82e-07	2.52e-05
chr19	6224921	6231195	6275	*	7.26	7.82	6.36	1.46	1.95e-07	2.68e-05
chr7	87530968	87533971	3004	*	6.95	7.51	6.04	1.46	5.02e-07	5.47e-05
chr19	32866121	32871654	5534	*	6.18	6.73	5.27	1.46	0.000124	0.00269
chr8	108023422	108024745	1324	*	6.02	6.58	5.11	1.46	0.000186	0.0035
chr9	40012672	40016533	3862	*	5.98	6.53	5.07	1.46	0.000216	0.00388
chr10	120931294	120933657	2364	*	5.75	6.3	4.85	1.46	0.000562	0.00729
chr19	45811306	45812747	1442	*	5.98	6.53	5.07	1.46	0.000778	0.00898
chr9	21939197	21942520	3324	*	5.63	6.19	4.73	1.46	0.00109	0.011
chr8	131670772	131671656	885	*	5.56	6.12	4.66	1.46	0.00146	0.0132
chr7	26093775	26096760	2986	*	5.8	6.35	4.89	1.46	0.00264	0.0191
chr13	51473577	51475402	1826	*	5.22	5.77	4.32	1.46	0.00704	0.035
chr7	17565349	17566757	1409	*	5.28	5.83	4.37	1.46	0.00768	0.037
chr11	57857307	57859408	2102	*	4.96	5.52	4.05	1.46	0.00945	0.0421
chr11	86310092	86312123	2032	*	4.95	5.51	4.05	1.46	0.0107	0.0457
chr2	166865053	166866747	1695	*	5.15	5.71	4.24	1.46	0.011	0.0464
chr17	29992935	29995572	2638	*	5.16	5.71	4.25	1.46	0.0111	0.0467
chr10	6284585	6285837	1253	*	4.96	5.51	4.05	1.46	0.0122	0.0497
chr8	123606355	123611147	4793	*	7.9	8.45	7	1.45	2.39e-10	1.53e-07
chr10	56095586	56102225	6640	*	9.01	9.56	8.11	1.45	1.13e-08	3.1e-06
chr8	124817291	124822415	5125	*	7.39	7.93	6.49	1.45	1.54e-08	3.84e-06
chr13	73399885	73403434	3550	*	6.59	7.14	5.68	1.45	4.21e-05	0.00133
chr5	112582384	112584928	2545	*	6.26	6.81	5.36	1.45	8.7e-05	0.00214
chr7	25217039	25218442	1404	*	6.22	6.77	5.32	1.45	9.67e-05	0.00229
chr15	89286652	89289348	2697	*	6.11	6.66	5.21	1.45	9.9e-05	0.00232
chr12	73931360	73933674	2315	*	6.33	6.88	5.44	1.45	0.000106	0.00241
chr19	5138223	5143875	5653	*	6.07	6.62	5.17	1.45	0.000141	0.00292
chr9	64978990	64982614	3625	*	5.97	6.52	5.07	1.45	0.000469	0.00646
chr2	115685184	115686914	1731	*	5.52	6.07	4.62	1.45	0.00235	0.0178
chr2	131778528	131779639	1112	*	5.39	5.94	4.49	1.45	0.00242	0.0181
chr6	97012839	97014749	1911	*	5.42	5.97	4.53	1.45	0.00264	0.0191
chr11	5071670	5073414	1745	*	5.36	5.91	4.45	1.45	0.00285	0.02
chr17	46676426	46677718	1293	*	5.36	5.91	4.46	1.45	0.00331	0.0219
chrX	141122386	141124640	2255	*	5.47	6.02	4.57	1.45	0.00443	0.0263
chr4	82091980	82094141	2162	*	5.37	5.92	4.46	1.45	0.00606	0.0319
chr15	82097116	82099093	1978	*	5.13	5.68	4.23	1.45	0.00639	0.033
chr19	53079140	53081287	2148	*	5.63	6.18	4.73	1.45	0.0102	0.0444
chr19	5739270	5749070	9801	*	8.66	9.21	7.77	1.44	7.46e-10	3.77e-07
chr8	26623601	26626754	3154	*	7.4	7.95	6.51	1.44	8.09e-08	1.33e-05
chr8	4204658	4207448	2791	*	7.3	7.85	6.4	1.44	1.78e-07	2.49e-05
chr19	45137587	45142932	5346	*	7.39	7.94	6.5	1.44	2.57e-07	3.28e-05
chr8	125023566	125030701	7136	*	7.03	7.57	6.14	1.44	1.7e-06	0.000132
chr10	79936533	79939626	3094	*	6.79	7.33	5.89	1.44	2.51e-05	0.000939
chr13	55521359	55523711	2353	*	6.35	6.9	5.46	1.44	7.12e-05	0.00188
chr19	44808393	44809769	1377	*	6.15	6.7	5.25	1.44	0.000117	0.00259
chr15	76072283	76074523	2241	*	5.89	6.44	5	1.44	0.00063	0.00783
chr7	31049128	31053191	4064	*	6.07	6.61	5.17	1.44	0.000911	0.0099
chr6	128752367	128755713	3347	*	6.12	6.66	5.22	1.44	0.00111	0.0111
chr17	28710994	28713312	2319	*	6.06	6.61	5.17	1.44	0.00132	0.0124
chr17	29109670	29113622	3953	*	5.84	6.38	4.94	1.44	0.00199	0.016
chr17	8581230	8583325	2096	*	5.43	5.97	4.53	1.44	0.00234	0.0177
chr1	72991069	72993310	2242	*	5.67	6.22	4.78	1.44	0.00308	0.021
chr18	56933420	56935103	1684	*	5.41	5.95	4.51	1.44	0.00375	0.0237
chr17	29102744	29104913	2170	*	5.38	5.92	4.49	1.44	0.00458	0.0268
chr5	135134759	135136295	1537	*	5.19	5.74	4.3	1.44	0.00604	0.0319
chr2	167132763	167135362	2600	*	5.33	5.88	4.44	1.44	0.00643	0.0331
chr13	49092285	49094971	2687	*	5.13	5.67	4.24	1.44	0.0111	0.0468
chr15	37160190	37177410	17221	*	9.34	9.88	8.45	1.43	1.19e-11	1.2e-08
chr13	83868808	83873538	4731	*	7.7	8.24	6.82	1.43	1.19e-09	5.21e-07
chr8	72642408	72648022	5615	*	7.05	7.59	6.16	1.43	3.1e-07	3.81e-05
chr14	29317327	29320882	3556	*	7.23	7.78	6.34	1.43	4.5e-06	0.000274
chr14	64204176	64206154	1979	*	6.27	6.82	5.38	1.43	4.76e-05	0.00144
chr19	46386258	46389708	3451	*	6.71	7.26	5.82	1.43	4.82e-05	0.00145
chr10	79975726	79978412	2687	*	6.25	6.8	5.37	1.43	9.94e-05	0.00233
chr19	4449985	4454434	4450	*	6.29	6.84	5.41	1.43	0.000119	0.00262
chr17	80347976	80350428	2453	*	5.88	6.43	4.99	1.43	0.00149	0.0133
chr11	8436052	8441531	5480	*	6.04	6.59	5.15	1.43	0.00175	0.0147
chr19	4252115	4255029	2915	*	5.48	6.02	4.6	1.43	0.00294	0.0204
chr1	173014564	173016945	2382	*	5.27	5.82	4.39	1.43	0.00406	0.025
chr14	61342209	61343528	1320	*	5.4	5.94	4.51	1.43	0.00422	0.0255
chr7	52947632	52950498	2867	*	5.51	6.06	4.63	1.43	0.00531	0.0294
chr11	103499417	103501571	2155	*	5.26	5.81	4.37	1.43	0.00577	0.031
chr18	34091065	34092902	1838	*	5.2	5.74	4.31	1.43	0.0062	0.0323
chr18	67660065	67662073	2009	*	5.09	5.64	4.2	1.43	0.0085	0.0394
chr19	5121774	5125056	3283	*	5.07	5.62	4.19	1.43	0.00867	0.0399
chr11	32734252	32736011	1760	*	5.11	5.65	4.22	1.43	0.00961	0.0425
chr9	96285616	96287288	1673	*	5.29	5.83	4.4	1.43	0.00991	0.0434
chr19	41179105	41180825	1721	*	5.15	5.69	4.27	1.43	0.0115	0.0479
chr19	47086389	47096017	9629	*	9.36	9.9	8.49	1.42	1.37e-13	3.59e-10
chr8	111219102	111222425	3324	*	6.96	7.5	6.08	1.42	2.14e-06	0.000157
chr8	72937775	72943258	5484	*	6.77	7.31	5.9	1.42	4.62e-06	0.000277
chr10	27805383	27810300	4918	*	6.62	7.16	5.74	1.42	1.69e-05	0.00071
chr8	124276587	124278784	2198	*	6.38	6.92	5.51	1.42	3.55e-05	0.00119
chr8	72633941	72637369	3429	*	6.41	6.95	5.54	1.42	0.000127	0.00273
chr7	31318960	31321206	2247	*	6.24	6.78	5.36	1.42	0.000219	0.00391
chr10	127834021	127839400	5380	*	6.34	6.88	5.46	1.42	0.000232	0.00406
chr5	30498442	30501700	3259	*	6.11	6.65	5.23	1.42	0.000257	0.00436
chr4	82176676	82179512	2837	*	5.77	6.32	4.9	1.42	0.000667	0.00814
chr8	94551973	94556222	4250	*	5.84	6.38	4.95	1.42	0.000892	0.00975
chr12	73925602	73927612	2011	*	6.03	6.57	5.15	1.42	0.00144	0.0131
chr17	56287038	56290360	3323	*	5.78	6.32	4.9	1.42	0.00222	0.0172
chr2	84596443	84599839	3397	*	5.53	6.08	4.65	1.42	0.00225	0.0173
chr15	93342798	93346057	3260	*	5.44	5.99	4.56	1.42	0.00309	0.021
chr8	97960675	97962613	1939	*	5.73	6.27	4.85	1.42	0.00319	0.0214
chr1	173047920	173049799	1880	*	5.22	5.76	4.35	1.42	0.00557	0.0303
chr2	119157655	119158473	819	*	5.19	5.73	4.32	1.42	0.00867	0.0399
chr17	32370848	32373529	2682	*	5.26	5.8	4.38	1.42	0.0102	0.0444
chr7	20010330	20016444	6115	*	7.72	8.26	6.85	1.41	8.43e-09	2.44e-06
chr2	44970106	44973996	3891	*	7.28	7.82	6.41	1.41	7.08e-08	1.21e-05
chr8	114321747	114331166	9420	*	7.58	8.12	6.7	1.41	9.86e-08	1.54e-05
chr7	86649180	86653975	4796	*	7.68	8.22	6.81	1.41	4.59e-07	5.14e-05
chr18	39047294	39052947	5654	*	7.08	7.62	6.21	1.41	5.76e-07	6.09e-05
chr12	73953492	73957694	4203	*	7.81	8.35	6.94	1.41	1.84e-06	0.00014
chr10	79986459	79990109	3651	*	6.84	7.38	5.97	1.41	8.34e-06	0.000433
chr9	108743386	108746438	3053	*	6.64	7.18	5.77	1.41	9.92e-06	0.000486
chr7	25420886	25423919	3034	*	6.5	7.04	5.63	1.41	1.57e-05	0.000674
chr8	77526644	77532919	6276	*	6.72	7.26	5.85	1.41	3.38e-05	0.00114
chr13	23404606	23405926	1321	*	5.96	6.5	5.09	1.41	0.000376	0.00556
chr8	4265534	4269849	4316	*	6.25	6.79	5.38	1.41	0.000444	0.00622
chr8	72907833	72910225	2393	*	5.84	6.38	4.97	1.41	0.00067	0.00816
chr9	62350986	62354698	3713	*	6.12	6.66	5.25	1.41	0.000684	0.00827
chr13	93564306	93565212	907	*	5.76	6.31	4.89	1.41	0.00086	0.00957
chr19	5348016	5349669	1654	*	5.98	6.52	5.11	1.41	0.000879	0.00967
chr2	119309321	119313080	3760	*	5.77	6.31	4.9	1.41	0.00107	0.0109
chr13	16108964	16110026	1063	*	5.58	6.12	4.71	1.41	0.00166	0.0143
chr16	18047303	18049500	2198	*	5.45	5.99	4.59	1.41	0.00269	0.0193
chr14	76274830	76277806	2977	*	5.32	5.86	4.45	1.41	0.0048	0.0276
chr14	32468005	32470161	2157	*	5.48	6.02	4.61	1.41	0.00511	0.0287
chr15	75981668	75983738	2071	*	5.14	5.68	4.26	1.41	0.0086	0.0397
chr7	77513952	77515435	1484	*	5.66	6.2	4.79	1.41	0.00903	0.0409
chr8	124227958	124231255	3298	*	5.19	5.73	4.32	1.41	0.00958	0.0425
chr12	114228943	114233363	4421	*	5.67	6.21	4.79	1.41	0.00987	0.0433
chr6	142944271	142947358	3088	*	5.1	5.64	4.23	1.41	0.0101	0.0441
chr8	72344222	72353913	9692	*	8.86	9.4	8	1.4	1.53e-13	3.68e-10
chr8	73009583	73021471	11889	*	8.81	9.34	7.94	1.4	1.95e-12	2.64e-09
chr9	72653358	72662149	8792	*	8.52	9.06	7.66	1.4	1.93e-10	1.27e-07
chr8	85687840	85693627	5788	*	8.28	8.82	7.42	1.4	2.22e-10	1.44e-07
chr13	28975098	28979771	4674	*	7.45	7.99	6.59	1.4	3.06e-08	6.13e-06
chr2	37630499	37637818	7320	*	7.44	7.98	6.57	1.4	1.02e-07	1.59e-05
chr2	105499356	105502314	2959	*	6.62	7.16	5.76	1.4	9.47e-06	0.000472
chr7	25738599	25742269	3671	*	7.08	7.62	6.22	1.4	1.04e-05	0.000498
chr8	92093351	92097942	4592	*	6.48	7.02	5.62	1.4	2.15e-05	0.000837
chr7	105517030	105521917	4888	*	6.41	6.94	5.55	1.4	3.71e-05	0.00122
chr8	126252630	126254946	2317	*	6.38	6.92	5.52	1.4	8.3e-05	0.00207
chr2	27231988	27234868	2881	*	6.1	6.64	5.23	1.4	0.000224	0.00397
chr17	28515847	28520864	5018	*	6.02	6.56	5.16	1.4	0.000416	0.00596
chr2	163262868	163264897	2030	*	6.05	6.59	5.19	1.4	0.000583	0.00747
chr13	40937555	40940320	2766	*	5.74	6.28	4.88	1.4	0.000974	0.0103
chr2	176954415	176958800	4386	*	5.5	6.04	4.64	1.4	0.00245	0.0182
chr12	56416003	56418410	2408	*	5.55	6.09	4.68	1.4	0.00299	0.0206
chr4	148269441	148272234	2794	*	5.34	5.88	4.47	1.4	0.00503	0.0284
chr19	34749163	34750034	872	*	5.25	5.79	4.39	1.4	0.00536	0.0296
chr18	35008126	35012071	3946	*	5.59	6.12	4.72	1.4	0.00541	0.0297
chr10	22562915	22564077	1163	*	5.08	5.61	4.21	1.4	0.0089	0.0405
chr6	95166002	95167232	1231	*	5.02	5.56	4.16	1.4	0.0115	0.0479
chr19	11884398	11895647	11250	*	9.09	9.62	8.23	1.39	9.23e-12	9.53e-09
chr2	104962495	104968870	6376	*	8.4	8.94	7.55	1.39	1.15e-10	7.92e-08
chr8	47377304	47382493	5190	*	7.45	7.98	6.59	1.39	7.62e-08	1.27e-05
chr3	137439985	137445303	5319	*	7.44	7.97	6.58	1.39	1.4e-07	2.04e-05
chr4	82181853	82186271	4419	*	7.26	7.79	6.4	1.39	1.47e-07	2.12e-05
chr17	57414066	57416918	2853	*	6.92	7.46	6.06	1.39	1.07e-06	9.51e-05
chr12	12925698	12930032	4335	*	6.66	7.2	5.81	1.39	6.89e-06	0.000377
chr19	36892104	36894446	2343	*	6.62	7.16	5.77	1.39	0.000138	0.00287
chr2	168497334	168501446	4113	*	6.13	6.66	5.27	1.39	0.000165	0.00323
chr2	32596203	32598850	2648	*	6.59	7.13	5.73	1.39	0.000401	0.00581
chr8	124308391	124310127	1737	*	6	6.53	5.14	1.39	0.000433	0.00611
chr18	37179700	37182066	2367	*	6.08	6.61	5.22	1.39	0.000508	0.00681
chr7	28405761	28410388	4628	*	6.19	6.72	5.33	1.39	0.000632	0.00784
chr8	123163565	123168484	4920	*	5.84	6.37	4.98	1.39	0.000682	0.00824
chr4	46539303	46541003	1701	*	5.85	6.38	4.99	1.39	0.000828	0.00936
chr11	96202115	96203762	1648	*	6.14	6.68	5.28	1.39	0.000974	0.0103
chr7	36036615	36037969	1355	*	5.57	6.11	4.72	1.39	0.00199	0.016
chr10	62184230	62185759	1530	*	5.6	6.13	4.74	1.39	0.00224	0.0173
chr19	5450060	5452111	2052	*	5.48	6.02	4.62	1.39	0.00344	0.0225
chr15	39647725	39649408	1684	*	5.5	6.04	4.65	1.39	0.00362	0.0233
chr14	55319767	55322725	2959	*	5.29	5.82	4.43	1.39	0.00538	0.0296
chr2	31537925	31541631	3707	*	5.44	5.98	4.59	1.39	0.00589	0.0314
chr2	152146043	152150671	4629	*	6.01	6.54	5.15	1.39	0.00602	0.0318
chr9	121674137	121678382	4246	*	5.72	6.25	4.86	1.39	0.00686	0.0345
chr12	38499188	38501434	2247	*	5.56	6.09	4.7	1.39	0.00698	0.0349
chr19	47206569	47208623	2055	*	5.63	6.16	4.77	1.39	0.00841	0.0392
chr15	51858975	51859965	991	*	5.11	5.64	4.26	1.39	0.00892	0.0406
chr17	83711443	83712931	1489	*	5.48	6.01	4.62	1.39	0.00961	0.0426
chr7	134101546	134104535	2990	*	5.03	5.56	4.17	1.39	0.0112	0.0471
chr4	120370053	120371298	1246	*	5.27	5.8	4.42	1.39	0.0114	0.0476
chr14	21541235	21545753	4519	*	5.47	6.01	4.62	1.39	0.0121	0.0495
chr8	72403149	72435055	31907	*	10.82	11.35	9.97	1.38	2.57e-13	5.31e-10
chr8	107790330	107797602	7273	*	8.65	9.18	7.79	1.38	1.51e-12	2.23e-09
chr6	92191008	92200484	9477	*	8.78	9.31	7.93	1.38	2.85e-12	3.64e-09
chr8	72837501	72843185	5685	*	7.73	8.26	6.88	1.38	2.95e-09	1.08e-06
chr11	96159862	96167057	7196	*	7.73	8.26	6.88	1.38	2.44e-08	5.28e-06
chr5	141054649	141060889	6241	*	7.1	7.64	6.25	1.38	3.75e-06	0.000238
chr10	20773708	20777784	4077	*	7.01	7.54	6.16	1.38	5.65e-06	0.000326
chr7	147286299	147289350	3052	*	7.07	7.6	6.22	1.38	1.15e-05	0.000536
chr8	3534467	3538848	4382	*	6.97	7.5	6.12	1.38	1.26e-05	0.000574
chrX	7782256	7785218	2963	*	6.74	7.27	5.89	1.38	1.63e-05	0.000692
chr9	120598433	120602137	3705	*	6.57	7.1	5.72	1.38	2.04e-05	0.00081
chr7	134081798	134086806	5009	*	6.71	7.24	5.87	1.38	4.38e-05	0.00137
chr4	134418004	134421751	3748	*	6.24	6.78	5.39	1.38	0.000224	0.00397
chr8	114277409	114282075	4667	*	6.28	6.81	5.43	1.38	0.000351	0.00531
chr10	127786074	127790001	3928	*	5.96	6.49	5.11	1.38	0.000486	0.00661
chr8	72615121	72618591	3471	*	6.02	6.55	5.18	1.38	0.000861	0.00958
chr4	136512079	136513454	1376	*	5.79	6.33	4.94	1.38	0.000928	0.00997
chr10	120855392	120859393	4002	*	5.75	6.29	4.9	1.38	0.00134	0.0125
chr10	42664472	42667669	3198	*	6.05	6.59	5.2	1.38	0.00153	0.0135
chr2	70293682	70296118	2437	*	5.77	6.3	4.92	1.38	0.00163	0.0141
chr8	125723494	125727329	3836	*	5.96	6.49	5.11	1.38	0.00176	0.0148
chr10	20828665	20830561	1897	*	5.68	6.21	4.83	1.38	0.00184	0.0152
chr8	13363227	13368886	5660	*	6.22	6.75	5.38	1.38	0.00299	0.0206
chr11	87573331	87575305	1975	*	5.49	6.02	4.64	1.38	0.00311	0.0211
chr13	3477184	3478655	1472	*	5.7	6.23	4.85	1.38	0.00343	0.0224
chr2	28461509	28463520	2012	*	5.48	6.01	4.64	1.38	0.00356	0.023
chr7	28159295	28161211	1917	*	5.46	5.99	4.62	1.38	0.00405	0.0249
chr19	44973262	44976199	2938	*	5.68	6.21	4.83	1.38	0.00481	0.0277
chr9	50400073	50404074	4002	*	5.37	5.9	4.52	1.38	0.00593	0.0315
chr3	90062955	90066057	3103	*	5.28	5.81	4.44	1.38	0.00639	0.033
chr7	25103728	25106324	2597	*	5.18	5.71	4.34	1.38	0.00815	0.0384
chr1	157127306	157129933	2628	*	5.4	5.94	4.55	1.38	0.0096	0.0425
chr2	157070836	157074495	3660	*	5.48	6.01	4.63	1.38	0.0112	0.0471
chr17	56248649	56250670	2022	*	5.2	5.73	4.35	1.38	0.0115	0.0478
chr5	123432213	123448276	16064	*	9.92	10.45	9.08	1.37	1.39e-12	2.15e-09
chr12	114376733	114383234	6502	*	8.16	8.69	7.32	1.37	5.61e-08	9.86e-06
chrX	55270860	55274964	4105	*	7.14	7.67	6.3	1.37	3.38e-07	4.05e-05
chr18	39086799	39091047	4249	*	7.18	7.71	6.34	1.37	1.51e-06	0.00012
chr2	121113835	121117208	3374	*	7.4	7.92	6.56	1.37	5.76e-06	0.000329
chr8	71706929	71709351	2423	*	6.77	7.3	5.93	1.37	6.27e-06	0.000348
chr8	72974421	72977353	2933	*	6.67	7.2	5.82	1.37	1.19e-05	0.000551
chr8	124127655	124132020	4366	*	7.05	7.58	6.21	1.37	1.71e-05	0.000716
chr6	113143927	113145926	2000	*	6.45	6.98	5.61	1.37	4.85e-05	0.00145
chr10	80797112	80799609	2498	*	6.34	6.87	5.49	1.37	9.69e-05	0.00229
chr14	58160402	58163086	2685	*	7.01	7.54	6.17	1.37	0.000163	0.00321
chr8	8608532	8610967	2436	*	6.44	6.97	5.6	1.37	0.000193	0.00359
chr5	125757536	125761314	3779	*	6.18	6.7	5.34	1.37	0.000193	0.0036
chr17	37050115	37054425	4311	*	6.13	6.66	5.29	1.37	0.000222	0.00394
chr17	24756848	24760472	3625	*	6.33	6.86	5.49	1.37	0.000244	0.00419
chr5	14031146	14033999	2854	*	6.11	6.64	5.27	1.37	0.000401	0.00581
chr4	124292013	124296281	4269	*	5.97	6.5	5.13	1.37	0.000423	0.00603
chr8	124216558	124220068	3511	*	6.07	6.6	5.23	1.37	0.000511	0.00684
chr19	6491391	6493248	1858	*	5.7	6.23	4.86	1.37	0.00155	0.0136
chr10	12598313	12600108	1796	*	5.58	6.11	4.74	1.37	0.00222	0.0172
chrX	98497137	98500085	2949	*	5.76	6.29	4.92	1.37	0.00292	0.0203
chr19	4102901	4105810	2910	*	5.65	6.18	4.81	1.37	0.00318	0.0214
chr17	87336585	87338250	1666	*	5.47	6	4.63	1.37	0.00362	0.0233
chr14	21435016	21438118	3103	*	6.02	6.55	5.18	1.37	0.00441	0.0263
chr7	98035189	98036351	1163	*	5.21	5.74	4.37	1.37	0.00816	0.0384
chr10	42351581	42353322	1742	*	5.18	5.7	4.33	1.37	0.00947	0.0422
chr7	121225559	121227997	2439	*	5.2	5.73	4.36	1.37	0.0109	0.0463
chr18	67620143	67626457	6315	*	8.2	8.72	7.36	1.36	1.15e-08	3.11e-06
chr11	70414428	70425515	11088	*	7.85	8.37	7.01	1.36	1.45e-07	2.1e-05
chr8	87458183	87463513	5331	*	7.31	7.83	6.47	1.36	3e-07	3.73e-05
chr14	29322011	29326366	4356	*	7.28	7.8	6.45	1.36	7.66e-07	7.44e-05
chrX	11727785	11731095	3311	*	6.71	7.23	5.87	1.36	9.09e-06	0.000459
chr5	140161544	140164465	2922	*	6.68	7.21	5.84	1.36	4.32e-05	0.00135
chr11	95084024	95087477	3454	*	6.89	7.41	6.06	1.36	8.53e-05	0.00211
chr7	25727896	25730163	2268	*	6.55	7.07	5.71	1.36	0.000124	0.00269
chr13	37573441	37577206	3766	*	6.56	7.09	5.73	1.36	0.000216	0.00387
chr15	85725185	85732144	6960	*	6.77	7.3	5.94	1.36	0.000246	0.00421
chr12	112661220	112662863	1644	*	6.01	6.54	5.18	1.36	0.000384	0.00564
chr5	147945049	147948359	3311	*	6.02	6.55	5.19	1.36	0.000508	0.00681
chr4	135695604	135697374	1771	*	5.84	6.36	5	1.36	0.000884	0.00971
chr16	33858113	33861071	2959	*	5.84	6.37	5.01	1.36	0.000985	0.0103
chr11	120247417	120250538	3122	*	6.06	6.58	5.22	1.36	0.00101	0.0105
chr17	83622574	83624609	2036	*	5.82	6.35	4.99	1.36	0.0011	0.0111
chr7	133559252	133562894	3643	*	5.84	6.36	5	1.36	0.00141	0.0128
chr19	37766485	37768051	1567	*	5.77	6.3	4.94	1.36	0.00157	0.0138
chr9	13465875	13467406	1532	*	5.65	6.17	4.81	1.36	0.00222	0.0172
chr2	118461850	118464817	2968	*	5.38	5.91	4.55	1.36	0.00524	0.0292
chr11	4349397	4351847	2451	*	5.38	5.9	4.54	1.36	0.00557	0.0303
chr14	26527408	26529752	2345	*	5.36	5.88	4.53	1.36	0.00564	0.0305
chr5	136600114	136603832	3719	*	5.33	5.85	4.49	1.36	0.00587	0.0313
chr8	24145264	24146451	1188	*	5.26	5.79	4.43	1.36	0.0067	0.034
chr11	53320951	53323231	2281	*	5.25	5.77	4.41	1.36	0.00761	0.0368
chr14	55022942	55038809	15868	*	9.67	10.2	8.84	1.36	0.00947	0.0422
chr2	30557763	30558680	918	*	5.09	5.61	4.26	1.36	0.0107	0.0458
chr15	93347306	93351429	4124	*	7.23	7.75	6.41	1.35	7.47e-07	7.32e-05
chrX	11703907	11706776	2870	*	6.94	7.47	6.12	1.35	3.31e-06	0.000216
chr7	25166860	25170490	3631	*	6.34	6.87	5.51	1.35	0.0001	0.00234
chr8	8482345	8485937	3593	*	6.39	6.91	5.56	1.35	0.000141	0.00292
chr1	191578274	191581288	3015	*	6.17	6.69	5.34	1.35	0.000319	0.005
chr7	17490173	17496073	5901	*	6.64	7.16	5.82	1.35	0.000665	0.00813
chr4	114573772	114576156	2385	*	6.19	6.72	5.36	1.35	0.00101	0.0105
chr19	7233731	7235917	2187	*	5.9	6.42	5.07	1.35	0.00173	0.0147
chr7	17045617	17048824	3208	*	5.58	6.1	4.75	1.35	0.00251	0.0185
chr18	18875301	18877431	2131	*	5.88	6.41	5.05	1.35	0.00257	0.0188
chr13	37605745	37607096	1352	*	5.62	6.14	4.8	1.35	0.00357	0.0231
chr10	117174591	117176394	1804	*	5.58	6.1	4.76	1.35	0.00453	0.0266
chr5	123565942	123567980	2039	*	5.64	6.17	4.81	1.35	0.00485	0.0278
chr8	87534804	87535919	1116	*	5.35	5.88	4.53	1.35	0.0056	0.0304
chr12	101369690	101372442	2753	*	5.35	5.88	4.52	1.35	0.00561	0.0304
chr5	38208089	38210041	1953	*	5.76	6.28	4.93	1.35	0.00632	0.0327
chr8	26852674	26854938	2265	*	5.33	5.86	4.5	1.35	0.00666	0.0339
chr9	15432059	15432789	731	*	5.22	5.74	4.39	1.35	0.00821	0.0385
chr12	86574406	86577235	2830	*	5.18	5.7	4.36	1.35	0.00884	0.0403
chr17	28531090	28533140	2051	*	5.36	5.88	4.53	1.35	0.00901	0.0409
chr2	154607975	154609333	1359	*	5.23	5.76	4.41	1.35	0.011	0.0465
chr8	72833729	72836632	2904	*	5.32	5.85	4.49	1.35	0.0121	0.0494
chr11	68196716	68209511	12796	*	9.3	9.82	8.48	1.34	2.83e-13	5.58e-10
chr4	148077946	148090711	12766	*	8.32	8.84	7.49	1.34	4.38e-10	2.48e-07
chr5	141081317	141089172	7856	*	8.5	9.02	7.68	1.34	6.75e-09	2.06e-06
chr8	120806814	120811870	5057	*	7.6	8.12	6.78	1.34	8.32e-08	1.35e-05
chr11	57782864	57789721	6858	*	7.54	8.06	6.72	1.34	1.11e-07	1.69e-05
chr13	63625451	63633309	7859	*	7.91	8.43	7.08	1.34	2.53e-07	3.24e-05
chr2	44963352	44966885	3534	*	7.63	8.15	6.81	1.34	2.93e-07	3.67e-05
chr17	29114925	29122268	7344	*	7.03	7.55	6.21	1.34	2.92e-06	0.000199
chr7	29413972	29416830	2859	*	6.8	7.32	5.98	1.34	3.14e-05	0.00109
chr8	91793443	91797637	4195	*	6.98	7.5	6.16	1.34	6.78e-05	0.00182
chr7	51697193	51702578	5386	*	6.56	7.09	5.74	1.34	0.000221	0.00394
chr8	73980607	73983139	2533	*	6.21	6.73	5.39	1.34	0.000284	0.00464
chr10	77478425	77480470	2046	*	6.2	6.72	5.37	1.34	0.000292	0.00473
chr8	18944338	18946799	2462	*	6.16	6.67	5.34	1.34	0.000377	0.00558
chr7	106572471	106576322	3852	*	6.33	6.85	5.51	1.34	0.000588	0.0075
chr18	37454035	37456848	2814	*	6.16	6.68	5.34	1.34	0.000875	0.00966
chr5	114855377	114858714	3338	*	5.81	6.33	4.99	1.34	0.00132	0.0124
chr8	86207020	86210322	3303	*	5.8	6.32	4.98	1.34	0.00143	0.013
chr5	140233511	140236587	3077	*	6.22	6.74	5.4	1.34	0.00324	0.0216
chr11	77625522	77628169	2648	*	5.58	6.1	4.75	1.34	0.00365	0.0234
chr19	45688891	45691772	2882	*	5.56	6.08	4.74	1.34	0.00718	0.0355
chr11	3316829	3319917	3089	*	5.24	5.76	4.42	1.34	0.00913	0.0412
chr2	155872628	155874207	1580	*	5.22	5.74	4.4	1.34	0.00945	0.0421
chr7	31692844	31694300	1457	*	5.76	6.28	4.94	1.34	0.0106	0.0454
chr17	29732517	29734615	2099	*	5.21	5.73	4.39	1.34	0.0115	0.048
chr8	74080591	74087927	7337	*	8.37	8.88	7.56	1.33	4.4e-10	2.48e-07
chr11	100266086	100280219	14134	*	9.7	10.22	8.88	1.33	3.79e-09	1.34e-06
chr8	97217892	97222261	4370	*	7.55	8.06	6.73	1.33	3.85e-08	7.33e-06
chr19	6913173	6916293	3121	*	7.79	8.31	6.98	1.33	4.46e-08	8.23e-06
chr17	35856394	35867116	10723	*	7.7	8.21	6.89	1.33	2.49e-07	3.21e-05
chr12	86515913	86519370	3458	*	7.36	7.88	6.54	1.33	3.9e-07	4.51e-05
chr8	24084209	24086442	2234	*	7.07	7.58	6.26	1.33	2e-06	0.000149
chr8	124183241	124185849	2609	*	6.38	6.89	5.57	1.33	0.000127	0.00272
chr7	25345062	25351055	5994	*	6.39	6.9	5.58	1.33	0.000147	0.003
chr3	35239426	35241097	1672	*	6.26	6.78	5.45	1.33	0.000156	0.00313
chr8	75273080	75275315	2236	*	6.53	7.04	5.71	1.33	0.000193	0.0036
chr5	144054288	144056081	1794	*	6.77	7.29	5.96	1.33	0.00039	0.00571
chr8	8993734	8995398	1665	*	5.99	6.51	5.17	1.33	0.000614	0.00769
chr19	5528880	5531593	2714	*	5.97	6.48	5.16	1.33	0.000653	0.00802
chr8	85682988	85686283	3296	*	6.07	6.59	5.26	1.33	0.000728	0.00861
chr14	31975191	31977938	2748	*	6.07	6.59	5.26	1.33	0.000876	0.00966
chr10	80800387	80801616	1230	*	6.08	6.6	5.26	1.33	0.00104	0.0107
chr19	32941021	32942625	1605	*	5.88	6.4	5.07	1.33	0.00117	0.0115
chr15	72883474	72887148	3675	*	5.65	6.17	4.84	1.33	0.00224	0.0173
chr8	17532071	17533073	1003	*	5.52	6.03	4.7	1.33	0.00343	0.0224
chr5	137797756	137800749	2994	*	5.5	6.01	4.68	1.33	0.00452	0.0266
chr2	167809676	167813419	3744	*	5.67	6.19	4.86	1.33	0.00475	0.0275
chr2	4953391	4956972	3582	*	5.96	6.47	5.15	1.33	0.00477	0.0275
chr8	11488009	11491810	3802	*	5.73	6.25	4.92	1.33	0.00531	0.0294
chr19	22377316	22379637	2322	*	5.47	5.98	4.65	1.33	0.00552	0.0301
chr11	95750033	95753546	3514	*	5.47	5.99	4.65	1.33	0.0056	0.0304
chr8	122479518	122480979	1462	*	5.32	5.83	4.51	1.33	0.00662	0.0337
chr6	116410501	116411313	813	*	5.59	6.11	4.78	1.33	0.00712	0.0353
chr15	83895076	83895825	750	*	5.43	5.95	4.62	1.33	0.00724	0.0357
chr7	134822286	134824645	2360	*	5.41	5.93	4.59	1.33	0.00869	0.0399
chr5	123454330	123457714	3385	*	5.68	6.19	4.87	1.33	0.00884	0.0404
chr19	46808425	46810939	2515	*	5.31	5.83	4.5	1.33	0.0108	0.046
chr14	26557822	26559059	1238	*	5.21	5.72	4.39	1.33	0.0117	0.0484
chr14	50066364	50068158	1795	*	5.15	5.67	4.33	1.33	0.0121	0.0495
chr8	107798380	107804775	6396	*	7.78	8.3	6.98	1.32	1.48e-08	3.76e-06
chr12	30622301	30625880	3580	*	7.42	7.93	6.61	1.32	3.52e-07	4.17e-05
chr6	126112553	126118465	5913	*	7.2	7.72	6.4	1.32	1.4e-06	0.000113
chr3	7365791	7368379	2589	*	7.1	7.62	6.29	1.32	3.79e-06	0.00024
chr7	31500142	31504504	4363	*	7.11	7.63	6.31	1.32	3.81e-06	0.00024
chr8	72989603	72995024	5422	*	6.69	7.2	5.88	1.32	3.95e-05	0.00128
chr3	96146098	96149026	2929	*	6.82	7.34	6.01	1.32	4.69e-05	0.00142
chr8	123651654	123653280	1627	*	6.44	6.95	5.64	1.32	6.97e-05	0.00186
chr5	136325830	136329028	3199	*	6.61	7.13	5.81	1.32	0.000139	0.00289
chr4	134099106	134105110	6005	*	6.76	7.27	5.95	1.32	0.000149	0.00303
chr6	125451456	125456972	5517	*	6.61	7.13	5.81	1.32	0.000519	0.00691
chr14	56401737	56403095	1359	*	6.08	6.59	5.27	1.32	0.000532	0.00704
chr19	5886470	5890339	3870	*	6.07	6.58	5.26	1.32	0.001	0.0105
chr3	99044277	99046194	1918	*	5.76	6.28	4.96	1.32	0.00159	0.0139
chr12	31955240	31958279	3040	*	5.81	6.32	5.01	1.32	0.00193	0.0157
chr10	126527861	126529372	1512	*	5.94	6.46	5.14	1.32	0.00202	0.0162
chr5	77444686	77445698	1013	*	5.68	6.2	4.88	1.32	0.00213	0.0168
chr18	77762899	77765381	2483	*	5.68	6.2	4.88	1.32	0.00257	0.0188
chr5	65521114	65523311	2198	*	5.87	6.38	5.06	1.32	0.00279	0.0198
chr8	71654545	71657342	2798	*	5.57	6.09	4.77	1.32	0.00329	0.0219
chr4	73436403	73437195	793	*	5.63	6.15	4.82	1.32	0.00384	0.0241
chr5	140288540	140290550	2011	*	5.49	6	4.68	1.32	0.00404	0.0249
chr5	140016116	140017745	1630	*	5.49	6.01	4.69	1.32	0.00575	0.0309
chr13	74258388	74259269	882	*	5.62	6.13	4.81	1.32	0.00739	0.0361
chr12	58649376	58652049	2674	*	5.68	6.19	4.87	1.32	0.00766	0.0369
chr4	154298306	154300820	2515	*	5.18	5.69	4.37	1.32	0.0116	0.0483
chr15	80479219	80480110	892	*	5.15	5.66	4.34	1.32	0.0119	0.0489
chr19	47061280	47070131	8852	*	7.79	8.3	6.99	1.31	1.61e-08	3.95e-06
chr11	103631942	103636924	4983	*	7.8	8.31	6.99	1.31	3.55e-08	6.85e-06
chr4	44714347	44719248	4902	*	7.46	7.97	6.66	1.31	3.93e-07	4.53e-05
chr7	149842961	149847313	4353	*	7.34	7.85	6.55	1.31	8.34e-07	7.98e-05
chr19	5710057	5718679	8623	*	8.05	8.56	7.25	1.31	1.5e-06	0.000119
chr19	44755223	44759738	4516	*	7.17	7.69	6.38	1.31	2.98e-05	0.00105
chr9	69606391	69611084	4694	*	7.03	7.54	6.23	1.31	4.18e-05	0.00133
chr5	75470594	75473573	2980	*	6.61	7.12	5.81	1.31	4.74e-05	0.00143
chr7	86638599	86645511	6913	*	7.42	7.93	6.62	1.31	5.04e-05	0.00148
chr3	88949313	88955126	5814	*	6.89	7.4	6.09	1.31	0.000229	0.00402
chr16	14122648	14126972	4325	*	6.69	7.2	5.89	1.31	0.000238	0.00413
chr2	31756925	31761237	4313	*	6.17	6.68	5.38	1.31	0.000434	0.00612
chr5	150213827	150215089	1263	*	6.12	6.63	5.33	1.31	0.000438	0.00617
chr3	94175452	94178558	3107	*	6.44	6.95	5.64	1.31	0.000485	0.00661
chr5	138207885	138213031	5147	*	6.28	6.8	5.48	1.31	0.00073	0.00862
chr19	44820791	44823594	2804	*	6.2	6.72	5.41	1.31	0.000846	0.00948
chr2	164763806	164767160	3355	*	6.4	6.91	5.6	1.31	0.000919	0.00994
chr19	45769622	45771191	1570	*	5.98	6.49	5.18	1.31	0.000998	0.0104
chr8	125649284	125651964	2681	*	6.07	6.59	5.27	1.31	0.00109	0.011
chr8	109121501	109124508	3008	*	6	6.51	5.2	1.31	0.00121	0.0118
chr3	35379939	35382315	2377	*	5.9	6.41	5.1	1.31	0.00132	0.0124
chr7	30151729	30155310	3582	*	5.91	6.42	5.11	1.31	0.00183	0.0152
chr7	30254836	30257736	2901	*	5.72	6.23	4.92	1.31	0.0024	0.018
chr10	80506098	80509841	3744	*	6.06	6.57	5.26	1.31	0.00256	0.0187
chr8	114353331	114357019	3689	*	5.66	6.17	4.87	1.31	0.00285	0.02
chr6	4957724	4959474	1751	*	5.62	6.13	4.82	1.31	0.00296	0.0205
chr8	8990989	8992885	1897	*	5.61	6.12	4.81	1.31	0.00313	0.0212
chr9	107520089	107523580	3492	*	5.68	6.19	4.88	1.31	0.00452	0.0266
chr3	88039414	88042348	2935	*	5.57	6.08	4.77	1.31	0.00539	0.0297
chr10	79056802	79059091	2290	*	5.51	6.02	4.71	1.31	0.00649	0.0333
chr3	51873100	51874477	1378	*	5.58	6.09	4.79	1.31	0.00653	0.0334
chr15	76246647	76249317	2671	*	5.34	5.85	4.54	1.31	0.00938	0.0419
chr10	19071730	19073400	1671	*	5.37	5.88	4.57	1.31	0.0116	0.0481
chr7	129620129	129622584	2456	*	5.41	5.92	4.61	1.31	0.0119	0.0489
chr4	129000740	129004305	3566	*	5.8	6.31	5	1.31	0.012	0.0494
chr8	72687931	72700295	12365	*	8.67	9.18	7.88	1.3	2.43e-11	2.16e-08
chr19	6902878	6906945	4068	*	7.82	8.32	7.03	1.3	2.03e-08	4.63e-06
chr18	39059759	39072649	12891	*	8.88	9.38	8.09	1.3	2.47e-08	5.28e-06
chr12	74036406	74043952	7547	*	7.91	8.41	7.11	1.3	5.54e-08	9.81e-06
chr14	77916945	77924985	8041	*	8.4	8.91	7.61	1.3	5.6e-07	5.95e-05
chr11	96212279	96216740	4462	*	7.5	8.01	6.7	1.3	1.03e-06	9.32e-05
chr5	92922137	92929343	7207	*	7.46	7.97	6.67	1.3	3.27e-06	0.000215
chr17	13879529	13882186	2658	*	6.52	7.02	5.73	1.3	7.34e-05	0.00191
chr6	52170139	52172607	2469	*	6.43	6.94	5.64	1.3	8.41e-05	0.00209
chr17	28957693	28963828	6136	*	6.33	6.83	5.54	1.3	0.000248	0.00424
chr19	45113989	45116084	2096	*	6.4	6.91	5.6	1.3	0.000263	0.00442
chr6	77928537	77930137	1601	*	6.04	6.55	5.24	1.3	0.00118	0.0116
chr11	84562291	84565504	3214	*	5.86	6.37	5.08	1.3	0.0014	0.0128
chr2	29962201	29966468	4268	*	5.97	6.47	5.17	1.3	0.0016	0.014
chr5	123773790	123775795	2006	*	5.76	6.27	4.97	1.3	0.00182	0.0152
chr7	78850024	78850950	927	*	5.69	6.2	4.9	1.3	0.00286	0.02
chr3	94281943	94285056	3114	*	5.79	6.3	5	1.3	0.003	0.0206
chr5	97515932	97517134	1203	*	5.71	6.22	4.92	1.3	0.00315	0.0213
chr18	55060965	55062640	1676	*	5.49	6	4.7	1.3	0.00645	0.0332
chr10	85053998	85055523	1526	*	5.42	5.93	4.63	1.3	0.00681	0.0343
chr5	125410049	125412394	2346	*	6.04	6.54	5.24	1.3	0.00796	0.0378
chr9	74701004	74702545	1542	*	5.32	5.83	4.53	1.3	0.00811	0.0383
chr3	130457521	130458184	664	*	5.38	5.89	4.59	1.3	0.00821	0.0385
chr13	54983670	54986408	2739	*	5.29	5.8	4.49	1.3	0.00879	0.0402
chr5	103864399	103866136	1738	*	5.3	5.81	4.51	1.3	0.00895	0.0407
chr12	112891564	112894133	2570	*	5.39	5.9	4.6	1.3	0.00932	0.0418
chr5	113525480	113529108	3629	*	5.27	5.78	4.47	1.3	0.00952	0.0423
chrX	55173758	55175688	1931	*	5.36	5.87	4.57	1.3	0.00978	0.043
chr8	13334945	13346095	11151	*	9.44	9.95	8.66	1.29	3.8e-12	4.59e-09
chr19	47515485	47535898	20414	*	9	9.51	8.22	1.29	4.86e-09	1.61e-06
chr6	42272436	42276170	3735	*	7.5	8.01	6.72	1.29	3.74e-07	4.37e-05
chr15	75919808	75924815	5008	*	7.61	8.11	6.82	1.29	7.14e-07	7.09e-05
chr19	47909192	47912412	3221	*	7.4	7.9	6.62	1.29	1.37e-06	0.000111
chr15	81766515	81771573	5059	*	7.2	7.7	6.41	1.29	2.62e-06	0.000182
chr2	143910504	143913932	3429	*	6.94	7.45	6.16	1.29	1e-05	0.000487
chr17	28300911	28307275	6365	*	6.91	7.42	6.13	1.29	1.2e-05	0.000552
chr10	79654881	79660772	5892	*	6.82	7.32	6.03	1.29	1.42e-05	0.000627
chr8	87450450	87454314	3865	*	6.75	7.25	5.96	1.29	2.04e-05	0.00081
chr17	28474680	28479370	4691	*	6.83	7.34	6.05	1.29	2.74e-05	0.000994
chr4	140584247	140592802	8556	*	7.16	7.67	6.38	1.29	5.87e-05	0.00164
chr8	126276810	126279040	2231	*	6.67	7.18	5.89	1.29	0.000116	0.00257
chr2	167383547	167386096	2550	*	6.44	6.95	5.65	1.29	0.000123	0.00268
chr8	125020586	125022775	2190	*	6.42	6.93	5.64	1.29	0.00025	0.00426
chr8	96957631	96958913	1283	*	6.34	6.85	5.55	1.29	0.000294	0.00475
chr10	79363292	79366296	3005	*	6.11	6.61	5.33	1.29	0.000943	0.0101
chr2	179832314	179835882	3569	*	6.15	6.66	5.36	1.29	0.000947	0.0101
chr15	83897983	83902019	4037	*	6.13	6.63	5.34	1.29	0.00102	0.0105
chr7	25354233	25359231	4999	*	5.97	6.47	5.18	1.29	0.00107	0.0109
chr17	12221820	12225435	3616	*	5.98	6.49	5.2	1.29	0.00112	0.0112
chr19	45863656	45865923	2268	*	6.04	6.55	5.25	1.29	0.00117	0.0115
chr12	118989300	118992241	2942	*	5.99	6.49	5.21	1.29	0.00128	0.0122
chr11	96204854	96208044	3191	*	6.01	6.52	5.23	1.29	0.00133	0.0124
chr9	45752378	45756834	4457	*	6.13	6.63	5.34	1.29	0.00137	0.0127
chr15	98878935	98882246	3312	*	5.87	6.37	5.08	1.29	0.00138	0.0127
chr6	31025459	31028949	3491	*	5.81	6.31	5.03	1.29	0.00205	0.0163
chr12	109732661	109735472	2812	*	5.67	6.18	4.88	1.29	0.00312	0.0211
chr17	29511723	29516217	4495	*	5.67	6.17	4.89	1.29	0.00312	0.0211
chr8	87272815	87276438	3624	*	5.84	6.35	5.06	1.29	0.00338	0.0222
chr5	132006156	132009364	3209	*	5.55	6.05	4.76	1.29	0.00491	0.028
chr6	117125133	117127132	2000	*	5.79	6.29	5	1.29	0.00551	0.0301
chr2	164778283	164779871	1589	*	5.37	5.87	4.59	1.29	0.00757	0.0367
chr2	17773259	17775553	2295	*	5.35	5.85	4.56	1.29	0.00767	0.037
chr8	126271335	126274496	3162	*	5.4	5.91	4.62	1.29	0.00811	0.0383
chr8	95285353	95286557	1205	*	5.34	5.85	4.56	1.29	0.0118	0.0487
chr19	41729403	41733106	3704	*	5.51	6.02	4.73	1.29	0.0119	0.0491
chr8	122034824	122037238	2415	*	5.29	5.8	4.51	1.29	0.0121	0.0494
chr10	80299612	80308025	8414	*	8.17	8.68	7.39	1.28	4.8e-08	8.82e-06
chr8	122927484	122933753	6270	*	7.65	8.15	6.87	1.28	8.53e-08	1.37e-05
chr19	5781691	5791434	9744	*	7.78	8.29	7	1.28	2.13e-07	2.86e-05
chr10	81049212	81054964	5753	*	7.19	7.69	6.41	1.28	3.56e-06	0.000228
chr5	148115656	148119431	3776	*	7.13	7.63	6.35	1.28	9.99e-06	0.000487
chr2	91982789	91987686	4898	*	6.7	7.2	5.93	1.28	3.71e-05	0.00122
chr8	86386124	86388824	2701	*	6.45	6.95	5.67	1.28	0.00024	0.00415
chr18	66032279	66033871	1593	*	6.26	6.76	5.48	1.28	0.000313	0.00495
chr10	80479969	80482982	3014	*	6.46	6.96	5.68	1.28	0.00033	0.00511
chr17	25703669	25705540	1872	*	6.05	6.55	5.27	1.28	0.000672	0.00817
chr18	23654989	23657961	2973	*	6.26	6.77	5.48	1.28	0.000726	0.00859
chr18	37678000	37680242	2243	*	6.04	6.54	5.26	1.28	0.000797	0.00913
chr17	36385063	36386704	1642	*	5.98	6.48	5.2	1.28	0.000925	0.00995
chr12	107684213	107687455	3243	*	6.08	6.58	5.3	1.28	0.000929	0.00998
chr19	44492219	44494533	2315	*	5.95	6.45	5.17	1.28	0.00108	0.0109
chr19	58137761	58140961	3201	*	6.08	6.58	5.3	1.28	0.00115	0.0114
chr13	83661699	83664263	2565	*	5.93	6.43	5.16	1.28	0.00127	0.0121
chr7	108443942	108445730	1789	*	5.9	6.4	5.12	1.28	0.00127	0.0121
chr19	18823872	18824855	984	*	6.17	6.67	5.39	1.28	0.00164	0.0142
chr9	13976403	13980072	3670	*	6.21	6.72	5.44	1.28	0.0022	0.0171
chr4	45494336	45498319	3984	*	5.79	6.29	5.01	1.28	0.00224	0.0173
chr13	30840594	30842933	2340	*	6.23	6.73	5.45	1.28	0.00244	0.0182
chr5	144954307	144959642	5336	*	5.95	6.45	5.17	1.28	0.00323	0.0216
chr5	115399975	115402944	2970	*	5.66	6.16	4.88	1.28	0.00323	0.0216
chr4	107409967	107412079	2113	*	5.64	6.14	4.86	1.28	0.00376	0.0238
chr12	77291382	77295088	3707	*	5.94	6.44	5.16	1.28	0.00381	0.024
chr8	98364339	98366421	2083	*	5.56	6.06	4.79	1.28	0.00436	0.026
chr18	76916574	76917436	863	*	5.55	6.05	4.77	1.28	0.00454	0.0267
chr2	107130367	107131814	1448	*	5.73	6.23	4.95	1.28	0.00556	0.0303
chr10	127965281	127968771	3491	*	5.54	6.05	4.76	1.28	0.00613	0.0322
chr15	102963617	102966455	2839	*	5.54	6.04	4.76	1.28	0.00614	0.0322
chr11	33092913	33094446	1534	*	5.47	5.97	4.69	1.28	0.00635	0.0328
chr5	125315442	125317122	1681	*	5.56	6.07	4.79	1.28	0.0065	0.0333
chr17	28022970	28025410	2441	*	5.55	6.05	4.77	1.28	0.00673	0.0341
chr17	29451218	29454228	3011	*	5.41	5.91	4.63	1.28	0.00684	0.0344
chr17	29706870	29708353	1484	*	5.24	5.74	4.46	1.28	0.0119	0.0489
chr19	43684017	43692019	8003	*	8.3	8.79	7.53	1.27	1.76e-08	4.2e-06
chr17	15510388	15518670	8283	*	8.57	9.07	7.8	1.27	1.19e-07	1.78e-05
chr8	108411605	108419963	8359	*	7.63	8.13	6.86	1.27	1.84e-07	2.54e-05
chr13	21344582	21353592	9011	*	8.32	8.82	7.55	1.27	7.27e-07	7.15e-05
chr8	95196774	95199108	2335	*	7.29	7.79	6.52	1.27	7.97e-07	7.7e-05
chr11	87520675	87525982	5308	*	7.22	7.72	6.45	1.27	2.23e-06	0.000163
chr2	167421051	167424858	3808	*	7.09	7.59	6.32	1.27	2.74e-06	0.000189
chr7	150923978	150926788	2811	*	7.04	7.54	6.27	1.27	4.53e-06	0.000275
chr6	135014121	135017844	3724	*	6.96	7.46	6.19	1.27	8.45e-06	0.000436
chr9	78462192	78465329	3138	*	6.93	7.43	6.16	1.27	4.34e-05	0.00136
chr4	126513197	126521545	8349	*	7.18	7.68	6.41	1.27	5.37e-05	0.00155
chr17	14415926	14417977	2052	*	6.47	6.97	5.7	1.27	0.000143	0.00294
chr5	74038306	74039522	1217	*	6.3	6.8	5.53	1.27	0.000302	0.00485
chr9	108012074	108014649	2576	*	6.45	6.95	5.68	1.27	0.000359	0.00539
chr5	23834333	23836017	1685	*	6.27	6.77	5.5	1.27	0.000513	0.00686
chr17	56705162	56710517	5356	*	6.47	6.97	5.7	1.27	0.000577	0.00742
chr4	103291883	103293110	1228	*	5.99	6.49	5.22	1.27	0.00114	0.0113
chr2	36057605	36060062	2458	*	5.98	6.48	5.21	1.27	0.00114	0.0113
chr18	77554797	77556361	1565	*	5.92	6.42	5.15	1.27	0.00146	0.0132
chr6	82945893	82949048	3156	*	5.85	6.35	5.08	1.27	0.00209	0.0166
chr14	33412376	33413816	1441	*	5.81	6.31	5.03	1.27	0.00227	0.0174
chr6	36337719	36339598	1880	*	5.81	6.31	5.04	1.27	0.00233	0.0177
chr10	80912827	80916566	3740	*	6.47	6.97	5.7	1.27	0.00249	0.0184
chr11	85701453	85702528	1076	*	5.69	6.19	4.92	1.27	0.00387	0.0242
chr2	164239275	164240698	1424	*	5.81	6.31	5.04	1.27	0.0045	0.0266
chr6	121422929	121424369	1441	*	5.67	6.17	4.9	1.27	0.00526	0.0293
chr4	33026130	33027332	1203	*	5.51	6.01	4.74	1.27	0.00551	0.0301
chr3	87606171	87608497	2327	*	5.87	6.36	5.1	1.27	0.00633	0.0328
chr11	117525957	117530169	4213	*	5.92	6.42	5.15	1.27	0.00635	0.0328
chr5	23964425	23968335	3911	*	5.46	5.96	4.69	1.27	0.00718	0.0355
chr14	22801529	22803104	1576	*	5.48	5.98	4.71	1.27	0.00723	0.0356
chr4	98827743	98830781	3039	*	5.54	6.04	4.77	1.27	0.00795	0.0378
chr8	126481158	126482780	1623	*	5.51	6.01	4.74	1.27	0.00801	0.038
chr4	129610933	129613017	2085	*	5.49	5.99	4.72	1.27	0.00911	0.0412
chr4	153524790	153530555	5766	*	6.03	6.53	5.26	1.27	0.01	0.0436
chr5	122323079	122324257	1179	*	5.39	5.89	4.62	1.27	0.0114	0.0477
chr4	22421619	22422762	1144	*	5.23	5.73	4.45	1.27	0.0116	0.0481
chr8	77547880	77563187	15308	*	9.03	9.52	8.26	1.26	2.14e-11	1.94e-08
chr6	98968787	98984533	15747	*	9.15	9.65	8.39	1.26	1.11e-08	3.06e-06
chr18	76779829	76787683	7855	*	7.99	8.49	7.23	1.26	2.89e-08	5.81e-06
chr2	70309476	70316908	7433	*	8.28	8.78	7.52	1.26	5.72e-08	1e-05
chr12	113823711	113829385	5675	*	7.57	8.07	6.81	1.26	8.13e-07	7.83e-05
chr2	126966257	126969780	3524	*	7.4	7.9	6.64	1.26	9.69e-07	8.95e-05
chr13	23555605	23559553	3949	*	7.4	7.9	6.64	1.26	3.06e-06	0.000206
chr5	98595236	98599708	4473	*	7.14	7.64	6.38	1.26	3.14e-06	0.00021
chr19	12574016	12577849	3834	*	7.81	8.3	7.05	1.26	4.46e-06	0.000272
chr14	80167409	80171900	4492	*	7.1	7.59	6.34	1.26	8.6e-06	0.000441
chr4	126411188	126413970	2783	*	7.03	7.53	6.27	1.26	9.22e-06	0.000463
chr5	35865815	35869378	3564	*	6.88	7.37	6.11	1.26	1.37e-05	0.000609
chr19	43458658	43461731	3074	*	6.96	7.45	6.19	1.26	2.47e-05	0.000929
chr10	12291183	12296667	5485	*	6.93	7.42	6.16	1.26	2.75e-05	0.000996
chr2	91979937	91982319	2383	*	6.74	7.24	5.97	1.26	3.58e-05	0.00119
chr7	19954584	19959313	4730	*	7.08	7.58	6.31	1.26	4.06e-05	0.0013
chr13	37567802	37570762	2961	*	6.63	7.13	5.87	1.26	5.5e-05	0.00157
chr11	103610245	103611989	1745	*	6.91	7.4	6.14	1.26	6.01e-05	0.00167
chr4	140572685	140578489	5805	*	7.03	7.52	6.27	1.26	6.39e-05	0.00174
chr6	48986113	48988093	1981	*	6.64	7.14	5.88	1.26	0.000107	0.00243
chr19	7214822	7219381	4560	*	6.55	7.05	5.79	1.26	0.000128	0.00273
chr2	70863040	70867192	4153	*	6.38	6.87	5.61	1.26	0.000192	0.00357
chr19	14579234	14583479	4246	*	6.39	6.89	5.63	1.26	0.000197	0.00363
chr14	52608345	52610207	1863	*	6.48	6.98	5.72	1.26	0.000208	0.00378
chr2	38210001	38213694	3694	*	6.37	6.86	5.6	1.26	0.000219	0.00391
chr8	3450129	3452524	2396	*	6.47	6.97	5.71	1.26	0.00035	0.00531
chr19	10086888	10090048	3161	*	6.44	6.94	5.67	1.26	0.000448	0.00626
chr12	113368264	113370044	1781	*	6.53	7.03	5.76	1.26	0.000628	0.00781
chr13	47288157	47290348	2192	*	6.66	7.15	5.9	1.26	0.00068	0.00823
chr6	125269711	125274174	4464	*	6.06	6.55	5.29	1.26	0.00158	0.0139
chr8	28301395	28303635	2241	*	5.84	6.34	5.07	1.26	0.00206	0.0164
chr10	58816239	58819716	3478	*	6.1	6.6	5.33	1.26	0.00211	0.0167
chr17	27616800	27618183	1384	*	5.9	6.39	5.14	1.26	0.00222	0.0172
chr3	108448617	108452261	3645	*	5.95	6.45	5.19	1.26	0.00241	0.0181
chr5	20417550	20421432	3883	*	6.02	6.51	5.25	1.26	0.00266	0.0192
chr12	113975584	113978460	2877	*	6.33	6.82	5.56	1.26	0.00282	0.0199
chr5	123804569	123807011	2443	*	5.84	6.34	5.08	1.26	0.00301	0.0206
chr16	85079827	85080946	1120	*	5.69	6.19	4.93	1.26	0.00439	0.0262
chr5	93103557	93106148	2592	*	6.17	6.67	5.41	1.26	0.00683	0.0344
chr7	38839313	38841345	2033	*	5.48	5.97	4.71	1.26	0.00753	0.0366
chr11	44520883	44523844	2962	*	5.53	6.03	4.76	1.26	0.00782	0.0374
chr19	46942374	46944610	2237	*	5.4	5.89	4.63	1.26	0.00873	0.0401
chr7	31701236	31703506	2271	*	5.39	5.89	4.63	1.26	0.00964	0.0426
chr3	148936922	148938056	1135	*	5.32	5.81	4.55	1.26	0.0119	0.0489
chr8	122360454	122372281	11828	*	8.83	9.32	8.07	1.25	3.19e-11	2.66e-08
chr19	5080783	5094381	13599	*	9.24	9.74	8.49	1.25	6.94e-11	5.11e-08
chr7	146762084	146772835	10752	*	8.79	9.28	8.03	1.25	1.13e-09	5.02e-07
chr14	52945098	52952447	7350	*	7.58	8.07	6.82	1.25	4e-07	4.61e-05
chr10	75310464	75316731	6268	*	7.23	7.73	6.48	1.25	2.55e-06	0.000179
chr19	24322846	24329023	6178	*	7.25	7.74	6.49	1.25	2.56e-06	0.000179
chr19	37624215	37627347	3133	*	7.4	7.89	6.64	1.25	3.31e-06	0.000216
chr7	51648901	51656089	7189	*	7.24	7.74	6.49	1.25	3.74e-06	0.000238
chr15	98606055	98609878	3824	*	6.95	7.44	6.2	1.25	9.77e-06	0.000481
chrX	7591224	7596032	4809	*	7.14	7.63	6.38	1.25	1.56e-05	0.000673
chr10	79832342	79836470	4129	*	6.83	7.32	6.07	1.25	2e-05	0.000801
chr5	141210282	141214204	3923	*	6.8	7.29	6.05	1.25	3.16e-05	0.0011
chr7	147163643	147166075	2433	*	6.91	7.4	6.15	1.25	3.64e-05	0.0012
chr4	47002506	47005264	2759	*	6.75	7.24	5.99	1.25	4.06e-05	0.0013
chr8	23653645	23658458	4814	*	6.77	7.26	6.02	1.25	4.31e-05	0.00135
chr7	148107061	148110184	3124	*	7.08	7.58	6.32	1.25	5.43e-05	0.00155
chr5	151754679	151756450	1772	*	6.8	7.29	6.05	1.25	6.07e-05	0.00168
chr8	126415458	126419007	3550	*	6.78	7.27	6.02	1.25	6.51e-05	0.00176
chrX	7313666	7318437	4772	*	6.76	7.25	6.01	1.25	0.000156	0.00313
chr17	25633075	25634969	1895	*	6.49	6.98	5.73	1.25	0.000159	0.00316
chr12	54347103	54350255	3153	*	6.66	7.15	5.9	1.25	0.000162	0.00319
chr12	111425056	111427933	2878	*	6.65	7.14	5.89	1.25	0.000197	0.00364
chr7	29340588	29346149	5562	*	6.77	7.26	6.01	1.25	0.000263	0.00443
chr5	139295513	139297564	2052	*	6.36	6.86	5.61	1.25	0.000311	0.00493
chr19	41088052	41091105	3054	*	6.41	6.9	5.65	1.25	0.00034	0.00522
chr8	122279220	122282192	2973	*	6.31	6.8	5.56	1.25	0.000365	0.00545
chr19	60542698	60544333	1636	*	6.39	6.89	5.64	1.25	0.000437	0.00615
chr15	54936366	54938821	2456	*	6.41	6.9	5.65	1.25	0.00046	0.00638
chr10	79395695	79402055	6361	*	7.05	7.55	6.29	1.25	0.000463	0.0064
chr15	102916182	102917390	1209	*	6.16	6.65	5.4	1.25	0.000573	0.00738
chr19	7161691	7164543	2853	*	5.92	6.42	5.16	1.25	0.0016	0.0139
chr5	139760639	139762696	2058	*	5.47	5.96	4.71	1.25	0.00691	0.0346
chr15	84242149	84244638	2490	*	5.48	5.97	4.72	1.25	0.00702	0.035
chr17	23857568	23859902	2335	*	5.42	5.92	4.67	1.25	0.00781	0.0374
chr6	122512372	122513904	1533	*	5.32	5.81	4.56	1.25	0.0107	0.0458
chr17	34816415	34819122	2708	*	5.54	6.03	4.79	1.25	0.0114	0.0476
chr2	101939714	101941698	1985	*	5.68	6.17	4.92	1.25	0.0117	0.0484
chr19	44100871	44103014	2144	*	5.34	5.83	4.58	1.25	0.0118	0.0487
chr8	114232207	114244012	11806	*	8.24	8.73	7.49	1.24	2.6e-08	5.47e-06
chr12	73944461	73951825	7365	*	8.57	9.06	7.82	1.24	7.57e-08	1.27e-05
chr19	53161088	53167676	6589	*	7.6	8.1	6.85	1.24	4.87e-07	5.33e-05
chr19	5558009	5561942	3934	*	7.85	8.34	7.1	1.24	5.04e-07	5.48e-05
chr17	29529544	29537552	8009	*	7.76	8.25	7.01	1.24	2.11e-06	0.000156
chr19	8751590	8755961	4372	*	7.19	7.68	6.44	1.24	5.29e-06	0.000312
chr19	47337646	47343368	5723	*	7.37	7.86	6.62	1.24	1.73e-05	0.000724
chr10	80733417	80738828	5412	*	6.77	7.26	6.02	1.24	3.81e-05	0.00125
chr10	79965212	79970952	5741	*	6.92	7.41	6.17	1.24	4.09e-05	0.00131
chrX	11575371	11579495	4125	*	6.94	7.43	6.19	1.24	7.52e-05	0.00194
chr5	91357444	91361962	4519	*	7.36	7.85	6.61	1.24	7.73e-05	0.00198
chr15	6574194	6578277	4084	*	6.73	7.22	5.97	1.24	0.000127	0.00273
chr14	19157948	19160968	3021	*	6.52	7.01	5.77	1.24	0.000141	0.00292
chr6	117115930	117120291	4362	*	7.13	7.62	6.38	1.24	0.000146	0.00299
chr8	122830959	122835270	4312	*	6.4	6.89	5.65	1.24	0.000248	0.00425
chr12	109565373	109567382	2010	*	6.71	7.2	5.96	1.24	0.000264	0.00443
chr7	28155657	28157846	2190	*	6.54	7.03	5.79	1.24	0.000906	0.00987
chr2	167368370	167370738	2369	*	6.1	6.59	5.35	1.24	0.001	0.0104
chr7	26565812	26567607	1796	*	6.52	7.01	5.77	1.24	0.00106	0.0108
chr3	65664875	65668782	3908	*	6.23	6.72	5.48	1.24	0.0012	0.0117
chr5	136143487	136146441	2955	*	6.18	6.67	5.44	1.24	0.00144	0.0131
chr7	35389919	35392994	3076	*	6.19	6.68	5.43	1.24	0.00149	0.0134
chr8	122327768	122332855	5088	*	6	6.49	5.25	1.24	0.0015	0.0134
chr19	57271277	57273678	2402	*	6.22	6.71	5.48	1.24	0.00151	0.0135
chr7	105917499	105920127	2629	*	5.95	6.44	5.2	1.24	0.00184	0.0153
chr10	127030143	127034745	4603	*	6.18	6.67	5.43	1.24	0.00218	0.017
chr19	10633706	10637786	4081	*	6.1	6.59	5.35	1.24	0.00231	0.0176
chr9	107615464	107617681	2218	*	5.77	6.26	5.02	1.24	0.00386	0.0242
chr16	49804174	49805600	1427	*	5.68	6.17	4.94	1.24	0.00392	0.0244
chr5	136135960	136138010	2051	*	5.79	6.28	5.04	1.24	0.00494	0.0282
chrX	164560716	164562012	1297	*	5.5	5.99	4.76	1.24	0.00671	0.034
chr5	136531630	136534009	2380	*	5.49	5.98	4.74	1.24	0.00712	0.0353
chr12	113748518	113749796	1279	*	5.73	6.22	4.99	1.24	0.00729	0.0358
chr16	33529117	33531450	2334	*	5.4	5.89	4.65	1.24	0.00905	0.041
chr4	117881448	117883757	2310	*	5.52	6.01	4.77	1.24	0.00914	0.0412
chr8	72717480	72719468	1989	*	5.42	5.91	4.67	1.24	0.00949	0.0422
chr12	8905251	8908158	2908	*	5.39	5.88	4.64	1.24	0.00983	0.0432
chr2	93258398	93260757	2360	*	5.48	5.97	4.72	1.24	0.0104	0.0449
chr7	35501697	35503147	1451	*	5.28	5.77	4.53	1.24	0.0119	0.049
chr8	74044163	74069830	25668	*	10.16	10.65	9.42	1.23	8.34e-13	1.39e-09
chr6	51117852	51125699	7848	*	8.33	8.82	7.58	1.23	2.49e-09	9.32e-07
chr4	148106040	148121683	15644	*	9.55	10.03	8.81	1.23	6.4e-09	1.98e-06
chr8	111232519	111243134	10616	*	8.57	9.06	7.83	1.23	1.29e-08	3.4e-06
chr8	12910190	12918503	8314	*	8.3	8.79	7.55	1.23	1.33e-08	3.44e-06
chr2	84678049	84682330	4282	*	8.38	8.87	7.64	1.23	2.45e-08	5.28e-06
chr12	114422879	114427639	4761	*	8.13	8.62	7.39	1.23	5.42e-08	9.68e-06
chr8	93603405	93614338	10934	*	7.98	8.46	7.24	1.23	6.08e-08	1.06e-05
chr11	101106264	101110863	4600	*	8.01	8.49	7.27	1.23	6.17e-08	1.06e-05
chr8	73264782	73274426	9645	*	8.34	8.82	7.6	1.23	7.71e-08	1.28e-05
chr16	59598753	59601660	2908	*	7.97	8.46	7.23	1.23	3.1e-07	3.81e-05
chr3	18523053	18526767	3715	*	7.61	8.1	6.87	1.23	6.14e-07	6.32e-05
chr5	137811732	137820473	8742	*	7.66	8.15	6.92	1.23	6.22e-07	6.35e-05
chr5	102091570	102097845	6276	*	7.67	8.16	6.93	1.23	8.58e-07	8.17e-05
chr8	123612790	123617800	5011	*	7.38	7.87	6.64	1.23	1.14e-06	9.92e-05
chr2	105526246	105532115	5870	*	7.45	7.94	6.71	1.23	1.94e-06	0.000146
chr7	26150273	26155037	4765	*	7.39	7.88	6.64	1.23	2.26e-06	0.000164
chr8	125713565	125718183	4619	*	7.53	8.02	6.79	1.23	2.65e-06	0.000183
chr2	151853756	151856533	2778	*	7.34	7.83	6.61	1.23	3.26e-06	0.000215
chr6	5329337	5335494	6158	*	7.69	8.18	6.94	1.23	4.69e-06	0.00028
chr2	92224993	92230756	5764	*	7.39	7.88	6.65	1.23	6.09e-06	0.000342
chr19	5446820	5449211	2392	*	7.3	7.79	6.56	1.23	6.68e-06	0.000367
chr5	143645586	143651513	5928	*	7.19	7.68	6.45	1.23	2.1e-05	0.000824
chr7	28063009	28067825	4817	*	7.1	7.58	6.35	1.23	3.49e-05	0.00117
chr5	110972379	110974721	2343	*	7.09	7.58	6.35	1.23	6e-05	0.00167
chr3	17693474	17695370	1897	*	6.69	7.17	5.95	1.23	8.19e-05	0.00206
chr19	8901157	8907906	6750	*	7.16	7.64	6.42	1.23	8.4e-05	0.00209
chr4	8846645	8851256	4612	*	6.81	7.3	6.07	1.23	0.000218	0.00391
chr5	143629416	143634639	5224	*	6.32	6.81	5.58	1.23	0.000335	0.00517
chr5	142973865	142981055	7191	*	6.81	7.3	6.07	1.23	0.000348	0.0053
chr9	44523100	44525051	1952	*	6.45	6.94	5.71	1.23	0.000374	0.00554
chr4	134352037	134357008	4972	*	6.33	6.81	5.58	1.23	0.000688	0.00831
chr8	34735506	34737927	2422	*	6.22	6.71	5.47	1.23	0.000808	0.0092
chr9	91258735	91260712	1978	*	6.24	6.72	5.49	1.23	0.000865	0.0096
chr7	51825803	51829624	3822	*	6.24	6.73	5.51	1.23	0.00214	0.0168
chr8	125243661	125246162	2502	*	5.9	6.38	5.16	1.23	0.00221	0.0172
chr1	184883501	184885809	2309	*	6.57	7.06	5.83	1.23	0.00229	0.0175
chrX	162676744	162677998	1255	*	5.8	6.29	5.05	1.23	0.00332	0.022
chr7	28389392	28393356	3965	*	6.38	6.87	5.64	1.23	0.00333	0.022
chr17	56684234	56687010	2777	*	5.71	6.2	4.97	1.23	0.00407	0.025
chr4	139407015	139408849	1835	*	5.56	6.05	4.82	1.23	0.00638	0.0329
chr11	107195710	107198105	2396	*	5.86	6.35	5.12	1.23	0.00701	0.0349
chr6	34887570	34889675	2106	*	5.67	6.16	4.93	1.23	0.00742	0.0362
chr9	119904059	119906566	2508	*	5.42	5.91	4.67	1.23	0.00859	0.0397
chr6	88992377	88993999	1623	*	5.47	5.95	4.73	1.23	0.011	0.0465
chr2	90918252	90919486	1235	*	5.72	6.21	4.98	1.23	0.0114	0.0476
chr2	153472925	153480033	7109	*	8.57	9.06	7.83	1.22	1.05e-07	1.62e-05
chr2	146044010	146050035	6026	*	8.14	8.62	7.4	1.22	3.26e-07	3.95e-05
chr4	43534855	43539058	4204	*	7.93	8.41	7.19	1.22	4.15e-07	4.72e-05
chr8	35875112	35882752	7641	*	7.48	7.97	6.75	1.22	1.18e-06	0.000101
chr2	181403829	181407466	3638	*	7.83	8.32	7.09	1.22	1.35e-06	0.000111
chr10	79647313	79654043	6731	*	7.59	8.08	6.86	1.22	1.43e-06	0.000115
chr4	151531164	151535389	4226	*	7.47	7.95	6.73	1.22	2.63e-06	0.000182
chr12	57634019	57638478	4460	*	6.93	7.42	6.2	1.22	4.63e-05	0.00141
chr10	79215919	79220238	4320	*	6.8	7.28	6.07	1.22	5.23e-05	0.00152
chr6	128787254	128789810	2557	*	7.6	8.09	6.87	1.22	5.39e-05	0.00155
chr15	75984849	75989948	5100	*	7.14	7.62	6.4	1.22	6.45e-05	0.00175
chr19	5514875	5518276	3402	*	6.69	7.17	5.95	1.22	7.13e-05	0.00188
chr6	88152217	88156814	4598	*	6.65	7.13	5.91	1.22	0.000108	0.00245
chr4	155601154	155603307	2154	*	6.54	7.03	5.81	1.22	0.000156	0.00313
chr5	135014753	135019320	4568	*	6.6	7.08	5.87	1.22	0.000168	0.00328
chr9	21575977	21580540	4564	*	6.8	7.29	6.07	1.22	0.000203	0.00372
chr4	129266874	129275008	8135	*	6.78	7.26	6.04	1.22	0.000297	0.00479
chr4	126000931	126003848	2918	*	6.35	6.83	5.62	1.22	0.000362	0.00542
chr15	98733702	98736744	3043	*	6.26	6.74	5.52	1.22	0.000534	0.00706
chr15	76281292	76285749	4458	*	6.27	6.75	5.53	1.22	0.000589	0.0075
chr4	88918231	88923030	4800	*	6.28	6.77	5.55	1.22	0.00097	0.0103
chr5	141137434	141139827	2394	*	6.17	6.65	5.43	1.22	0.000979	0.0103
chr7	29893349	29895203	1855	*	6.15	6.64	5.42	1.22	0.0015	0.0134
chr7	26142946	26146379	3434	*	6.39	6.88	5.65	1.22	0.00244	0.0182
chr4	91019612	91023189	3578	*	6.22	6.71	5.49	1.22	0.00252	0.0186
chr13	20264977	20268070	3094	*	6.61	7.1	5.88	1.22	0.00253	0.0186
chr7	140185974	140190230	4257	*	5.8	6.29	5.06	1.22	0.00329	0.0219
chr8	86657716	86661358	3643	*	5.75	6.23	5.02	1.22	0.00375	0.0237
chr14	103477062	103479291	2230	*	5.87	6.36	5.13	1.22	0.00417	0.0254
chr19	27978024	27981444	3421	*	5.87	6.35	5.14	1.22	0.00426	0.0257
chr9	21774847	21776139	1293	*	5.69	6.17	4.95	1.22	0.00449	0.0265
chr17	46856428	46858235	1808	*	5.53	6.01	4.79	1.22	0.00738	0.0361
chr2	79218274	79220497	2224	*	5.78	6.27	5.05	1.22	0.00785	0.0375
chr7	106577650	106579648	1999	*	5.74	6.23	5.01	1.22	0.00793	0.0377
chr15	102513762	102516967	3206	*	5.47	5.95	4.73	1.22	0.0108	0.0459
chr11	104451139	104453407	2269	*	5.62	6.1	4.89	1.22	0.0117	0.0485
chr2	151572931	151574608	1678	*	5.37	5.86	4.64	1.22	0.0118	0.0487
chr8	35866781	35873939	7159	*	9.7	10.18	8.96	1.21	2.27e-12	2.98e-09
chr19	45098071	45113263	15193	*	8.87	9.35	8.14	1.21	1.48e-10	9.91e-08
chr8	18947441	18955902	8462	*	9.17	9.65	8.44	1.21	3.3e-10	1.99e-07
chr19	3901622	3920757	19136	*	9.83	10.32	9.1	1.21	1.55e-09	6.19e-07
chr5	147996758	148004437	7680	*	7.86	8.34	7.14	1.21	1.59e-07	2.25e-05
chr8	125640081	125642538	2458	*	7.55	8.03	6.83	1.21	5.82e-07	6.13e-05
chr8	72850418	72857401	6984	*	8.51	8.99	7.79	1.21	5.95e-07	6.23e-05
chr11	68917400	68926457	9058	*	8.06	8.54	7.33	1.21	8.9e-07	8.42e-05
chr19	24340264	24349103	8840	*	7.71	8.2	6.98	1.21	9.91e-07	9.09e-05
chr2	170109107	170116504	7398	*	7.81	8.29	7.08	1.21	1.18e-06	0.000101
chr6	122574422	122580553	6132	*	7.43	7.91	6.7	1.21	4.36e-06	0.000266
chr8	93361669	93368838	7170	*	7.17	7.65	6.43	1.21	7.61e-06	0.000406
chr19	45294941	45298941	4001	*	6.95	7.43	6.22	1.21	2.67e-05	0.000981
chr6	72328022	72332050	4029	*	6.94	7.42	6.21	1.21	2.76e-05	0.000996
chr19	10350390	10354478	4089	*	7.43	7.91	6.7	1.21	3.1e-05	0.00109
chr7	17534498	17538365	3868	*	7.02	7.5	6.29	1.21	5.94e-05	0.00166
chr12	109449415	109454678	5264	*	6.68	7.16	5.95	1.21	6.98e-05	0.00186
chr3	126864026	126866687	2662	*	7.06	7.54	6.34	1.21	8.22e-05	0.00206
chr10	60239820	60244867	5048	*	6.71	7.19	5.98	1.21	8.24e-05	0.00206
chr10	40086790	40093329	6540	*	6.81	7.29	6.08	1.21	9.94e-05	0.00233
chr6	5204459	5206941	2483	*	6.7	7.18	5.97	1.21	0.000104	0.00238
chr6	90554129	90557727	3599	*	6.73	7.21	6	1.21	0.000112	0.00251
chr12	12321810	12326077	4268	*	6.69	7.17	5.96	1.21	0.000192	0.00357
chr4	153869551	153874395	4845	*	6.57	7.05	5.85	1.21	0.000208	0.00378
chr10	42301765	42304924	3160	*	6.83	7.32	6.11	1.21	0.000406	0.00586
chr4	123855476	123856981	1506	*	6.33	6.81	5.6	1.21	0.000476	0.00653
chr11	4971430	4976531	5102	*	6.23	6.71	5.5	1.21	0.000787	0.00904
chr2	44412017	44414031	2015	*	6.22	6.7	5.49	1.21	0.00101	0.0105
chr18	64491465	64493527	2063	*	6.24	6.73	5.51	1.21	0.00115	0.0113
chr18	65991120	65993756	2637	*	6.06	6.54	5.33	1.21	0.00132	0.0124
chr14	63886725	63888747	2023	*	6	6.48	5.27	1.21	0.00199	0.0161
chr2	75617576	75622199	4624	*	5.98	6.46	5.25	1.21	0.00228	0.0174
chr5	38107696	38109035	1340	*	5.91	6.39	5.18	1.21	0.00286	0.02
chr11	115974618	115979141	4524	*	6.13	6.61	5.4	1.21	0.00308	0.021
chr11	66892927	66895438	2512	*	5.67	6.16	4.94	1.21	0.00477	0.0275
chr5	114850551	114852913	2363	*	6.18	6.66	5.45	1.21	0.00492	0.0281
chr2	58437331	58439743	2413	*	5.62	6.1	4.89	1.21	0.00608	0.032
chr11	54737157	54741231	4075	*	5.69	6.17	4.97	1.21	0.0067	0.034
chr4	41616982	41619983	3002	*	5.85	6.33	5.12	1.21	0.00689	0.0346
chr4	41604299	41606843	2545	*	5.88	6.36	5.16	1.21	0.00697	0.0349
chr4	129761674	129766940	5267	*	5.55	6.03	4.82	1.21	0.00744	0.0363
chr2	165329230	165329999	770	*	5.56	6.04	4.84	1.21	0.00772	0.0371
chr15	31226816	31227861	1046	*	5.6	6.08	4.87	1.21	0.00788	0.0375
chr7	31030691	31034757	4067	*	5.55	6.03	4.82	1.21	0.00867	0.0399
chr12	107100270	107102747	2478	*	5.77	6.25	5.05	1.21	0.00913	0.0412
chr11	82648465	82650733	2269	*	5.53	6.01	4.8	1.21	0.00933	0.0418
chr2	129399342	129402376	3035	*	5.78	6.26	5.05	1.21	0.0097	0.0428
chr9	108016978	108018455	1478	*	5.55	6.03	4.82	1.21	0.011	0.0466
chr17	28297377	28299594	2218	*	5.4	5.88	4.67	1.21	0.0112	0.047
chr13	108723928	108725462	1535	*	5.54	6.02	4.81	1.21	0.0119	0.049
chr5	143571369	143588153	16785	*	10.22	10.7	9.5	1.2	5.25e-12	6e-09
chr8	8653655	8664030	10376	*	9.32	9.8	8.59	1.2	2.99e-11	2.54e-08
chr18	47523730	47531152	7423	*	8.63	9.11	7.91	1.2	1.72e-09	6.76e-07
chr19	46377468	46385450	7983	*	9.02	9.5	8.3	1.2	1.74e-07	2.43e-05
chr15	56523699	56529265	5567	*	7.92	8.39	7.19	1.2	2.19e-07	2.91e-05
chr13	43274464	43282331	7868	*	8.03	8.51	7.31	1.2	6.48e-07	6.57e-05
chr11	100351572	100356690	5119	*	7.77	8.25	7.05	1.2	9.63e-07	8.95e-05
chrX	11580842	11586532	5691	*	7.76	8.24	7.04	1.2	2.44e-06	0.000173
chr15	78879781	78885984	6204	*	7.38	7.86	6.66	1.2	9.15e-06	0.000462
chr19	53483412	53487907	4496	*	7.31	7.79	6.59	1.2	9.95e-06	0.000486
chr17	27097430	27106458	9029	*	7.42	7.9	6.7	1.2	3.78e-05	0.00124
chr3	5217961	5219883	1923	*	6.93	7.41	6.21	1.2	4.54e-05	0.0014
chr8	28241275	28249110	7836	*	7.06	7.53	6.34	1.2	6.51e-05	0.00176
chr8	72709662	72714773	5112	*	6.78	7.26	6.05	1.2	7.85e-05	0.002
chr16	17796445	17799100	2656	*	7.08	7.56	6.36	1.2	8.85e-05	0.00215
chr14	64067991	64073346	5356	*	7.14	7.61	6.42	1.2	0.000109	0.00246
chr10	127568343	127573076	4734	*	6.8	7.27	6.08	1.2	0.000126	0.00272
chr19	46689896	46694029	4134	*	6.62	7.1	5.9	1.2	0.000146	0.00299
chr8	48774306	48778118	3813	*	6.84	7.32	6.12	1.2	0.000161	0.00318
chr8	122221377	122224356	2980	*	6.66	7.14	5.93	1.2	0.00018	0.00343
chr14	118871901	118875230	3330	*	6.84	7.32	6.12	1.2	0.000256	0.00434
chr15	13102040	13104608	2569	*	6.49	6.97	5.77	1.2	0.000277	0.00457
chr12	40722236	40726319	4084	*	6.64	7.12	5.92	1.2	0.000344	0.00526
chr4	154242179	154246619	4441	*	6.55	7.03	5.82	1.2	0.000358	0.00538
chr17	12402180	12405749	3570	*	6.44	6.92	5.72	1.2	0.000444	0.00622
chr12	86039099	86040312	1214	*	6.43	6.91	5.71	1.2	0.000589	0.00751
chr6	119401296	119403418	2123	*	6.41	6.89	5.69	1.2	0.000591	0.00753
chr14	33191910	33195926	4017	*	6.43	6.91	5.71	1.2	0.000711	0.00848
chr6	52124937	52127973	3037	*	6.43	6.9	5.7	1.2	0.000746	0.00875
chr5	130267343	130269851	2509	*	6.25	6.73	5.52	1.2	0.000783	0.00902
chr18	25780046	25781111	1066	*	6.19	6.67	5.47	1.2	0.000811	0.00923
chr19	34734768	34737832	3065	*	6.15	6.63	5.43	1.2	0.000936	0.01
chr10	20809202	20813811	4610	*	6.19	6.67	5.47	1.2	0.00108	0.011
chr19	7251918	7258206	6289	*	6.71	7.19	5.99	1.2	0.0015	0.0134
chr10	61744526	61747499	2974	*	6.2	6.68	5.48	1.2	0.00158	0.0139
chr11	106486718	106491151	4434	*	6.42	6.9	5.7	1.2	0.00164	0.0141
chr10	20907903	20910147	2245	*	6.08	6.56	5.36	1.2	0.00186	0.0153
chr13	55581551	55586782	5232	*	6.35	6.83	5.62	1.2	0.00218	0.017
chr5	74041838	74044272	2435	*	6.12	6.6	5.39	1.2	0.00226	0.0173
chr5	144134097	144136186	2090	*	6.24	6.72	5.52	1.2	0.00271	0.0194
chr6	119356028	119360258	4231	*	5.92	6.4	5.2	1.2	0.00282	0.0199
chr10	8268440	8270624	2185	*	6.26	6.74	5.54	1.2	0.00325	0.0217
chr18	44801691	44804310	2620	*	5.71	6.19	4.99	1.2	0.00461	0.0269
chr2	136931808	136934010	2203	*	5.75	6.22	5.03	1.2	0.00501	0.0284
chr4	120321843	120322922	1080	*	6	6.48	5.28	1.2	0.00521	0.0291
chr5	135382403	135386077	3675	*	6.12	6.6	5.39	1.2	0.00551	0.0301
chr6	125148848	125152165	3318	*	5.72	6.2	5	1.2	0.00696	0.0348
chr6	42594369	42595883	1515	*	5.51	5.99	4.79	1.2	0.00845	0.0393
chr3	96087441	96089218	1778	*	5.47	5.95	4.76	1.2	0.00923	0.0415
chr2	152856066	152859188	3123	*	6.2	6.68	5.47	1.2	0.0107	0.0457
chr5	130473203	130474606	1404	*	5.55	6.02	4.82	1.2	0.0108	0.0459
chr6	90758129	90760191	2063	*	5.38	5.86	4.65	1.2	0.0117	0.0484
chr8	74028158	74043152	14995	*	8.92	9.4	8.21	1.19	5.9e-10	3.2e-07
chr7	150644792	150656872	12081	*	8.7	9.18	7.99	1.19	9.51e-09	2.72e-06
chr3	83990296	83999104	8809	*	8.43	8.91	7.71	1.19	2.08e-08	4.71e-06
chr8	114144323	114154696	10374	*	8.87	9.35	8.15	1.19	2.88e-08	5.81e-06
chr8	87524217	87533746	9530	*	7.89	8.37	7.18	1.19	8.54e-08	1.37e-05
chr3	88044215	88053075	8861	*	7.89	8.36	7.17	1.19	9.51e-08	1.51e-05
chr9	62977822	62998084	20263	*	9.59	10.07	8.88	1.19	2e-07	2.73e-05
chr8	10921526	10927361	5836	*	7.76	8.24	7.05	1.19	4.29e-07	4.85e-05
chr8	87467545	87470984	3440	*	7.61	8.08	6.89	1.19	7.09e-07	7.05e-05
chr8	108953821	108959676	5856	*	7.72	8.2	7.01	1.19	1.09e-06	9.62e-05
chr11	84335497	84341159	5663	*	8.06	8.54	7.34	1.19	1.17e-06	0.000101
chr8	97294835	97299245	4411	*	7.46	7.93	6.74	1.19	1.38e-06	0.000112
chr11	6557460	6561970	4511	*	7.52	7.99	6.8	1.19	2.39e-06	0.00017
chr7	31835950	31840803	4854	*	7.35	7.83	6.64	1.19	4.55e-06	0.000276
chr19	5755130	5759416	4287	*	7.8	8.27	7.09	1.19	6.45e-06	0.000357
chr11	4134580	4143286	8707	*	7.88	8.35	7.16	1.19	7.18e-06	0.000388
chr19	53517333	53524773	7441	*	7.48	7.95	6.76	1.19	1.02e-05	0.00049
chr8	114331984	114340261	8278	*	7.24	7.71	6.52	1.19	1.04e-05	0.000496
chr15	72894106	72902090	7985	*	7.49	7.97	6.78	1.19	2.55e-05	0.000948
chr17	12235092	12241145	6054	*	7.22	7.69	6.5	1.19	4.83e-05	0.00145
chr11	76161871	76168501	6631	*	7.3	7.77	6.59	1.19	4.92e-05	0.00147
chr12	77692217	77700824	8608	*	7.53	8.01	6.82	1.19	5e-05	0.00148
chr14	55145392	55148968	3577	*	6.8	7.28	6.09	1.19	5.69e-05	0.00161
chr19	7207755	7213360	5606	*	6.93	7.41	6.22	1.19	7.2e-05	0.00189
chr19	47452584	47456786	4203	*	6.79	7.26	6.07	1.19	8.77e-05	0.00214
chr15	61907265	61912273	5009	*	6.84	7.31	6.12	1.19	9.65e-05	0.00229
chr19	10063238	10068331	5094	*	7.24	7.72	6.52	1.19	0.000141	0.00292
chr3	108198801	108205583	6783	*	7.07	7.55	6.35	1.19	0.00017	0.0033
chr5	123830946	123834073	3128	*	6.67	7.14	5.96	1.19	0.000191	0.00357
chr15	102250726	102257894	7169	*	6.7	7.18	5.99	1.19	0.000195	0.00361
chrX	148190506	148194100	3595	*	6.82	7.3	6.1	1.19	0.000358	0.00538
chr13	115891036	115892708	1673	*	6.32	6.8	5.61	1.19	0.000622	0.00776
chr15	72376492	72380375	3884	*	6.94	7.42	6.23	1.19	0.000708	0.00847
chr10	128072849	128075590	2742	*	6.42	6.89	5.7	1.19	0.000727	0.0086
chr2	25470771	25473063	2293	*	6.35	6.82	5.63	1.19	0.000863	0.00959
chr19	8643422	8645471	2050	*	6.33	6.81	5.62	1.19	0.000978	0.0103
chr16	17935740	17939758	4019	*	6.17	6.65	5.46	1.19	0.001	0.0105
chr5	106160459	106161966	1508	*	6.34	6.82	5.63	1.19	0.00109	0.011
chr4	154253632	154258016	4385	*	6.23	6.71	5.51	1.19	0.0011	0.0111
chr11	103152774	103154718	1945	*	6.07	6.55	5.36	1.19	0.00291	0.0203
chr13	56539372	56540633	1262	*	5.86	6.34	5.15	1.19	0.00297	0.0205
chrX	158362909	158364865	1957	*	5.98	6.46	5.27	1.19	0.00301	0.0206
chr14	35115782	35117889	2108	*	5.78	6.26	5.07	1.19	0.00477	0.0275
chr7	119930982	119933822	2841	*	5.88	6.36	5.17	1.19	0.0051	0.0287
chr3	79378671	79381017	2347	*	5.69	6.17	4.98	1.19	0.00736	0.036
chr9	69316501	69319072	2572	*	5.72	6.19	5	1.19	0.0075	0.0365
chr10	76032203	76034635	2433	*	6.1	6.58	5.38	1.19	0.00777	0.0372
chr13	108752011	108754651	2641	*	5.52	5.99	4.8	1.19	0.00838	0.0391
chr18	55112032	55113049	1018	*	5.55	6.03	4.84	1.19	0.00847	0.0393
chr7	13846175	13847540	1366	*	5.7	6.17	4.99	1.19	0.0109	0.0462
chr12	56582948	56585730	2783	*	5.54	6.01	4.82	1.19	0.0119	0.0491
chr15	102545956	102547395	1440	*	5.5	5.98	4.78	1.19	0.0123	0.0499
chr12	28022963	28029432	6470	*	9.16	9.64	8.46	1.18	1.04e-08	2.91e-06
chr8	63109517	63113844	4328	*	8.06	8.54	7.36	1.18	8.12e-08	1.33e-05
chr18	16965127	16968780	3654	*	8.03	8.5	7.32	1.18	1.62e-07	2.28e-05
chr8	127315159	127319883	4725	*	8.2	8.68	7.5	1.18	4.38e-07	4.94e-05
chr5	123414314	123421399	7086	*	7.64	8.11	6.93	1.18	5.32e-07	5.73e-05
chr19	23193452	23202478	9027	*	7.96	8.43	7.26	1.18	5.37e-07	5.75e-05
chr11	11935360	11938838	3479	*	7.52	7.99	6.81	1.18	1.69e-06	0.000131
chr10	45187463	45191565	4103	*	7.9	8.37	7.19	1.18	1.71e-06	0.000132
chr19	7007293	7010748	3456	*	7.46	7.93	6.76	1.18	3.1e-06	0.000208
chr8	114095566	114099057	3492	*	7.2	7.68	6.49	1.18	7.24e-06	0.000391
chr8	117533285	117538993	5709	*	6.98	7.45	6.27	1.18	3.31e-05	0.00113
chr7	25916333	25920646	4314	*	6.94	7.41	6.23	1.18	3.83e-05	0.00125
chr15	100616007	100625606	9600	*	7.15	7.62	6.44	1.18	4.87e-05	0.00146
chr17	31640235	31645326	5092	*	7.2	7.67	6.49	1.18	4.96e-05	0.00147
chr8	97843409	97846697	3289	*	7.16	7.63	6.45	1.18	5.57e-05	0.00159
chr7	51682493	51685924	3432	*	6.78	7.26	6.08	1.18	9.64e-05	0.00229
chr8	112479853	112483295	3443	*	6.84	7.31	6.13	1.18	0.000115	0.00255
chr6	37550845	37555252	4408	*	6.62	7.09	5.91	1.18	0.000174	0.00335
chr3	127160450	127164594	4145	*	6.62	7.09	5.91	1.18	0.000265	0.00443
chr9	62970717	62974284	3568	*	6.52	6.99	5.81	1.18	0.000285	0.00466
chr6	53236099	53239182	3084	*	7.05	7.53	6.34	1.18	0.000347	0.00529
chr10	127945223	127950019	4797	*	6.47	6.94	5.76	1.18	0.000397	0.00579
chr7	86570408	86575379	4972	*	6.39	6.86	5.68	1.18	0.000542	0.00712
chr7	86735124	86738644	3521	*	6.33	6.81	5.63	1.18	0.000753	0.00881
chr8	122915571	122918612	3042	*	6.4	6.87	5.69	1.18	0.000916	0.00993
chr8	72790115	72794464	4350	*	6.24	6.71	5.54	1.18	0.000922	0.00994
chr7	56652498	56657707	5210	*	6.71	7.18	6	1.18	0.00107	0.0109
chr6	149016492	149019924	3433	*	6.2	6.67	5.49	1.18	0.00159	0.0139
chr10	80278239	80282946	4708	*	6.34	6.81	5.63	1.18	0.0016	0.0139
chr17	35561663	35563699	2037	*	6.58	7.05	5.88	1.18	0.00239	0.018
chr14	52559980	52563143	3164	*	6.13	6.6	5.43	1.18	0.00256	0.0188
chr14	70533706	70537304	3599	*	5.92	6.39	5.22	1.18	0.00264	0.0191
chr4	151807627	151811798	4172	*	5.97	6.44	5.26	1.18	0.0028	0.0198
chr17	23884747	23888373	3627	*	5.88	6.35	5.17	1.18	0.00338	0.0222
chr7	35723165	35725484	2320	*	5.94	6.41	5.23	1.18	0.00525	0.0293
chr4	137923199	137925006	1808	*	5.86	6.34	5.16	1.18	0.00704	0.035
chr6	88875101	88878331	3231	*	5.62	6.09	4.91	1.18	0.0072	0.0355
chr3	127342585	127344590	2006	*	5.8	6.27	5.09	1.18	0.00818	0.0385
chr4	151373265	151376515	3251	*	5.78	6.25	5.07	1.18	0.00825	0.0387
chr8	128420802	128422555	1754	*	6	6.47	5.29	1.18	0.0105	0.045
chr12	74149782	74152162	2381	*	5.55	6.03	4.85	1.18	0.0105	0.0451
chr8	73307275	73350087	42813	*	10.72	11.19	10.02	1.17	1.6e-12	2.24e-09
chr19	12076332	12088280	11949	*	9.84	10.31	9.13	1.17	3.67e-09	1.31e-06
chr3	130804240	130816835	12596	*	9.25	9.72	8.55	1.17	1.47e-08	3.76e-06
chr14	67850374	67856780	6407	*	7.74	8.21	7.04	1.17	1.36e-06	0.000111
chr8	72610193	72612935	2743	*	7.55	8.02	6.85	1.17	1.89e-06	0.000143
chr12	74138493	74142617	4125	*	7.3	7.77	6.6	1.17	6.5e-06	0.000359
chr14	61350269	61361657	11389	*	8.62	9.09	7.92	1.17	8.62e-06	0.000441
chr12	118389112	118395018	5907	*	7.47	7.94	6.77	1.17	9.38e-06	0.000469
chr5	124445678	124451865	6188	*	7.5	7.96	6.8	1.17	1.02e-05	0.000492
chr18	84888697	84890699	2003	*	7.22	7.69	6.51	1.17	1.37e-05	0.000609
chr13	23486833	23489712	2880	*	7.03	7.5	6.33	1.17	3.14e-05	0.00109
chr7	4480966	4485439	4474	*	6.86	7.33	6.16	1.17	6.68e-05	0.0018
chr6	52112725	52116226	3502	*	6.77	7.24	6.07	1.17	7.72e-05	0.00198
chr19	10051546	10054122	2577	*	6.74	7.21	6.04	1.17	0.000104	0.00238
chr17	23766494	23771746	5253	*	6.97	7.44	6.28	1.17	0.000118	0.00261
chr10	23942608	23944664	2057	*	6.76	7.23	6.06	1.17	0.000186	0.00351
chr10	79354905	79362255	7351	*	6.92	7.39	6.22	1.17	0.000226	0.00399
chr5	125724359	125726891	2533	*	6.49	6.96	5.8	1.17	0.000329	0.00511
chr7	138030846	138037501	6656	*	6.99	7.46	6.29	1.17	0.000363	0.00543
chr2	153236782	153243759	6978	*	6.45	6.92	5.74	1.17	0.000575	0.0074
chr17	32532715	32534324	1610	*	6.37	6.84	5.67	1.17	0.000715	0.0085
chr7	106589488	106592934	3447	*	6.23	6.7	5.53	1.17	0.000917	0.00993
chr13	72094176	72097757	3582	*	6.63	7.09	5.93	1.17	0.000943	0.0101
chr2	180881957	180883626	1670	*	6.32	6.79	5.62	1.17	0.00104	0.0107
chr12	59312879	59316043	3165	*	6.4	6.87	5.7	1.17	0.00121	0.0118
chr2	25971187	25975317	4131	*	6.16	6.63	5.46	1.17	0.00137	0.0127
chr5	144950083	144953025	2943	*	6.62	7.09	5.92	1.17	0.00162	0.014
chr2	163678922	163680103	1182	*	6.08	6.55	5.38	1.17	0.00163	0.0141
chr9	48453856	48458023	4168	*	6.06	6.53	5.36	1.17	0.00225	0.0173
chr9	48888133	48892463	4331	*	6.11	6.58	5.41	1.17	0.00236	0.0178
chr2	174585925	174587230	1306	*	6.16	6.63	5.47	1.17	0.00265	0.0191
chr17	27785750	27789340	3591	*	6.03	6.5	5.33	1.17	0.00302	0.0207
chr4	148144539	148146202	1664	*	6.27	6.74	5.57	1.17	0.0037	0.0235
chr13	47319182	47321168	1987	*	5.89	6.35	5.19	1.17	0.00566	0.0306
chr9	61208258	61210011	1754	*	5.84	6.3	5.14	1.17	0.00587	0.0313
chr2	180966581	180969206	2626	*	6.04	6.51	5.33	1.17	0.00611	0.0321
chr19	16036077	16041587	5511	*	6.29	6.76	5.59	1.17	0.00674	0.0341
chr19	53313160	53314576	1417	*	5.65	6.12	4.95	1.17	0.00722	0.0356
chr5	68024882	68026063	1182	*	5.66	6.12	4.96	1.17	0.00725	0.0357
chr2	28773048	28774014	967	*	5.62	6.09	4.92	1.17	0.00756	0.0367
chr14	119165155	119169860	4706	*	6.31	6.78	5.61	1.17	0.0078	0.0373
chr8	110468364	110469374	1011	*	5.69	6.16	4.99	1.17	0.00811	0.0383
chr19	53609566	53613879	4314	*	6.03	6.5	5.33	1.17	0.00915	0.0412
chr8	72904959	72907208	2250	*	5.73	6.2	5.04	1.17	0.00984	0.0432
chr8	32205918	32209394	3477	*	5.67	6.14	4.97	1.17	0.00986	0.0432
chr19	43798645	43800344	1700	*	5.82	6.29	5.12	1.17	0.0103	0.0445
chr19	4092905	4102127	9223	*	9.37	9.83	8.68	1.16	7.79e-09	2.3e-06
chr3	95065851	95078049	12199	*	8.9	9.37	8.21	1.16	2.89e-08	5.81e-06
chr8	74207680	74218640	10961	*	8.78	9.25	8.08	1.16	2.7e-07	3.42e-05
chr8	42123381	42129471	6091	*	7.79	8.26	7.1	1.16	6.1e-07	6.31e-05
chr8	120021625	120023616	1992	*	7.7	8.17	7.01	1.16	6.11e-07	6.31e-05
chr9	74708031	74711855	3825	*	7.83	8.29	7.13	1.16	4.61e-06	0.000277
chr4	147503985	147506494	2510	*	7.23	7.7	6.54	1.16	1.08e-05	0.000512
chr4	91040958	91044125	3168	*	7.42	7.89	6.73	1.16	1.51e-05	0.000654
chr4	152852566	152858652	6087	*	7.78	8.25	7.09	1.16	1.75e-05	0.000725
chr2	162484575	162488101	3527	*	7.3	7.77	6.61	1.16	2.11e-05	0.000826
chrX	49032869	49035110	2242	*	7.05	7.52	6.36	1.16	2.33e-05	0.000891
chr11	115215518	115221645	6128	*	7.03	7.49	6.34	1.16	6.02e-05	0.00167
chr7	133678837	133680943	2107	*	6.89	7.35	6.19	1.16	8.78e-05	0.00214
chr11	68759402	68763763	4362	*	6.82	7.28	6.12	1.16	0.000103	0.00237
chr15	88897075	88901492	4418	*	7.13	7.6	6.44	1.16	0.000156	0.00313
chr8	97777356	97780666	3311	*	6.8	7.27	6.1	1.16	0.000159	0.00316
chr19	3982398	3988623	6226	*	7.06	7.53	6.36	1.16	0.000244	0.00419
chr5	137357223	137359289	2067	*	6.91	7.37	6.21	1.16	0.000275	0.00456
chr5	108151969	108156045	4077	*	7.27	7.73	6.57	1.16	0.000322	0.00502
chr7	56887205	56892946	5742	*	6.68	7.15	5.99	1.16	0.000424	0.00603
chr7	104872968	104878311	5344	*	6.61	7.08	5.92	1.16	0.000482	0.00659
chrX	151649240	151651491	2252	*	6.49	6.96	5.8	1.16	0.000529	0.00701
chr13	113835234	113836967	1734	*	6.31	6.77	5.62	1.16	0.000767	0.0089
chr15	97636997	97640041	3045	*	6.28	6.75	5.59	1.16	0.00091	0.0099
chr14	76563309	76565628	2320	*	6.27	6.73	5.57	1.16	0.000921	0.00994
chr10	20910928	20914332	3405	*	6.37	6.84	5.68	1.16	0.00097	0.0103
chr17	27250241	27254183	3943	*	6.75	7.21	6.06	1.16	0.001	0.0104
chr5	28483559	28486397	2839	*	6.32	6.78	5.62	1.16	0.00147	0.0132
chrX	38753451	38755972	2522	*	6.18	6.65	5.49	1.16	0.00182	0.0151
chr6	52174046	52176949	2904	*	6.04	6.5	5.34	1.16	0.00209	0.0165
chr5	114639297	114641301	2005	*	6.1	6.56	5.41	1.16	0.00214	0.0168
chr8	71716722	71718111	1390	*	6	6.46	5.3	1.16	0.00262	0.019
chr9	56747254	56749684	2431	*	6.11	6.58	5.42	1.16	0.00371	0.0236
chr6	121082950	121085407	2458	*	5.81	6.28	5.12	1.16	0.00476	0.0275
chr8	3475280	3476431	1152	*	5.78	6.25	5.09	1.16	0.00528	0.0293
chr7	20076729	20078135	1407	*	5.78	6.24	5.08	1.16	0.0053	0.0294
chr19	10095757	10098471	2715	*	5.85	6.32	5.16	1.16	0.00561	0.0304
chr15	74530186	74533936	3751	*	6.13	6.59	5.43	1.16	0.00562	0.0305
chr3	108925483	108926596	1114	*	5.75	6.22	5.05	1.16	0.00565	0.0306
chr2	128216059	128221485	5427	*	6.1	6.56	5.4	1.16	0.00624	0.0324
chr9	49147580	49149657	2078	*	5.98	6.45	5.28	1.16	0.007	0.0349
chr7	36575781	36578903	3123	*	5.65	6.12	4.96	1.16	0.00759	0.0368
chr17	23898404	23900984	2581	*	5.68	6.15	4.99	1.16	0.00764	0.0369
chr7	36218794	36221441	2648	*	5.68	6.14	4.98	1.16	0.00833	0.0389
chr16	89830133	89833629	3497	*	6	6.47	5.31	1.16	0.00952	0.0423
chr15	100629933	100632228	2296	*	5.56	6.02	4.87	1.16	0.0096	0.0425
chr12	113350261	113352929	2669	*	5.57	6.03	4.87	1.16	0.00995	0.0435
chr7	52755869	52758544	2676	*	5.6	6.06	4.9	1.16	0.0121	0.0495
chr8	67553201	67562141	8941	*	8.8	9.27	8.11	1.15	1.22e-09	5.26e-07
chr13	118003795	118014628	10834	*	8.87	9.33	8.18	1.15	1.97e-08	4.59e-06
chr8	80956149	80962521	6373	*	8.51	8.97	7.83	1.15	2.33e-08	5.14e-06
chr19	3940314	3952114	11801	*	8.17	8.63	7.48	1.15	2.01e-07	2.73e-05
chr4	151645915	151651823	5909	*	8.28	8.74	7.59	1.15	4.02e-07	4.62e-05
chr13	95475109	95481456	6348	*	7.92	8.38	7.23	1.15	1.13e-06	9.89e-05
chr19	6926598	6934112	7515	*	7.89	8.36	7.2	1.15	5.13e-06	0.000305
chr19	3928509	3933393	4885	*	7.46	7.92	6.77	1.15	5.67e-06	0.000326
chr10	126514279	126519520	5242	*	7.99	8.46	7.31	1.15	1.13e-05	0.000529
chr3	53459475	53462896	3422	*	8.04	8.5	7.35	1.15	1.58e-05	0.000675
chr4	151524080	151529696	5617	*	7.56	8.03	6.87	1.15	3.12e-05	0.00109
chr8	36888392	36890316	1925	*	7.08	7.54	6.39	1.15	6.79e-05	0.00182
chr19	58933772	58936067	2296	*	7.16	7.63	6.48	1.15	8.76e-05	0.00214
chr13	23376166	23380451	4286	*	7.54	8	6.85	1.15	0.000105	0.00239
chr4	53791505	53793796	2292	*	6.88	7.34	6.19	1.15	0.000106	0.00241
chr8	126239241	126242393	3153	*	6.65	7.12	5.97	1.15	0.000236	0.0041
chr3	103378985	103380726	1742	*	6.67	7.13	5.98	1.15	0.000249	0.00425
chr14	51515040	51518102	3063	*	7.03	7.49	6.34	1.15	0.000296	0.00477
chr3	37621444	37624163	2720	*	7.28	7.74	6.59	1.15	0.000346	0.00529
chr10	75259445	75262249	2805	*	6.73	7.19	6.04	1.15	0.00067	0.00816
chr15	74393250	74395401	2152	*	6.42	6.88	5.73	1.15	0.000723	0.00858
chr7	144508328	144511642	3315	*	6.24	6.71	5.55	1.15	0.00133	0.0125
chr2	118604285	118606677	2393	*	6.21	6.67	5.52	1.15	0.00137	0.0127
chr14	22813020	22815175	2156	*	6.14	6.61	5.46	1.15	0.00159	0.0139
chr7	19785069	19788704	3636	*	6.46	6.92	5.78	1.15	0.00185	0.0153
chrX	160707011	160709159	2149	*	6.14	6.6	5.45	1.15	0.0019	0.0156
chr3	122165095	122170891	5797	*	6.19	6.66	5.5	1.15	0.0024	0.018
chr6	31586843	31588992	2150	*	6.12	6.58	5.43	1.15	0.00258	0.0188
chr7	29243208	29244970	1763	*	5.99	6.45	5.3	1.15	0.00332	0.022
chr18	84261115	84262346	1232	*	6.06	6.52	5.38	1.15	0.0052	0.0291
chr2	128864277	128865549	1273	*	6.3	6.76	5.61	1.15	0.00564	0.0305
chr12	112266092	112268288	2197	*	5.99	6.46	5.3	1.15	0.00614	0.0322
chr4	46616950	46620256	3307	*	6.05	6.51	5.37	1.15	0.0064	0.033
chr19	21704240	21706828	2589	*	6.14	6.61	5.46	1.15	0.00725	0.0357
chr5	22891321	22893592	2272	*	5.77	6.24	5.09	1.15	0.00727	0.0358
chr10	51746980	51747988	1009	*	5.74	6.21	5.06	1.15	0.00887	0.0404
chr4	97424263	97425068	806	*	5.61	6.08	4.93	1.15	0.00931	0.0417
chr14	26215954	26218372	2419	*	5.74	6.21	5.06	1.15	0.00946	0.0422
chr19	5133942	5137113	3172	*	5.7	6.17	5.02	1.15	0.0109	0.0463
chr11	84332585	84333990	1406	*	5.7	6.16	5.01	1.15	0.0123	0.05
chr19	5959005	5969001	9997	*	9.24	9.7	8.57	1.14	8.22e-09	2.4e-06
chr4	11311243	11316900	5658	*	8.59	9.05	7.91	1.14	3.39e-08	6.68e-06
chr10	94722394	94732013	9620	*	8.3	8.76	7.62	1.14	7.98e-07	7.7e-05
chr2	118498331	118503749	5419	*	7.76	8.23	7.08	1.14	1.08e-06	9.55e-05
chr14	27869206	27891928	22723	*	9.16	9.62	8.48	1.14	1.32e-06	0.000109
chr12	112665654	112671770	6117	*	7.83	8.3	7.15	1.14	1.32e-06	0.000109
chr10	30561537	30564784	3248	*	7.54	8.01	6.86	1.14	8.7e-06	0.000444
chr12	85980038	85984796	4759	*	7.39	7.85	6.71	1.14	9.18e-06	0.000462
chr10	80985743	80991410	5668	*	7.24	7.7	6.55	1.14	1.23e-05	0.000562
chr5	135564714	135570543	5830	*	7.26	7.72	6.58	1.14	1.81e-05	0.000745
chr14	118487467	118490465	2999	*	7.65	8.11	6.97	1.14	2.49e-05	0.000934
chr5	38549546	38551584	2039	*	7.01	7.47	6.33	1.14	3.85e-05	0.00126
chr10	59325551	59332742	7192	*	7.68	8.14	7	1.14	4.19e-05	0.00133
chr14	33275814	33279392	3579	*	7.94	8.4	7.26	1.14	4.28e-05	0.00135
chr19	47055139	47060146	5008	*	7.1	7.56	6.42	1.14	4.42e-05	0.00137
chr6	52165684	52168260	2577	*	6.87	7.34	6.19	1.14	7.46e-05	0.00193
chr9	37238589	37241888	3300	*	6.74	7.2	6.06	1.14	0.000135	0.00284
chr3	89035094	89044671	9578	*	7.27	7.74	6.59	1.14	0.000167	0.00327
chr7	148546633	148551996	5364	*	6.76	7.22	6.08	1.14	0.000171	0.00331
chr8	86271072	86273608	2537	*	6.91	7.37	6.23	1.14	0.000231	0.00405
chr17	69787706	69789557	1852	*	6.79	7.25	6.12	1.14	0.000248	0.00424
chr12	74549337	74553618	4282	*	6.82	7.28	6.14	1.14	0.000322	0.00502
chr13	54865994	54868716	2723	*	6.76	7.22	6.08	1.14	0.000323	0.00504
chr4	131353361	131356349	2989	*	6.77	7.23	6.09	1.14	0.000385	0.00566
chr8	87614755	87618843	4089	*	6.56	7.02	5.89	1.14	0.000443	0.00621
chr10	80099568	80104029	4462	*	7.27	7.73	6.6	1.14	0.000598	0.00758
chr8	124365098	124367098	2001	*	6.41	6.87	5.73	1.14	0.000848	0.0095
chr17	34333424	34336095	2672	*	6.4	6.87	5.72	1.14	0.000905	0.00986
chr15	75947862	75950346	2485	*	6.52	6.98	5.85	1.14	0.000917	0.00993
chr17	28492337	28496442	4106	*	6.39	6.85	5.71	1.14	0.00109	0.011
chr14	106130045	106133120	3076	*	6.3	6.76	5.62	1.14	0.00109	0.011
chr2	18508551	18510154	1604	*	6.47	6.93	5.79	1.14	0.00118	0.0116
chr4	114338086	114339789	1704	*	6.13	6.59	5.44	1.14	0.00179	0.015
chr5	135445859	135449673	3815	*	6.42	6.89	5.74	1.14	0.00188	0.0155
chr16	28752382	28754010	1629	*	6.29	6.75	5.61	1.14	0.00197	0.016
chr19	44956485	44957602	1118	*	6.29	6.75	5.61	1.14	0.00205	0.0163
chr13	21358512	21362034	3523	*	6.49	6.96	5.81	1.14	0.00219	0.017
chr8	87239631	87241741	2111	*	6.09	6.55	5.41	1.14	0.00227	0.0174
chr5	122429892	122432655	2764	*	6.02	6.49	5.34	1.14	0.00303	0.0207
chr2	37612967	37616312	3346	*	5.97	6.43	5.3	1.14	0.0051	0.0287
chr9	107279953	107281623	1671	*	6.02	6.48	5.34	1.14	0.00516	0.0289
chr13	36818166	36820527	2362	*	6.11	6.57	5.43	1.14	0.00568	0.0307
chr8	74178490	74179306	817	*	5.74	6.2	5.06	1.14	0.00693	0.0347
chr7	36123519	36126773	3255	*	5.89	6.35	5.2	1.14	0.0072	0.0355
chr8	111434469	111436240	1772	*	5.73	6.19	5.05	1.14	0.00868	0.0399
chr11	4045755	4047470	1716	*	5.68	6.15	5	1.14	0.00908	0.041
chr16	57242704	57245146	2443	*	5.65	6.11	4.98	1.14	0.0107	0.0458
chr12	12921414	12923774	2361	*	5.56	6.02	4.88	1.14	0.0109	0.0463
chr3	127330049	127332085	2037	*	5.66	6.12	4.98	1.14	0.011	0.0465
chr17	57287705	57289420	1716	*	5.79	6.25	5.1	1.14	0.0114	0.0477
chr2	132606084	132607805	1722	*	5.55	6.01	4.87	1.14	0.0118	0.0488
chr8	97647922	97671123	23202	*	10.14	10.6	9.46	1.13	1.9e-11	1.8e-08
chr19	4280495	4310030	29536	*	10.22	10.68	9.55	1.13	3.51e-10	2.09e-07
chr8	126035684	126045047	9364	*	9.15	9.6	8.48	1.13	1.08e-09	4.88e-07
chr19	4323626	4336547	12922	*	9.12	9.58	8.44	1.13	1.86e-09	7.14e-07
chr8	124978686	124990888	12203	*	8.73	9.19	8.06	1.13	5.11e-09	1.68e-06
chr8	69382506	69395721	13216	*	9.3	9.75	8.62	1.13	6.96e-09	2.08e-06
chr10	43207275	43215551	8277	*	7.8	8.26	7.13	1.13	3.23e-06	0.000214
chr7	86936920	86938649	1730	*	7.34	7.8	6.66	1.13	7.87e-06	0.000415
chr4	46613196	46615887	2692	*	7.41	7.86	6.73	1.13	9.59e-06	0.000477
chr19	47581186	47588608	7423	*	7.45	7.91	6.78	1.13	9.94e-06	0.000486
chr8	92870351	92874021	3671	*	7.51	7.96	6.83	1.13	2.06e-05	0.000817
chr19	4256076	4259800	3725	*	7.73	8.19	7.06	1.13	2.7e-05	0.000986
chr8	108493555	108499911	6357	*	7.17	7.62	6.49	1.13	5.3e-05	0.00153
chr10	127952372	127958984	6613	*	7.08	7.54	6.4	1.13	5.34e-05	0.00154
chr17	8625073	8628874	3802	*	7.36	7.81	6.68	1.13	7.32e-05	0.00191
chr11	76276887	76284419	7533	*	7.62	8.07	6.95	1.13	7.96e-05	0.00202
chr7	133963074	133968359	5286	*	7.24	7.7	6.56	1.13	9.42e-05	0.00225
chr5	130924253	130926262	2010	*	7.01	7.46	6.34	1.13	0.000119	0.00262
chr19	42868623	42870899	2277	*	6.98	7.43	6.3	1.13	0.000138	0.00287
chr15	75816642	75821642	5001	*	7.03	7.49	6.36	1.13	0.000157	0.00313
chr9	37359153	37360945	1793	*	6.76	7.22	6.09	1.13	0.000162	0.00319
chr10	79196583	79199232	2650	*	6.94	7.4	6.26	1.13	0.000206	0.00376
chr8	97523013	97527568	4556	*	6.73	7.18	6.05	1.13	0.000235	0.0041
chr7	119859957	119865515	5559	*	7.1	7.56	6.43	1.13	0.000261	0.0044
chr19	46526256	46531569	5314	*	6.7	7.16	6.03	1.13	0.000281	0.00463
chr7	25283830	25286388	2559	*	6.69	7.15	6.02	1.13	0.000348	0.0053
chr17	74748055	74755393	7339	*	6.54	7	5.86	1.13	0.000399	0.00579
chr13	43879823	43881217	1395	*	6.71	7.17	6.04	1.13	0.000432	0.00611
chr19	44814359	44817356	2998	*	7.07	7.52	6.39	1.13	0.00082	0.00931
chr8	33402904	33405248	2345	*	6.44	6.89	5.77	1.13	0.000888	0.00974
chr9	50528476	50532567	4092	*	6.34	6.8	5.67	1.13	0.00104	0.0107
chr7	16546585	16550349	3765	*	6.31	6.77	5.64	1.13	0.00128	0.0122
chr17	41016678	41017862	1185	*	6.54	6.99	5.87	1.13	0.00139	0.0128
chr18	80518917	80520373	1457	*	6.26	6.72	5.58	1.13	0.00145	0.0131
chr8	69211274	69212310	1037	*	6.23	6.69	5.56	1.13	0.00147	0.0132
chr8	74949443	74954869	5427	*	6.17	6.63	5.5	1.13	0.00175	0.0148
chr2	101951422	101955064	3643	*	6.19	6.65	5.51	1.13	0.00204	0.0163
chr2	37648466	37652307	3842	*	6.55	7	5.88	1.13	0.00212	0.0167
chr4	151920444	151923366	2923	*	6.1	6.55	5.43	1.13	0.00246	0.0183
chr2	170097731	170099695	1965	*	6.26	6.71	5.58	1.13	0.00289	0.0202
chr7	53073160	53077000	3841	*	6.68	7.14	6.01	1.13	0.00307	0.0209
chr15	102985279	102991182	5904	*	6.58	7.04	5.91	1.13	0.00363	0.0233
chr17	35106898	35109970	3073	*	5.97	6.43	5.29	1.13	0.00412	0.0252
chr7	52443402	52445545	2144	*	6.27	6.73	5.6	1.13	0.00477	0.0275
chr19	40795764	40798996	3233	*	6.1	6.56	5.43	1.13	0.00503	0.0285
chr9	32151321	32152760	1440	*	5.8	6.26	5.13	1.13	0.0066	0.0337
chr10	79952831	79955446	2616	*	5.89	6.34	5.21	1.13	0.00716	0.0354
chr5	134846042	134848732	2691	*	5.8	6.26	5.13	1.13	0.00911	0.0412
chr7	114890918	114893887	2970	*	5.65	6.11	4.97	1.13	0.00976	0.043
chr11	24204942	24206290	1349	*	5.73	6.19	5.05	1.13	0.00984	0.0432
chr3	81948606	81949772	1167	*	5.67	6.13	5	1.13	0.0104	0.0448
chr10	19081266	19082944	1679	*	5.57	6.02	4.89	1.13	0.0108	0.046
chr5	125331716	125333712	1997	*	5.67	6.13	5	1.13	0.0118	0.0489
chr8	114283456	114304853	21398	*	9.47	9.93	8.81	1.12	1.06e-09	4.84e-07
chr8	4212844	4218692	5849	*	8.3	8.76	7.63	1.12	7.29e-08	1.24e-05
chr8	112259245	112261745	2501	*	8.26	8.72	7.6	1.12	1.06e-07	1.63e-05
chr4	151656051	151662596	6546	*	7.98	8.43	7.31	1.12	5.09e-07	5.52e-05
chr7	138695316	138701267	5952	*	8.06	8.51	7.4	1.12	8.37e-07	7.98e-05
chr12	40760708	40765503	4796	*	8.48	8.94	7.82	1.12	1.18e-06	0.000101
chr14	58141543	58157402	15860	*	9.03	9.48	8.37	1.12	4.58e-06	0.000277
chr8	72355373	72359276	3904	*	7.33	7.78	6.67	1.12	1.59e-05	0.000683
chr18	38181407	38186615	5209	*	7.3	7.75	6.64	1.12	1.77e-05	0.000732
chr6	88146149	88151111	4963	*	8.01	8.46	7.34	1.12	1.98e-05	0.000798
chr7	29073454	29076965	3512	*	7.5	7.96	6.84	1.12	2.11e-05	0.000826
chr19	6494622	6499989	5368	*	7.58	8.03	6.92	1.12	2.54e-05	0.000945
chr5	143199431	143204714	5284	*	7.25	7.7	6.58	1.12	2.61e-05	0.000964
chr4	155450239	155452698	2460	*	7.4	7.85	6.74	1.12	3.22e-05	0.00111
chr7	36116348	36122053	5706	*	8.04	8.5	7.38	1.12	4.3e-05	0.00135
chr10	80718903	80721060	2158	*	7.27	7.73	6.61	1.12	4.41e-05	0.00137
chr3	89059921	89067338	7418	*	7.05	7.51	6.38	1.12	5.32e-05	0.00154
chr3	88017707	88020563	2857	*	7.3	7.76	6.64	1.12	6.08e-05	0.00168
chr4	119954499	119958100	3602	*	7.11	7.57	6.45	1.12	6.14e-05	0.00169
chr5	148535388	148539291	3904	*	7.86	8.31	7.19	1.12	7.34e-05	0.00191
chr10	24550679	24556677	5999	*	8.02	8.48	7.36	1.12	7.43e-05	0.00193
chr2	26170874	26173626	2753	*	7.34	7.79	6.67	1.12	7.49e-05	0.00194
chr8	126243263	126247193	3931	*	6.92	7.38	6.25	1.12	7.99e-05	0.00202
chr18	64424162	64426710	2549	*	6.9	7.35	6.23	1.12	8.52e-05	0.00211
chr13	99160437	99161932	1496	*	6.89	7.34	6.23	1.12	9.92e-05	0.00233
chr3	83822370	83827874	5505	*	6.98	7.43	6.31	1.12	0.00011	0.00247
chr11	44433147	44436140	2994	*	7.11	7.56	6.45	1.12	0.000142	0.00293
chr9	21791904	21794734	2831	*	7.08	7.53	6.41	1.12	0.000205	0.00375
chr5	64970352	64973465	3114	*	6.71	7.16	6.05	1.12	0.000264	0.00443
chr11	59140644	59145296	4653	*	6.9	7.36	6.24	1.12	0.000265	0.00443
chr16	92339313	92342090	2778	*	6.67	7.12	6	1.12	0.000282	0.00463
chr19	6022210	6025314	3105	*	6.68	7.14	6.02	1.12	0.000326	0.00508
chr2	165905146	165912692	7547	*	7.12	7.57	6.45	1.12	0.000349	0.0053
chr12	29500945	29505239	4295	*	6.46	6.92	5.79	1.12	0.000723	0.00858
chr8	125152310	125154906	2597	*	6.5	6.96	5.83	1.12	0.000733	0.00864
chr15	98922086	98926026	3941	*	6.94	7.39	6.27	1.12	0.000779	0.00898
chr6	91234526	91237453	2928	*	6.9	7.35	6.24	1.12	0.000795	0.00912
chr15	80501350	80502925	1576	*	6.72	7.17	6.06	1.12	0.000797	0.00913
chr7	17454492	17456558	2067	*	6.62	7.08	5.96	1.12	0.000832	0.00938
chr18	82575024	82576741	1718	*	6.5	6.95	5.84	1.12	0.000888	0.00974
chr4	137557749	137563721	5973	*	6.52	6.97	5.85	1.12	0.00089	0.00974
chr11	77642344	77646639	4296	*	6.46	6.92	5.8	1.12	0.000921	0.00994
chr17	87857610	87860962	3353	*	6.46	6.92	5.8	1.12	0.00103	0.0107
chr15	81631955	81635447	3493	*	6.36	6.81	5.7	1.12	0.00112	0.0112
chr2	167881363	167884903	3541	*	6.56	7.02	5.9	1.12	0.00145	0.0131
chr10	59432424	59434635	2212	*	6.62	7.08	5.96	1.12	0.00146	0.0132
chr6	133934495	133940007	5513	*	6.86	7.31	6.19	1.12	0.00156	0.0137
chr18	25837187	25838522	1336	*	6.22	6.67	5.55	1.12	0.00202	0.0162
chr19	45303779	45307111	3333	*	6.52	6.98	5.86	1.12	0.00225	0.0173
chr4	41718529	41722438	3910	*	6.71	7.17	6.05	1.12	0.00226	0.0173
chr5	122313943	122316106	2164	*	6.11	6.56	5.44	1.12	0.00249	0.0184
chr9	63029095	63030977	1883	*	6.14	6.59	5.47	1.12	0.00255	0.0187
chr18	54987192	54989403	2212	*	6.27	6.72	5.6	1.12	0.00258	0.0189
chr13	23408442	23411443	3002	*	6.01	6.46	5.35	1.12	0.00364	0.0233
chr10	70680124	70683184	3061	*	6.16	6.62	5.5	1.12	0.00398	0.0247
chr14	12737356	12739814	2459	*	5.89	6.35	5.23	1.12	0.00477	0.0275
chr7	29837133	29838764	1632	*	6.29	6.74	5.62	1.12	0.00516	0.0289
chr15	99610255	99612543	2289	*	6.01	6.46	5.35	1.12	0.00571	0.0308
chr5	114019958	114022745	2788	*	6.06	6.52	5.39	1.12	0.00584	0.0312
chr13	34339991	34341655	1665	*	5.81	6.27	5.14	1.12	0.00587	0.0313
chr10	126447089	126449007	1919	*	5.96	6.41	5.29	1.12	0.00653	0.0334
chr5	125898922	125902702	3781	*	6.28	6.74	5.62	1.12	0.00822	0.0386
chr8	28219747	28221647	1901	*	5.73	6.19	5.07	1.12	0.00851	0.0394
chr8	94593884	94596962	3079	*	5.56	6.01	4.89	1.12	0.0117	0.0484
chr17	49310553	49312481	1929	*	5.59	6.05	4.92	1.12	0.0117	0.0486
chr8	108483226	108493416	10191	*	9.26	9.71	8.6	1.11	1.04e-09	4.84e-07
chr19	4180218	4219287	39070	*	11.02	11.47	10.36	1.11	1.73e-09	6.76e-07
chr8	88014562	88028447	13886	*	9.33	9.78	8.66	1.11	6.08e-09	1.93e-06
chr19	10284373	10316351	31979	*	10.35	10.8	9.69	1.11	2.01e-08	4.63e-06
chr5	137499233	137512397	13165	*	8.9	9.35	8.24	1.11	2.17e-07	2.9e-05
chr5	44490627	44494308	3682	*	8.1	8.55	7.44	1.11	3.17e-07	3.87e-05
chr4	148291934	148301502	9569	*	8.02	8.48	7.36	1.11	3.25e-07	3.95e-05
chr2	180623546	180630679	7134	*	8.46	8.92	7.8	1.11	3.7e-07	4.35e-05
chr8	108018607	108021553	2947	*	8.02	8.47	7.35	1.11	6.13e-07	6.32e-05
chr9	107801584	107811894	10311	*	8.39	8.84	7.74	1.11	6.59e-07	6.64e-05
chr19	5466639	5480156	13518	*	8.9	9.35	8.24	1.11	3.13e-06	0.00021
chr17	23873703	23877771	4069	*	7.54	7.99	6.88	1.11	4.14e-06	0.000256
chr19	46208963	46212736	3774	*	8.11	8.56	7.45	1.11	5.89e-06	0.000335
chr10	80690634	80705681	15048	*	8.93	9.37	8.27	1.11	8.24e-06	0.000429
chr8	72928493	72937311	8819	*	7.42	7.87	6.76	1.11	8.83e-06	0.000449
chr6	134875868	134881536	5669	*	9.22	9.67	8.57	1.11	1.03e-05	0.000494
chr17	34322742	34326481	3740	*	7.67	8.12	7.01	1.11	1.11e-05	0.000523
chr9	37349434	37354319	4886	*	7.63	8.08	6.97	1.11	1.99e-05	0.0008
chr19	5766793	5772070	5278	*	8.27	8.72	7.61	1.11	2.01e-05	0.000804
chr16	18585882	18592360	6479	*	7.72	8.17	7.06	1.11	2.8e-05	0.00101
chr19	55327495	55331118	3624	*	8.12	8.57	7.46	1.11	3.1e-05	0.00109
chr8	85949495	85954180	4686	*	7.12	7.57	6.46	1.11	4.1e-05	0.00131
chr16	20588112	20592138	4027	*	7.46	7.91	6.8	1.11	4.24e-05	0.00134
chr9	44527387	44533434	6048	*	7.48	7.93	6.82	1.11	7.33e-05	0.00191
chr6	52181975	52185173	3199	*	6.89	7.34	6.23	1.11	9.62e-05	0.00228
chr17	35816243	35821143	4901	*	7.32	7.77	6.67	1.11	0.000114	0.00253
chr11	119907069	119910154	3086	*	7.17	7.62	6.51	1.11	0.000114	0.00255
chr15	89377803	89381119	3317	*	7.58	8.03	6.92	1.11	0.000125	0.0027
chr7	65653160	65655549	2390	*	7.27	7.72	6.61	1.11	0.000131	0.00277
chr10	61087094	61090090	2997	*	7.14	7.59	6.49	1.11	0.000132	0.0028
chr11	119135403	119140487	5085	*	6.65	7.1	5.99	1.11	0.000307	0.00489
chr8	37795096	37796357	1262	*	6.63	7.08	5.97	1.11	0.000309	0.00491
chr19	10932331	10936243	3913	*	6.64	7.09	5.98	1.11	0.000328	0.0051
chr9	99768812	99774207	5396	*	6.92	7.37	6.26	1.11	0.000427	0.00607
chr9	96337187	96339799	2613	*	6.63	7.08	5.97	1.11	0.000464	0.00642
chr8	108447145	108451098	3954	*	6.53	6.98	5.87	1.11	0.000576	0.0074
chr14	45607680	45610381	2702	*	6.7	7.15	6.04	1.11	0.000592	0.00753
chr19	45868865	45872583	3719	*	7.08	7.53	6.42	1.11	0.000768	0.0089
chr8	111470181	111473626	3446	*	6.55	7	5.89	1.11	0.000784	0.00902
chr18	25662464	25666046	3583	*	6.43	6.88	5.77	1.11	0.000967	0.0102
chr19	47097187	47100318	3132	*	6.4	6.85	5.74	1.11	0.00115	0.0113
chr8	96611562	96614816	3255	*	6.21	6.66	5.55	1.11	0.00166	0.0143
chr9	89803484	89806143	2660	*	6.72	7.17	6.06	1.11	0.00167	0.0144
chr17	56271751	56276110	4360	*	6.65	7.1	5.99	1.11	0.00176	0.0148
chr10	20847504	20851191	3688	*	6.3	6.75	5.64	1.11	0.00251	0.0185
chr17	25692425	25694329	1905	*	6.14	6.6	5.48	1.11	0.00271	0.0194
chr7	121888113	121889968	1856	*	6.08	6.53	5.42	1.11	0.00283	0.0199
chr19	17030166	17031456	1291	*	6.08	6.53	5.42	1.11	0.00299	0.0206
chr3	151922806	151926187	3382	*	6.1	6.55	5.44	1.11	0.00321	0.0215
chr3	127492372	127493982	1611	*	6.24	6.69	5.58	1.11	0.00364	0.0234
chr7	52847169	52852209	5041	*	6.11	6.56	5.45	1.11	0.00402	0.0248
chr8	126405768	126409723	3956	*	6.07	6.52	5.41	1.11	0.00471	0.0273
chr4	134696126	134698374	2249	*	5.99	6.44	5.33	1.11	0.00477	0.0275
chr7	31143935	31145844	1910	*	6.32	6.78	5.66	1.11	0.00523	0.0292
chr19	57388719	57389642	924	*	6.29	6.74	5.63	1.11	0.00534	0.0295
chr8	124449090	124452110	3021	*	6.34	6.79	5.68	1.11	0.00546	0.0299
chr9	117781012	117782417	1406	*	6.26	6.71	5.6	1.11	0.00588	0.0313
chr14	51588271	51591489	3219	*	5.84	6.29	5.18	1.11	0.00713	0.0353
chr11	3086056	3087335	1280	*	5.99	6.44	5.33	1.11	0.00825	0.0387
chr2	28466468	28468723	2256	*	6.26	6.71	5.6	1.11	0.00857	0.0396
chr3	89022926	89026042	3117	*	5.82	6.27	5.16	1.11	0.00935	0.0418
chr5	145636101	145640390	4290	*	6.29	6.74	5.63	1.11	0.00976	0.043
chr5	124914528	124917501	2974	*	5.85	6.3	5.19	1.11	0.0101	0.0439
chr8	124830068	124831822	1755	*	5.76	6.21	5.1	1.11	0.0105	0.0451
chr2	25422446	25425576	3131	*	5.67	6.12	5.01	1.11	0.0111	0.047
chr12	25776947	25787572	10626	*	9.41	9.85	8.75	1.1	5.53e-08	9.81e-06
chr3	30404844	30409742	4899	*	8.24	8.69	7.58	1.1	1.79e-07	2.49e-05
chr19	46595782	46610598	14817	*	9.43	9.88	8.77	1.1	2.2e-07	2.92e-05
chr19	10941034	10947246	6213	*	8.28	8.72	7.62	1.1	2.39e-07	3.11e-05
chr8	124856136	124862336	6201	*	8.35	8.79	7.69	1.1	3.01e-07	3.73e-05
chr5	137588723	137595469	6747	*	8.09	8.54	7.44	1.1	1.5e-06	0.000119
chr19	16944816	16952051	7236	*	8.12	8.57	7.47	1.1	2.53e-06	0.000178
chr12	73841469	73848615	7147	*	8.15	8.6	7.5	1.1	2.75e-06	0.00019
chr9	65735991	65742203	6213	*	7.95	8.4	7.3	1.1	4.49e-06	0.000273
chr2	130401794	130407607	5814	*	7.63	8.08	6.98	1.1	5.17e-06	0.000306
chr6	52152513	52156700	4188	*	7.55	8	6.9	1.1	5.39e-06	0.000316
chr18	38343137	38346690	3554	*	7.48	7.92	6.83	1.1	1.1e-05	0.000518
chr7	25394651	25398593	3943	*	7.46	7.91	6.81	1.1	1.2e-05	0.000551
chr2	28762872	28768410	5539	*	7.63	8.07	6.98	1.1	2.81e-05	0.00101
chr14	70574934	70581838	6905	*	7.6	8.05	6.95	1.1	5.64e-05	0.0016
chr7	134504325	134508673	4349	*	7.07	7.52	6.42	1.1	6.1e-05	0.00168
chr8	111315705	111319014	3310	*	7.04	7.49	6.39	1.1	6.88e-05	0.00184
chr2	147008677	147016916	8240	*	7.4	7.85	6.75	1.1	0.000132	0.0028
chr8	113247902	113252704	4803	*	7.13	7.57	6.48	1.1	0.000146	0.00299
chr10	79336026	79337938	1913	*	7.07	7.51	6.41	1.1	0.000164	0.00321
chr3	127334394	127337983	3590	*	7.08	7.53	6.43	1.1	0.00017	0.0033
chr5	123617862	123623256	5395	*	6.69	7.13	6.03	1.1	0.000293	0.00474
chr15	84549105	84552679	3575	*	7.05	7.5	6.39	1.1	0.000315	0.00497
chr4	119939574	119942317	2744	*	6.74	7.19	6.09	1.1	0.000388	0.0057
chr9	53821153	53823765	2613	*	6.7	7.15	6.05	1.1	0.000415	0.00595
chr2	19373300	19374861	1562	*	6.56	7.01	5.91	1.1	0.000485	0.00661
chr7	25370502	25373620	3119	*	7.05	7.5	6.4	1.1	0.000494	0.00667
chr2	147018717	147021466	2750	*	6.91	7.36	6.26	1.1	0.000515	0.00687
chr7	19900081	19908172	8092	*	7.35	7.8	6.69	1.1	0.000579	0.00744
chr9	62956339	62958858	2520	*	6.6	7.04	5.95	1.1	0.000634	0.00786
chr7	26087723	26091518	3796	*	6.89	7.33	6.24	1.1	0.000821	0.00931
chr12	85989175	85992156	2982	*	6.78	7.23	6.13	1.1	0.000844	0.00946
chr19	30621847	30625041	3195	*	6.59	7.04	5.93	1.1	0.000947	0.0101
chr5	53603510	53605873	2364	*	7.17	7.62	6.52	1.1	0.00115	0.0114
chr5	139754804	139758880	4077	*	6.51	6.96	5.85	1.1	0.00124	0.0119
chr2	157428099	157434871	6773	*	6.78	7.23	6.13	1.1	0.00128	0.0122
chr8	72595676	72597874	2199	*	6.46	6.91	5.8	1.1	0.0014	0.0128
chr7	86873053	86877063	4011	*	6.42	6.87	5.77	1.1	0.00171	0.0145
chr18	34837972	34840493	2522	*	6.41	6.86	5.76	1.1	0.00171	0.0145
chr9	88221864	88223580	1717	*	6.23	6.67	5.58	1.1	0.00196	0.0159
chr2	156056517	156062301	5785	*	6.62	7.07	5.97	1.1	0.00211	0.0166
chr14	52357690	52361858	4169	*	6.33	6.77	5.68	1.1	0.0022	0.0171
chr2	18374984	18377264	2281	*	6.32	6.76	5.67	1.1	0.00235	0.0178
chr11	96226701	96228534	1834	*	6.12	6.56	5.47	1.1	0.00332	0.022
chr4	140937669	140941540	3872	*	6.24	6.68	5.58	1.1	0.00332	0.022
chr6	66956451	66961030	4580	*	6.39	6.84	5.74	1.1	0.00361	0.0232
chr8	122816910	122820776	3867	*	6.18	6.63	5.52	1.1	0.00391	0.0243
chr12	3919860	3922422	2563	*	6.14	6.58	5.48	1.1	0.0044	0.0262
chr17	25937213	25942159	4947	*	6.23	6.68	5.58	1.1	0.00485	0.0278
chr6	72165418	72167853	2436	*	5.92	6.37	5.27	1.1	0.00491	0.028
chr11	117403855	117407412	3558	*	6.25	6.7	5.6	1.1	0.00496	0.0282
chr4	88508467	88511317	2851	*	5.88	6.33	5.22	1.1	0.00763	0.0369
chr7	121862384	121863918	1535	*	5.81	6.26	5.16	1.1	0.00813	0.0384
chr9	72700006	72702284	2279	*	5.8	6.25	5.14	1.1	0.00826	0.0387
chr2	139901919	139904086	2168	*	5.81	6.26	5.16	1.1	0.00863	0.0398
chr12	41569670	41572001	2332	*	5.79	6.24	5.14	1.1	0.00893	0.0406
chr17	12699674	12700804	1131	*	6.04	6.49	5.38	1.1	0.00894	0.0406
chr6	85143729	85146860	3132	*	5.76	6.21	5.11	1.1	0.00921	0.0415
chr5	144131228	144132724	1497	*	5.98	6.43	5.33	1.1	0.00976	0.043
chr15	98721018	98731870	10853	*	8.85	9.29	8.2	1.09	1.23e-08	3.31e-06
chr8	12394172	12398674	4503	*	8.58	9.02	7.93	1.09	4.05e-08	7.61e-06
chr8	109924836	109932942	8107	*	8.6	9.05	7.95	1.09	6.76e-08	1.15e-05
chr19	5645120	5671201	26082	*	10.05	10.49	9.4	1.09	9.67e-08	1.53e-05
chr11	117263300	117280370	17071	*	9.25	9.69	8.6	1.09	3.83e-07	4.46e-05
chr13	40823202	40831860	8659	*	8.23	8.68	7.59	1.09	5.52e-07	5.87e-05
chr5	33772929	33778420	5492	*	8.08	8.52	7.44	1.09	2.41e-06	0.000171
chr8	82577113	82582565	5453	*	7.43	7.87	6.78	1.09	9.77e-06	0.000481
chr8	124866147	124869948	3802	*	7.37	7.82	6.73	1.09	1.45e-05	0.000636
chr17	80111723	80115719	3997	*	7.75	8.2	7.1	1.09	1.56e-05	0.000673
chr19	5702905	5709339	6435	*	7.81	8.26	7.17	1.09	1.61e-05	0.000687
[truncated: 8,010 more rows]
