# Supplementary material for: E2F4 regulates transcriptional activation in mouse embryonic stem cells independently of the RB family
Source: Nat Commun. 2019 Jul 3;10:2939. doi: 10.1038/s41467-019-10901-x (PMC6610666; doi:10.1038/s41467-019-10901-x)
Supplement: Supplementary file 13 — Supplementary Data 11 [file 41467_2019_10901_MOESM13_ESM.xlsx]

## Sheet: Supplementary Table 11
Supplementary Table 11: H3K4me3 ChIP-seq peaks upregulated in QKO mESCs compared to TKO mESCs
seqnames	start	end	width	strand	Conc	Conc_WT.me	Conc_KO.me	Fold	p.value	FDR
chr8	19982318	19985692	3375	*	7.62	0.43	8.62	-8.19	4.44e-21	4.86e-17
chr1	152957236	152960908	3673	*	6.59	-0.18	7.59	-7.77	1.41e-12	2.29e-09
chr2	170425900	170427921	2022	*	6.4	-0.18	7.39	-7.57	1.04e-11	1.3e-08
chr15	90770477	90772141	1665	*	6.23	-0.18	7.23	-7.41	1.62e-11	1.87e-08
chr6	137651819	137656774	4956	*	6.08	-0.18	7.07	-7.25	6.52e-11	6.4e-08
chr17	50348725	50349908	1184	*	6.05	-0.18	7.04	-7.22	1.45e-10	1.26e-07
chr17	32660222	32661993	1772	*	5.98	-0.18	6.97	-7.15	5.67e-10	3.77e-07
chr4	147336258	147338243	1986	*	5.96	-0.18	6.95	-7.13	4.47e-10	3.19e-07
chr10	69467026	69468167	1142	*	5.83	-0.18	6.82	-7	1.36e-09	7.34e-07
chr11	83037045	83039315	2271	*	5.83	-0.18	6.82	-7	3.95e-09	1.77e-06
chr7	149109185	149110985	1801	*	5.81	-0.18	6.8	-6.99	3.62e-10	2.67e-07
chr9	103154886	103156053	1168	*	5.8	-0.18	6.79	-6.98	4.53e-10	3.21e-07
chr10	68470839	68471984	1146	*	5.78	-0.18	6.77	-6.96	6.49e-10	4.14e-07
chr8	120134322	120137431	3110	*	5.76	-0.18	6.75	-6.93	6.6e-10	4.14e-07
chr15	37276986	37278563	1578	*	5.76	-0.18	6.75	-6.93	1.44e-09	7.56e-07
chr11	43182370	43183491	1122	*	5.72	-0.18	6.71	-6.89	8.34e-10	4.94e-07
chr19	44230300	44232386	2087	*	5.65	-0.18	6.64	-6.82	1.14e-09	6.29e-07
chr5	150863812	150865518	1707	*	5.64	-0.18	6.62	-6.81	1.32e-09	7.15e-07
chr6	92404124	92405410	1287	*	5.55	-0.18	6.54	-6.72	3.97e-09	1.77e-06
chr5	126596169	126597740	1572	*	5.5	-0.18	6.48	-6.67	4.19e-09	1.85e-06
chr16	91495947	91497233	1287	*	5.49	-0.18	6.48	-6.66	1.26e-08	4.44e-06
chr14	79915058	79917453	2396	*	5.48	-0.18	6.46	-6.65	5.85e-09	2.46e-06
chr3	28307772	28309010	1239	*	5.41	-0.18	6.39	-6.58	7.15e-09	2.91e-06
chr9	61096249	61098276	2028	*	5.42	-0.18	6.4	-6.58	7.46e-09	3e-06
chr13	91044216	91045472	1257	*	5.4	-0.18	6.38	-6.57	7.56e-09	3.01e-06
chr8	110872254	110873121	868	*	5.39	-0.18	6.38	-6.56	1.02e-08	3.82e-06
chr3	146394420	146395824	1405	*	5.38	-0.18	6.36	-6.54	8.95e-09	3.44e-06
chr12	72003925	72004971	1047	*	5.36	-0.18	6.34	-6.53	1.44e-08	4.99e-06
chr8	111557844	111558876	1033	*	5.37	-0.18	6.35	-6.53	1.54e-08	5.26e-06
chr10	119288933	119290032	1100	*	5.36	-0.18	6.34	-6.52	1.07e-08	3.86e-06
chr5	66254020	66255804	1785	*	5.29	-0.18	6.27	-6.46	3.38e-08	9.99e-06
chr6	137991122	137992359	1238	*	5.28	-0.18	6.26	-6.44	2.6e-08	7.97e-06
chr7	6614321	6615862	1542	*	5.88	0.43	6.86	-6.43	7.91e-12	1.04e-08
chr10	7328002	7329695	1694	*	5.26	-0.18	6.24	-6.43	6.75e-07	9.86e-05
chr2	117125662	117126838	1177	*	6.2	0.77	7.18	-6.41	2.78e-14	7.33e-11
chr2	60589151	60590323	1173	*	5.19	-0.18	6.18	-6.36	3.37e-08	9.99e-06
chr14	76202431	76204073	1643	*	5.19	-0.18	6.17	-6.36	4.3e-08	1.22e-05
chr8	127013112	127013890	779	*	5.19	-0.18	6.17	-6.35	6.38e-08	1.63e-05
chr14	124429015	124430227	1213	*	5.17	-0.18	6.15	-6.33	5.36e-08	1.44e-05
chr18	81968237	81969408	1172	*	5.15	-0.18	6.13	-6.32	4.47e-08	1.26e-05
chr12	35180686	35181804	1119	*	6.1	0.77	7.09	-6.31	6.21e-14	1.48e-10
chr12	52869305	52870375	1071	*	5.15	-0.18	6.13	-6.31	4.76e-08	1.31e-05
chr14	66165560	66167038	1479	*	5.12	-0.18	6.1	-6.29	4.22e-07	6.85e-05
chr8	127700424	127702103	1680	*	5.1	-0.18	6.08	-6.27	6.32e-08	1.62e-05
chr5	128161831	128164159	2329	*	5.11	-0.18	6.09	-6.27	1.81e-07	3.6e-05
chr8	27567071	27568355	1285	*	5.06	-0.18	6.04	-6.22	1.12e-07	2.53e-05
chr11	99060201	99061802	1602	*	5.05	-0.18	6.03	-6.22	1.53e-07	3.26e-05
chr3	136384143	136385047	905	*	5.04	-0.18	6.02	-6.21	1.06e-07	2.41e-05
chr12	76513586	76514449	864	*	5.03	-0.18	6.01	-6.19	1.05e-07	2.41e-05
chr12	86890889	86892104	1216	*	5.03	-0.18	6.01	-6.19	1.41e-07	3.07e-05
chr10	26669156	26670088	933	*	5.02	-0.18	6	-6.18	1.57e-07	3.29e-05
chr8	67527657	67529000	1344	*	5.01	-0.18	5.99	-6.18	1.99e-07	3.85e-05
chr1	38566028	38566985	958	*	5.01	-0.18	5.99	-6.17	1.25e-07	2.8e-05
chrX	16827833	16830072	2240	*	5.95	0.77	6.93	-6.16	4.15e-13	8.13e-10
chr1	38558037	38558891	855	*	5	-0.18	5.98	-6.16	1.31e-07	2.89e-05
chr12	74947803	74948675	873	*	5	-0.18	5.98	-6.16	1.31e-07	2.89e-05
chr12	79062722	79063856	1135	*	4.98	-0.18	5.96	-6.15	1.41e-07	3.07e-05
chr2	162216489	162218240	1752	*	4.98	-0.18	5.96	-6.15	1.41e-07	3.07e-05
chr8	128483695	128484689	995	*	4.99	-0.18	5.97	-6.15	1.6e-07	3.31e-05
chr19	38532781	38533659	879	*	4.98	-0.18	5.96	-6.14	1.69e-07	3.45e-05
chr1	107699298	107700180	883	*	4.97	-0.18	5.95	-6.14	2.11e-07	3.95e-05
chr6	144932098	144933372	1275	*	4.96	-0.18	5.94	-6.12	2.16e-07	4e-05
chr15	97042914	97043822	909	*	4.93	-0.18	5.91	-6.1	2.01e-07	3.85e-05
chr2	75346525	75347673	1149	*	4.91	-0.18	5.89	-6.08	3.77e-07	6.29e-05
chr10	97206016	97207196	1181	*	4.91	-0.18	5.89	-6.07	2.69e-07	4.78e-05
chr11	113976004	113976766	763	*	4.89	-0.18	5.87	-6.06	2.79e-07	4.95e-05
chr5	77827578	77829821	2244	*	4.9	-0.18	5.88	-6.06	5e-07	7.84e-05
chr8	36463143	36464104	962	*	4.87	-0.18	5.84	-6.03	3.68e-07	6.17e-05
chr1	152962565	152963107	543	*	4.86	-0.18	5.84	-6.02	4.31e-07	6.94e-05
chr13	53799395	53800445	1051	*	4.86	-0.18	5.84	-6.02	5.72e-07	8.71e-05
chr1	157680806	157681753	948	*	4.85	-0.18	5.82	-6.01	9.65e-07	0.00013
chr17	73356043	73357152	1110	*	4.84	-0.18	5.82	-6	4.23e-07	6.85e-05
chrX	70509801	70511633	1833	*	4.84	-0.18	5.81	-6	5.21e-07	8.11e-05
chr1	190918263	190920373	2111	*	4.84	-0.18	5.82	-6	8.72e-07	0.000121
chr12	83240440	83241295	856	*	4.83	-0.18	5.81	-5.99	4.68e-07	7.43e-05
chr13	56018618	56019410	793	*	4.83	-0.18	5.81	-5.99	6.27e-07	9.33e-05
chr13	19148264	19148853	590	*	4.82	-0.18	5.8	-5.98	4.39e-07	7.05e-05
chr13	101167141	101168146	1006	*	4.82	-0.18	5.8	-5.98	6.69e-07	9.79e-05
chr3	135591130	135592438	1309	*	4.8	-0.18	5.77	-5.96	5.15e-07	8.06e-05
chr11	75804337	75805881	1545	*	4.79	-0.18	5.76	-5.95	5.33e-07	8.22e-05
chr1	91169048	91170197	1150	*	4.78	-0.18	5.75	-5.94	6.19e-07	9.26e-05
chr9	99590381	99592073	1693	*	4.77	-0.18	5.75	-5.93	5.91e-07	8.9e-05
chr5	151014456	151015432	977	*	4.77	-0.18	5.74	-5.93	6.13e-07	9.18e-05
chr15	97234279	97235302	1024	*	4.77	-0.18	5.74	-5.93	2.71e-06	0.000287
chr5	150858029	150859260	1232	*	4.76	-0.18	5.74	-5.92	7.02e-07	0.000102
chr1	58675857	58676972	1116	*	4.76	-0.18	5.74	-5.92	9.27e-07	0.000127
chr16	20493646	20495259	1614	*	4.76	-0.18	5.74	-5.92	1.43e-06	0.000177
chr18	50181500	50183447	1948	*	5.36	0.43	6.34	-5.91	1.53e-09	7.9e-07
chr18	62893959	62894775	817	*	4.75	-0.18	5.73	-5.91	6.59e-07	9.68e-05
chr4	153303565	153304474	910	*	4.75	-0.18	5.73	-5.91	9.37e-07	0.000128
chr1	183214720	183215583	864	*	4.74	-0.18	5.71	-5.9	7.81e-07	0.000111
chrX	70624660	70625525	866	*	4.73	-0.18	5.71	-5.89	7.73e-07	0.00011
chr5	126525999	126527808	1810	*	4.73	-0.18	5.71	-5.89	1.31e-06	0.000166
chr10	126588579	126590025	1447	*	4.73	-0.18	5.7	-5.89	1.39e-06	0.000173
chr2	170438873	170440038	1166	*	4.73	-0.18	5.7	-5.89	1.39e-06	0.000173
chr11	32817298	32819821	2524	*	4.73	-0.18	5.7	-5.89	2.16e-06	0.000242
chr11	109655109	109656263	1155	*	6.36	1.46	7.34	-5.88	7.05e-17	3.6e-13
chr7	48938043	48938750	708	*	4.72	-0.18	5.7	-5.88	8.4e-07	0.000117
chr17	80963213	80964638	1426	*	4.7	-0.18	5.67	-5.86	9.32e-07	0.000127
chr5	131337762	131338573	812	*	4.7	-0.18	5.68	-5.86	1.04e-06	0.000138
chr15	37683536	37684843	1308	*	4.69	-0.18	5.66	-5.85	1.06e-06	0.000141
chr5	147421138	147422964	1827	*	4.68	-0.18	5.65	-5.84	1.09e-06	0.000144
chr5	148896046	148897863	1818	*	4.68	-0.18	5.65	-5.84	1.31e-06	0.000166
chr4	130542862	130545152	2291	*	4.68	-0.18	5.65	-5.84	1.77e-06	0.000206
chr15	25755028	25756182	1155	*	4.67	-0.18	5.64	-5.83	4.57e-06	0.000424
chr14	34955926	34956659	734	*	4.66	-0.18	5.63	-5.82	1.21e-06	0.000157
chr11	79570107	79570937	831	*	4.66	-0.18	5.63	-5.82	1.29e-06	0.000164
chr5	99513922	99515336	1415	*	4.66	-0.18	5.63	-5.82	4.08e-06	0.00039
chr12	104280137	104281759	1623	*	4.65	-0.18	5.63	-5.81	1.28e-06	0.000164
chr1	158379576	158381279	1704	*	4.65	-0.18	5.62	-5.81	1.29e-06	0.000164
chr1	185870140	185871981	1842	*	4.65	-0.18	5.62	-5.81	1.64e-06	0.000195
chr14	121460949	121462130	1182	*	4.65	-0.18	5.63	-5.81	2.12e-06	0.000239
chr8	19914843	19917309	2467	*	4.65	-0.18	5.62	-5.81	2.89e-06	0.000302
chr17	10670310	10672522	2213	*	4.65	-0.18	5.62	-5.8	1.31e-06	0.000166
chr16	87629327	87630303	977	*	4.64	-0.18	5.62	-5.8	1.34e-06	0.000169
chr13	38639959	38641139	1181	*	4.64	-0.18	5.62	-5.8	1.37e-06	0.000171
chr13	60001753	60002464	712	*	4.64	-0.18	5.62	-5.8	1.4e-06	0.000173
chr8	63695876	63697861	1986	*	4.64	-0.18	5.61	-5.8	2.22e-06	0.000247
chr6	100594354	100596060	1707	*	4.64	-0.18	5.61	-5.8	2.26e-06	0.000251
chr12	41185687	41187299	1613	*	5.58	0.77	6.55	-5.78	9.47e-11	9.06e-08
chr10	17723744	17725155	1412	*	4.63	-0.18	5.6	-5.78	1.72e-06	0.000202
chr4	11283876	11284847	972	*	4.63	-0.18	5.6	-5.78	2.47e-06	0.000267
chr16	96177359	96178402	1044	*	4.62	-0.18	5.59	-5.77	1.6e-06	0.000193
chr5	117909892	117910652	761	*	4.61	-0.18	5.59	-5.77	1.63e-06	0.000195
chr8	80493850	80494799	950	*	4.61	-0.18	5.58	-5.77	1.7e-06	0.000201
chr19	44045798	44046740	943	*	4.6	-0.18	5.58	-5.76	1.71e-06	0.000202
chr2	179277938	179279355	1418	*	4.6	-0.18	5.57	-5.75	1.83e-06	0.000213
chr11	80779262	80780052	791	*	4.59	-0.18	5.56	-5.75	1.85e-06	0.000214
chr13	57657657	57658460	804	*	4.59	-0.18	5.57	-5.75	2.02e-06	0.00023
chr14	78320812	78322153	1342	*	4.58	-0.18	5.56	-5.74	2.3e-06	0.000254
chr8	119390322	119391752	1431	*	4.58	-0.18	5.55	-5.74	2.96e-06	0.000308
chr15	96971187	96972148	962	*	4.57	-0.18	5.54	-5.73	2.16e-06	0.000242
chr6	115297541	115298267	727	*	4.58	-0.18	5.55	-5.73	2.2e-06	0.000245
chr4	58469444	58470288	845	*	4.56	-0.18	5.54	-5.72	2.19e-06	0.000244
chr8	49524397	49525303	907	*	4.56	-0.18	5.54	-5.72	3.09e-06	0.000316
chr9	118742491	118743230	740	*	4.56	-0.18	5.53	-5.71	2.28e-06	0.000252
chr5	75617144	75618340	1197	*	4.55	-0.18	5.53	-5.71	2.36e-06	0.000259
chr14	20753847	20754846	1000	*	4.56	-0.18	5.53	-5.71	2.65e-06	0.000282
chr18	64230647	64231915	1269	*	4.55	-0.18	5.53	-5.71	3.69e-06	0.00036
chr1	44269249	44270308	1060	*	4.54	-0.18	5.51	-5.7	3.09e-06	0.000316
chr5	148471383	148471855	473	*	4.55	-0.18	5.52	-5.7	3.34e-06	0.000334
chr14	60903490	60904150	661	*	4.53	-0.18	5.5	-5.69	3.61e-06	0.000354
chr12	83348806	83350502	1697	*	4.53	-0.18	5.5	-5.69	6.08e-06	0.000527
chr9	121911404	121913024	1621	*	4.53	-0.18	5.5	-5.69	6.08e-06	0.000527
chr7	5996428	5997396	969	*	4.54	-0.18	5.51	-5.69	6.51e-06	0.000553
chr17	67828446	67830488	2043	*	6.81	2.1	7.78	-5.68	1.75e-22	2.68e-18
chr5	119563845	119564562	718	*	4.52	-0.18	5.49	-5.68	2.85e-06	0.000299
chr5	102519748	102520633	886	*	4.51	-0.18	5.48	-5.67	3.09e-06	0.000316
chr1	54962791	54964322	1532	*	4.51	-0.18	5.48	-5.67	3.74e-06	0.000364
chr18	65425378	65427037	1660	*	4.52	-0.18	5.49	-5.67	6.47e-06	0.000552
chr2	104508397	104510940	2544	*	4.5	-0.18	5.48	-5.66	3.17e-06	0.000322
chr4	58476947	58477934	988	*	4.5	-0.18	5.47	-5.66	3.22e-06	0.000325
chr7	130473620	130474678	1059	*	4.5	-0.18	5.47	-5.66	3.41e-06	0.000339
chr8	49098631	49100365	1735	*	4.5	-0.18	5.48	-5.66	3.47e-06	0.000343
chr7	73647668	73649044	1377	*	4.51	-0.18	5.48	-5.66	3.51e-06	0.000347
chr18	9356211	9357800	1590	*	4.5	-0.18	5.48	-5.66	4.6e-06	0.000426
chr17	30830767	30831839	1073	*	4.51	-0.18	5.48	-5.66	4.98e-06	0.000453
chr3	152912626	152913697	1072	*	4.5	-0.18	5.48	-5.66	6.89e-06	0.000576
chr12	72302109	72304210	2102	*	4.5	-0.18	5.47	-5.66	8.11e-06	0.000645
chr8	35108085	35108921	837	*	5.11	0.43	6.08	-5.65	1.63e-08	5.51e-06
chr1	16931200	16933311	2112	*	5.05	0.37	6.02	-5.65	2.08e-08	6.59e-06
chr2	170128369	170129100	732	*	4.5	-0.18	5.47	-5.65	4.02e-06	0.000385
chr15	103284007	103285167	1161	*	4.5	-0.18	5.47	-5.65	4.23e-06	0.000402
chr14	64682588	64683483	896	*	4.48	-0.18	5.45	-5.64	3.7e-06	0.00036
chr16	72800258	72801410	1153	*	4.48	-0.18	5.45	-5.64	3.7e-06	0.00036
chr6	95413826	95414513	688	*	4.49	-0.18	5.46	-5.64	3.75e-06	0.000364
chr18	83061545	83062542	998	*	4.49	-0.18	5.46	-5.64	3.78e-06	0.000366
chr11	74266746	74267989	1244	*	4.49	-0.18	5.46	-5.64	4.92e-06	0.00045
chr1	92632297	92633233	937	*	4.49	-0.18	5.46	-5.64	1.37e-05	0.000948
chr2	59239052	59240444	1393	*	4.47	-0.18	5.44	-5.63	4.3e-06	0.000406
chr5	150494990	150495894	905	*	4.48	-0.18	5.45	-5.63	5e-06	0.000455
chr9	40257237	40258532	1296	*	5.51	0.86	6.48	-5.62	1.03e-10	9.63e-08
chr1	40770874	40771634	761	*	4.46	-0.18	5.43	-5.62	6.5e-06	0.000553
chr1	58162065	58163132	1068	*	5.5	0.86	6.47	-5.61	3.21e-10	2.43e-07
chr14	33998121	33998790	670	*	4.45	-0.18	5.42	-5.61	4.46e-06	0.000415
chr8	23813451	23814386	936	*	4.45	-0.18	5.43	-5.61	5.01e-06	0.000456
chr10	114721341	114722348	1008	*	4.45	-0.18	5.42	-5.6	4.7e-06	0.000434
chr13	20639567	20640173	607	*	4.44	-0.18	5.41	-5.6	5.03e-06	0.000456
chr3	97506095	97507588	1494	*	4.44	-0.18	5.41	-5.59	4.91e-06	0.00045
chr15	64493106	64494032	927	*	4.44	-0.18	5.41	-5.59	4.96e-06	0.000453
chr1	73571607	73572750	1144	*	5.04	0.43	6.02	-5.58	4.75e-08	1.31e-05
chr13	95535751	95536568	818	*	4.42	-0.18	5.39	-5.58	5.17e-06	0.000466
chr18	42211939	42215103	3165	*	5.03	0.43	6	-5.57	4.6e-07	7.31e-05
chr1	167995098	167995874	777	*	4.42	-0.18	5.39	-5.57	5.39e-06	0.000483
chr18	74927752	74928487	736	*	4.42	-0.18	5.39	-5.57	5.68e-06	0.000503
chr9	24244296	24244885	590	*	4.41	-0.18	5.38	-5.57	6.16e-06	0.00053
chr11	85835047	85836313	1267	*	4.42	-0.18	5.39	-5.57	6.38e-06	0.000547
chr1	186133826	186134824	999	*	4.41	-0.18	5.38	-5.56	5.94e-06	0.000521
chr3	36697038	36697823	786	*	4.4	-0.18	5.37	-5.56	6e-06	0.000524
chr9	98731700	98732549	850	*	4.41	-0.18	5.38	-5.56	1.16e-05	0.000833
chr4	138087466	138089011	1546	*	6.33	1.75	7.3	-5.55	3.99e-15	1.53e-11
chr1	38563042	38564773	1732	*	5.35	0.77	6.32	-5.55	4.96e-10	3.42e-07
chr6	24520543	24522671	2129	*	4.4	-0.18	5.36	-5.55	6.65e-06	0.000563
chr16	20889117	20890490	1374	*	4.4	-0.18	5.37	-5.55	9.61e-06	0.000728
chr14	102285671	102287015	1345	*	4.39	-0.18	5.36	-5.54	6.52e-06	0.000553
chr13	112395498	112396426	929	*	4.39	-0.18	5.36	-5.54	6.53e-06	0.000553
chr2	74023455	74024152	698	*	4.39	-0.18	5.36	-5.54	6.7e-06	0.000565
chr17	74321808	74322776	969	*	4.39	-0.18	5.36	-5.54	8.12e-06	0.000645
chr7	149167238	149167872	635	*	4.39	-0.18	5.36	-5.54	1.25e-05	0.000882
chr2	45551782	45552882	1101	*	4.94	0.37	5.91	-5.53	6.12e-08	1.59e-05
chr16	56610858	56611658	801	*	4.37	-0.18	5.34	-5.53	6.95e-06	0.000579
chr11	22472662	22474094	1433	*	4.38	-0.18	5.35	-5.53	7.22e-06	0.000594
chr4	142461256	142462041	786	*	4.38	-0.18	5.35	-5.53	7.36e-06	0.000604
chr12	54034961	54036059	1099	*	4.38	-0.18	5.35	-5.53	7.38e-06	0.000604
chr10	71879647	71880415	769	*	4.38	-0.18	5.35	-5.53	7.46e-06	0.000607
chr4	8712230	8713103	874	*	4.38	-0.18	5.35	-5.53	7.99e-06	0.000639
chr1	92479051	92479778	728	*	4.37	-0.18	5.34	-5.52	7.49e-06	0.000609
chr5	104286865	104288549	1685	*	4.36	-0.18	5.33	-5.52	7.99e-06	0.000639
chr8	130276759	130277587	829	*	4.37	-0.18	5.34	-5.52	8.44e-06	0.000665
chr5	76244786	76245668	883	*	4.97	0.43	5.94	-5.51	4.52e-08	1.27e-05
chr13	60008047	60008938	892	*	4.36	-0.18	5.33	-5.51	7.59e-06	0.000615
chr11	104882190	104882736	547	*	4.36	-0.18	5.33	-5.51	9.46e-06	0.00072
chr1	168877734	168878482	749	*	4.36	-0.18	5.33	-5.51	1.62e-05	0.00106
chr2	70772805	70773517	713	*	4.35	-0.18	5.32	-5.5	9.22e-06	0.000708
chr3	126271346	126272028	683	*	4.34	-0.18	5.3	-5.49	8.73e-06	0.000683
chr10	16291645	16292309	665	*	4.33	-0.18	5.3	-5.49	8.77e-06	0.000685
chr8	88130377	88131580	1204	*	4.34	-0.18	5.31	-5.49	8.77e-06	0.000685
chr12	70953211	70954813	1603	*	4.33	-0.18	5.3	-5.49	1.44e-05	0.000979
chr13	56982876	56983669	794	*	4.33	-0.18	5.3	-5.48	9.07e-06	0.000699
chr10	41898833	41899671	839	*	4.33	-0.18	5.29	-5.48	1.24e-05	0.000882
chr8	26033950	26035083	1134	*	4.33	-0.18	5.29	-5.48	1.24e-05	0.000882
chr1	120294652	120296310	1659	*	4.33	-0.18	5.3	-5.48	2.14e-05	0.00131
chr5	117295467	117297242	1776	*	4.32	-0.18	5.29	-5.47	9.61e-06	0.000728
chr1	185863225	185864009	785	*	4.32	-0.18	5.29	-5.47	9.65e-06	0.000729
chr5	74779569	74780947	1379	*	5.83	1.34	6.8	-5.46	7.28e-13	1.33e-09
chr4	133460419	133463090	2672	*	4.31	-0.18	5.28	-5.46	1.03e-05	0.000764
chr12	59407411	59408197	787	*	4.3	-0.18	5.27	-5.45	1.06e-05	0.000784
chr2	11059401	11060556	1156	*	4.3	-0.18	5.26	-5.45	1.09e-05	0.000799
chr1	74972379	74974046	1668	*	4.3	-0.18	5.27	-5.45	1.23e-05	0.000877
chr1	84921487	84922761	1275	*	4.91	0.43	5.87	-5.44	8.22e-08	1.99e-05
chr8	112651059	112652986	1928	*	4.91	0.43	5.87	-5.44	1.6e-07	3.31e-05
chr3	115822302	115822778	477	*	4.29	-0.18	5.26	-5.44	1.18e-05	0.000849
chr8	31933606	31934571	966	*	4.29	-0.18	5.26	-5.44	1.57e-05	0.00104
chr1	13653168	13654290	1123	*	4.29	-0.18	5.26	-5.44	1.9e-05	0.0012
chr14	56352591	56353343	753	*	4.28	-0.18	5.25	-5.43	1.25e-05	0.000883
chr10	77547361	77548227	867	*	4.28	-0.18	5.25	-5.43	1.35e-05	0.000938
chr11	113889010	113890513	1504	*	4.28	-0.18	5.25	-5.43	2.62e-05	0.00152
chr10	70638044	70639646	1603	*	4.27	-0.18	5.24	-5.42	1.29e-05	0.000902
chr18	62227541	62228153	613	*	4.26	-0.18	5.23	-5.41	1.46e-05	0.000991
chr5	36250546	36252053	1508	*	4.26	-0.18	5.23	-5.41	1.46e-05	0.000991
chr12	73656660	73657162	503	*	4.26	-0.18	5.23	-5.41	1.5e-05	0.00101
chr17	47193108	47194007	900	*	4.26	-0.18	5.22	-5.41	1.59e-05	0.00105
chr6	143563259	143564179	921	*	4.26	-0.18	5.23	-5.41	1.93e-05	0.00122
chr2	69508244	69509277	1034	*	4.26	-0.18	5.23	-5.41	2.08e-05	0.00129
chr9	24665628	24666495	868	*	4.87	0.43	5.83	-5.4	1.4e-07	3.06e-05
chr16	50783460	50784672	1213	*	4.25	-0.18	5.22	-5.4	1.43e-05	0.000978
chr9	74744380	74745098	719	*	4.25	-0.18	5.22	-5.4	1.43e-05	0.000978
chr4	135090848	135092641	1794	*	4.25	-0.18	5.22	-5.4	1.44e-05	0.000982
chr1	51952888	51953914	1027	*	4.25	-0.18	5.21	-5.4	1.45e-05	0.000983
chr7	70943578	70944847	1270	*	4.25	-0.18	5.22	-5.4	1.75e-05	0.00114
chr9	83294952	83295733	782	*	4.25	-0.18	5.21	-5.4	2.36e-05	0.0014
chr14	79907915	79909446	1532	*	5.24	0.82	6.21	-5.39	1.8e-09	9.14e-07
chr17	64871103	64872043	941	*	4.24	-0.18	5.21	-5.39	1.48e-05	0.001
chr16	72742180	72742878	699	*	4.24	-0.18	5.21	-5.39	1.51e-05	0.00101
chr12	105819408	105820955	1548	*	4.24	-0.18	5.2	-5.39	1.54e-05	0.00103
chr8	19707466	19707856	391	*	4.25	-0.18	5.21	-5.39	1.59e-05	0.00105
chr12	77485042	77487079	2038	*	4.24	-0.18	5.2	-5.39	1.59e-05	0.00105
chr7	113849376	113850846	1471	*	4.24	-0.18	5.2	-5.39	3.31e-05	0.00179
chr5	117468415	117469355	941	*	4.23	-0.18	5.2	-5.38	2e-05	0.00125
chr8	23353301	23354323	1023	*	4.23	-0.18	5.19	-5.38	3.86e-05	0.002
chr14	47856025	47856696	672	*	4.22	-0.18	5.18	-5.37	1.73e-05	0.00112
chr8	24424857	24426117	1261	*	4.22	-0.18	5.19	-5.37	2.29e-05	0.00137
chr1	129719451	129720495	1045	*	4.21	-0.18	5.18	-5.36	1.76e-05	0.00114
chr9	111432431	111433067	637	*	4.21	-0.18	5.18	-5.36	1.77e-05	0.00114
chr1	82811715	82813563	1849	*	4.21	-0.18	5.17	-5.36	2e-05	0.00125
chr1	183555270	183556511	1242	*	4.21	-0.18	5.18	-5.36	2.43e-05	0.00143
chr1	152799769	152800497	729	*	4.21	-0.18	5.18	-5.36	2.92e-05	0.00164
chr5	119908343	119909207	865	*	4.76	0.37	5.73	-5.35	2.46e-07	4.45e-05
chr8	48198575	48198978	404	*	4.2	-0.18	5.16	-5.35	1.94e-05	0.00122
chr1	138354317	138355576	1260	*	4.2	-0.18	5.17	-5.35	2.23e-05	0.00135
chr15	93066627	93067654	1028	*	4.2	-0.18	5.17	-5.35	2.35e-05	0.0014
chr14	51479824	51480601	778	*	4.2	-0.18	5.17	-5.35	3.89e-05	0.00202
chr1	166394362	166395301	940	*	4.2	-0.18	5.16	-5.34	1.99e-05	0.00125
chr11	64532382	64532878	497	*	4.19	-0.18	5.16	-5.34	2.06e-05	0.00128
chr16	39107328	39108037	710	*	4.19	-0.18	5.15	-5.34	2.2e-05	0.00133
chr1	74238430	74239220	791	*	4.19	-0.18	5.16	-5.34	3.32e-05	0.00179
chr5	103332510	103333653	1144	*	4.18	-0.18	5.15	-5.33	2.08e-05	0.00129
chr19	24645504	24646777	1274	*	4.18	-0.18	5.14	-5.33	2.18e-05	0.00133
chr4	58554361	58556349	1989	*	4.18	-0.18	5.14	-5.33	4e-05	0.00206
chr8	25146539	25147182	644	*	4.18	-0.18	5.14	-5.33	4e-05	0.00206
chr1	155702415	155703057	643	*	4.17	-0.18	5.14	-5.32	2.18e-05	0.00133
chr11	33844453	33845298	846	*	4.17	-0.18	5.14	-5.32	2.18e-05	0.00133
chr15	93408223	93409094	872	*	4.17	-0.18	5.14	-5.32	2.5e-05	0.00147
chr10	76443965	76444772	808	*	4.17	-0.18	5.13	-5.32	2.52e-05	0.00148
chr8	127306788	127307710	923	*	4.18	-0.18	5.14	-5.32	2.6e-05	0.00151
chr3	21927641	21928633	993	*	4.18	-0.18	5.14	-5.32	3.02e-05	0.00168
chr1	192977188	192978008	821	*	4.17	-0.18	5.13	-5.32	3.33e-05	0.00179
chr11	42845218	42846129	912	*	4.17	-0.18	5.13	-5.31	2.43e-05	0.00143
chr4	136142335	136144042	1708	*	4.17	-0.18	5.13	-5.31	2.63e-05	0.00152
chr15	94517119	94518032	914	*	4.16	-0.18	5.13	-5.31	2.91e-05	0.00164
chr17	44525404	44526066	663	*	4.16	-0.18	5.13	-5.31	2.91e-05	0.00164
chr1	140457270	140458233	964	*	4.16	-0.18	5.12	-5.31	2.92e-05	0.00164
chr11	106191264	106191859	596	*	4.16	-0.18	5.13	-5.31	3.01e-05	0.00167
chr3	132692006	132692701	696	*	4.17	-0.18	5.13	-5.31	3.21e-05	0.00175
chr8	79964219	79966421	2203	*	4.16	-0.18	5.12	-5.31	4.36e-05	0.00219
chr5	133177080	133178001	922	*	4.16	-0.18	5.12	-5.3	2.54e-05	0.00148
chr2	73829670	73830551	882	*	4.15	-0.18	5.12	-5.3	2.8e-05	0.00159
chr1	81706307	81707341	1035	*	4.15	-0.18	5.11	-5.3	3.78e-05	0.00198
chr4	20553976	20555311	1336	*	4.7	0.37	5.66	-5.29	4.72e-07	7.48e-05
chr1	20911058	20911729	672	*	4.14	-0.18	5.11	-5.29	2.62e-05	0.00152
chr14	9504159	9504988	830	*	4.14	-0.18	5.11	-5.29	2.67e-05	0.00153
chr13	18984276	18985157	882	*	4.15	-0.18	5.11	-5.29	2.68e-05	0.00154
chr16	93035794	93036567	774	*	4.14	-0.18	5.1	-5.29	2.69e-05	0.00154
chr3	130143235	130143948	714	*	4.14	-0.18	5.1	-5.29	3.21e-05	0.00175
chr1	167362531	167363063	533	*	4.14	-0.18	5.1	-5.29	3.3e-05	0.00178
chr8	28707981	28709118	1138	*	4.14	-0.18	5.11	-5.29	3.4e-05	0.00182
chr6	97271920	97272829	910	*	4.14	-0.18	5.1	-5.29	4.99e-05	0.0024
chr1	52410649	52411549	901	*	5.17	0.86	6.14	-5.28	3.89e-09	1.75e-06
chr12	101415860	101416619	760	*	5.09	0.77	6.05	-5.28	1.21e-08	4.3e-06
chr6	65945670	65946421	752	*	4.13	-0.18	5.09	-5.28	3.03e-05	0.00168
chr8	119314099	119314992	894	*	4.13	-0.18	5.09	-5.28	3.03e-05	0.00168
chr1	156830019	156830713	695	*	4.13	-0.18	5.09	-5.28	4.64e-05	0.00229
chr7	75705099	75706435	1337	*	4.13	-0.18	5.09	-5.28	6.95e-05	0.00304
chr1	60680831	60681391	561	*	4.13	-0.18	5.09	-5.27	2.88e-05	0.00163
chr1	152950033	152950884	852	*	4.13	-0.18	5.09	-5.27	2.88e-05	0.00163
chr18	56493581	56494564	984	*	4.12	-0.18	5.08	-5.27	3.04e-05	0.00168
chr1	41024774	41025712	939	*	4.12	-0.18	5.09	-5.27	3.63e-05	0.00191
chr6	127685294	127686649	1356	*	4.12	-0.18	5.08	-5.27	6.51e-05	0.00291
chr3	142598751	142599469	719	*	4.12	-0.18	5.08	-5.26	3.27e-05	0.00177
chr1	30843573	30844520	948	*	4.12	-0.18	5.08	-5.26	3.46e-05	0.00184
chr2	131572995	131574664	1670	*	4.12	-0.18	5.08	-5.26	3.53e-05	0.00187
chr6	38838814	38839698	885	*	4.12	-0.18	5.08	-5.26	4.35e-05	0.00219
chr3	89598995	89600365	1371	*	4.11	-0.18	5.08	-5.26	4.66e-05	0.00229
chrX	70487843	70488972	1130	*	4.11	-0.18	5.07	-5.25	3.32e-05	0.00179
chr12	41910726	41911502	777	*	4.11	-0.18	5.07	-5.25	4.36e-05	0.00219
chr13	57001208	57002224	1017	*	4.1	-0.18	5.06	-5.24	3.33e-05	0.00179
chr12	101091614	101092452	839	*	4.09	-0.18	5.05	-5.24	3.42e-05	0.00183
chr11	32044909	32045485	577	*	4.09	-0.18	5.06	-5.24	3.82e-05	0.00199
chr5	75506249	75506797	549	*	4.09	-0.18	5.05	-5.24	8.79e-05	0.00359
chr11	109679977	109680711	735	*	4.08	-0.18	5.05	-5.23	3.67e-05	0.00193
chr2	6670169	6670936	768	*	4.09	-0.18	5.05	-5.23	3.68e-05	0.00193
chr3	87266844	87267916	1073	*	4.09	-0.18	5.05	-5.23	4.29e-05	0.00216
chr4	52373963	52375041	1079	*	4.08	-0.18	5.04	-5.23	4.5e-05	0.00224
chr8	94911857	94912439	583	*	4.09	-0.18	5.05	-5.23	4.78e-05	0.00232
chr12	84188414	84189139	726	*	4.07	-0.18	5.04	-5.22	4.22e-05	0.00214
chr11	94647557	94647962	406	*	4.07	-0.18	5.04	-5.22	4.24e-05	0.00214
chr9	54512405	54512962	558	*	4.08	-0.18	5.04	-5.22	4.39e-05	0.0022
chr17	64877864	64878810	947	*	4.08	-0.18	5.04	-5.22	5.11e-05	0.00244
chr3	146217843	146219445	1603	*	5.11	0.86	6.07	-5.21	7.49e-09	3e-06
chr1	193890633	193892449	1817	*	4.62	0.37	5.58	-5.21	7.75e-07	0.00011
chr2	92380196	92381183	988	*	4.06	-0.18	5.02	-5.21	4.07e-05	0.00208
chr8	42210120	42211433	1314	*	4.06	-0.18	5.02	-5.21	4.07e-05	0.00208
chr3	40823051	40823542	492	*	4.06	-0.18	5.02	-5.21	4.15e-05	0.00211
chr8	98026064	98026863	800	*	4.07	-0.18	5.03	-5.21	5.43e-05	0.00255
chr6	87692929	87693442	514	*	4.06	-0.18	5.03	-5.21	8.13e-05	0.0034
chr7	130098703	130099239	537	*	4.06	-0.18	5.02	-5.2	4.09e-05	0.00209
chr13	52297010	52297760	751	*	4.06	-0.18	5.02	-5.2	4.13e-05	0.0021
chr13	99678751	99680019	1269	*	4.06	-0.18	5.02	-5.2	4.45e-05	0.00222
chr13	95004581	95005625	1045	*	5.09	0.86	6.05	-5.19	9.21e-09	3.52e-06
chr6	87565033	87565835	803	*	4.05	-0.18	5.01	-5.19	4.25e-05	0.00215
chr1	64064913	64065673	761	*	4.05	-0.18	5.01	-5.19	4.61e-05	0.00228
chr11	46557326	46558266	941	*	4.04	-0.18	5	-5.18	4.55e-05	0.00226
chr8	96732233	96733759	1527	*	4.04	-0.18	5	-5.18	4.58e-05	0.00227
chr11	54960537	54961611	1075	*	4.03	-0.18	4.99	-5.18	4.63e-05	0.00229
chr2	72240179	72241122	944	*	4.04	-0.18	5	-5.18	4.71e-05	0.00231
chr12	72141437	72142689	1253	*	4.03	-0.18	4.99	-5.18	8.01e-05	0.00336
chr1	188855181	188856242	1062	*	4.03	-0.18	4.99	-5.17	4.89e-05	0.00236
chr19	47851802	47852482	681	*	4.03	-0.18	4.99	-5.17	4.89e-05	0.00236
chr14	120230532	120231431	900	*	4.02	-0.18	4.98	-5.17	5.06e-05	0.00242
chr2	33937822	33938465	644	*	4.03	-0.18	4.99	-5.17	5.11e-05	0.00244
chr1	188473284	188473911	628	*	4.03	-0.18	4.99	-5.17	5.85e-05	0.0027
chr10	110582934	110583728	795	*	4.02	-0.18	4.98	-5.17	6.56e-05	0.00292
chr8	36068261	36069145	885	*	4.02	-0.18	4.98	-5.16	5.07e-05	0.00242
chr1	12633908	12634931	1024	*	4.02	-0.18	4.98	-5.16	5.09e-05	0.00243
chr8	32033907	32034903	997	*	4.02	-0.18	4.98	-5.16	5.17e-05	0.00246
chr1	63120845	63121275	431	*	4.01	-0.18	4.97	-5.16	5.91e-05	0.00271
chr1	196843211	196846192	2982	*	6.68	2.47	7.64	-5.16	6.06e-05	0.00276
chr17	47399830	47400579	750	*	4.02	-0.18	4.98	-5.16	6.18e-05	0.0028
chr6	149034335	149035016	682	*	4.01	-0.18	4.97	-5.15	5.29e-05	0.0025
chr8	96686147	96687472	1326	*	4.01	-0.18	4.97	-5.15	5.29e-05	0.0025
chr17	22893950	22894671	722	*	4	-0.18	4.96	-5.15	5.66e-05	0.00264
chr19	19163615	19164356	742	*	4.01	-0.18	4.97	-5.15	8.45e-05	0.00348
chr1	24318407	24319271	865	*	3.99	-0.18	4.95	-5.14	5.71e-05	0.00265
chr4	116008833	116009480	648	*	4	-0.18	4.96	-5.14	5.88e-05	0.0027
chr10	118777015	118777601	587	*	3.99	-0.18	4.95	-5.14	6.35e-05	0.00286
chr4	125699376	125700462	1087	*	4	-0.18	4.96	-5.14	6.82e-05	0.003
chr8	111800392	111801979	1588	*	4	-0.18	4.96	-5.14	7e-05	0.00306
chr1	98700729	98701329	601	*	4	-0.18	4.96	-5.14	7.22e-05	0.00312
chr8	14112756	14113713	958	*	4	-0.18	4.96	-5.14	7.22e-05	0.00312
chr15	94367036	94367848	813	*	4	-0.18	4.96	-5.14	7.6e-05	0.00323
chr16	90426715	90428318	1604	*	4	-0.18	4.96	-5.14	7.6e-05	0.00323
chr3	53105259	53106152	894	*	4.6	0.43	5.56	-5.13	9.25e-07	0.000127
chr9	19503165	19504045	881	*	3.99	-0.18	4.95	-5.13	5.97e-05	0.00273
chr13	60667750	60668547	798	*	3.98	-0.18	4.94	-5.13	6.1e-05	0.00278
chr4	120189515	120190395	881	*	3.99	-0.18	4.95	-5.13	6.45e-05	0.00289
chr8	12313386	12314251	866	*	3.99	-0.18	4.95	-5.13	6.45e-05	0.00289
chr8	19855289	19856220	932	*	3.99	-0.18	4.95	-5.13	6.45e-05	0.00289
chr6	137670872	137671749	878	*	3.99	-0.18	4.95	-5.13	8.87e-05	0.00362
chr3	121385832	121386612	781	*	3.98	-0.18	4.94	-5.12	6.27e-05	0.00283
chr5	130694016	130696054	2039	*	3.98	-0.18	4.94	-5.12	6.27e-05	0.00283
chr4	48526183	48527343	1161	*	3.98	-0.18	4.94	-5.12	6.32e-05	0.00285
chr3	50892455	50893357	903	*	3.98	-0.18	4.94	-5.12	6.47e-05	0.00289
chr11	40290485	40291109	625	*	3.98	-0.18	4.93	-5.12	6.7e-05	0.00296
chr1	183469884	183470348	465	*	3.98	-0.18	4.93	-5.12	7.73e-05	0.00327
chr11	97989797	97990995	1199	*	3.98	-0.18	4.94	-5.12	7.96e-05	0.00335
chr6	144898470	144899338	869	*	3.97	-0.18	4.93	-5.12	9.47e-05	0.00377
chr13	4395987	4397236	1250	*	3.98	-0.18	4.94	-5.12	0.000144	0.00504
chr1	63178104	63178838	735	*	3.97	-0.18	4.93	-5.11	6.41e-05	0.00288
chr18	42362051	42362798	748	*	3.96	-0.18	4.92	-5.11	6.75e-05	0.00298
chr10	61989597	61990239	643	*	3.97	-0.18	4.93	-5.11	7.27e-05	0.00313
chr11	52508694	52509487	794	*	3.97	-0.18	4.93	-5.11	7.27e-05	0.00313
chr11	106897974	106898949	976	*	4.57	0.43	5.53	-5.1	1.94e-06	0.000222
chr1	192672420	192673353	934	*	3.96	-0.18	4.92	-5.1	6.92e-05	0.00303
chr3	59540639	59541199	561	*	3.96	-0.18	4.92	-5.1	7.06e-05	0.00308
chr10	26437141	26437878	738	*	3.95	-0.18	4.91	-5.1	7.08e-05	0.00309
chr15	94100739	94101578	840	*	3.96	-0.18	4.92	-5.1	7.11e-05	0.00309
chr8	88097040	88097573	534	*	3.96	-0.18	4.92	-5.1	7.11e-05	0.00309
chr12	86064986	86065678	693	*	3.96	-0.18	4.91	-5.1	7.37e-05	0.00316
chr6	100342034	100343514	1481	*	3.96	-0.18	4.92	-5.1	9.38e-05	0.00375
chr2	60244678	60246037	1360	*	3.96	-0.18	4.92	-5.1	9.61e-05	0.00381
chr9	82909638	82910347	710	*	3.96	-0.18	4.92	-5.1	0.000169	0.00563
chr3	103022341	103023448	1108	*	3.95	-0.18	4.91	-5.09	7.13e-05	0.0031
chr9	71311222	71312012	791	*	3.95	-0.18	4.91	-5.09	7.13e-05	0.0031
chr8	81351816	81352708	893	*	3.95	-0.18	4.91	-5.09	7.21e-05	0.00312
chr7	107841254	107842116	863	*	3.95	-0.18	4.91	-5.09	7.98e-05	0.00335
chr1	183637011	183637845	835	*	3.95	-0.18	4.91	-5.09	8.2e-05	0.00342
chr13	67504639	67505600	962	*	3.95	-0.18	4.91	-5.09	8.35e-05	0.00347
chr1	173228559	173229255	697	*	3.95	-0.18	4.91	-5.09	0.00012	0.00445
chr5	150126861	150127742	882	*	3.95	-0.18	4.9	-5.09	0.00013	0.0047
chr10	121442125	121444304	2180	*	3.95	-0.18	4.91	-5.09	0.000225	0.00688
chr13	52191996	52193197	1202	*	5.58	1.46	6.54	-5.08	6.16e-11	6.12e-08
chr11	21108947	21110323	1377	*	5.2	1.08	6.16	-5.08	8.2e-09	3.19e-06
chr9	121291478	121292470	993	*	3.94	-0.18	4.9	-5.08	7.64e-05	0.00325
chr15	27649553	27650690	1138	*	3.94	-0.18	4.9	-5.08	7.86e-05	0.00331
chr11	96490997	96491639	643	*	3.93	-0.18	4.89	-5.08	8.11e-05	0.00339
chr1	24383054	24383871	818	*	3.94	-0.18	4.9	-5.08	0.000107	0.00414
chr10	24952974	24953456	483	*	3.94	-0.18	4.9	-5.08	0.000112	0.00425
chr12	25571401	25573541	2141	*	3.94	-0.18	4.9	-5.08	0.000156	0.00533
chr14	67795287	67796124	838	*	3.93	-0.18	4.89	-5.07	8.41e-05	0.00348
chr10	67068182	67068861	680	*	3.93	-0.18	4.89	-5.07	8.76e-05	0.00358
chr5	66293313	66294765	1453	*	3.93	-0.18	4.88	-5.07	9.16e-05	0.00369
chr8	19704728	19705954	1227	*	3.93	-0.18	4.89	-5.07	9.47e-05	0.00377
chr8	46646290	46647157	868	*	3.93	-0.18	4.89	-5.07	9.47e-05	0.00377
chr8	93720498	93721249	752	*	3.93	-0.18	4.89	-5.07	9.71e-05	0.00384
chr1	31095264	31095713	450	*	3.93	-0.18	4.88	-5.07	0.000135	0.00481
chr1	57566861	57568281	1421	*	3.93	-0.18	4.89	-5.07	0.000142	0.00501
chr10	67775701	67776247	547	*	3.93	-0.18	4.89	-5.07	0.000151	0.00519
chr7	46538131	46538705	575	*	3.93	-0.18	4.89	-5.07	0.00016	0.00544
chr16	42634912	42635636	725	*	3.92	-0.18	4.88	-5.06	8.28e-05	0.00346
chr8	90012097	90012937	841	*	3.92	-0.18	4.87	-5.06	8.68e-05	0.00356
chr13	51029089	51030005	917	*	3.92	-0.18	4.88	-5.06	8.99e-05	0.00364
chr3	100851897	100853425	1529	*	3.92	-0.18	4.87	-5.06	0.000114	0.00432
chr5	17268524	17268945	422	*	3.92	-0.18	4.87	-5.06	0.000118	0.00442
chr4	130530673	130531637	965	*	4.47	0.37	5.42	-5.05	3.25e-06	0.000327
chr1	60957694	60958306	613	*	3.91	-0.18	4.87	-5.05	8.95e-05	0.00363
chr11	20370393	20371159	767	*	3.91	-0.18	4.87	-5.05	8.95e-05	0.00363
chr1	181382846	181383669	824	*	3.91	-0.18	4.87	-5.05	9.63e-05	0.00382
chr19	30364039	30364731	693	*	3.91	-0.18	4.87	-5.05	9.63e-05	0.00382
chr4	83179398	83180223	826	*	3.91	-0.18	4.87	-5.05	0.000131	0.00472
chr12	8149122	8150034	913	*	5.28	1.19	6.23	-5.04	1.4e-09	7.52e-07
chr12	78317666	78318123	458	*	3.9	-0.18	4.86	-5.04	9.05e-05	0.00366
chr3	132556403	132557461	1059	*	3.9	-0.18	4.86	-5.04	0.000101	0.00396
chr13	18303194	18303690	497	*	3.9	-0.18	4.85	-5.04	0.000136	0.00483
chr11	6547212	6547897	686	*	4.44	0.37	5.4	-5.03	4.62e-06	0.000427
chr3	108782677	108783389	713	*	3.89	-0.18	4.84	-5.03	9.93e-05	0.0039
chr11	30343931	30344993	1063	*	3.89	-0.18	4.85	-5.03	0.000102	0.00398
chr13	39738780	39739392	613	*	3.89	-0.18	4.84	-5.03	0.000122	0.00451
chr17	62852602	62853459	858	*	3.89	-0.18	4.84	-5.03	0.000122	0.00451
chr7	71187881	71188557	677	*	3.89	-0.18	4.85	-5.03	0.000125	0.00456
chr14	121254583	121255257	675	*	3.89	-0.18	4.84	-5.02	9.98e-05	0.00391
chr4	86166647	86167444	798	*	3.89	-0.18	4.84	-5.02	9.98e-05	0.00391
chr8	111098668	111099453	786	*	3.89	-0.18	4.84	-5.02	9.98e-05	0.00391
chr10	119059707	119060446	740	*	3.88	-0.18	4.83	-5.02	0.000104	0.00404
chr13	101642618	101643700	1083	*	3.88	-0.18	4.84	-5.02	0.000171	0.00569
chr15	33761272	33763404	2133	*	3.88	-0.18	4.84	-5.02	0.000171	0.00569
chr2	155092405	155094478	2074	*	4.91	0.86	5.87	-5.01	6.66e-08	1.67e-05
chr3	123138151	123138871	721	*	4.42	0.37	5.38	-5.01	3.78e-06	0.000366
chr11	62575327	62575925	599	*	3.87	-0.18	4.83	-5.01	0.000109	0.00418
chr3	142587081	142587830	750	*	3.87	-0.18	4.83	-5.01	0.000109	0.00418
chr6	122527237	122527673	437	*	3.87	-0.18	4.83	-5.01	0.000109	0.00418
chr17	70941862	70942752	891	*	3.87	-0.18	4.82	-5.01	0.000111	0.00424
chr2	68965929	68967241	1313	*	3.87	-0.18	4.82	-5.01	0.000113	0.00428
chr3	103284452	103285501	1050	*	3.87	-0.18	4.83	-5.01	0.000136	0.00484
chr13	57936659	57937316	658	*	3.87	-0.18	4.82	-5.01	0.000144	0.00505
chr1	33749920	33750404	485	*	3.87	-0.18	4.83	-5.01	0.000156	0.00533
chr3	136403924	136405006	1083	*	4.81	0.77	5.77	-5	5.82e-07	8.82e-05
chr19	37571368	37571960	593	*	4.47	0.43	5.43	-5	4.31e-06	0.000406
chr1	51428251	51428925	675	*	3.86	-0.18	4.82	-5	0.000112	0.00425
chr12	105778105	105778784	680	*	3.86	-0.18	4.82	-5	0.000122	0.00449
chr13	100316245	100317452	1208	*	3.86	-0.18	4.82	-5	0.000122	0.00449
chr17	75912626	75913697	1072	*	3.87	-0.18	4.82	-5	0.000139	0.00493
chr18	62089388	62090729	1342	*	3.85	-0.18	4.81	-4.99	0.000118	0.00442
chr11	35985492	35987414	1923	*	3.85	-0.18	4.8	-4.99	0.000121	0.00449
chr8	19973836	19974693	858	*	3.85	-0.18	4.8	-4.99	0.000125	0.00457
chr1	37103958	37104293	336	*	3.85	-0.18	4.81	-4.99	0.000126	0.00459
chr13	110635511	110636054	544	*	3.85	-0.18	4.81	-4.99	0.000126	0.00459
chr6	47151967	47153305	1339	*	5.48	1.46	6.44	-4.98	1.08e-10	9.74e-08
chr1	152901946	152902895	950	*	3.85	-0.18	4.8	-4.98	0.000125	0.00456
chr10	94381979	94382587	609	*	3.84	-0.18	4.8	-4.98	0.000125	0.00456
chr12	73436777	73437345	569	*	3.84	-0.18	4.8	-4.98	0.000125	0.00456
chr12	71864623	71865502	880	*	3.84	-0.18	4.8	-4.98	0.000129	0.00466
chr18	65508860	65509406	547	*	3.84	-0.18	4.79	-4.98	0.000151	0.00519
chr6	115642394	115643569	1176	*	3.84	-0.18	4.8	-4.98	0.000154	0.0053
chr17	47248814	47249978	1165	*	3.85	-0.18	4.8	-4.98	0.000165	0.00555
chr7	28792964	28794331	1368	*	3.84	-0.18	4.8	-4.98	0.000373	0.00967
chrX	70537168	70539030	1863	*	4.79	0.77	5.74	-4.97	1.76e-07	3.55e-05
chr13	58517523	58518374	852	*	3.84	-0.18	4.79	-4.97	0.000127	0.00461
chr13	41923182	41923962	781	*	3.84	-0.18	4.79	-4.97	0.000231	0.007
chr16	50994172	50996590	2419	*	4.38	0.37	5.33	-4.96	5.63e-06	0.000501
chr1	75324225	75325051	827	*	4.43	0.43	5.39	-4.96	8.67e-06	0.00068
chr17	47201734	47202364	631	*	3.83	-0.18	4.78	-4.96	0.000134	0.0048
chr1	35744508	35745204	697	*	3.82	-0.18	4.78	-4.96	0.000138	0.0049
chr17	88324960	88325745	786	*	3.82	-0.18	4.78	-4.96	0.000138	0.0049
chr4	149862351	149862865	515	*	3.82	-0.18	4.78	-4.96	0.000138	0.0049
chr11	118233422	118234711	1290	*	3.83	-0.18	4.78	-4.96	0.000284	0.00804
chr12	33562633	33563493	861	*	3.81	-0.18	4.77	-4.95	0.000142	0.00501
chr12	110944711	110945724	1014	*	3.81	-0.18	4.76	-4.95	0.000144	0.00504
chr6	144720874	144721480	607	*	3.81	-0.18	4.77	-4.95	0.000161	0.00547
chr10	67716272	67716976	705	*	3.81	-0.18	4.76	-4.95	0.000164	0.00553
chr8	8876475	8877664	1190	*	3.81	-0.18	4.76	-4.95	0.000164	0.00553
chr10	25304581	25305462	882	*	3.82	-0.18	4.77	-4.95	0.000288	0.00812
chr6	108256228	108257852	1625	*	5.84	1.86	6.8	-4.94	1.59e-12	2.53e-09
chr7	141205872	141207251	1380	*	5.65	1.66	6.6	-4.94	1.02e-11	1.3e-08
chr12	80787388	80788836	1449	*	4.85	0.86	5.8	-4.94	1.35e-06	0.000169
chr13	110618043	110618868	826	*	4.41	0.43	5.37	-4.94	4.44e-06	0.000415
chr1	57939965	57940482	518	*	4.36	0.37	5.31	-4.94	5.92e-06	0.00052
chr1	153117521	153118222	702	*	3.81	-0.18	4.76	-4.94	0.000146	0.0051
chr10	87981168	87981810	643	*	3.8	-0.18	4.76	-4.94	0.000149	0.00517
chr14	34919806	34920516	711	*	3.8	-0.18	4.75	-4.94	0.000158	0.00539
chr2	143947860	143948640	781	*	3.8	-0.18	4.75	-4.94	0.000158	0.00539
chr13	46031375	46031827	453	*	3.81	-0.18	4.76	-4.94	0.000179	0.00587
chr3	79041357	79042157	801	*	3.8	-0.18	4.75	-4.94	0.000203	0.0064
chr3	52969254	52970021	768	*	3.8	-0.18	4.76	-4.94	0.000229	0.00695
chr6	92805546	92806820	1275	*	5.44	1.46	6.39	-4.93	1.03e-09	5.79e-07
chr13	98890056	98891418	1363	*	4.75	0.77	5.7	-4.93	7.27e-07	0.000105
chr4	15967907	15968962	1056	*	4.41	0.43	5.36	-4.93	4.36e-06	0.000409
chr5	148775442	148776211	770	*	3.8	-0.18	4.75	-4.93	0.000158	0.00539
chr1	61019333	61019842	510	*	3.79	-0.18	4.75	-4.93	0.000158	0.00539
chr13	105393007	105393652	646	*	3.79	-0.18	4.75	-4.93	0.00017	0.00567
chr6	126528393	126529130	738	*	3.79	-0.18	4.74	-4.93	0.000191	0.00614
chr11	12548044	12548577	534	*	3.79	-0.18	4.75	-4.93	0.000196	0.00626
chr17	65423942	65424295	354	*	3.8	-0.18	4.75	-4.93	0.000202	0.00639
chr16	92210708	92211658	951	*	3.79	-0.18	4.75	-4.93	0.000234	0.00705
chr16	9006814	9007740	927	*	3.79	-0.18	4.75	-4.93	0.00034	0.00908
chr5	116220263	116221709	1447	*	6.57	2.6	7.52	-4.92	3.94e-20	3.35e-16
chr11	50943150	50944029	880	*	4.83	0.86	5.78	-4.92	1.54e-07	3.26e-05
chr1	79994568	79995908	1341	*	4.34	0.37	5.3	-4.92	7.56e-06	0.000614
chr18	75191244	75191975	732	*	3.78	-0.18	4.74	-4.92	0.000163	0.00551
chr1	179550683	179551287	605	*	3.78	-0.18	4.73	-4.92	0.000181	0.0059
chr19	6358691	6359821	1131	*	3.78	-0.18	4.73	-4.92	0.000181	0.0059
chr5	135834635	135835842	1208	*	3.78	-0.18	4.73	-4.92	0.000181	0.0059
chr9	51722699	51723603	905	*	3.79	-0.18	4.74	-4.92	0.000187	0.00603
chr5	145411672	145414079	2408	*	3.78	-0.18	4.74	-4.92	0.000197	0.00627
chr8	50067218	50068086	869	*	3.78	-0.18	4.74	-4.92	0.00028	0.00797
chr16	44625505	44626140	636	*	3.78	-0.18	4.73	-4.91	0.00017	0.00567
chr8	27038724	27039089	366	*	3.77	-0.18	4.72	-4.91	0.000178	0.00585
chr19	57767325	57767814	490	*	3.78	-0.18	4.73	-4.91	0.000179	0.00587
chr6	16238438	16239451	1014	*	3.78	-0.18	4.73	-4.91	0.000242	0.00718
chr1	99910387	99910935	549	*	3.77	-0.18	4.72	-4.9	0.000178	0.00586
chr10	42279609	42280248	640	*	3.77	-0.18	4.72	-4.9	0.000178	0.00586
chr15	59130263	59130975	713	*	3.76	-0.18	4.72	-4.9	0.00018	0.00589
chr8	97497767	97498759	993	*	3.76	-0.18	4.72	-4.9	0.00018	0.00589
chr1	21323365	21323974	610	*	3.76	-0.18	4.71	-4.9	0.000182	0.00594
chr9	121828219	121829203	985	*	3.77	-0.18	4.72	-4.9	0.000196	0.00626
chr10	117991791	117992497	707	*	3.77	-0.18	4.72	-4.9	0.000225	0.00688
chr8	80219066	80219971	906	*	3.77	-0.18	4.72	-4.9	0.000225	0.00688
chr2	72607173	72607975	803	*	4.8	0.86	5.75	-4.89	1.68e-07	3.44e-05
chr1	178434409	178435412	1004	*	4.8	0.86	5.75	-4.89	1.89e-07	3.72e-05
chr11	32784623	32785384	762	*	4.8	0.86	5.75	-4.89	3.5e-07	5.94e-05
chr1	114352533	114353215	683	*	3.76	-0.18	4.71	-4.89	0.000185	0.00601
chr1	60891593	60892169	577	*	3.75	-0.18	4.7	-4.89	0.000195	0.00623
chr6	53532813	53533827	1015	*	3.75	-0.18	4.7	-4.89	0.000195	0.00623
chr6	54357980	54358745	766	*	3.75	-0.18	4.7	-4.89	0.000195	0.00623
chr11	35529577	35530182	606	*	3.75	-0.18	4.7	-4.89	0.000201	0.00636
chr6	81745622	81746205	584	*	3.75	-0.18	4.7	-4.89	0.000201	0.00636
chr16	86529983	86530647	665	*	3.75	-0.18	4.71	-4.89	0.000202	0.00639
chr13	38646313	38647079	767	*	3.76	-0.18	4.71	-4.89	0.000208	0.0065
chr4	3340547	3341315	769	*	3.76	-0.18	4.71	-4.89	0.000208	0.0065
chr9	122143809	122144847	1039	*	3.75	-0.18	4.7	-4.89	0.000261	0.0076
chr1	121756032	121756737	706	*	3.74	-0.18	4.7	-4.88	0.000201	0.00636
chr15	93442266	93442898	633	*	3.74	-0.18	4.7	-4.88	0.000201	0.00636
chr18	83057752	83058629	878	*	3.75	-0.18	4.7	-4.88	0.000201	0.00636
chr2	164025431	164026012	582	*	3.75	-0.18	4.7	-4.88	0.000201	0.00636
chr1	12928646	12929121	476	*	3.75	-0.18	4.7	-4.88	0.000208	0.0065
chr13	42571458	42572163	706	*	3.75	-0.18	4.7	-4.88	0.000208	0.0065
chr1	153014328	153015077	750	*	3.74	-0.18	4.69	-4.88	0.000217	0.0067
chr1	57281150	57281621	472	*	3.74	-0.18	4.69	-4.88	0.00025	0.00735
chr10	7748169	7748687	519	*	3.74	-0.18	4.69	-4.88	0.00025	0.00735
chr8	60026519	60026911	393	*	3.74	-0.18	4.69	-4.88	0.00025	0.00735
chr10	107326790	107327400	611	*	3.75	-0.18	4.7	-4.88	0.000268	0.00775
chr14	63473764	63474558	795	*	3.75	-0.18	4.7	-4.88	0.00028	0.00797
chr1	132411021	132412286	1266	*	5.97	2.05	6.93	-4.87	1.35e-13	3.05e-10
chr16	97456142	97457405	1264	*	3.74	-0.18	4.69	-4.87	0.000204	0.00642
chr2	77863864	77865215	1352	*	3.74	-0.18	4.69	-4.87	0.000204	0.00642
chr14	46936481	46937682	1202	*	3.73	-0.18	4.68	-4.87	0.000233	0.00703
chr5	31680601	31681281	681	*	3.73	-0.18	4.68	-4.87	0.000252	0.00739
chr14	65765378	65766459	1082	*	3.74	-0.18	4.69	-4.87	0.00036	0.00947
chr17	34436039	34438435	2397	*	5.28	1.37	6.23	-4.86	7.55e-10	4.66e-07
chr2	30019928	30020712	785	*	4.28	0.37	5.23	-4.86	2.89e-05	0.00163
chr11	66986563	66987015	453	*	3.72	-0.18	4.67	-4.86	0.000226	0.00689
chr17	12986809	12987688	880	*	3.72	-0.18	4.67	-4.86	0.000226	0.00689
chr7	120765526	120766253	728	*	3.72	-0.18	4.67	-4.86	0.000226	0.00689
chr10	87597951	87598520	570	*	3.73	-0.18	4.68	-4.86	0.000227	0.00691
chr11	23014637	23015057	421	*	3.72	-0.18	4.67	-4.86	0.000231	0.00699
chr2	32558276	32559501	1226	*	3.72	-0.18	4.67	-4.86	0.000231	0.00699
chr10	18366152	18366885	734	*	3.72	-0.18	4.67	-4.86	0.000307	0.00846
chr1	22418375	22418887	513	*	3.73	-0.18	4.68	-4.86	0.000324	0.00879
chr4	82028959	82030389	1431	*	3.73	-0.18	4.68	-4.86	0.000324	0.00879
chr13	109044358	109045354	997	*	3.72	-0.18	4.67	-4.86	0.000572	0.013
chr2	65239991	65241148	1158	*	5.36	1.46	6.31	-4.85	5.83e-10	3.81e-07
chr3	121822512	121823563	1052	*	4.67	0.77	5.62	-4.85	5.81e-07	8.82e-05
chr1	72902969	72903675	707	*	4.33	0.43	5.28	-4.85	7.74e-06	0.000624
chr8	25622626	25623240	615	*	3.72	-0.18	4.67	-4.85	0.000226	0.00689
chr13	104884892	104885584	693	*	3.72	-0.18	4.67	-4.85	0.000227	0.0069
chr12	103144057	103144702	646	*	3.72	-0.18	4.67	-4.85	0.00024	0.00717
chr18	14854784	14855720	937	*	3.72	-0.18	4.67	-4.85	0.00024	0.00717
chr2	10230698	10231436	739	*	3.71	-0.18	4.67	-4.85	0.000251	0.00738
chr1	23799872	23800793	922	*	3.71	-0.18	4.66	-4.85	0.000263	0.00765
chr8	111756242	111756661	420	*	3.71	-0.18	4.66	-4.85	0.000271	0.00778
chr3	136422028	136423528	1501	*	6.24	2.34	7.19	-4.84	2.3e-15	9.26e-12
chr12	105757339	105760150	2812	*	5.77	1.88	6.72	-4.84	5.68e-12	7.9e-09
chr5	117097238	117098196	959	*	5.35	1.46	6.3	-4.84	8.92e-10	5.25e-07
chr13	96680120	96680787	668	*	3.71	-0.18	4.66	-4.84	0.000236	0.00708
chr10	67406009	67406361	353	*	3.7	-0.18	4.65	-4.84	0.000241	0.00717
chr12	21476154	21477031	878	*	3.7	-0.18	4.65	-4.84	0.000241	0.00717
chr19	18730031	18730853	823	*	3.7	-0.18	4.65	-4.84	0.000241	0.00717
chr9	61897071	61897784	714	*	3.7	-0.18	4.65	-4.84	0.000241	0.00717
chr1	37132461	37133049	589	*	3.7	-0.18	4.65	-4.84	0.000258	0.00752
chr11	88831545	88832619	1075	*	3.71	-0.18	4.66	-4.84	0.000261	0.0076
chr9	69191680	69192316	637	*	3.71	-0.18	4.66	-4.84	0.000265	0.00769
chr17	49422017	49422417	401	*	3.71	-0.18	4.66	-4.84	0.000294	0.00821
chr9	114802182	114803089	908	*	4.25	0.37	5.2	-4.83	1.25e-05	0.000883
chr9	114401261	114402019	759	*	3.7	-0.18	4.65	-4.83	0.000255	0.00746
chr8	89749625	89750331	707	*	3.7	-0.18	4.65	-4.83	0.000256	0.00748
chrX	21825712	21826239	528	*	3.7	-0.18	4.65	-4.83	0.000256	0.00748
chr2	11209758	11210158	401	*	3.69	-0.18	4.64	-4.83	0.000266	0.0077
chr2	34645650	34646329	680	*	3.69	-0.18	4.64	-4.83	0.000393	0.0101
chr13	79131838	79132920	1083	*	3.69	-0.18	4.64	-4.83	0.000577	0.0131
chr11	117994617	117997875	3259	*	5.3	1.43	6.25	-4.82	7.67e-09	3.04e-06
chr11	114453396	114454662	1267	*	3.69	-0.18	4.64	-4.82	0.000257	0.00751
chr18	84427006	84427916	911	*	3.69	-0.18	4.64	-4.82	0.000257	0.00751
chr11	53712777	53713650	874	*	3.69	-0.18	4.64	-4.82	0.000291	0.00816
chr6	54492033	54492634	602	*	3.68	-0.18	4.63	-4.82	0.000303	0.00838
chr12	103069351	103070128	778	*	3.68	-0.18	4.63	-4.82	0.000306	0.00844
chr1	24607881	24608589	709	*	3.69	-0.18	4.64	-4.82	0.00031	0.00852
chr7	89496823	89497824	1002	*	5.26	1.4	6.21	-4.81	2.32e-09	1.14e-06
chr11	69350623	69351789	1167	*	3.68	-0.18	4.63	-4.81	0.000264	0.00765
chr6	56669687	56670298	612	*	3.68	-0.18	4.63	-4.81	0.000264	0.00765
chr10	85102364	85103025	662	*	3.68	-0.18	4.63	-4.81	0.00027	0.00776
chr13	102883604	102884247	644	*	3.68	-0.18	4.63	-4.81	0.00027	0.00776
chr15	30957047	30957691	645	*	3.68	-0.18	4.63	-4.81	0.00027	0.00776
chr7	137537969	137538921	953	*	3.68	-0.18	4.63	-4.81	0.00027	0.00776
chr17	45376310	45376766	457	*	3.67	-0.18	4.62	-4.81	0.00029	0.00814
chr5	66353599	66354176	578	*	3.67	-0.18	4.62	-4.81	0.00029	0.00814
chr6	6239294	6239982	689	*	3.67	-0.18	4.62	-4.81	0.00029	0.00814
chr2	118840667	118841473	807	*	3.68	-0.18	4.63	-4.81	0.000293	0.00819
chr5	89027348	89027782	435	*	3.68	-0.18	4.63	-4.81	0.000293	0.00819
chr1	128424726	128425228	503	*	3.68	-0.18	4.63	-4.81	0.000297	0.00826
chr11	76978732	76979234	503	*	3.68	-0.18	4.63	-4.81	0.000324	0.00878
chr1	138885943	138886975	1033	*	3.67	-0.18	4.62	-4.81	0.00037	0.00962
chr11	12552108	12552678	571	*	3.68	-0.18	4.63	-4.81	0.000417	0.0105
chr8	114924388	114925190	803	*	3.68	-0.18	4.63	-4.81	0.000417	0.0105
chr14	120733802	120734592	791	*	3.67	-0.18	4.62	-4.8	0.000285	0.00806
chr10	41140143	41141036	894	*	3.66	-0.18	4.61	-4.8	0.000289	0.00813
chr14	75463904	75464829	926	*	3.67	-0.18	4.62	-4.8	0.000295	0.00823
chr2	115424332	115424988	657	*	3.67	-0.18	4.62	-4.8	0.000295	0.00823
chr6	87897110	87898162	1053	*	3.67	-0.18	4.61	-4.8	0.000308	0.00847
chr15	37628747	37629186	440	*	3.67	-0.18	4.62	-4.8	0.000382	0.00983
chr1	59675899	59676620	722	*	3.67	-0.18	4.62	-4.8	0.000399	0.0101
chr7	75716257	75717441	1185	*	4.62	0.77	5.57	-4.79	8.32e-07	0.000117
chr11	86685323	86686826	1504	*	4.21	0.37	5.16	-4.79	1.55e-05	0.00104
chr14	104120177	104120575	399	*	3.65	-0.18	4.6	-4.79	0.000302	0.00835
chr11	73092310	73092988	679	*	3.66	-0.18	4.6	-4.79	0.00034	0.00908
chr15	37828438	37829272	835	*	3.66	-0.18	4.61	-4.79	0.000347	0.00922
chr2	74458370	74458925	556	*	3.66	-0.18	4.61	-4.79	0.000347	0.00922
chr13	114988186	114990212	2027	*	5.73	1.88	6.68	-4.79	0.000347	0.00923
chr11	59257851	59258436	586	*	3.66	-0.18	4.61	-4.79	0.000513	0.0121
chr6	88702730	88703716	987	*	3.65	-0.18	4.6	-4.79	0.000631	0.0139
chr5	103969788	103970936	1149	*	5.52	1.69	6.46	-4.78	1.97e-10	1.62e-07
chr6	31109385	31110712	1328	*	4.21	0.37	5.16	-4.78	1.58e-05	0.00105
chr15	58684740	58685394	655	*	3.65	-0.18	4.6	-4.78	0.000318	0.00867
chr10	68306616	68306992	377	*	3.64	-0.18	4.59	-4.78	0.000329	0.00887
chr17	50470886	50471446	561	*	3.65	-0.18	4.6	-4.78	0.000329	0.00888
chr13	57015766	57016444	679	*	3.65	-0.18	4.6	-4.78	0.000334	0.00896
chr8	85865085	85866281	1197	*	5.57	1.75	6.52	-4.77	4.13e-11	4.21e-08
chr5	107033761	107035284	1524	*	5.16	1.34	6.11	-4.77	7.56e-08	1.86e-05
chr9	50308890	50309517	628	*	4.2	0.37	5.14	-4.77	1.75e-05	0.00114
chr5	102561857	102562268	412	*	3.64	-0.18	4.59	-4.77	0.000326	0.00882
chr3	151575125	151575504	380	*	3.64	-0.18	4.59	-4.77	0.000326	0.00883
chr13	57940429	57941529	1101	*	3.64	-0.18	4.58	-4.77	0.000329	0.00887
chr11	72138746	72139631	886	*	3.64	-0.18	4.58	-4.77	0.000357	0.00942
chr10	41416882	41417538	657	*	3.64	-0.18	4.59	-4.77	0.000425	0.0106
chr10	68629178	68629969	792	*	4.68	0.86	5.62	-4.76	5.42e-07	8.34e-05
chr10	77903301	77905089	1789	*	4.58	0.77	5.53	-4.76	2.27e-06	0.000252
chr13	52421470	52423306	1837	*	4.18	0.37	5.13	-4.76	2.4e-05	0.00142
chr6	149086561	149087505	945	*	3.63	-0.18	4.58	-4.76	0.000332	0.00894
chr13	29083650	29084893	1244	*	3.63	-0.18	4.58	-4.76	0.000338	0.00904
chr10	68336077	68336770	694	*	3.62	-0.18	4.57	-4.76	0.000345	0.0092
chr18	68433378	68434065	688	*	3.62	-0.18	4.57	-4.76	0.000345	0.0092
chr5	111905144	111905667	524	*	3.62	-0.18	4.57	-4.76	0.000345	0.0092
chr1	153800327	153801024	698	*	3.63	-0.18	4.57	-4.76	0.000381	0.00982
chr4	44281919	44282540	622	*	3.63	-0.18	4.57	-4.76	0.000381	0.00982
chr13	96451673	96452541	869	*	3.63	-0.18	4.58	-4.76	0.000394	0.0101
chr17	47191354	47192258	905	*	3.63	-0.18	4.57	-4.76	0.000418	0.0105
chr10	17688846	17689766	921	*	4.93	1.12	5.87	-4.75	5.02e-08	1.37e-05
chr1	58089615	58090556	942	*	4.23	0.43	5.18	-4.75	1.42e-05	0.000977
chr5	131323502	131324257	756	*	4.24	0.43	5.19	-4.75	1.74e-05	0.00113
chr11	5624471	5624965	495	*	3.62	-0.18	4.57	-4.75	0.000366	0.00958
chr8	71300036	71301065	1030	*	3.62	-0.18	4.57	-4.75	0.000371	0.00964
chr12	77340062	77341136	1075	*	3.62	-0.18	4.57	-4.75	0.000515	0.0121
chr14	99355999	99357073	1075	*	5.25	1.46	6.2	-4.74	4.73e-09	2.06e-06
chr5	151970091	151971019	929	*	4.98	1.19	5.93	-4.74	4e-08	1.16e-05
chr3	104893598	104894016	419	*	3.61	-0.18	4.56	-4.74	0.000369	0.00961
chr9	27036947	27037585	639	*	3.61	-0.18	4.56	-4.74	0.000371	0.00963
chr1	163697167	163697685	519	*	3.61	-0.18	4.55	-4.74	0.000374	0.00968
chr16	20185729	20186249	521	*	3.61	-0.18	4.55	-4.74	0.000374	0.00968
chr2	65071022	65071589	568	*	3.61	-0.18	4.55	-4.74	0.000374	0.00968
chr3	37079133	37079524	392	*	3.61	-0.18	4.55	-4.74	0.000374	0.00968
chr2	169849924	169850523	600	*	3.61	-0.18	4.56	-4.74	0.000396	0.0101
chr2	89627254	89627669	416	*	3.61	-0.18	4.55	-4.74	0.000458	0.0112
chr3	98537929	98538937	1009	*	3.61	-0.18	4.56	-4.74	0.000474	0.0114
chr1	82678879	82679388	510	*	3.61	-0.18	4.56	-4.74	0.000492	0.0117
chr8	112570758	112571777	1020	*	4.22	0.43	5.16	-4.73	3.62e-05	0.00191
chr6	96540813	96541498	686	*	3.6	-0.18	4.55	-4.73	0.000387	0.00994
chr8	109325438	109326307	870	*	3.6	-0.18	4.54	-4.73	0.000428	0.0107
chr11	72348213	72349167	955	*	3.6	-0.18	4.55	-4.73	0.000446	0.011
chr1	24764318	24764909	592	*	3.6	-0.18	4.55	-4.73	0.000672	0.0145
chr10	120488496	120489483	988	*	5.24	1.46	6.18	-4.72	2.99e-09	1.42e-06
chr9	120743035	120743816	782	*	4.55	0.77	5.49	-4.72	1.66e-06	0.000198
chr12	71633694	71634870	1177	*	4.63	0.86	5.58	-4.72	2.43e-06	0.000264
chr17	50035046	50035559	514	*	3.6	-0.18	4.54	-4.72	0.000396	0.0101
chr19	25525539	25525970	432	*	3.6	-0.18	4.54	-4.72	0.000396	0.0101
chr15	84842391	84842982	592	*	3.59	-0.18	4.54	-4.72	0.000408	0.0103
chr10	118602116	118602708	593	*	3.59	-0.18	4.53	-4.72	0.000418	0.0105
chr11	85074652	85075263	612	*	3.59	-0.18	4.54	-4.72	0.000419	0.0105
chr12	86417513	86418065	553	*	3.59	-0.18	4.54	-4.72	0.000419	0.0105
chr8	71812342	71813384	1043	*	3.59	-0.18	4.54	-4.72	0.000419	0.0105
chr7	81512619	81513217	599	*	3.59	-0.18	4.53	-4.72	0.000423	0.0106
chr1	139114975	139115666	692	*	3.59	-0.18	4.54	-4.72	0.000423	0.0106
chr3	131645516	131646026	511	*	3.59	-0.18	4.54	-4.72	0.000423	0.0106
chr13	81565806	81566741	936	*	4.85	1.08	5.8	-4.71	1.61e-07	3.31e-05
chr10	22796551	22797189	639	*	4.62	0.86	5.57	-4.71	8.85e-07	0.000122
chr4	101188357	101189127	771	*	4.2	0.43	5.14	-4.71	1.8e-05	0.00115
chr13	45568762	45569852	1091	*	4.2	0.43	5.14	-4.71	1.83e-05	0.00117
chr18	52221587	52221970	384	*	3.58	-0.18	4.53	-4.71	0.000422	0.0106
chr1	13515259	13516047	789	*	3.58	-0.18	4.53	-4.71	0.00044	0.0108
chr6	87474525	87475449	925	*	3.58	-0.18	4.53	-4.71	0.00044	0.0108
chr1	58169505	58170220	716	*	3.58	-0.18	4.53	-4.71	0.00046	0.0112
chr17	15666925	15668413	1489	*	3.58	-0.18	4.53	-4.71	0.00046	0.0112
chr9	121522324	121525591	3268	*	4.95	1.19	5.9	-4.7	1.59e-07	3.31e-05
chr10	41112342	41113566	1225	*	4.61	0.86	5.56	-4.7	1.04e-06	0.000138
chr19	59229026	59229721	696	*	4.19	0.43	5.14	-4.7	1.84e-05	0.00118
chr17	29743242	29743792	551	*	3.58	-0.18	4.52	-4.7	0.000427	0.0107
chr6	12047244	12047828	585	*	3.57	-0.18	4.52	-4.7	0.000434	0.0108
chr8	81131035	81131466	432	*	3.57	-0.18	4.52	-4.7	0.000434	0.0108
chr10	126267177	126267746	570	*	3.57	-0.18	4.51	-4.7	0.000483	0.0116
chr17	65241626	65242266	641	*	3.57	-0.18	4.51	-4.7	0.000483	0.0116
chr5	126580330	126581332	1003	*	3.57	-0.18	4.52	-4.7	0.0005	0.0119
chr14	41262081	41264903	2823	*	5.49	1.75	6.44	-4.69	4.91e-10	3.42e-07
chr5	116711368	116712227	860	*	4.6	0.86	5.55	-4.69	1.19e-06	0.000155
chr2	166153567	166154168	602	*	4.52	0.77	5.46	-4.69	3.24e-06	0.000327
chr2	34688258	34689488	1231	*	4.17	0.43	5.12	-4.69	3.31e-05	0.00179
chr1	104007802	104008643	842	*	4.18	0.43	5.12	-4.69	4.4e-05	0.0022
chr2	147258344	147259308	965	*	3.57	-0.18	4.51	-4.69	0.000456	0.0112
chr6	16927695	16928534	840	*	3.57	-0.18	4.51	-4.69	0.000456	0.0112
chr14	68455949	68456504	556	*	3.56	-0.18	4.51	-4.69	0.000471	0.0114
chr19	17230513	17231149	637	*	3.56	-0.18	4.51	-4.69	0.000471	0.0114
chr5	27569607	27571081	1475	*	3.56	-0.18	4.51	-4.69	0.000477	0.0115
chr17	69386294	69387662	1369	*	5.49	1.75	6.43	-4.68	1.52e-10	1.29e-07
chr10	70011053	70011757	705	*	4.92	1.19	5.87	-4.68	7.19e-08	1.78e-05
chr1	43348802	43349321	520	*	4.56	0.82	5.5	-4.68	1.34e-06	0.000168
chr3	84519020	84519727	708	*	4.11	0.37	5.05	-4.68	3.41e-05	0.00182
chr4	115887978	115888592	615	*	4.11	0.37	5.05	-4.68	5.09e-05	0.00243
chr9	47179990	47180529	540	*	3.55	-0.18	4.49	-4.68	0.000481	0.0116
chr5	5622040	5622882	843	*	3.55	-0.18	4.5	-4.68	0.000511	0.012
chr8	14040694	14041587	894	*	5.41	1.69	6.36	-4.67	5.02e-10	3.43e-07
chr5	126531847	126532735	889	*	4.81	1.08	5.75	-4.67	2.14e-07	3.99e-05
chr1	138402547	138403318	772	*	4.58	0.86	5.53	-4.67	1.68e-06	0.0002
chr10	21012506	21012900	395	*	3.55	-0.18	4.49	-4.67	0.000488	0.0117
chr10	116843555	116844231	677	*	3.55	-0.18	4.49	-4.67	0.000488	0.0117
chr13	45530510	45530798	289	*	3.55	-0.18	4.49	-4.67	0.000488	0.0117
chr2	169630682	169631478	797	*	3.55	-0.18	4.49	-4.67	0.000488	0.0117
chr3	145923268	145924049	782	*	3.55	-0.18	4.49	-4.67	0.000488	0.0117
chr6	41522237	41522841	605	*	3.55	-0.18	4.49	-4.67	0.000488	0.0117
chr10	70895630	70896357	728	*	3.54	-0.18	4.49	-4.67	0.000498	0.0118
chr8	46077072	46077826	755	*	3.54	-0.18	4.48	-4.67	0.000511	0.012
chr1	181088681	181089206	526	*	3.54	-0.18	4.49	-4.67	0.000562	0.0128
chr12	43268736	43269130	395	*	3.54	-0.18	4.49	-4.67	0.000562	0.0128
chr1	145487760	145488225	466	*	3.54	-0.18	4.49	-4.67	0.0006	0.0134
chr16	37978608	37979629	1022	*	3.54	-0.18	4.49	-4.67	0.0006	0.0134
chr10	18221210	18223191	1982	*	5.29	1.56	6.23	-4.67	0.00405	0.0465
chr2	163328504	163329769	1266	*	5.12	1.4	6.06	-4.66	1.32e-08	4.62e-06
chr11	110115444	110116041	598	*	4.81	1.08	5.75	-4.66	1.99e-07	3.85e-05
chr7	126833503	126834405	903	*	4.15	0.43	5.09	-4.66	2.72e-05	0.00156
chr4	52598981	52600675	1695	*	6.19	2.47	7.13	-4.66	0.000304	0.00841
chr9	67694264	67695120	857	*	3.53	-0.18	4.48	-4.66	0.000527	0.0123
chr15	63660317	63661079	763	*	3.53	-0.18	4.47	-4.66	0.000539	0.0125
chr2	162649161	162650125	965	*	3.54	-0.18	4.48	-4.66	0.000545	0.0126
chr5	101649246	101649891	646	*	3.54	-0.18	4.48	-4.66	0.000545	0.0126
chr6	54884700	54885499	800	*	3.54	-0.18	4.48	-4.66	0.000545	0.0126
chr5	131315039	131315627	589	*	3.53	-0.18	4.47	-4.66	0.000744	0.0155
chr19	56729390	56730303	914	*	3.53	-0.18	4.48	-4.66	0.000745	0.0155
chr13	57930574	57932536	1963	*	6.66	2.95	7.6	-4.65	3.58e-19	2.74e-15
chr1	192078765	192079353	589	*	3.53	-0.18	4.47	-4.65	0.00054	0.0125
chr10	67386574	67386913	340	*	3.53	-0.18	4.47	-4.65	0.00054	0.0125
chr15	94601990	94602621	632	*	3.53	-0.18	4.47	-4.65	0.00054	0.0125
chr11	85673653	85674412	760	*	3.52	-0.18	4.47	-4.65	0.000544	0.0126
chr10	42359406	42360165	760	*	3.52	-0.18	4.47	-4.65	0.000595	0.0134
chr10	125003343	125003816	474	*	3.52	-0.18	4.47	-4.65	0.000595	0.0134
chr7	126220095	126220729	635	*	3.52	-0.18	4.46	-4.65	0.000627	0.0138
chr1	58680772	58681197	426	*	3.52	-0.18	4.47	-4.65	0.000685	0.0147
chr16	52060214	52060794	581	*	4.13	0.43	5.07	-4.64	3.06e-05	0.00169
chr1	36030227	36030993	767	*	4.12	0.43	5.07	-4.64	4.1e-05	0.00209
chr10	56121283	56122075	793	*	3.52	-0.18	4.46	-4.64	0.00055	0.0127
chr1	121189978	121190993	1016	*	3.51	-0.18	4.46	-4.64	0.00056	0.0128
chr7	136542639	136543530	892	*	3.51	-0.18	4.46	-4.64	0.00056	0.0128
chr8	114448641	114449266	626	*	3.51	-0.18	4.46	-4.64	0.00056	0.0128
chr10	45729046	45729876	831	*	3.51	-0.18	4.45	-4.64	0.000573	0.013
chr10	82505492	82506019	528	*	3.51	-0.18	4.45	-4.64	0.000573	0.013
chr14	78129512	78129843	332	*	3.51	-0.18	4.45	-4.64	0.000573	0.013
chr3	149663913	149664229	317	*	3.52	-0.18	4.46	-4.64	0.000646	0.0141
chr15	97246898	97248170	1273	*	3.52	-0.18	4.46	-4.64	0.000665	0.0144
chr15	87728997	87731541	2545	*	5.08	1.4	6.03	-4.63	1.63e-08	5.51e-06
chr9	95469316	95470484	1169	*	4.5	0.82	5.44	-4.63	2.3e-06	0.000253
chr11	114613540	114614640	1101	*	3.51	-0.18	4.45	-4.63	0.00059	0.0133
chr10	112709691	112710341	651	*	3.5	-0.18	4.45	-4.63	0.00061	0.0136
chr19	10038749	10039439	691	*	3.5	-0.18	4.45	-4.63	0.00061	0.0136
chr9	96824955	96825460	506	*	3.5	-0.18	4.45	-4.63	0.00061	0.0136
chr10	118819159	118819822	664	*	3.5	-0.18	4.45	-4.63	0.000616	0.0137
chr18	65440070	65440599	530	*	3.5	-0.18	4.45	-4.63	0.000616	0.0137
chr3	17545630	17546322	693	*	3.5	-0.18	4.45	-4.63	0.000616	0.0137
chr18	6675998	6677014	1017	*	3.51	-0.18	4.45	-4.63	0.000623	0.0138
chr9	82829246	82829878	633	*	3.51	-0.18	4.45	-4.63	0.000623	0.0138
chr2	170291504	170292208	705	*	3.5	-0.18	4.44	-4.63	0.000635	0.0139
chr3	69233354	69233825	472	*	3.5	-0.18	4.44	-4.63	0.000635	0.0139
chr11	113170165	113171030	866	*	3.51	-0.18	4.45	-4.63	0.000759	0.0157
chr7	72979743	72980600	858	*	3.51	-0.18	4.45	-4.63	0.000759	0.0157
chr4	88686317	88686980	664	*	3.5	-0.18	4.44	-4.63	0.000829	0.0167
chr11	114090439	114091180	742	*	3.5	-0.18	4.45	-4.63	0.000871	0.0172
chr7	116866524	116867501	978	*	4.87	1.19	5.81	-4.62	2.47e-07	4.46e-05
chr10	70338016	70339880	1865	*	4.76	1.08	5.71	-4.62	8.23e-07	0.000116
chr8	127872029	127873139	1111	*	4.54	0.86	5.48	-4.62	1.86e-06	0.000215
chr14	99644066	99644711	646	*	3.5	-0.18	4.44	-4.62	0.000613	0.0136
chr5	150769661	150770035	375	*	3.5	-0.18	4.44	-4.62	0.000613	0.0136
chr1	156993503	156993944	442	*	3.49	-0.18	4.44	-4.62	0.000615	0.0137
chr3	69498962	69499638	677	*	3.49	-0.18	4.44	-4.62	0.000615	0.0137
chr13	72400913	72401351	439	*	3.49	-0.18	4.43	-4.62	0.000622	0.0138
chr19	22175172	22175524	353	*	3.49	-0.18	4.43	-4.62	0.000622	0.0138
chr5	148221951	148222844	894	*	3.5	-0.18	4.44	-4.62	0.000663	0.0144
chr10	82561197	82561815	619	*	3.49	-0.18	4.43	-4.62	0.000697	0.0149
chr11	109236899	109237820	922	*	3.49	-0.18	4.43	-4.62	0.000697	0.0149
chr8	121273492	121273829	338	*	3.5	-0.18	4.44	-4.62	0.000796	0.0163
chr1	172854290	172855216	927	*	5.88	2.22	6.83	-4.61	1.29e-12	2.15e-09
chr16	92546052	92546703	652	*	4.53	0.86	5.47	-4.61	2.11e-06	0.000238
chr8	32324114	32325887	1774	*	4.1	0.43	5.04	-4.61	3.37e-05	0.00181
chr2	18953377	18953877	501	*	4.1	0.43	5.04	-4.61	3.4e-05	0.00182
chr6	140399492	140400329	838	*	4.04	0.37	4.98	-4.61	4.83e-05	0.00234
chr7	88771034	88771551	518	*	4.04	0.37	4.99	-4.61	6.98e-05	0.00305
chr11	63057750	63058897	1148	*	3.48	-0.18	4.42	-4.61	0.000645	0.0141
chr6	114999252	114999619	368	*	3.48	-0.18	4.42	-4.61	0.000645	0.0141
chr1	57621293	57621865	573	*	3.48	-0.18	4.42	-4.61	0.000714	0.0151
chr5	66710892	66711262	371	*	3.48	-0.18	4.42	-4.61	0.000714	0.0151
chr6	93993192	93993659	468	*	3.48	-0.18	4.43	-4.61	0.000728	0.0153
chr3	122792421	122792879	459	*	3.49	-0.18	4.43	-4.61	0.000737	0.0154
chr6	140092175	140092661	487	*	3.49	-0.18	4.43	-4.61	0.000737	0.0154
chr1	130466720	130467194	475	*	3.49	-0.18	4.43	-4.61	0.000746	0.0155
chr10	115243560	115244201	642	*	3.48	-0.18	4.42	-4.61	0.000839	0.0168
chr17	47558805	47560191	1387	*	5.09	1.43	6.03	-4.6	1.06e-08	3.85e-06
chr4	57122888	57124478	1591	*	5.12	1.46	6.06	-4.6	1.73e-08	5.74e-06
chr9	106482440	106484174	1735	*	4.85	1.19	5.79	-4.6	1.53e-07	3.26e-05
chr7	78616534	78617443	910	*	4.52	0.86	5.46	-4.6	2.13e-06	0.00024
chr8	128815341	128816196	856	*	4.09	0.43	5.03	-4.6	3.85e-05	0.002
chr3	122386739	122387180	442	*	4.03	0.37	4.97	-4.6	4.88e-05	0.00236
chr15	31187959	31188605	647	*	3.48	-0.18	4.42	-4.6	0.000662	0.0143
chr15	63849981	63850528	548	*	3.48	-0.18	4.42	-4.6	0.000662	0.0143
chr6	54425923	54426634	712	*	3.48	-0.18	4.42	-4.6	0.000662	0.0143
chr3	50983112	50983903	792	*	3.47	-0.18	4.42	-4.6	0.000683	0.0147
chr1	35018170	35019278	1109	*	3.47	-0.18	4.41	-4.6	0.000699	0.0149
chr8	111838509	111839068	560	*	3.47	-0.18	4.41	-4.6	0.000699	0.0149
chr2	115932336	115933155	820	*	3.48	-0.18	4.42	-4.6	0.000705	0.015
chr16	9127198	9128754	1557	*	5.11	1.46	6.05	-4.59	2.85e-08	8.62e-06
chr1	152528091	152528721	631	*	4.99	1.34	5.93	-4.59	1.55e-07	3.27e-05
chr18	31861942	31862396	455	*	4.08	0.43	5.02	-4.59	3.83e-05	0.002
chr1	57248161	57248661	501	*	3.47	-0.18	4.41	-4.59	0.000697	0.0149
chr11	91432367	91432875	509	*	3.47	-0.18	4.41	-4.59	0.000697	0.0149
chr16	94952514	94953176	663	*	3.47	-0.18	4.41	-4.59	0.000698	0.0149
chr5	66996398	66997811	1414	*	3.47	-0.18	4.41	-4.59	0.000698	0.0149
chr1	90699447	90700428	982	*	3.46	-0.18	4.4	-4.59	0.000704	0.015
chr1	181316641	181317113	473	*	3.46	-0.18	4.4	-4.59	0.000704	0.015
chr17	50535212	50535727	516	*	3.46	-0.18	4.4	-4.59	0.000704	0.015
chr3	52161360	52161816	457	*	3.46	-0.18	4.4	-4.59	0.000704	0.015
chr6	97453166	97453720	555	*	3.47	-0.18	4.41	-4.59	0.000739	0.0155
chr10	60401238	60402050	813	*	3.46	-0.18	4.4	-4.59	0.000892	0.0175
chr19	27203178	27203603	426	*	3.47	-0.18	4.41	-4.59	0.000927	0.018
chr10	67759903	67760772	870	*	4.5	0.86	5.44	-4.58	2.47e-06	0.000267
chr8	90634991	90635461	471	*	4.5	0.86	5.44	-4.58	3.59e-06	0.000353
chr11	83851610	83852993	1384	*	4.5	0.86	5.44	-4.58	6.46e-06	0.000551
chr4	66562875	66568740	5866	*	4.07	0.43	5.01	-4.58	4.53e-05	0.00225
chr13	81290922	81291744	823	*	3.46	-0.18	4.4	-4.58	0.000713	0.0151
chr5	44279484	44280067	584	*	3.46	-0.18	4.4	-4.58	0.000713	0.0151
chr13	114899952	114901102	1151	*	3.45	-0.18	4.39	-4.58	0.000726	0.0153
chr1	56014646	56015088	443	*	3.46	-0.18	4.4	-4.58	0.000839	0.0168
chr9	47183588	47183992	405	*	3.46	-0.18	4.4	-4.58	0.000863	0.0171
chr1	7104723	7105169	447	*	3.45	-0.18	4.39	-4.58	0.000928	0.018
chr15	95839636	95840245	610	*	4.49	0.86	5.43	-4.57	3.28e-06	0.000329
chr19	53258074	53259303	1230	*	4.06	0.43	5	-4.57	4.39e-05	0.0022
chr10	68369162	68370855	1694	*	5.98	2.35	6.92	-4.57	0.000531	0.0123
chr15	13062897	13063245	349	*	3.45	-0.18	4.39	-4.57	0.000744	0.0155
chr17	75509607	75510426	820	*	3.45	-0.18	4.39	-4.57	0.000766	0.0158
chr19	47080440	47080999	560	*	3.45	-0.18	4.39	-4.57	0.000766	0.0158
chr17	78942611	78943252	642	*	3.44	-0.18	4.38	-4.57	0.000793	0.0162
chr19	23501403	23502230	828	*	3.44	-0.18	4.38	-4.57	0.000799	0.0163
chr4	124650516	124651244	729	*	3.44	-0.18	4.38	-4.57	0.000799	0.0163
chr8	83408759	83409410	652	*	3.44	-0.18	4.38	-4.57	0.000799	0.0163
chr11	51130517	51131141	625	*	3.45	-0.18	4.39	-4.57	0.000807	0.0164
chr14	22420758	22421499	742	*	3.45	-0.18	4.39	-4.57	0.000998	0.0189
chr8	89714792	89715227	436	*	3.44	-0.18	4.38	-4.57	0.00114	0.0207
chr10	70567694	70570305	2612	*	6.61	2.98	7.55	-4.57	0.00224	0.0319
chr4	40475411	40476164	754	*	5.46	1.84	6.4	-4.56	2.65e-10	2.09e-07
chr1	43259455	43260995	1541	*	5.08	1.46	6.02	-4.56	1.97e-08	6.3e-06
chr10	22026206	22026870	665	*	4.48	0.86	5.42	-4.56	3.88e-06	0.000373
chr1	180760217	180760872	656	*	3.44	-0.18	4.38	-4.56	0.000794	0.0162
chr3	129914269	129914671	403	*	3.44	-0.18	4.38	-4.56	0.000794	0.0162
chr5	12929002	12929372	371	*	3.44	-0.18	4.38	-4.56	0.000794	0.0162
chr5	132208880	132209446	567	*	3.44	-0.18	4.38	-4.56	0.000794	0.0162
chr15	101900914	101901493	580	*	3.43	-0.18	4.37	-4.56	0.000798	0.0163
chr2	26682363	26683615	1253	*	3.43	-0.18	4.37	-4.56	0.000798	0.0163
chr7	99489579	99490033	455	*	3.43	-0.18	4.37	-4.56	0.000798	0.0163
chr18	37944343	37945182	840	*	3.44	-0.18	4.38	-4.56	0.000826	0.0167
chr13	109881575	109882328	754	*	3.43	-0.18	4.37	-4.56	0.000864	0.0171
chr9	100401764	100402460	697	*	3.43	-0.18	4.37	-4.56	0.000864	0.0171
chr8	18293022	18293376	355	*	3.44	-0.18	4.38	-4.56	0.00109	0.02
chr5	31878509	31879339	831	*	3.44	-0.18	4.38	-4.56	0.00118	0.0211
chr5	105150811	105153017	2207	*	6.68	3.06	7.62	-4.56	0.00448	0.0494
chr11	96584970	96585939	970	*	4.8	1.19	5.74	-4.55	2.46e-07	4.45e-05
chr1	186647976	186649524	1549	*	4.8	1.19	5.74	-4.55	2.59e-07	4.64e-05
chr12	83547716	83548072	357	*	3.42	-0.18	4.36	-4.55	0.00082	0.0166
chr10	8375833	8376155	323	*	3.43	-0.18	4.37	-4.55	0.001	0.0189
chr12	75114532	75114906	375	*	3.43	-0.18	4.37	-4.55	0.001	0.0189
chr1	88060110	88061346	1237	*	4.46	0.86	5.4	-4.54	1.1e-05	0.000802
chr19	48196516	48197278	763	*	4.03	0.43	4.97	-4.54	5.77e-05	0.00268
chr18	83443564	83444030	467	*	3.42	-0.18	4.36	-4.54	0.000838	0.0168
chr1	41519586	41520164	579	*	3.41	-0.18	4.35	-4.54	0.000917	0.0178
chr5	109422122	109422579	458	*	3.41	-0.18	4.35	-4.54	0.000917	0.0178
chr1	90695036	90695845	810	*	3.42	-0.18	4.36	-4.54	0.000947	0.0182
chr4	75958638	75959062	425	*	3.42	-0.18	4.36	-4.54	0.000947	0.0182
chr6	15660759	15661471	713	*	3.42	-0.18	4.36	-4.54	0.000947	0.0182
chr18	69243984	69244923	940	*	3.42	-0.18	4.36	-4.54	0.00103	0.0193
chr19	44050718	44051900	1183	*	5.02	1.43	5.96	-4.53	1.06e-07	2.41e-05
chr1	108048600	108049045	446	*	4.02	0.43	4.96	-4.53	0.000149	0.00516
chr11	17752142	17752493	352	*	3.41	-0.18	4.35	-4.53	0.000889	0.0175
chr6	147063095	147063857	763	*	3.41	-0.18	4.35	-4.53	0.000889	0.0175
chr17	81087984	81088416	433	*	3.41	-0.18	4.35	-4.53	0.000906	0.0177
chr2	6370726	6371477	752	*	3.41	-0.18	4.35	-4.53	0.000906	0.0177
chr1	5098499	5099430	932	*	3.41	-0.18	4.35	-4.53	0.000909	0.0177
chr12	76528303	76528667	365	*	3.41	-0.18	4.35	-4.53	0.000909	0.0177
chr12	76734355	76735136	782	*	3.41	-0.18	4.35	-4.53	0.000909	0.0177
chr2	100952369	100952818	450	*	3.41	-0.18	4.35	-4.53	0.000909	0.0177
chr18	53495980	53496597	618	*	3.41	-0.18	4.35	-4.53	0.000924	0.0179
chr15	8789534	8790343	810	*	3.4	-0.18	4.34	-4.53	0.000965	0.0185
chr13	62880039	62880497	459	*	3.4	-0.18	4.34	-4.53	0.00122	0.0214
chr19	18810887	18811573	687	*	3.41	-0.18	4.35	-4.53	0.00135	0.0231
chr17	67688607	67689350	744	*	3.41	-0.18	4.34	-4.53	0.00143	0.0239
chr11	53100434	53102190	1757	*	3.41	-0.18	4.35	-4.53	0.00398	0.0459
chr8	111544379	111545572	1194	*	5.22	1.64	6.16	-4.52	2.82e-09	1.37e-06
chr11	114113195	114114092	898	*	4.77	1.19	5.71	-4.52	3.34e-07	5.74e-05
chr3	142411234	142412660	1427	*	4.77	1.19	5.71	-4.52	3.62e-07	6.11e-05
chr2	128417960	128418685	726	*	4.35	0.77	5.29	-4.52	1.15e-05	0.00083
chr1	164005290	164006211	922	*	3.95	0.37	4.89	-4.52	0.000108	0.00416
chr1	158722947	158723753	807	*	3.96	0.37	4.89	-4.52	0.000115	0.00434
chr5	148714023	148715035	1013	*	3.95	0.37	4.89	-4.52	0.000136	0.00484
chr3	9409116	9409444	329	*	3.4	-0.18	4.34	-4.52	0.000908	0.0177
chr11	107710761	107711730	970	*	3.4	-0.18	4.34	-4.52	0.000915	0.0178
chr13	100074106	100074652	547	*	3.4	-0.18	4.34	-4.52	0.000915	0.0178
chr17	6402790	6406952	4163	*	3.4	-0.18	4.34	-4.52	0.000915	0.0178
chr4	86184452	86185039	588	*	3.4	-0.18	4.34	-4.52	0.000915	0.0178
chr8	13979817	13980484	668	*	3.39	-0.18	4.33	-4.52	0.000927	0.018
chr8	46998931	46999294	364	*	3.39	-0.18	4.33	-4.52	0.000927	0.018
chr15	58359626	58360087	462	*	3.94	0.37	4.88	-4.51	8.52e-05	0.00351
chr9	22513231	22513876	646	*	3.39	-0.18	4.33	-4.51	0.000945	0.0182
chr9	103401915	103402956	1042	*	3.39	-0.18	4.32	-4.51	0.000969	0.0185
chr8	3554608	3555239	632	*	3.38	-0.18	4.32	-4.51	0.00105	0.0195
chr8	112744984	112745692	709	*	3.38	-0.18	4.32	-4.51	0.00105	0.0195
chr13	19241469	19242171	703	*	3.39	-0.18	4.33	-4.51	0.00107	0.0198
chr14	104214839	104215336	498	*	3.39	-0.18	4.33	-4.51	0.0011	0.0201
chr4	55604108	55604979	872	*	3.39	-0.18	4.33	-4.51	0.0011	0.0201
chr11	113747674	113750101	2428	*	6.93	3.37	7.87	-4.5	7.96e-23	1.52e-18
chr2	179148822	179150426	1605	*	6.5	2.94	7.44	-4.5	1.76e-17	1.03e-13
chr18	65557378	65558058	681	*	4.65	1.08	5.58	-4.5	1.51e-06	0.000184
chr9	61391633	61392089	457	*	3.38	-0.18	4.32	-4.5	0.000999	0.0189
chr13	12356248	12356966	719	*	3.38	-0.18	4.31	-4.5	0.00104	0.0194
chr14	120476626	120477013	388	*	3.38	-0.18	4.31	-4.5	0.00104	0.0194
chr5	21352585	21353172	588	*	3.38	-0.18	4.31	-4.5	0.00104	0.0194
chr19	47977610	47978113	504	*	3.38	-0.18	4.32	-4.5	0.00104	0.0194
chr4	116910275	116910840	566	*	3.38	-0.18	4.32	-4.5	0.00104	0.0194
chr6	72660971	72661835	865	*	3.38	-0.18	4.32	-4.5	0.00104	0.0194
chr8	4512111	4512722	612	*	3.38	-0.18	4.32	-4.5	0.00104	0.0194
chr1	137730170	137730793	624	*	3.38	-0.18	4.32	-4.5	0.00104	0.0194
chr17	30955947	30956300	354	*	3.38	-0.18	4.32	-4.5	0.00104	0.0194
chr6	137661425	137661856	432	*	3.38	-0.18	4.32	-4.5	0.00104	0.0194
chr7	121663950	121664474	525	*	3.38	-0.18	4.32	-4.5	0.00104	0.0194
chr4	57764099	57764965	867	*	3.38	-0.18	4.32	-4.5	0.00132	0.0228
chr12	47866925	47867443	519	*	3.38	-0.18	4.32	-4.5	0.0015	0.0247
chr8	94215320	94216877	1558	*	5.01	1.46	5.95	-4.49	4.26e-08	1.22e-05
chr9	49112195	49112648	454	*	3.37	-0.18	4.31	-4.49	0.00103	0.0194
chrX	34784947	34785658	712	*	3.37	-0.18	4.31	-4.49	0.00103	0.0194
chr1	160175594	160176582	989	*	3.37	-0.18	4.3	-4.49	0.00104	0.0194
chr19	29769614	29770194	581	*	3.37	-0.18	4.3	-4.49	0.00104	0.0194
chr3	121597940	121598636	697	*	3.37	-0.18	4.3	-4.49	0.00104	0.0194
chr15	51928134	51929017	884	*	3.37	-0.18	4.31	-4.49	0.00143	0.0239
chr5	149435792	149437107	1316	*	5.48	1.94	6.42	-4.48	1.78e-09	9.1e-07
chr18	83292995	83294524	1530	*	5.01	1.46	5.94	-4.48	5.94e-08	1.56e-05
chr3	134982997	134983745	749	*	4.73	1.19	5.67	-4.48	1.23e-06	0.000159
chr10	53120228	53121009	782	*	4.31	0.77	5.25	-4.48	1.28e-05	0.000898
chr14	30722256	30722771	516	*	3.36	-0.18	4.3	-4.48	0.00105	0.0195
chr1	127559476	127559918	443	*	3.36	-0.18	4.3	-4.48	0.00107	0.0198
chr3	145139925	145140260	336	*	3.36	-0.18	4.29	-4.48	0.00124	0.0217
chr16	22230335	22230966	632	*	3.36	-0.18	4.3	-4.48	0.00127	0.0221
chr16	96142914	96143325	412	*	3.36	-0.18	4.3	-4.48	0.00127	0.0221
chr1	55893760	55894228	469	*	3.36	-0.18	4.3	-4.48	0.00127	0.0221
chr13	24360284	24360757	474	*	3.36	-0.18	4.3	-4.48	0.00127	0.0221
chr16	22941873	22942906	1034	*	3.36	-0.18	4.29	-4.48	0.00136	0.0232
chr15	96907492	96908511	1020	*	4.99	1.46	5.93	-4.47	2.16e-07	4e-05
chr4	33280003	33280600	598	*	3.96	0.43	4.9	-4.47	7.8e-05	0.0033
chr10	93381845	93382352	508	*	3.35	-0.18	4.28	-4.47	0.00116	0.0209
chr11	117366609	117367437	829	*	3.35	-0.18	4.28	-4.47	0.00116	0.0209
chr12	68353329	68353757	429	*	3.35	-0.18	4.28	-4.47	0.00116	0.0209
chr18	35225128	35225832	705	*	3.35	-0.18	4.28	-4.47	0.00116	0.0209
chr4	57935341	57936253	913	*	3.35	-0.18	4.29	-4.47	0.0012	0.0212
chr11	58266106	58266774	669	*	3.35	-0.18	4.29	-4.47	0.00121	0.0214
chr8	23725314	23725873	560	*	3.35	-0.18	4.29	-4.47	0.00121	0.0214
chr12	87104842	87105577	736	*	3.35	-0.18	4.29	-4.47	0.00146	0.0243
chr17	6444725	6445937	1213	*	3.35	-0.18	4.29	-4.47	0.00159	0.0256
chr1	54832383	54833621	1239	*	6.31	2.79	7.25	-4.46	1.63e-14	4.78e-11
chr5	119758425	119760916	2492	*	5.41	1.88	6.34	-4.46	5.22e-09	2.23e-06
chr3	79478172	79479215	1044	*	4.39	0.86	5.33	-4.46	6.7e-06	0.000565
chr10	112330065	112331058	994	*	4.38	0.86	5.32	-4.46	6.82e-06	0.000573
chr11	59344467	59346296	1830	*	4.29	0.77	5.23	-4.46	1.44e-05	0.000979
chr1	180277897	180279064	1168	*	3.9	0.37	4.83	-4.46	0.000135	0.00482
chr10	118900163	118900526	364	*	3.34	-0.18	4.28	-4.46	0.00118	0.0211
chr3	9358276	9358894	619	*	3.34	-0.18	4.28	-4.46	0.00118	0.0211
chr5	98704367	98704823	457	*	3.34	-0.18	4.28	-4.46	0.00118	0.0211
chr5	100081872	100082427	556	*	3.34	-0.18	4.28	-4.46	0.00118	0.0211
chr14	48774639	48775217	579	*	3.34	-0.18	4.27	-4.46	0.00119	0.0211
chr17	47179551	47180061	511	*	3.34	-0.18	4.27	-4.46	0.00119	0.0211
chr16	5367714	5368249	536	*	3.34	-0.18	4.28	-4.46	0.00119	0.0211
chr10	58153712	58154107	396	*	3.34	-0.18	4.27	-4.46	0.00127	0.0221
chr17	37270250	37270974	725	*	3.34	-0.18	4.27	-4.46	0.0016	0.0257
chr14	76423985	76424652	668	*	3.34	-0.18	4.28	-4.46	0.00168	0.0266
chr2	66056073	66057843	1771	*	5.57	2.05	6.5	-4.45	2.55e-10	2.04e-07
chr10	90737582	90738446	865	*	4.71	1.19	5.64	-4.45	6.84e-07	9.98e-05
chr8	110717525	110719213	1689	*	4.38	0.86	5.31	-4.45	7.1e-06	0.000586
chr9	75394419	75395598	1180	*	5.99	2.47	6.93	-4.45	0.00112	0.0204
chr3	26500349	26501392	1044	*	3.33	-0.18	4.27	-4.45	0.00133	0.0229
chr1	130432154	130432467	314	*	3.33	-0.18	4.27	-4.45	0.00141	0.0237
chr12	89679210	89679720	511	*	3.33	-0.18	4.27	-4.45	0.00148	0.0244
chr1	157376742	157377071	330	*	3.33	-0.18	4.27	-4.45	0.00153	0.025
chr11	48277831	48278767	937	*	3.33	-0.18	4.27	-4.45	0.00153	0.025
chr11	110232721	110234219	1499	*	6.34	2.82	7.28	-4.45	0.00163	0.026
chr18	12681742	12683597	1856	*	4.96	1.46	5.9	-4.44	1.97e-07	3.83e-05
chr10	121339538	121340272	735	*	4.36	0.86	5.3	-4.44	9.01e-06	0.000698
chr5	134186058	134186794	737	*	3.94	0.43	4.87	-4.44	9.32e-05	0.00374
chr8	19979792	19980674	883	*	3.94	0.43	4.87	-4.44	9.32e-05	0.00374
chr8	11189720	11190290	571	*	3.93	0.43	4.87	-4.44	9.55e-05	0.00379
chr7	18183149	18183624	476	*	3.32	-0.18	4.26	-4.44	0.00124	0.0217
chr7	73478029	73478351	323	*	3.32	-0.18	4.26	-4.44	0.00124	0.0217
chr1	134328311	134328712	402	*	3.32	-0.18	4.25	-4.44	0.00127	0.0221
chr6	71480167	71480675	509	*	3.32	-0.18	4.25	-4.44	0.00127	0.0221
chr15	5560126	5560555	430	*	3.32	-0.18	4.25	-4.44	0.00138	0.0233
chr4	88093428	88093976	549	*	3.32	-0.18	4.25	-4.44	0.00138	0.0233
chr18	68149990	68150537	548	*	3.33	-0.18	4.26	-4.44	0.00144	0.0239
chr12	84996045	84997756	1712	*	3.33	-0.18	4.26	-4.44	0.00151	0.0248
chr2	101482338	101482872	535	*	3.33	-0.18	4.26	-4.44	0.00151	0.0248
chr10	121157699	121159224	1526	*	5.38	1.88	6.32	-4.43	1.05e-08	3.85e-06
chr13	113945814	113946184	371	*	3.32	-0.18	4.25	-4.43	0.00131	0.0226
chr5	104367986	104368759	774	*	3.32	-0.18	4.25	-4.43	0.00131	0.0226
chr10	58197417	58197974	558	*	3.31	-0.18	4.24	-4.43	0.00135	0.0231
chr10	17513985	17514488	504	*	3.31	-0.18	4.25	-4.43	0.00136	0.0232
chr11	119235446	119236062	617	*	3.31	-0.18	4.25	-4.43	0.00136	0.0232
chr13	29547927	29548305	379	*	3.31	-0.18	4.25	-4.43	0.00136	0.0232
chr9	83911481	83912378	898	*	4.83	1.34	5.77	-4.42	2.99e-07	5.22e-05
chr1	53802467	53803307	841	*	3.86	0.37	4.79	-4.42	0.000138	0.0049
chr7	12911485	12912188	704	*	3.92	0.43	4.85	-4.42	0.000161	0.00545
chr17	85499717	85500291	575	*	3.85	0.37	4.79	-4.42	0.000167	0.00559
chr14	60546743	60550051	3309	*	5.96	2.47	6.89	-4.42	0.00118	0.021
chr10	40219573	40220143	571	*	3.3	-0.18	4.24	-4.42	0.00135	0.0231
chr5	53842252	53843217	966	*	3.3	-0.18	4.24	-4.42	0.00135	0.0231
chr10	20303387	20303761	375	*	3.3	-0.18	4.23	-4.42	0.00136	0.0232
chr15	37284182	37284771	590	*	3.3	-0.18	4.23	-4.42	0.00136	0.0232
chr18	47102413	47103561	1149	*	3.3	-0.18	4.23	-4.42	0.00136	0.0232
chr19	38429082	38429428	347	*	3.3	-0.18	4.23	-4.42	0.00136	0.0232
chr7	108664596	108665178	583	*	3.3	-0.18	4.23	-4.42	0.00136	0.0232
chr9	62224855	62225442	588	*	3.31	-0.18	4.24	-4.42	0.00142	0.0238
chr15	39752585	39752982	398	*	3.3	-0.18	4.23	-4.42	0.00158	0.0255
chr19	54490249	54490616	368	*	3.3	-0.18	4.23	-4.42	0.00173	0.0271
chr4	99175243	99175564	322	*	3.3	-0.18	4.23	-4.42	0.00173	0.0271
chr9	62018257	62018898	642	*	3.3	-0.18	4.23	-4.42	0.00173	0.0271
chr6	53269713	53270326	614	*	3.3	-0.18	4.24	-4.42	0.0018	0.0277
chr1	92420935	92422222	1288	*	5.24	1.77	6.18	-4.41	7.74e-09	3.05e-06
chr1	135222349	135223748	1400	*	5.03	1.56	5.97	-4.41	6.1e-08	1.59e-05
chr1	59201564	59201976	413	*	4.34	0.86	5.27	-4.41	9.9e-06	0.000741
chr15	78591575	78592094	520	*	3.91	0.43	4.84	-4.41	0.000109	0.00417
chr10	93624527	93625198	672	*	3.84	0.37	4.78	-4.41	0.000154	0.0053
chr11	110082940	110083351	412	*	3.3	-0.18	4.23	-4.41	0.00138	0.0233
chr12	86802883	86803200	318	*	3.3	-0.18	4.23	-4.41	0.00138	0.0233
chr3	50900249	50900788	540	*	3.3	-0.18	4.23	-4.41	0.00138	0.0233
chr5	36787844	36789139	1296	*	3.3	-0.18	4.23	-4.41	0.00138	0.0233
chr4	101533810	101534125	316	*	3.29	-0.18	4.23	-4.41	0.0014	0.0236
chr8	112725553	112726218	666	*	3.29	-0.18	4.23	-4.41	0.0014	0.0236
chr5	92161179	92161494	316	*	3.29	-0.18	4.22	-4.41	0.00163	0.026
chr13	7825864	7826213	350	*	3.29	-0.18	4.23	-4.41	0.00167	0.0265
chr12	21653612	21655343	1732	*	3.29	-0.18	4.23	-4.41	0.00168	0.0266
chr14	75276919	75278459	1541	*	5.92	2.45	6.85	-4.4	2.11e-12	3.3e-09
chr2	164814013	164815254	1242	*	4.81	1.34	5.74	-4.4	6.28e-07	9.33e-05
chr4	58595509	58596230	722	*	4.32	0.86	5.26	-4.4	1.1e-05	0.000805
chr13	72426488	72426995	508	*	3.9	0.43	4.83	-4.4	0.000125	0.00458
chr14	91875061	91875923	863	*	3.84	0.37	4.77	-4.4	0.000208	0.00649
chr9	116453266	116453825	560	*	3.84	0.37	4.77	-4.4	0.000241	0.00717
chr13	13555787	13556436	650	*	3.29	-0.18	4.22	-4.4	0.00143	0.0239
chrUn_random	257689	258981	1293	*	3.29	-0.18	4.22	-4.4	0.00143	0.0239
chr2	25985138	25985869	732	*	3.28	-0.18	4.22	-4.4	0.00148	0.0244
chr10	18954856	18955305	450	*	3.28	-0.18	4.21	-4.4	0.00157	0.0254
chr10	70557686	70558251	566	*	3.28	-0.18	4.21	-4.4	0.00157	0.0254
chr13	59431158	59431581	424	*	3.28	-0.18	4.21	-4.4	0.00157	0.0254
chr15	25802053	25802402	350	*	3.28	-0.18	4.21	-4.4	0.00157	0.0254
chr19	32904679	32905185	507	*	3.28	-0.18	4.21	-4.4	0.00157	0.0254
chr7	10774566	10774986	421	*	3.28	-0.18	4.21	-4.4	0.00157	0.0254
chr1	171946684	171947581	898	*	3.29	-0.18	4.22	-4.4	0.00159	0.0256
chr12	21586360	21586665	306	*	3.29	-0.18	4.22	-4.4	0.00159	0.0256
chr17	71025730	71026789	1060	*	3.29	-0.18	4.22	-4.4	0.00159	0.0256
chr7	89225328	89225964	637	*	3.29	-0.18	4.22	-4.4	0.00159	0.0256
chr6	100126416	100126779	364	*	3.29	-0.18	4.22	-4.4	0.00195	0.0291
chr14	76939067	76941548	2482	*	6.45	2.99	7.38	-4.39	1.5e-17	9.59e-14
chr13	51648431	51649927	1497	*	4.32	0.86	5.25	-4.39	1.25e-05	0.000882
chr10	22263602	22264494	893	*	3.89	0.43	4.82	-4.39	0.000159	0.0054
chr12	106529736	106530228	493	*	3.27	-0.18	4.2	-4.39	0.00155	0.0252
chr1	59042973	59043366	394	*	3.28	-0.18	4.21	-4.39	0.00156	0.0253
chr16	74128400	74128682	283	*	3.28	-0.18	4.21	-4.39	0.00156	0.0253
chr4	87629185	87629677	493	*	3.28	-0.18	4.21	-4.39	0.00156	0.0253
chr7	104120021	104120378	358	*	3.28	-0.18	4.21	-4.39	0.00156	0.0253
chr15	37572066	37572582	517	*	3.27	-0.18	4.21	-4.39	0.00159	0.0256
chr3	88542418	88543180	763	*	3.27	-0.18	4.2	-4.39	0.00167	0.0265
chr1	152818466	152818930	465	*	3.27	-0.18	4.21	-4.39	0.00223	0.0318
chr1	4446599	4447209	611	*	3.88	0.43	4.81	-4.38	0.000127	0.00461
chr8	36331677	36332585	909	*	3.88	0.43	4.81	-4.38	0.000127	0.00461
chr5	67454732	67455546	815	*	3.88	0.43	4.81	-4.38	0.00015	0.00517
chr9	55874892	55875583	692	*	3.88	0.43	4.81	-4.38	0.000155	0.00532
chr1	93829600	93830348	749	*	3.27	-0.18	4.2	-4.38	0.00156	0.0253
chr1	167303940	167304365	426	*	3.27	-0.18	4.2	-4.38	0.00156	0.0253
chr1	27999067	27999566	500	*	3.26	-0.18	4.2	-4.38	0.00157	0.0254
chr11	60904179	60905677	1499	*	3.27	-0.18	4.2	-4.38	0.00176	0.0274
chr2	162633486	162633990	505	*	3.27	-0.18	4.2	-4.38	0.00176	0.0274
chr7	104997983	104998597	615	*	3.27	-0.18	4.2	-4.38	0.00176	0.0274
chr9	67583478	67584539	1062	*	3.27	-0.18	4.2	-4.38	0.00176	0.0274
chr1	172560705	172561812	1108	*	3.26	-0.18	4.19	-4.38	0.00195	0.0292
chr8	23540797	23541628	832	*	3.26	-0.18	4.19	-4.38	0.00195	0.0292
chr10	69243708	69244949	1242	*	4.9	1.46	5.83	-4.37	1.7e-06	0.000201
chr1	178611645	178612524	880	*	4.29	0.86	5.23	-4.37	1.64e-05	0.00107
chr10	42919745	42920549	805	*	4.25	0.82	5.18	-4.37	2.2e-05	0.00133
chr1	21114981	21115572	592	*	3.86	0.43	4.8	-4.37	0.000142	0.00501
chr11	46529550	46530002	453	*	3.26	-0.18	4.19	-4.37	0.00159	0.0256
chr18	35671871	35672694	824	*	3.26	-0.18	4.19	-4.37	0.00159	0.0256
chr1	77515275	77515749	475	*	3.25	-0.18	4.19	-4.37	0.00163	0.026
chr1	133946415	133946975	561	*	3.25	-0.18	4.19	-4.37	0.00163	0.026
chr11	85069040	85069631	592	*	3.25	-0.18	4.19	-4.37	0.00163	0.026
chr10	23385629	23386087	459	*	3.25	-0.18	4.18	-4.37	0.00185	0.0281
chr7	122810290	122810603	314	*	3.25	-0.18	4.18	-4.37	0.00185	0.0281
chr2	74124750	74125281	532	*	3.26	-0.18	4.19	-4.37	0.00189	0.0285
chr11	16507070	16508811	1742	*	4.51	1.08	5.44	-4.36	3.81e-06	0.000369
chr2	174573615	174574598	984	*	3.8	0.37	4.73	-4.36	0.000211	0.00654
chr9	99129844	99130346	503	*	3.25	-0.18	4.18	-4.36	0.00167	0.0265
chr1	90447320	90448798	1479	*	3.25	-0.18	4.18	-4.36	0.00173	0.0271
chr10	91867277	91867711	435	*	3.25	-0.18	4.18	-4.36	0.00173	0.0271
chr5	18501188	18501756	569	*	3.25	-0.18	4.18	-4.36	0.00173	0.0271
chr2	11464528	11464922	395	*	3.24	-0.18	4.17	-4.36	0.00179	0.0276
chr9	64751978	64753081	1104	*	3.24	-0.18	4.17	-4.36	0.00179	0.0276
chr8	25494479	25494920	442	*	3.24	-0.18	4.17	-4.36	0.00179	0.0276
chr10	118469570	118469977	408	*	3.25	-0.18	4.18	-4.36	0.00181	0.0278
chr13	112424599	112425132	534	*	3.25	-0.18	4.18	-4.36	0.00181	0.0278
chr1	135649412	135650186	775	*	6.15	2.73	7.08	-4.35	1.34e-14	4.11e-11
chr8	34440099	34441537	1439	*	5.42	2	6.35	-4.35	9.01e-10	5.26e-07
chr4	83937517	83938648	1132	*	4.54	1.12	5.47	-4.35	2.94e-06	0.000306
chr6	128292233	128292993	761	*	4.19	0.77	5.12	-4.35	3.83e-05	0.002
chr19	30503273	30504090	818	*	3.85	0.43	4.78	-4.35	0.00016	0.00543
chr4	152393059	152393698	640	*	3.85	0.43	4.78	-4.35	0.000163	0.00551
chr17	44047108	44047801	694	*	3.79	0.37	4.72	-4.35	0.000221	0.00679
chr13	109172983	109173491	509	*	3.23	-0.18	4.17	-4.35	0.00178	0.0276
chr1	88045036	88045410	375	*	3.24	-0.18	4.17	-4.35	0.00178	0.0276
chr1	181797788	181798634	847	*	3.24	-0.18	4.17	-4.35	0.00178	0.0276
chr7	30647000	30648519	1520	*	3.23	-0.18	4.16	-4.35	0.00198	0.0294
chr17	46017464	46017977	514	*	3.23	-0.18	4.16	-4.35	0.00239	0.0332
chr1	39073789	39074981	1193	*	5.83	2.42	6.76	-4.34	1.12e-12	1.91e-09
chr10	68994197	68995764	1568	*	5.6	2.19	6.53	-4.34	3.01e-10	2.31e-07
chr6	28064237	28065067	831	*	4.27	0.86	5.2	-4.34	1.69e-05	0.0011
chr2	44165484	44165980	497	*	3.84	0.43	4.77	-4.34	0.000163	0.00551
chr13	114489725	114490312	588	*	3.84	0.43	4.77	-4.34	0.000164	0.00553
chr1	90954233	90954664	432	*	3.23	-0.18	4.16	-4.34	0.00179	0.0276
chr10	25173116	25173845	730	*	3.23	-0.18	4.16	-4.34	0.00179	0.0276
chr11	99182366	99182670	305	*	3.23	-0.18	4.16	-4.34	0.00179	0.0276
chr4	94149529	94149979	451	*	3.23	-0.18	4.16	-4.34	0.00179	0.0276
chr4	127085446	127086003	558	*	3.23	-0.18	4.16	-4.34	0.00179	0.0276
chr9	82941671	82942004	334	*	3.23	-0.18	4.16	-4.34	0.00179	0.0276
chr1	163938855	163939204	350	*	3.23	-0.18	4.16	-4.34	0.00181	0.0278
chr13	108320938	108321623	686	*	3.23	-0.18	4.16	-4.34	0.00181	0.0278
chr15	12896175	12896632	458	*	3.23	-0.18	4.16	-4.34	0.00181	0.0278
chr3	84370342	84370747	406	*	3.23	-0.18	4.16	-4.34	0.00209	0.0305
chr8	67475768	67476580	813	*	3.23	-0.18	4.16	-4.34	0.00209	0.0305
chr11	60632372	60632783	412	*	3.22	-0.18	4.15	-4.34	0.00221	0.0316
chr9	116275909	116276419	511	*	3.22	-0.18	4.15	-4.34	0.00221	0.0316
chr8	109313057	109313993	937	*	3.23	-0.18	4.16	-4.34	0.00367	0.0436
chr17	33460937	33461395	459	*	3.22	-0.18	4.15	-4.33	0.00185	0.0281
chr6	28269625	28270033	409	*	3.22	-0.18	4.15	-4.33	0.00185	0.0281
chr1	140016469	140016933	465	*	3.22	-0.18	4.15	-4.33	0.00189	0.0285
chr11	45732647	45733868	1222	*	3.22	-0.18	4.15	-4.33	0.00189	0.0285
chr17	23758201	23758775	575	*	3.22	-0.18	4.15	-4.33	0.00189	0.0285
chr19	34971894	34972316	423	*	3.22	-0.18	4.15	-4.33	0.00189	0.0285
chr7	95750418	95750767	350	*	3.21	-0.18	4.14	-4.33	0.0021	0.0306
chr9	109898342	109899364	1023	*	3.21	-0.18	4.14	-4.33	0.0021	0.0306
chr17	86273134	86274237	1104	*	3.22	-0.18	4.15	-4.33	0.00415	0.0473
chr1	192557343	192557976	634	*	4.51	1.12	5.44	-4.32	2.97e-06	0.000308
chr5	116269887	116270522	636	*	3.77	0.37	4.7	-4.32	0.000248	0.00731
chr4	144889784	144890584	801	*	3.82	0.43	4.75	-4.32	0.000254	0.00745
chr1	16639841	16641112	1272	*	3.21	-0.18	4.14	-4.32	0.00195	0.0291
chr1	172543044	172543661	618	*	3.21	-0.18	4.14	-4.32	0.00195	0.0291
chr5	148851866	148852768	903	*	3.21	-0.18	4.14	-4.32	0.00195	0.0291
chr1	183513262	183513777	516	*	3.21	-0.18	4.14	-4.32	0.00202	0.0299
chr17	69604737	69605415	679	*	3.21	-0.18	4.14	-4.32	0.00202	0.0299
chr1	37113395	37113784	390	*	3.2	-0.18	4.13	-4.32	0.00205	0.0302
chr1	60923313	60923693	381	*	3.2	-0.18	4.13	-4.32	0.00205	0.0302
chr6	67422659	67422943	285	*	3.2	-0.18	4.13	-4.32	0.00205	0.0302
chr1	10646313	10646762	450	*	3.21	-0.18	4.14	-4.32	0.00207	0.0303
chr1	138913645	138913964	320	*	3.21	-0.18	4.14	-4.32	0.00207	0.0303
chr1	143780699	143781118	420	*	3.21	-0.18	4.14	-4.32	0.00207	0.0303
chr10	84109339	84109798	460	*	3.21	-0.18	4.14	-4.32	0.00207	0.0303
chr12	84838733	84839013	281	*	3.21	-0.18	4.14	-4.32	0.00207	0.0303
chr14	99181505	99181895	391	*	3.21	-0.18	4.14	-4.32	0.00207	0.0303
chr3	69319743	69320479	737	*	3.21	-0.18	4.14	-4.32	0.00207	0.0303
chr5	60321457	60322245	789	*	3.21	-0.18	4.14	-4.32	0.00207	0.0303
chr1	62461269	62461772	504	*	3.21	-0.18	4.14	-4.32	0.00344	0.0418
chr1	193561572	193562488	917	*	3.81	0.43	4.74	-4.31	0.000187	0.00605
chr4	33183369	33184861	1493	*	5.59	2.21	6.52	-4.31	0.00146	0.0243
chr1	10039227	10039968	742	*	3.2	-0.18	4.13	-4.31	0.00205	0.0302
chr1	187545962	187546357	396	*	3.2	-0.18	4.13	-4.31	0.00205	0.0302
chr19	46179278	46179952	675	*	3.2	-0.18	4.13	-4.31	0.00205	0.0302
chr4	79136450	79137062	613	*	3.2	-0.18	4.13	-4.31	0.00205	0.0302
chr11	31635166	31635691	526	*	3.2	-0.18	4.12	-4.31	0.00205	0.0302
chr17	44951106	44951584	479	*	3.2	-0.18	4.12	-4.31	0.00205	0.0302
chr11	20809278	20809666	389	*	3.2	-0.18	4.13	-4.31	0.00211	0.0307
chr11	110112755	110113068	314	*	3.2	-0.18	4.13	-4.31	0.00211	0.0307
chr6	29288237	29288774	538	*	3.2	-0.18	4.13	-4.31	0.00211	0.0307
chr5	27668786	27669284	499	*	3.2	-0.18	4.13	-4.31	0.00222	0.0316
chr5	24723474	24723997	524	*	3.19	-0.18	4.12	-4.31	0.0027	0.0359
chr12	49612627	49613355	729	*	3.2	-0.18	4.13	-4.31	0.00299	0.0383
chr1	157359058	157360143	1086	*	4.56	1.19	5.49	-4.3	2.7e-06	0.000286
chr9	62142298	62143283	986	*	4.19	0.82	5.12	-4.3	2.77e-05	0.00157
chr2	101528128	101528751	624	*	3.74	0.37	4.67	-4.3	0.000291	0.00816
chr3	138078419	138078806	388	*	3.19	-0.18	4.12	-4.3	0.00207	0.0303
chr5	112089436	112089976	541	*	3.19	-0.18	4.12	-4.3	0.00207	0.0303
chr9	62664735	62665219	485	*	3.19	-0.18	4.11	-4.3	0.0021	0.0306
chr16	43750505	43751161	657	*	3.18	-0.18	4.11	-4.3	0.00251	0.0342
chr10	75649578	75650953	1376	*	5.57	2.21	6.49	-4.29	7.13e-10	4.44e-07
chr8	34294811	34296544	1734	*	5.05	1.69	5.98	-4.29	5.72e-08	1.51e-05
chr1	35937589	35939409	1821	*	4.82	1.46	5.75	-4.29	4.28e-06	0.000405
chr17	45469126	45470146	1021	*	4.22	0.86	5.15	-4.29	2.57e-05	0.0015
chr15	34724688	34725498	811	*	4.22	0.86	5.15	-4.29	3.02e-05	0.00168
chr14	14749657	14750683	1027	*	3.79	0.43	4.72	-4.29	0.000273	0.00784
chr18	83213508	83214722	1215	*	3.8	0.43	4.72	-4.29	0.000296	0.00825
chr8	25462474	25463171	698	*	3.18	-0.18	4.11	-4.29	0.00215	0.031
chr17	75536753	75537285	533	*	3.18	-0.18	4.1	-4.29	0.00221	0.0316
chr3	104177868	104178275	408	*	3.18	-0.18	4.1	-4.29	0.00221	0.0316
chr8	106112361	106112850	490	*	3.18	-0.18	4.1	-4.29	0.00221	0.0316
chr16	35504137	35504715	579	*	3.17	-0.18	4.1	-4.29	0.0024	0.0333
chr8	48143929	48144672	744	*	3.17	-0.18	4.1	-4.29	0.0024	0.0333
chr1	52096648	52097265	618	*	3.18	-0.18	4.11	-4.29	0.00244	0.0337
chr13	115753916	115754364	449	*	3.18	-0.18	4.11	-4.29	0.00244	0.0337
chr14	75465920	75467118	1199	*	5.04	1.69	5.97	-4.28	3.51e-07	5.95e-05
chr17	64617037	64617721	685	*	4.81	1.46	5.74	-4.28	4.99e-07	7.84e-05
chr5	112853454	112854931	1478	*	4.55	1.19	5.48	-4.28	2.99e-06	0.000309
chr1	87576388	87577333	946	*	4.55	1.19	5.47	-4.28	3.05e-06	0.000315
chr8	11243887	11244852	966	*	4.21	0.86	5.14	-4.28	2.68e-05	0.00154
chr13	19745264	19745972	709	*	4.21	0.86	5.14	-4.28	6.13e-05	0.00279
chr1	182895541	182896471	931	*	3.78	0.43	4.71	-4.28	0.00029	0.00814
chr12	71136005	71136579	575	*	3.73	0.37	4.66	-4.28	0.000371	0.00963
chr19	12025177	12025797	621	*	3.17	-0.18	4.1	-4.28	0.00228	0.0323
chr2	131665965	131666842	878	*	3.17	-0.18	4.1	-4.28	0.00228	0.0323
chr12	22782365	22783727	1363	*	3.17	-0.18	4.09	-4.28	0.00236	0.033
chr13	93330343	93330629	287	*	3.17	-0.18	4.09	-4.28	0.00236	0.033
chr18	5465353	5465912	560	*	3.17	-0.18	4.09	-4.28	0.00236	0.033
chr5	132639791	132640283	493	*	3.17	-0.18	4.09	-4.28	0.00236	0.033
chr8	9228103	9228382	280	*	3.17	-0.18	4.09	-4.28	0.00236	0.033
chr10	94574940	94575518	579	*	3.17	-0.18	4.1	-4.28	0.00237	0.0331
chr17	4794687	4795014	328	*	3.17	-0.18	4.1	-4.28	0.00237	0.0331
chr17	79776023	79776529	507	*	3.17	-0.18	4.1	-4.28	0.00237	0.0331
chr19	55902430	55903232	803	*	3.17	-0.18	4.1	-4.28	0.00237	0.0331
chr3	9155944	9156368	425	*	3.17	-0.18	4.1	-4.28	0.00237	0.0331
chr5	67906813	67907677	865	*	3.17	-0.18	4.1	-4.28	0.00237	0.0331
chr7	58569044	58569547	504	*	3.17	-0.18	4.1	-4.28	0.00237	0.0331
chr5	117963433	117963776	344	*	3.17	-0.18	4.09	-4.28	0.00238	0.0331
chr11	79005230	79005966	737	*	5.22	1.88	6.15	-4.27	1.83e-08	5.98e-06
chr4	151016777	151017406	630	*	5	1.66	5.93	-4.27	8.93e-08	2.11e-05
chr10	114536618	114537628	1011	*	5.03	1.69	5.96	-4.27	1.04e-07	2.4e-05
chr17	85789405	85790344	940	*	4.8	1.46	5.73	-4.27	5.74e-07	8.73e-05
chr10	68722233	68723002	770	*	3.78	0.43	4.7	-4.27	0.000237	0.00709
chr4	30005884	30007161	1278	*	3.78	0.43	4.71	-4.27	0.000248	0.00733
chr10	93202269	93202512	244	*	3.16	-0.18	4.09	-4.27	0.00235	0.033
chr10	78031795	78032128	334	*	3.16	-0.18	4.08	-4.27	0.00237	0.0331
chr10	86509554	86510224	671	*	3.16	-0.18	4.08	-4.27	0.00237	0.0331
chr16	90376782	90377538	757	*	3.16	-0.18	4.08	-4.27	0.00237	0.0331
chr3	142375506	142376501	996	*	3.16	-0.18	4.08	-4.27	0.00237	0.0331
chr8	111631276	111632134	859	*	3.16	-0.18	4.08	-4.27	0.00237	0.0331
chr4	10677733	10678186	454	*	3.16	-0.18	4.09	-4.27	0.00249	0.0341
chr6	4141286	4141833	548	*	4.19	0.86	5.12	-4.26	2.94e-05	0.00165
chr13	113085782	113086455	674	*	3.76	0.43	4.69	-4.26	0.000249	0.00734
chr11	5507038	5507542	505	*	3.7	0.37	4.63	-4.26	0.00033	0.0089
chr10	127112093	127112406	314	*	3.15	-0.18	4.08	-4.26	0.0024	0.0333
chr11	112579534	112579865	332	*	3.15	-0.18	4.08	-4.26	0.0024	0.0333
chr13	41335134	41335501	368	*	3.15	-0.18	4.08	-4.26	0.0024	0.0333
chr18	63060918	63061374	457	*	3.15	-0.18	4.08	-4.26	0.0024	0.0333
chr6	51627462	51627883	422	*	3.15	-0.18	4.08	-4.26	0.0024	0.0333
chr11	110252864	110253598	735	*	3.15	-0.18	4.07	-4.26	0.00244	0.0337
chr2	27844586	27845014	429	*	3.15	-0.18	4.07	-4.26	0.00244	0.0337
chr3	60384432	60384880	449	*	3.15	-0.18	4.07	-4.26	0.00244	0.0337
chr6	127222335	127222858	524	*	3.15	-0.18	4.07	-4.26	0.00244	0.0337
chr8	128791321	128791705	385	*	3.15	-0.18	4.07	-4.26	0.00244	0.0337
chr7	82951346	82951779	434	*	3.15	-0.18	4.07	-4.26	0.00294	0.0379
chr12	11065788	11066072	285	*	3.15	-0.18	4.08	-4.26	0.00305	0.0388
chr9	57162343	57164018	1676	*	4.88	1.56	5.81	-4.25	1.51e-06	0.000184
chr1	122860471	122861017	547	*	4.18	0.86	5.11	-4.25	3.33e-05	0.00179
chr5	150507126	150507937	812	*	4.19	0.86	5.11	-4.25	3.73e-05	0.00196
chr2	91221838	91222455	618	*	4.19	0.86	5.11	-4.25	5.23e-05	0.00248
chr10	17325604	17326084	481	*	3.69	0.37	4.62	-4.25	0.000368	0.00959
chr1	173870414	173871027	614	*	3.14	-0.18	4.07	-4.25	0.00251	0.0342
chr15	40339729	40340168	440	*	3.14	-0.18	4.07	-4.25	0.00251	0.0342
chr7	122497514	122498181	668	*	3.14	-0.18	4.07	-4.25	0.00251	0.0342
chr8	25590163	25590623	461	*	3.14	-0.18	4.06	-4.25	0.00259	0.035
chr11	67571160	67571692	533	*	3.14	-0.18	4.06	-4.25	0.00279	0.0366
chr7	35118149	35118716	568	*	3.14	-0.18	4.06	-4.25	0.00279	0.0366
chr9	118092448	118093124	677	*	3.14	-0.18	4.06	-4.25	0.00279	0.0366
chr15	41437792	41438247	456	*	3.14	-0.18	4.07	-4.25	0.00285	0.0371
chr13	51702725	51703828	1104	*	4.78	1.46	5.7	-4.24	9.8e-07	0.000131
chr15	94644591	94645760	1170	*	4.77	1.46	5.7	-4.24	1.02e-06	0.000135
chr10	90605931	90606837	907	*	3.69	0.37	4.61	-4.24	0.000406	0.0103
chr1	191374590	191375768	1179	*	3.68	0.37	4.61	-4.24	0.00235	0.033
chr13	57846210	57846756	547	*	3.13	-0.18	4.06	-4.24	0.00268	0.0358
chr6	94204032	94204348	317	*	3.13	-0.18	4.06	-4.24	0.00268	0.0358
chr13	62509975	62510630	656	*	3.13	-0.18	4.05	-4.24	0.00272	0.0361
chr12	73789038	73789992	955	*	3.13	-0.18	4.06	-4.24	0.00274	0.0363
chr1	83840744	83841750	1007	*	3.13	-0.18	4.06	-4.24	0.0039	0.0453
chr11	34891353	34893540	2188	*	7.19	3.88	8.11	-4.23	3.02e-26	1.15e-21
chr5	67175545	67176398	854	*	5.19	1.88	6.11	-4.23	2.4e-08	7.47e-06
chr14	57451940	57454645	2706	*	5.19	1.88	6.12	-4.23	4.89e-07	7.72e-05
chr11	36888181	36889282	1102	*	4.39	1.08	5.31	-4.23	9.85e-06	0.000739
chr6	24553715	24554222	508	*	4.16	0.86	5.09	-4.23	3.8e-05	0.00198
chr10	118588662	118589358	697	*	4.07	0.77	5	-4.23	0.000107	0.00413
chr12	72727757	72730249	2493	*	4.17	0.86	5.09	-4.23	0.000184	0.00599
chr10	76185721	76186309	589	*	3.74	0.43	4.66	-4.23	0.000288	0.00812
chr18	63651575	63651955	381	*	3.68	0.37	4.61	-4.23	0.000367	0.00958
chr14	120809154	120809514	361	*	3.12	-0.18	4.05	-4.23	0.00271	0.0361
chr18	63812966	63813533	568	*	3.12	-0.18	4.05	-4.23	0.00271	0.0361
chr1	163940725	163941112	388	*	3.12	-0.18	4.04	-4.23	0.00272	0.0361
chr10	90654089	90654653	565	*	3.12	-0.18	4.04	-4.23	0.00272	0.0361
chr5	123148641	123149163	523	*	3.12	-0.18	4.04	-4.23	0.00272	0.0361
chr9	75506227	75506733	507	*	3.12	-0.18	4.04	-4.23	0.00272	0.0361
chr1	71514557	71515110	554	*	4.48	1.19	5.41	-4.22	5.37e-06	0.000481
chr9	83329718	83330906	1189	*	4.48	1.19	5.41	-4.22	1.35e-05	0.00094
chrX	70459342	70460442	1101	*	4.38	1.08	5.3	-4.22	1.66e-05	0.00109
chr1	38619290	38619809	520	*	4.16	0.86	5.08	-4.22	3.79e-05	0.00198
chr17	57353956	57354790	835	*	4.16	0.86	5.08	-4.22	3.96e-05	0.00204
chr1	78736989	78737663	675	*	4.16	0.86	5.08	-4.22	4.15e-05	0.00211
chr13	46046302	46046977	676	*	3.72	0.43	4.65	-4.22	0.000323	0.00877
chr2	170301637	170302614	978	*	5.89	2.59	6.81	-4.22	0.00218	0.0314
chr10	67398957	67399194	238	*	3.11	-0.18	4.04	-4.22	0.00274	0.0363
chr10	73583506	73583871	366	*	3.11	-0.18	4.04	-4.22	0.00274	0.0363
chr18	61573122	61573595	474	*	3.11	-0.18	4.04	-4.22	0.00274	0.0363
chr3	85286530	85287049	520	*	3.11	-0.18	4.04	-4.22	0.00274	0.0363
chr8	112870478	112870832	355	*	3.11	-0.18	4.04	-4.22	0.00274	0.0363
chr1	154962667	154963080	414	*	3.11	-0.18	4.03	-4.22	0.00279	0.0366
chr16	50577081	50577492	412	*	3.11	-0.18	4.03	-4.22	0.00279	0.0366
chr17	67848135	67848497	363	*	3.11	-0.18	4.03	-4.22	0.00279	0.0366
chrX	149344128	149344826	699	*	3.11	-0.18	4.03	-4.22	0.00279	0.0366
chrUn_random	42368	43049	682	*	3.12	-0.18	4.04	-4.22	0.00314	0.0394
chr1	163543550	163544741	1192	*	5.48	2.2	6.41	-4.21	1.78e-09	9.1e-07
chr13	41378789	41379444	656	*	4.75	1.46	5.67	-4.21	9.54e-07	0.000129
chr12	31978255	31980046	1792	*	4.38	1.08	5.3	-4.21	4.39e-05	0.0022
chr11	51027285	51028382	1098	*	4.06	0.77	4.99	-4.21	0.000163	0.00552
chr9	59045161	59045723	563	*	3.72	0.43	4.64	-4.21	0.000356	0.00942
chr1	193626071	193626968	898	*	3.66	0.37	4.58	-4.21	0.000482	0.0116
chr10	5886181	5886425	245	*	3.1	-0.18	4.03	-4.21	0.00285	0.0371
chr11	96501206	96501700	495	*	3.1	-0.18	4.03	-4.21	0.00285	0.0371
chr2	94041014	94041310	297	*	3.1	-0.18	4.03	-4.21	0.00285	0.0371
chr7	139548074	139548876	803	*	3.1	-0.18	4.03	-4.21	0.00285	0.0371
chr2	172596290	172596616	327	*	3.1	-0.18	4.02	-4.21	0.00294	0.0379
chr3	146249484	146250130	647	*	4.47	1.19	5.39	-4.2	6.48e-06	0.000552
chr2	58830776	58831602	827	*	4.62	1.34	5.55	-4.2	6.97e-06	0.00058
chr13	81486550	81486897	348	*	3.71	0.43	4.64	-4.2	0.000328	0.00886
chr19	36340851	36341486	636	*	3.71	0.43	4.63	-4.2	0.000395	0.0101
chr5	22608184	22608723	540	*	3.65	0.37	4.57	-4.2	0.000437	0.0108
chr2	143521710	143522297	588	*	3.65	0.37	4.57	-4.2	0.000482	0.0116
chr1	13080243	13081016	774	*	3.09	-0.18	4.02	-4.2	0.00304	0.0387
chr1	20440182	20440681	500	*	3.09	-0.18	4.02	-4.2	0.00304	0.0387
chr9	70170332	70170926	595	*	3.09	-0.18	4.02	-4.2	0.00304	0.0387
chr1	192732630	192733096	467	*	3.09	-0.18	4.02	-4.2	0.00315	0.0395
chr2	33897275	33897697	423	*	3.09	-0.18	4.02	-4.2	0.00315	0.0395
chr10	107797029	107797459	431	*	3.09	-0.18	4.01	-4.2	0.00317	0.0397
chr11	78053870	78054260	391	*	3.09	-0.18	4.01	-4.2	0.00317	0.0397
chr6	72359863	72360891	1029	*	3.1	-0.18	4.02	-4.2	0.00319	0.0398
chr9	119506122	119507871	1750	*	5.47	2.21	6.4	-4.19	2.64e-09	1.29e-06
chr11	113332042	113333024	983	*	4.13	0.86	5.05	-4.19	4.68e-05	0.00229
chr11	14669824	14670259	436	*	3.69	0.43	4.62	-4.19	0.000369	0.00961
chr6	128537907	128538360	454	*	3.7	0.43	4.62	-4.19	0.00037	0.00962
chr14	49854751	49855409	659	*	3.7	0.43	4.62	-4.19	0.0005	0.0119
chr3	65280875	65281579	705	*	3.64	0.37	4.56	-4.19	0.000512	0.012
chr4	94784035	94784753	719	*	3.64	0.37	4.56	-4.19	0.000512	0.012
chr1	122357776	122358870	1095	*	3.09	-0.18	4.01	-4.19	0.00313	0.0394
chr10	7923476	7923996	521	*	3.09	-0.18	4.01	-4.19	0.00313	0.0394
chr13	59464671	59465249	579	*	3.09	-0.18	4.01	-4.19	0.00313	0.0394
chr6	144979475	144979851	377	*	3.09	-0.18	4.01	-4.19	0.00313	0.0394
chr10	39929908	39930220	313	*	3.08	-0.18	4.01	-4.19	0.00313	0.0394
chr16	28944948	28945369	422	*	3.08	-0.18	4.01	-4.19	0.00313	0.0394
chr4	98086464	98086740	277	*	3.08	-0.18	4.01	-4.19	0.00313	0.0394
chr6	22204360	22205007	648	*	3.08	-0.18	4.01	-4.19	0.00313	0.0394
chr6	71633407	71633964	558	*	3.08	-0.18	4.01	-4.19	0.00313	0.0394
chr2	73498011	73499353	1343	*	5.29	2.04	6.22	-4.18	5.1e-09	2.2e-06
chr1	184476318	184477278	961	*	4.38	1.12	5.3	-4.18	8.81e-06	0.000687
chr11	113052033	113053919	1887	*	4.6	1.34	5.52	-4.18	1.01e-05	0.000753
chr9	67042807	67044114	1308	*	3.69	0.43	4.61	-4.18	0.000476	0.0115
chr9	66918744	66919603	860	*	3.63	0.37	4.55	-4.18	0.00054	0.0125
chr1	100016207	100016856	650	*	3.08	-0.18	4	-4.18	0.00315	0.0395
chr2	20615083	20615699	617	*	3.08	-0.18	4	-4.18	0.00315	0.0395
chr2	48938374	48938816	443	*	3.08	-0.18	4	-4.18	0.00315	0.0395
chr3	7010644	7010901	258	*	3.08	-0.18	4	-4.18	0.00315	0.0395
chr5	84292381	84292691	311	*	3.08	-0.18	4	-4.18	0.00315	0.0395
chr8	71401920	71402402	483	*	3.08	-0.18	4	-4.18	0.00315	0.0395
chr1	40853660	40854292	633	*	3.07	-0.18	3.99	-4.18	0.00319	0.0398
chr1	135659616	135660319	704	*	3.07	-0.18	3.99	-4.18	0.00319	0.0398
chr12	48552617	48553063	447	*	3.07	-0.18	3.99	-4.18	0.00319	0.0398
chr12	100764898	100765219	322	*	3.07	-0.18	3.99	-4.18	0.00319	0.0398
chr12	109950274	109951323	1050	*	3.07	-0.18	3.99	-4.18	0.00319	0.0398
chr2	23148788	23149704	917	*	3.07	-0.18	3.99	-4.18	0.00319	0.0398
chr9	30600225	30600852	628	*	3.07	-0.18	3.99	-4.18	0.00319	0.0398
chr5	112112810	112113944	1135	*	5.85	2.59	6.77	-4.18	0.00331	0.0409
chr11	83982164	83982539	376	*	3.07	-0.18	3.99	-4.18	0.00393	0.0456
chr19	56458101	56458535	435	*	3.07	-0.18	3.99	-4.18	0.00404	0.0465
chr6	68319688	68320116	429	*	3.07	-0.18	3.99	-4.18	0.00404	0.0465
chr15	5245990	5246310	321	*	3.07	-0.18	4	-4.18	0.00409	0.0467
chr18	12757404	12759197	1794	*	7.49	4.24	8.41	-4.17	3.43e-30	2.62e-25
chr8	81008943	81010400	1458	*	4.44	1.19	5.36	-4.17	2.43e-05	0.00143
chr9	68743661	68744318	658	*	4.11	0.86	5.03	-4.17	5.75e-05	0.00267
chr7	3237374	3238213	840	*	4.11	0.86	5.04	-4.17	6.06e-05	0.00276
chr9	22818432	22818775	344	*	3.68	0.43	4.6	-4.17	0.000399	0.0102
chr15	96802178	96802809	632	*	3.68	0.43	4.6	-4.17	0.000449	0.011
chr10	117415950	117416681	732	*	3.07	-0.18	3.99	-4.17	0.00325	0.0403
chr11	88307825	88308459	635	*	3.07	-0.18	3.99	-4.17	0.00325	0.0403
chr15	37358290	37358641	352	*	3.07	-0.18	3.99	-4.17	0.00325	0.0403
chr1	138645597	138646242	646	*	3.06	-0.18	3.98	-4.17	0.00334	0.0411
chr11	89880707	89881131	425	*	3.06	-0.18	3.98	-4.17	0.00334	0.0411
chr12	71066286	71066917	632	*	3.06	-0.18	3.99	-4.17	0.00439	0.0487
chr10	70663704	70665507	1804	*	6.22	2.99	7.14	-4.16	6.72e-15	2.4e-11
chr10	88393345	88394390	1046	*	4.9	1.66	5.82	-4.16	2.03e-07	3.85e-05
chr1	132899693	132900492	800	*	4.7	1.46	5.62	-4.16	1.39e-06	0.000173
chr12	111646521	111647414	894	*	4.43	1.19	5.35	-4.16	8.64e-06	0.000679
chr2	90663760	90665030	1271	*	4.01	0.77	4.93	-4.16	0.000174	0.00575
chr18	80206576	80207140	565	*	3.61	0.37	4.54	-4.16	0.000545	0.0126
chr1	167493936	167494587	652	*	3.67	0.43	4.59	-4.16	0.000613	0.0136
chr8	33988698	33989141	444	*	3.67	0.43	4.59	-4.16	0.000613	0.0136
chr12	106309119	106309627	509	*	3.06	-0.18	3.98	-4.16	0.00345	0.0419
chr18	75375347	75375652	306	*	3.06	-0.18	3.98	-4.16	0.00345	0.0419
chr7	36865126	36865683	558	*	3.06	-0.18	3.98	-4.16	0.00345	0.0419
chr12	73462711	73463294	584	*	3.05	-0.18	3.97	-4.16	0.00359	0.0431
chr16	44601348	44601793	446	*	3.05	-0.18	3.97	-4.16	0.00359	0.0431
chr11	89014958	89015972	1015	*	3.05	-0.18	3.98	-4.16	0.00366	0.0436
chr1	18398580	18399031	452	*	3.06	-0.18	3.98	-4.16	0.00372	0.044
chr10	34607076	34608269	1194	*	3.06	-0.18	3.98	-4.16	0.00372	0.044
chr11	30142804	30143545	742	*	3.06	-0.18	3.98	-4.16	0.00372	0.044
chr4	58386165	58386689	525	*	3.06	-0.18	3.98	-4.16	0.00372	0.044
chr1	170148043	170149941	1899	*	5.44	2.21	6.36	-4.15	2.62e-08	7.98e-06
chr1	114382593	114383938	1346	*	5.14	1.92	6.06	-4.15	1.32e-07	2.9e-05
chr3	132738655	132739958	1304	*	4.57	1.34	5.5	-4.15	3.65e-06	0.000357
chr8	128115087	128115843	757	*	4.42	1.19	5.34	-4.15	9.57e-06	0.000727
chr6	39148766	39149471	706	*	4.05	0.82	4.97	-4.15	6.81e-05	0.003
chr7	74577815	74578241	427	*	3.66	0.43	4.58	-4.15	0.000539	0.0125
chr11	21161889	21162206	318	*	3.04	-0.18	3.97	-4.15	0.00361	0.0432
chr17	47208577	47209036	460	*	3.04	-0.18	3.97	-4.15	0.00361	0.0432
chr17	84202369	84203530	1162	*	3.04	-0.18	3.97	-4.15	0.00361	0.0432
chr12	36757675	36758097	423	*	3.05	-0.18	3.97	-4.15	0.00362	0.0433
chr13	47695415	47695788	374	*	3.05	-0.18	3.97	-4.15	0.00362	0.0433
chr5	104031932	104032818	887	*	3.05	-0.18	3.97	-4.15	0.00362	0.0433
chr5	150662098	150662518	421	*	3.05	-0.18	3.97	-4.15	0.00362	0.0433
chr5	121136615	121137237	623	*	3.04	-0.18	3.96	-4.15	0.00397	0.0459
chr5	123397602	123397942	341	*	3.04	-0.18	3.96	-4.15	0.00397	0.0459
chr5	119280260	119280919	660	*	4.56	1.34	5.48	-4.14	6.42e-06	0.000549
chr13	45548313	45548938	626	*	4.41	1.19	5.33	-4.14	1.19e-05	0.00085
chr2	90476727	90477762	1036	*	4.41	1.19	5.33	-4.14	1.78e-05	0.00115
chr2	147810280	147810907	628	*	3.65	0.43	4.57	-4.14	0.000493	0.0117
chr1	51902105	51902723	619	*	3.04	-0.18	3.96	-4.14	0.00362	0.0433
chr6	148927762	148928185	424	*	3.04	-0.18	3.96	-4.14	0.00362	0.0433
chr12	15122124	15122906	783	*	3.03	-0.18	3.95	-4.14	0.00366	0.0436
chr17	69324835	69325158	324	*	3.03	-0.18	3.95	-4.14	0.00366	0.0436
chr18	89045188	89046180	993	*	3.03	-0.18	3.95	-4.14	0.00366	0.0436
chr3	69520947	69521406	460	*	3.03	-0.18	3.95	-4.14	0.00366	0.0436
chr7	82716847	82717233	387	*	3.03	-0.18	3.95	-4.14	0.00366	0.0436
chr7	105830900	105831750	851	*	5.28	2.07	6.2	-4.13	7.76e-08	1.9e-05
chr1	54626855	54627579	725	*	4.61	1.4	5.53	-4.13	2.68e-06	0.000284
chr7	120816794	120817489	696	*	4.07	0.86	4.99	-4.13	6.82e-05	0.003
chr14	103868860	103871010	2151	*	4.07	0.86	4.99	-4.13	7.2e-05	0.00312
chr3	98794597	98795064	468	*	3.65	0.43	4.57	-4.13	0.000485	0.0116
chr17	71300453	71301021	569	*	3.64	0.43	4.56	-4.13	0.000489	0.0117
chr1	157904306	157904675	370	*	3.58	0.37	4.5	-4.13	0.000649	0.0142
chr16	8529893	8530796	904	*	3.58	0.37	4.5	-4.13	0.000681	0.0147
chr4	142366406	142366705	300	*	3.03	-0.18	3.95	-4.13	0.00372	0.044
chr1	13492896	13493341	446	*	3.02	-0.18	3.94	-4.13	0.00381	0.0447
chr6	31574116	31574619	504	*	3.02	-0.18	3.94	-4.13	0.00381	0.0447
chr6	145669410	145669696	287	*	3.02	-0.18	3.94	-4.13	0.00381	0.0447
chr11	98496594	98497187	594	*	3.03	-0.18	3.95	-4.13	0.00453	0.0498
chr14	51388642	51389302	661	*	3.03	-0.18	3.95	-4.13	0.00453	0.0498
chr2	34922022	34923468	1447	*	6.23	3.03	7.15	-4.12	1.82e-14	5.16e-11
chr13	12354009	12354818	810	*	4.76	1.56	5.68	-4.12	1.11e-06	0.000147
chr5	129886430	129887272	843	*	4.57	1.37	5.49	-4.12	3.24e-06	0.000327
chr10	66331531	66332329	799	*	4.02	0.82	4.93	-4.12	9.03e-05	0.00366
chr5	20246945	20248023	1079	*	3.63	0.43	4.55	-4.12	0.000503	0.0119
chr7	53842532	53843377	846	*	3.57	0.37	4.49	-4.12	0.000634	0.0139
chr1	142557744	142558164	421	*	3.02	-0.18	3.94	-4.12	0.00392	0.0455
chr12	101056131	101056847	717	*	3.02	-0.18	3.94	-4.12	0.00392	0.0455
chr14	31781532	31782216	685	*	3.02	-0.18	3.94	-4.12	0.00392	0.0455
chr14	64467168	64467507	340	*	3.02	-0.18	3.94	-4.12	0.00392	0.0455
chr18	32973373	32973903	531	*	3.02	-0.18	3.94	-4.12	0.00392	0.0455
chr7	80861236	80861597	362	*	3.02	-0.18	3.94	-4.12	0.00392	0.0455
chr11	20201450	20201999	550	*	3.01	-0.18	3.93	-4.12	0.00407	0.0467
chr12	94124079	94124565	487	*	3.01	-0.18	3.93	-4.12	0.00407	0.0467
chr10	66760246	66760551	306	*	3.02	-0.18	3.93	-4.12	0.00427	0.0478
chr11	18356336	18356724	389	*	3.02	-0.18	3.93	-4.12	0.00427	0.0478
chr19	27312620	27313023	404	*	3.02	-0.18	3.93	-4.12	0.00427	0.0478
chr1	24143754	24144096	343	*	3.02	-0.18	3.94	-4.12	0.00436	0.0485
chr11	104489131	104489607	477	*	3.02	-0.18	3.94	-4.12	0.00436	0.0485
chr8	80479307	80480090	784	*	5.53	2.35	6.45	-4.11	6.38e-09	2.63e-06
chr7	138460898	138461776	879	*	4.27	1.08	5.19	-4.11	3e-05	0.00167
chr19	25618445	25619362	918	*	3.62	0.43	4.54	-4.11	0.000565	0.0129
chr1	41144433	41145245	813	*	3.01	-0.18	3.92	-4.11	0.00418	0.0474
chr1	181742315	181742721	407	*	3.01	-0.18	3.92	-4.11	0.00418	0.0474
chr10	41808353	41809044	692	*	3.01	-0.18	3.92	-4.11	0.00418	0.0474
chr16	84583661	84584148	488	*	3.01	-0.18	3.92	-4.11	0.00418	0.0474
chr1	157304054	157304769	716	*	3.01	-0.18	3.93	-4.11	0.00421	0.0476
chr11	98501672	98502152	481	*	3.01	-0.18	3.93	-4.11	0.00421	0.0476
chr9	56172541	56172828	288	*	3.01	-0.18	3.93	-4.11	0.00421	0.0476
chr9	99520521	99520799	279	*	3.01	-0.18	3.93	-4.11	0.00421	0.0476
chr11	53815843	53816807	965	*	3.01	-0.18	3.93	-4.11	0.00425	0.0478
chr10	41368512	41370353	1842	*	6.29	3.11	7.21	-4.1	2.9e-14	7.39e-11
chr7	50690633	50691256	624	*	4.34	1.16	5.26	-4.1	1.43e-05	0.000978
chr1	28679223	28679994	772	*	4.37	1.19	5.29	-4.1	1.48e-05	0.000998
chr1	152470693	152471126	434	*	4.31	1.12	5.22	-4.1	1.8e-05	0.00115
chr1	184504227	184505036	810	*	4.04	0.86	4.96	-4.1	9.6e-05	0.00381
chr11	46089951	46090669	719	*	4.04	0.86	4.96	-4.1	0.00012	0.00447
chr10	83204368	83204924	557	*	3.62	0.43	4.53	-4.1	0.000571	0.013
chr16	74104912	74105224	313	*	3.56	0.37	4.48	-4.1	0.000723	0.0152
chr2	171773326	171773730	405	*	3.56	0.37	4.48	-4.1	0.000723	0.0152
chr4	86702305	86702815	511	*	3.61	0.43	4.53	-4.1	0.000743	0.0155
chr11	9415222	9415692	471	*	3	-0.18	3.92	-4.1	0.00418	0.0474
chr11	46473877	46474125	249	*	3	-0.18	3.92	-4.1	0.00418	0.0474
chr11	77260287	77260668	382	*	3	-0.18	3.92	-4.1	0.00418	0.0474
chr17	34585313	34585692	380	*	3	-0.18	3.92	-4.1	0.00418	0.0474
chr2	71908139	71908544	406	*	3	-0.18	3.92	-4.1	0.00418	0.0474
chr6	137145149	137145593	445	*	3	-0.18	3.92	-4.1	0.00418	0.0474
chr2	125506545	125506921	377	*	2.99	-0.18	3.91	-4.1	0.00421	0.0476
chr9	116491623	116491960	338	*	2.99	-0.18	3.91	-4.1	0.00421	0.0476
chrUn_random	133080	133598	519	*	2.99	-0.18	3.91	-4.1	0.00421	0.0476
chr10	93479909	93480461	553	*	3	-0.18	3.92	-4.1	0.00448	0.0494
chr8	111609842	111610624	783	*	5.38	2.21	6.3	-4.09	1.13e-08	4.05e-06
chr13	65306599	65307581	983	*	4.81	1.64	5.73	-4.09	4.52e-07	7.2e-05
chr2	172643799	172644852	1054	*	4.36	1.19	5.28	-4.09	1.73e-05	0.00112
chr13	108837622	108837962	341	*	3.54	0.37	4.46	-4.09	0.000736	0.0154
chr2	49294354	49294984	631	*	2.99	-0.18	3.91	-4.09	0.00427	0.0478
chr6	99260297	99260590	294	*	2.99	-0.18	3.91	-4.09	0.00427	0.0478
chr8	129134134	129134487	354	*	2.99	-0.18	3.91	-4.09	0.00427	0.0478
chr9	83990270	83990799	530	*	2.99	-0.18	3.91	-4.09	0.00427	0.0478
chr11	98888893	98891078	2186	*	5.22	2.05	6.14	-4.08	3.86e-08	1.12e-05
chr8	114855887	114857500	1614	*	5.08	1.92	6	-4.08	1.45e-07	3.13e-05
chr18	76373791	76375788	1998	*	5.05	1.88	5.96	-4.08	1.77e-07	3.55e-05
chr16	97480182	97480789	608	*	4.75	1.59	5.66	-4.08	8.47e-07	0.000118
chr4	43339952	43340530	579	*	3.93	0.77	4.85	-4.08	0.000153	0.00524
chr10	41105558	41106008	451	*	3.53	0.37	4.45	-4.08	0.000796	0.0163
chr5	128584266	128584543	278	*	2.98	-0.18	3.9	-4.08	0.00436	0.0485
chrX	157594752	157595592	841	*	2.98	-0.18	3.9	-4.08	0.00447	0.0493
chr1	179572938	179573830	893	*	4.02	0.86	4.93	-4.07	0.000233	0.00703
chr16	25751983	25752581	599	*	3.93	0.77	4.84	-4.07	0.000378	0.00977
chr6	100925952	100926520	569	*	3.58	0.43	4.5	-4.07	0.000648	0.0141
chr18	60631095	60631934	840	*	4.6	1.46	5.52	-4.06	4.13e-06	0.000394
chr10	70401957	70402859	903	*	4.33	1.19	5.25	-4.06	2.13e-05	0.00131
chr7	126046222	126046738	517	*	3.92	0.77	4.84	-4.06	0.000164	0.00553
chr1	182536006	182538513	2508	*	5.01	1.88	5.93	-4.05	8.81e-07	0.000122
chr2	48171904	48172384	481	*	4.33	1.19	5.24	-4.05	2.06e-05	0.00128
chr7	138096484	138097999	1516	*	4.33	1.19	5.24	-4.05	2.54e-05	0.00148
chr13	25202250	25203230	981	*	4	0.86	4.91	-4.05	0.000148	0.00514
chr2	34698538	34699269	732	*	3.57	0.43	4.48	-4.05	0.000704	0.015
chr8	122246043	122246629	587	*	3.57	0.43	4.48	-4.05	0.000759	0.0157
chr17	49447943	49448945	1003	*	3.99	0.86	4.9	-4.04	0.000136	0.00484
chr17	34442836	34443226	391	*	3.5	0.37	4.41	-4.04	0.000978	0.0186
chr10	41603242	41604199	958	*	3.56	0.43	4.47	-4.04	0.00121	0.0214
chr5	145424890	145426418	1529	*	4.78	1.66	5.69	-4.03	2.72e-06	0.000288
chr2	125127585	125128537	953	*	3.48	0.37	4.4	-4.03	0.000981	0.0187
chr1	8849105	8850234	1130	*	5.77	2.66	6.68	-4.02	3.1e-11	3.21e-08
chr3	103287795	103290910	3116	*	5.33	2.22	6.24	-4.02	5.54e-08	1.47e-05
chr14	25177522	25178110	589	*	3.54	0.43	4.45	-4.02	0.0008	0.0163
chr3	24237393	24237771	379	*	3.96	0.86	4.87	-4.01	0.000151	0.0052
chr9	85578311	85579048	738	*	3.92	0.82	4.83	-4.01	0.000159	0.00541
chr16	11300624	11301128	505	*	3.53	0.43	4.45	-4.01	0.00086	0.0171
chr3	87937236	87937767	532	*	3.53	0.43	4.44	-4.01	0.000863	0.0171
chr11	91188893	91189397	505	*	3.47	0.37	4.39	-4.01	0.00106	0.0197
chr8	119991342	119992685	1344	*	3.95	0.86	4.86	-4	0.000185	0.00599
chr16	72678661	72679575	915	*	3.94	0.86	4.86	-4	0.000205	0.00643
chr1	40944694	40945371	678	*	3.86	0.77	4.78	-4	0.000352	0.00933
chr10	118757113	118757847	735	*	3.86	0.77	4.77	-4	0.000384	0.00988
chr8	82058009	82058522	514	*	3.52	0.43	4.43	-4	0.00112	0.0204
chr8	36739105	36741312	2208	*	5.55	2.47	6.46	-3.99	5.14e-09	2.21e-06
chr11	109548098	109548607	510	*	4.54	1.46	5.45	-3.99	7e-06	0.000581
chr2	65060151	65060897	747	*	4.27	1.19	5.18	-3.99	4.28e-05	0.00216
chr9	26734658	26735493	836	*	5.38	2.32	6.29	-3.98	6.27e-09	2.6e-06
chr9	60899849	60900725	877	*	4.76	1.69	5.67	-3.98	1.92e-06	0.00022
chr6	147192092	147192466	375	*	3.93	0.86	4.84	-3.98	0.000215	0.00666
chr1	11314257	11315501	1245	*	5.66	2.59	6.57	-3.98	0.00392	0.0455
chr8	97384037	97386839	2803	*	4.15	1.08	5.06	-3.97	0.000293	0.00819
chr15	25880245	25880948	704	*	3.49	0.43	4.4	-3.97	0.00102	0.0192
chr19	30296907	30298090	1184	*	3.49	0.43	4.4	-3.97	0.0012	0.0213
chr3	4161493	4162840	1348	*	3.43	0.37	4.34	-3.97	0.00128	0.0222
chr7	86556071	86556898	828	*	3.43	0.37	4.34	-3.97	0.00138	0.0233
chr13	100063499	100064848	1350	*	5.91	2.86	6.82	-3.96	2.25e-11	2.5e-08
chr17	79303584	79304493	910	*	4.89	1.84	5.8	-3.96	3.24e-07	5.61e-05
chr8	45976597	45977444	848	*	4.8	1.75	5.71	-3.96	1.61e-06	0.000194
chr4	34385697	34386377	681	*	4.66	1.61	5.57	-3.96	1.85e-06	0.000214
chr11	84006660	84007199	540	*	4.39	1.34	5.3	-3.96	2.14e-05	0.00131
chr10	119757846	119758720	875	*	4.25	1.19	5.16	-3.96	3.91e-05	0.00202
chr19	38609802	38610944	1143	*	4.24	1.19	5.15	-3.96	4.45e-05	0.00222
chr8	29689321	29690101	781	*	3.91	0.86	4.82	-3.96	0.000284	0.00804
chr7	80238369	80238906	538	*	3.48	0.43	4.39	-3.96	0.00104	0.0194
chr3	126872783	126873538	756	*	3.48	0.43	4.39	-3.96	0.0011	0.0202
chr1	135847993	135848431	439	*	3.42	0.37	4.33	-3.96	0.00167	0.0264
chr10	70918303	70919124	822	*	5.09	2.05	6	-3.95	2.18e-07	4.01e-05
chr1	154260590	154262355	1766	*	4.5	1.46	5.41	-3.95	1.08e-05	0.000795
chr1	163105683	163106205	523	*	4.23	1.19	5.14	-3.95	4.71e-05	0.00231
chr15	8592395	8593165	771	*	4.23	1.19	5.14	-3.95	4.95e-05	0.00238
chr5	117412791	117413853	1063	*	3.9	0.86	4.81	-3.95	0.000215	0.00666
chr10	67813357	67813726	370	*	3.81	0.77	4.72	-3.95	0.000367	0.00958
chr12	86231222	86231804	583	*	3.47	0.43	4.38	-3.95	0.00115	0.0208
chr11	22662333	22662886	554	*	3.47	0.43	4.38	-3.95	0.00115	0.0208
chr1	87648251	87649301	1051	*	5.09	2.05	6	-3.94	2.26e-07	4.14e-05
chr8	49596612	49597631	1020	*	4.22	1.19	5.13	-3.94	7.53e-05	0.00321
chr5	130365285	130366111	827	*	3.46	0.43	4.37	-3.94	0.00135	0.0231
chr1	92841646	92842292	647	*	3.4	0.37	4.31	-3.94	0.00155	0.0253
chr4	125854545	125855740	1196	*	3.4	0.37	4.31	-3.94	0.00155	0.0253
chr16	38428315	38429059	745	*	5.09	2.07	6	-3.93	2.63e-07	4.7e-05
chr1	177642316	177643236	921	*	4.81	1.79	5.72	-3.93	9.48e-07	0.000129
chr13	62916630	62918431	1802	*	4.91	1.88	5.82	-3.93	1.64e-06	0.000195
chr10	9517650	9518367	718	*	4.48	1.46	5.39	-3.93	1.22e-05	0.000869
chr8	119396033	119397493	1461	*	4.48	1.46	5.39	-3.93	3.24e-05	0.00176
chr2	69397398	69398120	723	*	4.1	1.08	5.01	-3.93	0.00012	0.00445
chr8	61564823	61565278	456	*	3.83	0.82	4.74	-3.93	0.000331	0.00891
chr11	33931593	33932111	519	*	3.84	0.82	4.75	-3.93	0.000359	0.00946
chr9	15173210	15174075	866	*	3.45	0.43	4.36	-3.93	0.0014	0.0236
chr3	129362462	129365168	2707	*	7.74	4.72	8.65	-3.93	0.00171	0.0269
chr1	140798141	140799282	1142	*	5.22	2.2	6.12	-3.92	9.94e-08	2.3e-05
chr4	58047299	58048138	840	*	4.89	1.88	5.8	-3.92	9.22e-07	0.000126
chr5	76777611	76778380	770	*	4.2	1.19	5.11	-3.92	5.84e-05	0.0027
chr13	74640543	74642287	1745	*	4.1	1.08	5	-3.92	0.00029	0.00814
chr14	65461759	65462609	851	*	3.44	0.43	4.35	-3.92	0.00134	0.0229
chr18	68661948	68662356	409	*	3.45	0.43	4.35	-3.92	0.00135	0.0231
chr18	63556767	63557218	452	*	3.38	0.37	4.29	-3.92	0.00162	0.0259
chr10	84786967	84787664	698	*	4.38	1.37	5.28	-3.91	2.01e-05	0.00126
chr1	192962470	192963489	1020	*	4.09	1.08	4.99	-3.91	0.000125	0.00456
chr2	45554140	45554710	571	*	3.86	0.86	4.77	-3.91	0.000269	0.00776
chr7	125764559	125765184	626	*	3.86	0.86	4.77	-3.91	0.000269	0.00776
chr4	137247995	137248790	796	*	3.86	0.86	4.77	-3.91	0.000517	0.0121
chr8	122769918	122770428	511	*	3.43	0.43	4.34	-3.91	0.00133	0.0229
chr15	8609508	8610004	497	*	3.38	0.37	4.28	-3.91	0.00168	0.0266
chr1	169032581	169033381	801	*	4.88	1.88	5.79	-3.9	3.06e-06	0.000315
chr5	106419560	106420364	805	*	4.66	1.66	5.56	-3.9	3.37e-06	0.000336
chr15	86415514	86416260	747	*	4.18	1.19	5.09	-3.9	6.28e-05	0.00283
chr17	88774818	88775639	822	*	4.08	1.08	4.98	-3.9	0.000168	0.00561
chr10	17589400	17589973	574	*	3.85	0.86	4.76	-3.9	0.000312	0.00856
chr19	43773575	43774625	1051	*	3.85	0.86	4.76	-3.9	0.000366	0.00958
chr10	118859734	118861396	1663	*	6.26	3.27	7.17	-3.9	0.000497	0.0118
chr18	42146030	42146424	395	*	3.43	0.43	4.33	-3.9	0.00136	0.0232
chr5	32355550	32356100	551	*	3.86	0.86	4.76	-3.9	0.00143	0.0239
chr9	52610932	52612434	1503	*	5.49	2.51	6.4	-3.89	1e-09	5.78e-07
chr16	45936108	45937017	910	*	4.67	1.69	5.57	-3.89	4.54e-06	0.000422
chr9	113331069	113331708	640	*	4.67	1.69	5.58	-3.89	9.25e-06	0.000708
chr17	64471769	64472438	670	*	4.45	1.46	5.35	-3.89	1.61e-05	0.00106
chr6	44154784	44155412	629	*	4.35	1.37	5.26	-3.89	2.01e-05	0.00125
chr7	6629894	6630770	877	*	4.1	1.12	5.01	-3.89	7.8e-05	0.0033
chr13	48173461	48173983	523	*	4.07	1.08	4.97	-3.89	0.000119	0.00444
chr11	17914604	17915146	543	*	3.81	0.82	4.71	-3.89	0.000365	0.00956
chr1	138984388	138985669	1282	*	6.65	3.67	7.56	-3.88	6.9e-15	2.4e-11
chr1	138455945	138456754	810	*	4.64	1.66	5.54	-3.88	3.47e-06	0.000343
chr14	62866251	62866903	653	*	4.06	1.08	4.97	-3.88	0.000275	0.00785
chr3	31030368	31030980	613	*	3.84	0.86	4.74	-3.88	0.000312	0.00856
chr9	46065509	46065985	477	*	3.4	0.43	4.31	-3.88	0.00154	0.0251
chr10	87690352	87690753	402	*	3.4	0.43	4.31	-3.88	0.00171	0.0269
chr3	41038907	41039381	475	*	3.4	0.43	4.31	-3.88	0.00171	0.0269
chr1	64696213	64696768	556	*	3.34	0.37	4.25	-3.88	0.002	0.0297
chr14	75260816	75261828	1013	*	5.32	2.36	6.22	-3.87	5.33e-08	1.43e-05
chr6	92937214	92938711	1498	*	4.98	2.02	5.89	-3.87	1.96e-07	3.83e-05
chr5	150772692	150773551	860	*	4.85	1.88	5.76	-3.87	1.53e-06	0.000186
chr5	116815711	116816878	1168	*	4.85	1.88	5.75	-3.87	1.86e-06	0.000215
chr5	116629929	116631354	1426	*	4.74	1.77	5.64	-3.87	4.43e-06	0.000414
chr7	53592664	53593562	899	*	4.65	1.69	5.56	-3.87	1.28e-05	0.000901
chr7	36384645	36385537	893	*	4.52	1.56	5.43	-3.87	5.6e-05	0.00262
chr3	66100281	66100773	493	*	4.09	1.12	4.99	-3.87	9.99e-05	0.00391
chr6	140256237	140257266	1030	*	4.16	1.19	5.06	-3.87	0.000103	0.00399
chr6	94726829	94727543	715	*	4.05	1.08	4.95	-3.87	0.000134	0.0048
chr7	90809045	90809703	659	*	3.39	0.43	4.3	-3.87	0.00194	0.0291
chr16	22778438	22779232	795	*	3.39	0.43	4.3	-3.87	0.00194	0.0291
chr19	53917413	53919134	1722	*	5.43	2.47	6.33	-3.86	5.06e-08	1.37e-05
chr5	64268403	64269141	739	*	4.36	1.4	5.26	-3.86	2.12e-05	0.00131
chr7	17626029	17626607	579	*	4.04	1.08	4.94	-3.86	0.000147	0.00511
chr1	134011199	134012063	865	*	3.32	0.37	4.23	-3.86	0.00253	0.0345
chr1	53766464	53768495	2032	*	5.29	2.35	6.19	-3.85	1.72e-07	3.48e-05
chr16	13270201	13271723	1523	*	5.15	2.2	6.05	-3.85	3.42e-07	5.82e-05
chr1	169312234	169313530	1297	*	4.74	1.79	5.64	-3.85	1.38e-06	0.000172
chr11	114486271	114487394	1124	*	4.63	1.69	5.53	-3.85	8.36e-06	0.00066
chr6	102399343	102400082	740	*	4.14	1.19	5.04	-3.85	8.89e-05	0.00362
chr1	141100952	141101801	850	*	4.13	1.19	5.04	-3.85	9.07e-05	0.00366
chr8	50556124	50557258	1135	*	4.14	1.19	5.04	-3.85	0.000116	0.00436
chr8	42872588	42873412	825	*	4.14	1.19	5.04	-3.85	0.00012	0.00447
chr3	56172275	56172925	651	*	4.03	1.08	4.93	-3.85	0.000167	0.00557
chr11	87627529	87628120	592	*	3.76	0.82	4.66	-3.85	0.000403	0.0102
chr5	137930685	137931236	552	*	3.81	0.86	4.72	-3.85	0.000446	0.011
chr17	49920720	49921930	1211	*	3.81	0.86	4.71	-3.85	0.000457	0.0112
chr13	71498106	71498511	406	*	3.72	0.77	4.62	-3.85	0.000573	0.013
chr6	94086056	94086828	773	*	3.38	0.43	4.28	-3.85	0.00175	0.0273
chr4	3656957	3657615	659	*	3.32	0.37	4.23	-3.85	0.00206	0.0303
chr1	90328981	90330839	1859	*	5.88	2.94	6.78	-3.84	8.04e-09	3.14e-06
chr2	35252777	35254179	1403	*	5.14	2.21	6.05	-3.84	3.17e-07	5.53e-05
chr17	6221759	6224418	2660	*	4.5	1.56	5.4	-3.84	1.61e-05	0.00106
chr1	24996055	24996536	482	*	4.13	1.19	5.03	-3.84	9.24e-05	0.00371
chr10	119557090	119557724	635	*	4.13	1.19	5.03	-3.84	9.46e-05	0.00377
chr1	41011104	41012198	1095	*	4.12	1.19	5.03	-3.84	0.000101	0.00395
chr1	121796194	121796802	609	*	4.03	1.08	4.93	-3.84	0.000332	0.00893
chr9	44910890	44911550	661	*	3.8	0.86	4.7	-3.84	0.00041	0.0104
chr17	67849339	67849974	636	*	3.75	0.82	4.65	-3.84	0.00043	0.0107
chr17	10402052	10402504	453	*	3.37	0.43	4.27	-3.84	0.00193	0.0289
chr11	102570224	102571240	1017	*	4.02	1.08	4.92	-3.83	0.000172	0.00571
chr11	81448426	81448753	328	*	3.36	0.43	4.26	-3.83	0.00187	0.0283
chr15	31339426	31340265	840	*	3.36	0.43	4.26	-3.83	0.00187	0.0283
chr5	117603332	117603993	662	*	3.36	0.43	4.26	-3.83	0.00187	0.0283
chr9	55403655	55404748	1094	*	3.36	0.43	4.26	-3.83	0.00187	0.0283
chr2	131596352	131597562	1211	*	4.71	1.79	5.61	-3.82	1.96e-06	0.000224
chrUn_random	3389712	3392545	2834	*	4.6	1.69	5.5	-3.82	8.61e-06	0.000677
chr4	150802255	150802944	690	*	4.11	1.19	5.01	-3.82	0.000108	0.00414
chr19	24308442	24309056	615	*	4.07	1.16	4.98	-3.82	0.000116	0.00436
chr18	66414616	66415284	669	*	4.11	1.19	5.02	-3.82	0.000127	0.00461
chr17	80580785	80581452	668	*	4.11	1.19	5.01	-3.82	0.000152	0.00521
chr17	6500455	6501335	881	*	3.78	0.86	4.68	-3.82	0.000483	0.0116
chr4	58724976	58725469	494	*	3.69	0.77	4.59	-3.82	0.000661	0.0143
chr16	30783335	30783922	588	*	3.35	0.43	4.25	-3.82	0.00199	0.0296
chr13	56911596	56912059	464	*	3.29	0.37	4.19	-3.82	0.00236	0.0331
chr1	56851901	56852342	442	*	3.29	0.37	4.19	-3.82	0.00297	0.0382
chr17	64622092	64623441	1350	*	5.62	2.72	6.52	-3.81	1.49e-10	1.28e-07
chr18	76249424	76250686	1263	*	5.18	2.27	6.08	-3.81	5.17e-07	8.07e-05
chr18	80482916	80484578	1663	*	4.47	1.56	5.37	-3.81	3.01e-05	0.00168
chr17	3307900	3308704	805	*	4.34	1.43	5.24	-3.81	5.33e-05	0.00251
chr16	10530484	10531703	1220	*	4.1	1.19	5	-3.81	0.000119	0.00443
chr9	27029053	27029541	489	*	3.77	0.86	4.67	-3.81	0.000471	0.0114
chr5	119982616	119983420	805	*	3.77	0.86	4.67	-3.81	0.000472	0.0114
chr7	35659926	35660576	651	*	3.28	0.37	4.18	-3.81	0.00279	0.0366
chr1	45643950	45644794	845	*	4.64	1.75	5.54	-3.8	8.34e-06	0.000659
chr5	124501728	124502984	1257	*	4.59	1.69	5.49	-3.8	1.1e-05	0.000802
chr14	48976684	48977375	692	*	4.09	1.19	4.99	-3.8	0.00012	0.00447
chr2	33840666	33841256	591	*	3.71	0.82	4.61	-3.8	0.000578	0.0131
chr19	43980159	43981122	964	*	3.33	0.43	4.23	-3.8	0.00246	0.0338
chr3	96370360	96370865	506	*	3.33	0.43	4.23	-3.8	0.00262	0.0352
chr6	71748608	71749411	804	*	3.33	0.43	4.23	-3.8	0.00262	0.0352
chr5	75590187	75591498	1312	*	5.85	2.96	6.75	-3.79	8.21e-10	4.94e-07
chr6	24556624	24557480	857	*	5.5	2.61	6.4	-3.79	1.02e-09	5.79e-07
chr1	92423161	92425833	2673	*	5.13	2.24	6.03	-3.79	1.6e-07	3.31e-05
chr3	86718000	86721176	3177	*	5.23	2.35	6.13	-3.79	3.75e-07	6.26e-05
chr2	65861936	65862758	823	*	4.45	1.56	5.35	-3.79	2.3e-05	0.00138
chr3	85710766	85711570	805	*	4.35	1.46	5.24	-3.79	6.95e-05	0.00304
chr17	6520396	6525506	5111	*	4.23	1.34	5.13	-3.79	8.95e-05	0.00363
chr1	90670879	90672122	1244	*	4.35	1.46	5.25	-3.79	0.000127	0.0046
chr11	115149001	115149479	479	*	3.98	1.08	4.88	-3.79	0.000215	0.00666
chr4	45399826	45400431	606	*	3.97	1.08	4.87	-3.79	0.000239	0.00715
chr1	38247891	38248234	344	*	3.71	0.82	4.61	-3.79	0.000539	0.0125
chr6	113378008	113378725	718	*	3.75	0.86	4.65	-3.79	0.000549	0.0126
chr5	121438629	121438976	348	*	3.66	0.77	4.56	-3.79	0.000835	0.0168
chr3	66652050	66652465	416	*	3.32	0.43	4.22	-3.79	0.00247	0.0339
chr6	53508376	53509818	1443	*	3.27	0.37	4.17	-3.79	0.00267	0.0357
chr11	79115050	79115365	316	*	3.26	0.37	4.16	-3.79	0.00269	0.0358
chr6	8777754	8779454	1701	*	6.58	3.7	7.48	-3.78	2.09e-16	9.99e-13
chr11	33771481	33774042	2562	*	5.47	2.59	6.37	-3.78	4.84e-08	1.33e-05
chr1	196647075	196647782	708	*	5.08	2.2	5.98	-3.78	6.48e-07	9.59e-05
chr17	85622318	85623413	1096	*	4.34	1.46	5.24	-3.78	5.95e-05	0.00273
chr12	105660922	105661972	1051	*	4.23	1.34	5.12	-3.78	0.000112	0.00426
chr11	100010357	100011916	1560	*	3.97	1.08	4.87	-3.78	0.000401	0.0102
chr6	93607471	93608109	639	*	3.74	0.86	4.64	-3.78	0.000544	0.0126
chr1	169956383	169957187	805	*	3.74	0.86	4.64	-3.78	0.000575	0.013
chr15	15805452	15805753	302	*	3.31	0.43	4.21	-3.78	0.0024	0.0334
chr5	149753926	149755884	1959	*	5.65	2.78	6.55	-3.77	1.03e-09	5.79e-07
chr16	35932621	35934033	1413	*	4.93	2.05	5.83	-3.77	4.26e-06	0.000404
chr9	109811514	109812979	1466	*	4.75	1.88	5.65	-3.77	4.48e-06	0.000416
chr9	41919803	41921891	2089	*	4.21	1.34	5.11	-3.77	0.000107	0.00413
chr1	80583196	80583756	561	*	4.06	1.19	4.96	-3.77	0.000156	0.00533
chr12	106331879	106332679	801	*	3.64	0.77	4.54	-3.77	0.00086	0.0171
chr14	62194019	62194874	856	*	3.3	0.43	4.2	-3.77	0.0024	0.0333
chr15	77970522	77971168	647	*	3.25	0.37	4.15	-3.77	0.00285	0.0371
chrX	151739568	151740893	1326	*	5.5	2.64	6.4	-3.76	1.47e-09	7.65e-07
chr5	119284384	119285018	635	*	5.07	2.2	5.97	-3.76	9.66e-06	0.000729
chr11	19323580	19324616	1037	*	4.54	1.69	5.44	-3.76	2.38e-05	0.00141
chr16	42741431	42741974	544	*	4.32	1.46	5.22	-3.76	6.67e-05	0.00296
chr18	58773941	58775008	1068	*	4.2	1.34	5.1	-3.76	8.89e-05	0.00362
chr14	17938056	17938718	663	*	3.72	0.86	4.62	-3.76	0.000629	0.0138
chr2	44045378	44046477	1100	*	3.29	0.43	4.19	-3.76	0.00251	0.0343
chr1	154874688	154875280	593	*	3.24	0.37	4.13	-3.76	0.00311	0.0393
chr4	97449849	97450379	531	*	3.24	0.37	4.13	-3.76	0.00311	0.0393
chr8	18932958	18934201	1244	*	5.6	2.75	6.5	-3.75	9.64e-09	3.63e-06
chr1	63411153	63412117	965	*	4.73	1.88	5.63	-3.75	5.68e-06	0.000503
chr13	62325619	62327364	1746	*	4.32	1.46	5.21	-3.75	4.88e-05	0.00236
chr6	53671466	53671749	284	*	3.28	0.43	4.18	-3.75	0.00269	0.0358
chr9	113295192	113295698	507	*	3.28	0.43	4.18	-3.75	0.00269	0.0358
chr1	80214687	80215061	375	*	3.23	0.37	4.12	-3.75	0.00311	0.0393
chr11	107859165	107861204	2040	*	3.97	1.12	4.87	-3.75	0.00373	0.044
chr17	68218851	68220051	1201	*	6.06	3.2	6.95	-3.75	0.00408	0.0467
chr12	70388599	70389538	940	*	4.72	1.88	5.62	-3.74	5.93e-06	0.000521
chr1	54058121	54058804	684	*	4.72	1.88	5.62	-3.74	6.05e-06	0.000526
chr4	3728133	3729606	1474	*	4.53	1.69	5.42	-3.74	2.44e-05	0.00144
chr11	107857536	107858283	748	*	3.7	0.86	4.6	-3.74	0.000738	0.0155
chr10	43781996	43782492	497	*	3.7	0.86	4.6	-3.74	0.000752	0.0156
chr19	53150522	53151246	725	*	3.7	0.86	4.6	-3.74	0.000752	0.0156
chr16	87249909	87250297	389	*	3.22	0.37	4.11	-3.74	0.00319	0.0398
chr14	53049084	53049692	609	*	4.52	1.69	5.42	-3.73	1.86e-05	0.00118
chr13	84137195	84137882	688	*	4.21	1.37	5.1	-3.73	6.68e-05	0.00296
chr17	34451026	34451796	771	*	4.3	1.46	5.19	-3.73	6.81e-05	0.003
chr10	82549026	82549638	613	*	4.18	1.34	5.07	-3.73	0.000133	0.00478
chr1	135229563	135231296	1734	*	4.03	1.19	4.92	-3.73	0.00021	0.00653
chr16	52198266	52198889	624	*	3.99	1.16	4.88	-3.73	0.000224	0.00687
chr1	40437854	40438330	477	*	3.27	0.43	4.16	-3.73	0.00279	0.0366
chr10	61282523	61282874	352	*	3.21	0.37	4.1	-3.73	0.00337	0.0413
chr17	80197832	80198400	569	*	3.21	0.37	4.1	-3.73	0.00337	0.0413
chr11	97215711	97216403	693	*	3.2	0.37	4.1	-3.73	0.00363	0.0434
chr8	61465976	61466316	341	*	3.2	0.37	4.1	-3.73	0.00363	0.0434
chr9	116013382	116014523	1142	*	5.03	2.21	5.93	-3.72	1.15e-06	0.00015
chr14	78695682	78697248	1567	*	5.03	2.21	5.93	-3.72	2.36e-06	0.000259
chr19	55862192	55863602	1411	*	4.88	2.05	5.78	-3.72	8.99e-06	0.000697
chr4	83233683	83234248	566	*	4.88	2.05	5.78	-3.72	1.01e-05	0.00075
chr3	50958052	50958724	673	*	4.28	1.46	5.18	-3.72	6.39e-05	0.00287
chr17	14988198	14988955	758	*	4.28	1.46	5.18	-3.72	8.45e-05	0.00348
chr17	27362657	27364379	1723	*	4.02	1.19	4.91	-3.72	0.000232	0.00702
chr10	44957866	44958599	734	*	4.02	1.19	4.91	-3.72	0.000281	0.00799
chr8	40520690	40521092	403	*	3.64	0.82	4.54	-3.72	0.000829	0.0167
chr3	68960390	68960913	524	*	3.68	0.86	4.58	-3.72	0.000903	0.0177
chr2	158674795	158676324	1530	*	4.17	1.34	5.06	-3.72	0.00105	0.0195
chr1	59720387	59720913	527	*	3.26	0.43	4.16	-3.72	0.00283	0.037
chr7	76062342	76062727	386	*	3.26	0.43	4.15	-3.72	0.00354	0.0427
chr2	171850263	171851064	802	*	3.2	0.37	4.09	-3.72	0.0036	0.0432
chr11	114976550	114977404	855	*	4.97	2.16	5.87	-3.71	3.35e-07	5.74e-05
chr9	62497017	62497972	956	*	5.02	2.21	5.92	-3.71	1.21e-06	0.000157
chr2	166717087	166718046	960	*	5.17	2.35	6.06	-3.71	1.34e-06	0.000168
chr1	181795877	181797113	1237	*	5.02	2.21	5.92	-3.71	2.18e-06	0.000244
chr2	17888489	17889895	1407	*	4.7	1.88	5.6	-3.71	7.56e-06	0.000614
chr1	39291857	39292818	962	*	4.64	1.82	5.53	-3.71	9.87e-06	0.000741
chr1	121845900	121846429	530	*	3.25	0.43	4.14	-3.71	0.00334	0.0411
chr8	117045623	117046049	427	*	3.18	0.37	4.08	-3.71	0.00368	0.0437
chr3	97409391	97410625	1235	*	4.36	1.56	5.26	-3.7	6.64e-05	0.00295
chr3	89665874	89667519	1646	*	4.27	1.46	5.16	-3.7	7.32e-05	0.00315
chr1	13325892	13326785	894	*	4.26	1.46	5.16	-3.7	8.45e-05	0.00348
chr8	88726870	88727540	671	*	4.49	1.69	5.39	-3.7	0.000303	0.00839
chr11	73878235	73879140	906	*	3.67	0.86	4.56	-3.7	0.000917	0.0178
chr2	4214438	4215418	981	*	3.67	0.86	4.56	-3.7	0.000917	0.0178
chr11	66961015	66961593	579	*	3.58	0.77	4.48	-3.7	0.00119	0.0212
chr4	108929413	108930050	638	*	3.67	0.86	4.57	-3.7	0.00127	0.0221
chr14	15560892	15561278	387	*	3.24	0.43	4.13	-3.7	0.00323	0.0401
chr7	74048029	74048422	394	*	3.24	0.43	4.13	-3.7	0.00323	0.0401
chr5	71723821	71724776	956	*	4.48	1.69	5.37	-3.69	3.85e-05	0.002
chr1	159656006	159656568	563	*	4.2	1.4	5.1	-3.69	6.53e-05	0.00291
chr11	70556481	70557943	1463	*	4.26	1.46	5.15	-3.69	7.59e-05	0.00323
chr1	37697919	37698714	796	*	3.99	1.19	4.88	-3.69	0.000293	0.00819
chr10	63036766	63037117	352	*	3.66	0.86	4.55	-3.69	0.00111	0.0203
chr15	78579297	78580453	1157	*	3.57	0.77	4.46	-3.69	0.00142	0.0238
chr19	56610427	56610866	440	*	3.57	0.77	4.46	-3.69	0.00142	0.0238
chr1	89256981	89257835	855	*	3.57	0.77	4.46	-3.69	0.00153	0.025
chr3	88276711	88277245	535	*	3.57	0.77	4.46	-3.69	0.00153	0.025
chr15	85087872	85088540	669	*	3.23	0.43	4.12	-3.69	0.00323	0.0402
chr2	44173539	44174503	965	*	5.26	2.47	6.15	-3.68	4.11e-07	6.68e-05
chr12	4865198	4865906	709	*	4.48	1.69	5.37	-3.68	2.96e-05	0.00165
chr1	58859130	58860338	1209	*	4.67	1.88	5.56	-3.68	3.2e-05	0.00175
chr8	49282990	49284631	1642	*	4.47	1.69	5.36	-3.68	4.8e-05	0.00233
chr17	5041185	5042211	1027	*	4.16	1.37	5.05	-3.68	0.000132	0.00475
chr13	67860263	67860952	690	*	3.98	1.19	4.87	-3.68	0.00028	0.00797
chr4	130579380	130580044	665	*	3.91	1.12	4.8	-3.68	0.000467	0.0113
chr11	50175583	50176168	586	*	3.61	0.82	4.5	-3.68	0.00105	0.0195
chr1	135663173	135664004	832	*	3.56	0.77	4.45	-3.68	0.00127	0.0221
chr16	72719464	72719870	407	*	3.56	0.77	4.45	-3.68	0.00127	0.0221
chr18	12853290	12854090	801	*	3.65	0.86	4.54	-3.68	0.0013	0.0225
chr9	58522541	58523352	812	*	3.65	0.86	4.54	-3.68	0.00142	0.0238
chr8	112773839	112774389	551	*	3.22	0.43	4.11	-3.68	0.0034	0.0416
chr11	61245161	61245699	539	*	3.22	0.43	4.11	-3.68	0.00393	0.0455
chr2	162865108	162865784	677	*	3.16	0.37	4.05	-3.68	0.00419	0.0475
chr16	96172892	96174244	1353	*	4.7	1.92	5.59	-3.67	1.39e-05	0.000962
chr11	78240412	78242248	1837	*	4.56	1.77	5.45	-3.67	2.21e-05	0.00134
chr19	40879467	40880178	712	*	3.93	1.16	4.82	-3.67	0.000443	0.0109
chr4	135278711	135279470	760	*	3.86	1.08	4.75	-3.67	0.000463	0.0113
chr19	17199520	17200249	730	*	3.86	1.08	4.75	-3.67	0.000482	0.0116
chr8	67184821	67185391	571	*	3.64	0.86	4.53	-3.67	0.000971	0.0185
chrX	6989428	6989914	487	*	3.55	0.77	4.44	-3.67	0.00143	0.0239
chr10	62675075	62675757	683	*	3.21	0.43	4.1	-3.67	0.0035	0.0424
chr15	36860828	36861336	509	*	3.21	0.43	4.1	-3.67	0.0035	0.0424
chr12	8918621	8920468	1848	*	4.98	2.21	5.87	-3.66	9.96e-06	0.000745
chr16	90533905	90535456	1552	*	4.43	1.66	5.33	-3.66	2.49e-05	0.00146
chr12	87290196	87291442	1247	*	4.51	1.75	5.4	-3.66	4.18e-05	0.00212
chr2	11484770	11485717	948	*	3.96	1.19	4.85	-3.66	0.000305	0.00843
chr11	114176375	114177539	1165	*	3.96	1.19	4.85	-3.66	0.000318	0.00867
chr9	116141222	116141690	469	*	3.92	1.16	4.81	-3.66	0.000333	0.00895
chr8	107088618	107089306	689	*	3.89	1.12	4.78	-3.66	0.000357	0.00942
chr12	32823008	32823722	715	*	3.85	1.08	4.74	-3.66	0.000489	0.0117
chr9	75389116	75389816	701	*	3.85	1.08	4.74	-3.66	0.000892	0.0175
chr11	64023096	64023442	347	*	3.63	0.86	4.52	-3.66	0.000992	0.0188
chr3	152532448	152532768	321	*	3.63	0.86	4.52	-3.66	0.00121	0.0214
chr6	86729192	86730216	1025	*	3.2	0.43	4.09	-3.66	0.00375	0.0443
chr8	122194555	122194964	410	*	3.2	0.43	4.09	-3.66	0.00375	0.0443
chr4	151110683	151111262	580	*	3.2	0.43	4.09	-3.66	0.00376	0.0443
chr1	37018864	37019539	676	*	3.2	0.43	4.09	-3.66	0.0038	0.0446
chr3	34192475	34192864	390	*	3.2	0.43	4.09	-3.66	0.004	0.0461
chr7	20258547	20258906	360	*	3.14	0.37	4.03	-3.66	0.00432	0.0482
chr7	126817338	126817703	366	*	3.14	0.37	4.03	-3.66	0.00442	0.049
chr7	132325691	132326682	992	*	4.64	1.88	5.53	-3.65	1.43e-05	0.000977
chr5	100292852	100293670	819	*	4.64	1.88	5.53	-3.65	1.46e-05	0.000991
chr13	41391273	41392293	1021	*	4.45	1.69	5.34	-3.65	4.72e-05	0.00231
chr8	80584930	80586103	1174	*	4.45	1.69	5.34	-3.65	4.72e-05	0.00231
chr1	129419448	129420485	1038	*	4.37	1.61	5.26	-3.65	5.83e-05	0.0027
chr5	138775687	138776811	1125	*	4.32	1.56	5.21	-3.65	7.38e-05	0.00316
chr19	40381827	40382619	793	*	4.51	1.75	5.4	-3.65	0.000133	0.00478
chr5	117446750	117447629	880	*	4.22	1.46	5.11	-3.65	0.000135	0.00482
chr14	76616653	76617649	997	*	4.1	1.34	4.99	-3.65	0.000236	0.00708
chr3	103643030	103644113	1084	*	3.62	0.86	4.51	-3.65	0.00104	0.0194
chr5	34467052	34467402	351	*	3.58	0.82	4.47	-3.65	0.00112	0.0204
chr11	112679185	112680044	860	*	3.53	0.77	4.42	-3.65	0.00145	0.0241
chr10	45333560	45334174	615	*	3.62	0.86	4.51	-3.65	0.00158	0.0255
chr6	112556043	112556560	518	*	3.53	0.77	4.42	-3.65	0.00164	0.0261
chr8	8217967	8218506	540	*	3.62	0.86	4.51	-3.65	0.00171	0.0269
chr8	47024539	47025047	509	*	3.62	0.86	4.51	-3.65	0.00195	0.0291
chr1	135873327	135876941	3615	*	7.61	4.86	8.5	-3.64	3.75e-24	9.58e-20
chr4	123104047	123104794	748	*	3.57	0.82	4.46	-3.64	0.00113	0.0206
chr4	58733523	58734661	1139	*	3.52	0.77	4.41	-3.64	0.00162	0.0259
chr18	64903080	64903431	352	*	3.18	0.43	4.07	-3.64	0.00401	0.0462
chr1	71883429	71884730	1302	*	4.62	1.88	5.51	-3.63	1.98e-05	0.00125
chr2	165241343	165243221	1879	*	4.43	1.69	5.32	-3.63	5.33e-05	0.00251
chr14	66503000	66503907	908	*	4.43	1.69	5.32	-3.63	7.19e-05	0.00312
chr11	109369063	109369804	742	*	4.33	1.59	5.22	-3.63	7.37e-05	0.00316
chr11	94680522	94680883	362	*	3.9	1.16	4.79	-3.63	0.000326	0.00883
chr9	20555661	20556540	880	*	3.93	1.19	4.82	-3.63	0.000367	0.00958
chr2	5667384	5667926	543	*	3.93	1.19	4.82	-3.63	0.000392	0.01
chr2	170790688	170791127	440	*	3.93	1.19	4.82	-3.63	0.000477	0.0115
chr2	169857239	169858695	1457	*	3.93	1.19	4.82	-3.63	0.000577	0.0131
chr17	91266521	91266980	460	*	3.61	0.86	4.49	-3.63	0.00114	0.0206
chr5	120332973	120333847	875	*	3.61	0.86	4.49	-3.63	0.00114	0.0206
chr8	120254889	120255386	498	*	3.6	0.86	4.49	-3.63	0.00116	0.0209
chr5	120000824	120001378	555	*	3.51	0.77	4.4	-3.63	0.0016	0.0257
chr17	79597461	79598107	647	*	3.17	0.43	4.06	-3.63	0.00433	0.0482
chr15	58145549	58145886	338	*	3.17	0.43	4.06	-3.63	0.00443	0.049
chr13	52165977	52166837	861	*	4.19	1.46	5.08	-3.62	0.000157	0.00535
chr7	141540378	141541439	1062	*	4.13	1.4	5.02	-3.62	0.0002	0.00636
chr18	68319380	68320457	1078	*	3.81	1.08	4.7	-3.62	0.000644	0.0141
chr7	48575664	48576128	465	*	3.55	0.82	4.44	-3.62	0.00129	0.0224
chr7	139771963	139772473	511	*	3.59	0.86	4.48	-3.62	0.00131	0.0225
chr16	35802212	35804074	1863	*	4.79	2.07	5.67	-3.61	9.78e-06	0.000737
chr9	114833405	114834819	1415	*	4.47	1.75	5.36	-3.61	0.000119	0.00444
chr17	73440707	73441331	625	*	3.91	1.19	4.8	-3.61	0.000423	0.0106
chr13	115393169	115393800	632	*	3.58	0.86	4.47	-3.61	0.0013	0.0225
chr1	138826717	138827839	1123	*	3.58	0.86	4.47	-3.61	0.00139	0.0235
chr10	41690765	41691194	430	*	3.54	0.82	4.43	-3.61	0.00158	0.0255
chr11	121780541	121781297	757	*	3.49	0.77	4.38	-3.61	0.00184	0.0281
chr12	87677470	87678027	558	*	3.16	0.43	4.04	-3.61	0.00438	0.0486
chr13	96818563	96818805	243	*	3.16	0.43	4.04	-3.61	0.00438	0.0486
chr10	18763560	18763845	286	*	3.15	0.43	4.04	-3.61	0.00442	0.049
chr6	73467869	73468118	250	*	3.15	0.43	4.04	-3.61	0.00442	0.049
chr1	129378711	129381949	3239	*	6.75	4.03	7.63	-3.6	1.11e-12	1.91e-09
chr19	57369627	57370368	742	*	4.6	1.88	5.49	-3.6	2.19e-05	0.00133
chr2	73783463	73784447	985	*	4.4	1.69	5.28	-3.6	5.53e-05	0.00259
chr2	60240717	60243794	3078	*	4.92	2.2	5.8	-3.6	6.02e-05	0.00275
chr6	32968787	32969758	972	*	4.27	1.56	5.16	-3.6	0.000106	0.00411
chr2	21318885	21319492	608	*	4.15	1.43	5.03	-3.6	0.000119	0.00445
chr19	26558402	26559613	1212	*	4.05	1.34	4.94	-3.6	0.000271	0.00779
chr11	107694432	107695207	776	*	3.91	1.19	4.79	-3.6	0.000425	0.0106
chr16	17540213	17540824	612	*	3.91	1.19	4.79	-3.6	0.000425	0.0106
chr11	5668465	5669175	711	*	3.9	1.19	4.79	-3.6	0.00043	0.0107
chr1	141362240	141362841	602	*	3.58	0.86	4.46	-3.6	0.00133	0.0229
chr8	49087643	49088374	732	*	3.57	0.86	4.46	-3.6	0.00158	0.0255
chr1	81246770	81247201	432	*	3.15	0.43	4.03	-3.6	0.00449	0.0495
chr13	114159047	114160239	1193	*	5.34	2.64	6.22	-3.59	2.27e-08	7.15e-06
chr7	53942489	53943672	1184	*	4.58	1.88	5.47	-3.59	3.36e-05	0.00181
chr16	28943119	28943992	874	*	4.17	1.46	5.05	-3.59	0.0002	0.00636
chr11	95729645	95730791	1147	*	4.17	1.46	5.05	-3.59	0.000335	0.00899
chr1	133475543	133476235	693	*	3.89	1.19	4.78	-3.59	0.000493	0.0117
chr19	28629691	28630186	496	*	3.83	1.12	4.71	-3.59	0.000496	0.0118
chr9	46721531	46722563	1033	*	3.9	1.19	4.78	-3.59	0.0005	0.0119
chr4	58728781	58729863	1083	*	3.79	1.08	4.68	-3.59	0.00101	0.019
chr11	121340835	121341319	485	*	3.57	0.86	4.45	-3.59	0.00139	0.0235
chr11	54895317	54895739	423	*	3.56	0.86	4.45	-3.59	0.00152	0.0249
chr3	135491983	135492535	553	*	3.56	0.86	4.45	-3.59	0.00152	0.0249
chr7	138134821	138135494	674	*	3.48	0.77	4.37	-3.59	0.00232	0.0327
chr12	85922681	85924397	1717	*	6.51	3.82	7.39	-3.58	4.66e-12	6.6e-09
chr10	23093070	23094276	1207	*	6.14	3.44	7.02	-3.58	6.14e-12	8.39e-09
chr5	125841207	125842141	935	*	4.51	1.82	5.39	-3.58	1.49e-05	0.001
chr1	184598663	184601072	2410	*	4.75	2.05	5.63	-3.58	2.01e-05	0.00126
chr9	105915567	105916142	576	*	4.45	1.75	5.33	-3.58	4.98e-05	0.0024
chr7	91948950	91949748	799	*	4.38	1.69	5.26	-3.58	6.62e-05	0.00295
chr2	72688042	72688384	343	*	3.55	0.86	4.44	-3.58	0.00151	0.0248
chr3	58538834	58539835	1002	*	5.28	2.59	6.16	-3.57	8.37e-07	0.000117
chr14	87846180	87847041	862	*	4.89	2.2	5.77	-3.57	6.41e-06	0.000549
chr9	115781843	115782930	1088	*	4.74	2.05	5.63	-3.57	1.62e-05	0.00106
chr13	76606736	76607485	750	*	4.5	1.82	5.39	-3.57	2.17e-05	0.00133
[truncated: 3,296 more rows]
