# Supplementary material for: E2F4 regulates transcriptional activation in mouse embryonic stem cells independently of the RB family
Source: Nat Commun. 2019 Jul 3;10:2939. doi: 10.1038/s41467-019-10901-x (PMC6610666; doi:10.1038/s41467-019-10901-x)
Supplement: Supplementary file 14 — Supplementary Data 12 [file 41467_2019_10901_MOESM14_ESM.xlsx]

## Sheet: Supplementary Table 12
Supplementary Table 12: H3K4me3 ChIP-seq peaks downregulated in QKO mESCs compared to TKO mESCs
seqnames	start	end	width	strand	Conc	Conc_WT.me	Conc_KO.me	Fold	p.value	FDR
chr17	39979963	39985774	5812	*	8.58	9.58	-0.09	9.66	1.09e-20	1.04e-16
chr14	21906032	21909134	3103	*	5.35	6.33	-0.09	6.42	1.84e-08	6e-06
chr19	11887776	11889963	2188	*	5.04	6.02	-0.09	6.11	1.57e-07	3.29e-05
chr16	20374379	20376642	2264	*	5.98	6.95	1.29	5.66	1.47e-11	1.73e-08
chr11	96190222	96192332	2111	*	4.51	5.48	-0.09	5.57	4.75e-06	0.000438
chr8	48567326	48568384	1059	*	4.22	5.18	-0.09	5.27	2.38e-05	0.00141
chr7	148162214	148163413	1200	*	4.7	5.66	0.47	5.2	6.63e-07	9.72e-05
chr8	75075872	75077112	1241	*	4.09	5.05	-0.09	5.14	4.89e-05	0.00236
chr17	46439254	46439999	746	*	4.07	5.03	-0.09	5.12	5.37e-05	0.00252
chr8	42708315	42709458	1144	*	3.94	4.89	-0.09	4.98	0.000124	0.00455
chr8	126315230	126315990	761	*	3.82	4.77	-0.09	4.86	0.000247	0.00729
chr3	142283381	142283976	596	*	3.73	4.68	-0.09	4.77	0.00068	0.0146
chr8	69393017	69394881	1865	*	4.67	5.61	0.87	4.75	1.1e-06	0.000145
chr2	24783344	24784369	1026	*	3.65	4.59	-0.09	4.68	0.000466	0.0113
chr5	92922630	92925548	2919	*	4.55	5.5	0.87	4.63	2.85e-06	0.000299
chr11	76138974	76140468	1495	*	3.59	4.53	-0.09	4.62	0.000526	0.0122
chr8	125701514	125702587	1074	*	3.55	4.49	-0.09	4.58	0.000799	0.0163
chr16	32291509	32292442	934	*	3.49	4.43	-0.09	4.52	0.000795	0.0163
chr4	150536206	150536564	359	*	3.49	4.43	-0.09	4.52	0.000904	0.0177
chr14	54191723	54192529	807	*	3.47	4.41	-0.09	4.5	0.000918	0.0178
chr7	115637822	115638963	1142	*	3.44	4.38	-0.09	4.46	0.00361	0.0432
chr8	94360760	94361147	388	*	3.94	4.87	0.47	4.41	0.000121	0.00449
chrX	36065766	36069853	4088	*	3.33	4.26	-0.09	4.35	0.00209	0.0305
chr1	167101368	167104954	3587	*	3.32	4.25	-0.09	4.34	0.00246	0.0338
chr9	123370985	123371301	317	*	3.31	4.24	-0.09	4.33	0.00181	0.0278
chr8	84421797	84422154	358	*	3.3	4.23	-0.09	4.32	0.00174	0.0272
chr11	116203724	116204838	1115	*	3.28	4.21	-0.09	4.3	0.00238	0.0332
chr10	50958087	50959116	1030	*	3.83	4.76	0.47	4.29	0.000226	0.00689
chr7	115642877	115644263	1387	*	3.26	4.19	-0.09	4.28	0.00273	0.0362
chr15	77892817	77893185	369	*	3.25	4.18	-0.09	4.27	0.0021	0.0306
chr17	35207530	35208882	1353	*	3.25	4.17	-0.09	4.26	0.00212	0.0307
chr10	52208396	52208896	501	*	3.19	4.11	-0.09	4.2	0.00276	0.0364
chr9	3674664	3675208	545	*	3.77	4.69	0.53	4.16	0.000773	0.0159
chr11	94958122	94958679	558	*	3.15	4.07	-0.09	4.16	0.00308	0.0391
chr8	64217251	64221352	4102	*	3.15	4.07	-0.09	4.16	0.00322	0.04
chr9	118966022	118966727	706	*	3.14	4.06	-0.09	4.15	0.00313	0.0394
chr8	87237354	87238689	1336	*	4.36	5.28	1.18	4.1	3.16e-05	0.00173
chr9	110183673	110183962	290	*	3.07	3.99	-0.09	4.08	0.00399	0.0461
chrX	110363530	110364307	778	*	3.58	4.49	0.53	3.96	0.00102	0.0191
chr2	70127137	70128272	1136	*	3.84	4.74	0.91	3.83	0.000418	0.0105
chr2	118574880	118575857	978	*	3.68	4.58	0.87	3.71	0.00128	0.0222
chr2	31705702	31706054	353	*	3.29	4.18	0.47	3.71	0.00317	0.0397
chr4	100465793	100466335	543	*	3.31	4.2	0.53	3.67	0.00298	0.0382
chr2	90982723	90983044	322	*	3.24	4.13	0.47	3.66	0.00376	0.0443
chr10	84929204	84930325	1122	*	3.68	4.57	0.91	3.65	0.000901	0.0176
chr4	106620954	106622475	1522	*	3.29	4.18	0.53	3.65	0.00372	0.044
chr8	92495053	92495573	521	*	3.26	4.15	0.53	3.62	0.00396	0.0458
chr4	107865363	107867143	1781	*	5.39	6.27	2.69	3.58	6.57e-08	1.65e-05
chr19	21311203	21312579	1377	*	3.59	4.47	0.91	3.56	0.00143	0.0239
chr8	128039393	128040609	1217	*	3.54	4.42	0.87	3.56	0.00189	0.0285
chr18	55070224	55071884	1661	*	5.23	6.11	2.56	3.55	2.03e-07	3.85e-05
chr11	76196298	76197038	741	*	3.6	4.47	0.96	3.52	0.00178	0.0276
chr8	15519758	15520114	357	*	3.48	4.36	0.87	3.49	0.00253	0.0345
chr9	106138698	106139109	412	*	3.39	4.26	0.87	3.39	0.00399	0.0461
chr11	78916173	78917567	1395	*	4.73	5.59	2.3	3.3	6.17e-05	0.0028
chr5	93349903	93350855	953	*	4.05	4.9	1.65	3.25	0.000798	0.0163
chr2	83770285	83771496	1212	*	5.91	6.76	3.59	3.17	1.41e-08	4.94e-06
chr6	34381747	34382485	739	*	3.98	4.83	1.65	3.17	0.00153	0.025
chr19	6346504	6347127	624	*	3.98	4.82	1.68	3.14	0.00102	0.0192
chr10	47050507	47051240	734	*	3.54	4.39	1.25	3.14	0.00454	0.0499
chr14	58348361	58350380	2020	*	4.7	5.54	2.42	3.12	0.000284	0.00804
chr17	13814472	13815339	868	*	3.72	4.56	1.44	3.12	0.00294	0.0379
chr17	34664484	34664981	498	*	4.04	4.89	1.78	3.1	0.00172	0.0271
chr16	8460792	8461901	1110	*	4.54	5.37	2.3	3.08	0.000388	0.00996
chr8	13936312	13936906	595	*	4.4	5.24	2.16	3.08	0.000521	0.0122
chr4	45522659	45523539	881	*	3.7	4.53	1.47	3.07	0.00276	0.0364
chr17	26561286	26562073	788	*	3.87	4.71	1.65	3.05	0.00315	0.0396
chr18	41985464	41986183	720	*	3.84	4.67	1.65	3.02	0.0032	0.0399
chr8	67732296	67735463	3168	*	6.44	7.27	4.27	2.99	8.14e-10	4.94e-07
chr8	14382505	14383464	960	*	4.32	5.15	2.16	2.99	0.00091	0.0178
chr15	27927785	27929032	1248	*	4.17	5	2.01	2.99	0.00125	0.0219
chr2	70860738	70861846	1109	*	3.89	4.72	1.73	2.99	0.00208	0.0304
chrX	67505615	67507839	2225	*	4.67	5.49	2.56	2.93	0.000244	0.00723
chr6	3596489	3597383	895	*	4.16	4.98	2.05	2.93	0.00145	0.0241
chr4	88871737	88872605	869	*	4.33	5.15	2.23	2.91	0.000505	0.0119
chr8	129456180	129457834	1655	*	4.62	5.44	2.53	2.9	0.000625	0.0138
chr6	135180643	135181763	1121	*	4.28	5.09	2.2	2.9	0.000636	0.0139
chr8	72929923	72930654	732	*	3.84	4.66	1.78	2.88	0.0039	0.0453
chr15	78429318	78430131	814	*	4.03	4.84	2.01	2.82	0.00317	0.0397
chr18	77024988	77025699	712	*	3.94	4.75	1.93	2.82	0.00355	0.0428
chr11	44580588	44581482	895	*	3.94	4.74	1.96	2.78	0.00302	0.0386
chr17	47451427	47452151	725	*	4.22	5.01	2.3	2.72	0.00365	0.0435
chr4	4972186	4973155	970	*	4.47	5.26	2.58	2.69	0.00249	0.0341
chr11	59125870	59126998	1129	*	4.31	5.1	2.44	2.66	0.00288	0.0374
chr4	44370380	44371507	1128	*	4.69	5.48	2.83	2.65	0.00355	0.0428
chr10	107880992	107881785	794	*	3.99	4.78	2.13	2.65	0.00403	0.0464
chr11	76282699	76283845	1147	*	4.16	4.94	2.3	2.65	0.00428	0.0479
chr4	148079143	148080168	1026	*	4.64	5.43	2.8	2.63	0.00175	0.0273
chr8	11607522	11609840	2319	*	4.23	5.01	2.4	2.62	0.00177	0.0274
chr7	30228521	30229493	973	*	4.38	5.17	2.55	2.62	0.00216	0.0312
chr10	61651188	61651625	438	*	4.15	4.93	2.31	2.62	0.00345	0.042
chr10	111760191	111760906	716	*	4.39	5.16	2.63	2.53	0.00171	0.0269
chr17	28337748	28339276	1529	*	4.87	5.64	3.12	2.52	0.000291	0.00816
chr6	141532220	141533351	1132	*	4.93	5.69	3.19	2.5	0.000292	0.00818
chr10	58495666	58497881	2216	*	5.09	5.85	3.36	2.5	0.000435	0.0108
chr5	127757659	127758822	1164	*	4.41	5.17	2.69	2.48	0.00233	0.0329
chr19	11881557	11883100	1544	*	5.13	5.89	3.42	2.47	0.00104	0.0194
chr19	44588821	44589941	1121	*	4.73	5.49	3.03	2.46	0.000847	0.0169
chr15	76523312	76525209	1898	*	5.61	6.37	3.92	2.45	2.07e-05	0.00129
chr19	52914940	52915798	859	*	4.79	5.54	3.11	2.44	0.00085	0.017
chr14	28182765	28185282	2518	*	5.05	5.8	3.39	2.41	0.000365	0.00955
chr2	25296054	25297235	1182	*	5.13	5.88	3.49	2.39	0.000511	0.012
chr4	99099832	99101700	1869	*	4.9	5.65	3.27	2.37	0.000531	0.0123
chr8	19059817	19060539	723	*	4.57	5.32	2.95	2.37	0.00256	0.0348
chr2	168477766	168479532	1767	*	5.24	5.98	3.62	2.36	0.000202	0.00637
chr9	21613786	21614460	675	*	4.73	5.47	3.12	2.35	0.00122	0.0215
chr2	55199163	55200301	1139	*	4.68	5.42	3.07	2.35	0.00133	0.0228
chr11	103217057	103218145	1089	*	4.79	5.53	3.21	2.32	0.000703	0.015
chr15	6225605	6226329	725	*	4.85	5.59	3.26	2.32	0.00121	0.0214
chr8	82478655	82479319	665	*	4.69	5.43	3.11	2.32	0.00183	0.028
chr12	49525951	49526857	907	*	4.39	5.12	2.81	2.31	0.00357	0.0429
chr15	89451882	89452920	1039	*	5.59	6.32	4.02	2.3	0.000209	0.00651
chr4	132802674	132803589	916	*	4.79	5.53	3.23	2.3	0.00351	0.0424
chr5	3766489	3767260	772	*	4.95	5.67	3.42	2.26	0.000612	0.0136
chr2	111928767	111929513	747	*	4.66	5.39	3.15	2.24	0.00192	0.0289
chr1	164419387	164420395	1009	*	4.97	5.69	3.46	2.23	0.000792	0.0162
chr9	3174550	3176619	2070	*	5.09	5.8	3.6	2.2	0.000439	0.0108
chr4	102377938	102378960	1023	*	4.84	5.56	3.36	2.2	0.00348	0.0422
chr5	105203614	105204325	712	*	4.62	5.33	3.15	2.19	0.00227	0.0322
chr19	25944523	25945240	718	*	4.93	5.64	3.49	2.15	0.000862	0.0171
chr7	150967029	150967598	570	*	4.56	5.27	3.12	2.15	0.00409	0.0468
chrX	16016513	16018187	1675	*	5.18	5.88	3.75	2.13	0.000559	0.0128
chr10	126985699	126987905	2207	*	5.57	6.27	4.15	2.11	5.2e-05	0.00247
chr13	18008566	18009859	1294	*	5.06	5.75	3.65	2.1	0.0027	0.036
chr13	23415787	23422627	6841	*	6.8	7.5	5.41	2.09	1.06e-05	0.000784
chr8	66328491	66329206	716	*	5.8	6.49	4.42	2.07	4.78e-05	0.00232
chr19	4003373	4004488	1116	*	6.17	6.86	4.81	2.05	0.000164	0.00553
chr18	76833177	76835361	2185	*	5.02	5.7	3.67	2.03	0.00208	0.0304
chr8	69127338	69128190	853	*	5.72	6.4	4.39	2.02	5.86e-05	0.0027
chr7	134110113	134110925	813	*	5.08	5.76	3.76	2	0.00283	0.037
chr5	142961561	142964725	3165	*	6.21	6.88	4.89	1.99	8.37e-05	0.00347
chr3	127247670	127249258	1589	*	5.37	6.04	4.05	1.99	0.000424	0.0106
chr5	135131674	135133999	2326	*	5.6	6.27	4.3	1.96	0.00233	0.0328
chr6	52149995	52151006	1012	*	5.17	5.83	3.88	1.95	0.00121	0.0214
chr17	46776215	46777260	1046	*	5.18	5.85	3.91	1.94	0.00323	0.0401
chr15	82734580	82735992	1413	*	4.95	5.61	3.7	1.91	0.0042	0.0476
chr17	22605785	22606871	1087	*	5.96	6.62	4.73	1.89	8.29e-05	0.00346
chr4	12329292	12330948	1657	*	5.9	6.56	4.67	1.89	0.000102	0.00396
chr3	10789779	10790792	1014	*	5.73	6.38	4.5	1.88	0.000201	0.00637
chr19	35740636	35742363	1728	*	5.51	6.17	4.29	1.88	0.00158	0.0255
chr9	17813275	17814903	1629	*	5.54	6.19	4.32	1.87	0.00184	0.0281
chr2	74576012	74579182	3171	*	6.27	6.92	5.06	1.86	1.12e-05	0.000814
chr13	50623237	50624337	1101	*	5.5	6.15	4.29	1.86	0.000724	0.0152
chr4	129755695	129756475	781	*	5.49	6.14	4.28	1.86	0.00292	0.0377
chr2	55480737	55481960	1224	*	5.96	6.6	4.75	1.85	0.000289	0.00813
chr5	136694450	136695181	732	*	5.69	6.33	4.49	1.85	0.000725	0.0153
chr11	115637903	115639184	1282	*	5.23	5.88	4.02	1.85	0.00127	0.0221
chr14	117945158	117947569	2412	*	5.63	6.27	4.42	1.85	0.00134	0.0229
chr8	67846170	67847470	1301	*	6.55	7.2	5.36	1.84	1.31e-05	0.000913
chr2	180966855	180969387	2533	*	6.8	7.45	5.6	1.84	8.31e-05	0.00346
chr3	65559452	65560472	1021	*	5.33	5.97	4.13	1.84	0.00244	0.0337
chr19	7030069	7031230	1162	*	5.13	5.77	3.94	1.83	0.00219	0.0314
chr14	122924255	122925678	1424	*	5.25	5.89	4.06	1.83	0.00254	0.0346
chr14	61351454	61353029	1576	*	6.46	7.09	5.29	1.81	5.24e-05	0.00248
chr19	59053004	59054708	1705	*	5.86	6.5	4.69	1.81	0.000421	0.0106
chr8	113412589	113413581	993	*	5.86	6.5	4.69	1.81	0.000576	0.0131
chr11	3044595	3047726	3132	*	7.57	8.21	6.41	1.8	6.54e-10	4.14e-07
chr15	3756498	3758192	1695	*	5.78	6.42	4.62	1.8	0.00051	0.012
chr10	11355352	11356904	1553	*	5.92	6.55	4.76	1.79	0.000586	0.0132
chr11	115470020	115471179	1160	*	5.41	6.04	4.25	1.79	0.00411	0.0469
chr14	120577846	120579296	1451	*	5.9	6.53	4.75	1.78	0.000702	0.015
chr10	79796138	79799368	3231	*	7.04	7.67	5.89	1.77	1e-05	0.000748
chr6	60139867	60141079	1213	*	6.03	6.66	4.89	1.77	0.00098	0.0187
chr8	77539233	77544794	5562	*	9.28	9.9	8.14	1.76	6.55e-22	8.36e-18
chr6	5284071	5286393	2323	*	7.56	8.19	6.43	1.76	6.53e-08	1.65e-05
chr3	72501961	72503031	1071	*	5.71	6.34	4.58	1.76	0.000512	0.012
chr4	41709063	41710053	991	*	5.26	5.89	4.13	1.76	0.00295	0.038
chr7	147799907	147801056	1150	*	6.11	6.74	4.98	1.75	0.000134	0.00479
chr6	131806486	131807414	929	*	6	6.62	4.87	1.75	0.000166	0.00556
chr17	71128274	71131181	2908	*	5.87	6.49	4.75	1.74	0.000945	0.0182
chr8	77862792	77864011	1220	*	5.45	6.07	4.32	1.74	0.00115	0.0207
chr17	40508414	40509389	976	*	6.05	6.67	4.94	1.73	0.000165	0.00555
chr8	124819998	124820928	931	*	5.37	5.99	4.26	1.73	0.00139	0.0235
chr16	82918182	82919263	1082	*	5.47	6.09	4.36	1.73	0.00195	0.0292
chr11	113689410	113690136	727	*	5.67	6.28	4.56	1.72	0.000688	0.0148
chr2	156526192	156527500	1309	*	6.35	6.97	5.25	1.71	0.000591	0.0133
chr14	38206085	38207810	1726	*	5.61	6.23	4.52	1.71	0.00289	0.0375
chr3	79573203	79575013	1811	*	5.57	6.18	4.48	1.7	0.00118	0.0211
chr8	46264296	46265021	726	*	5.83	6.44	4.74	1.7	0.00133	0.0229
chr19	59525405	59526994	1590	*	6.83	7.44	5.75	1.69	9.58e-06	0.000727
chr7	13337979	13339650	1672	*	5.69	6.3	4.61	1.69	0.00117	0.021
chr8	122915728	122916639	912	*	5.48	6.09	4.41	1.68	0.0027	0.036
chr11	97948979	97951125	2147	*	5.52	6.13	4.45	1.68	0.00384	0.0449
chr3	66639400	66640799	1400	*	5.52	6.12	4.45	1.67	0.00446	0.0493
chr8	79970704	79975054	4351	*	6.1	6.71	5.04	1.66	0.000932	0.018
chr6	127960495	127962204	1710	*	5.17	5.77	4.11	1.66	0.00408	0.0467
chr8	28671073	28672186	1114	*	5.99	6.59	4.94	1.65	0.000513	0.0121
chr8	125161726	125163165	1440	*	6.24	6.84	5.19	1.65	0.000667	0.0144
chr4	132817713	132819113	1401	*	5.49	6.09	4.45	1.65	0.0018	0.0277
chr2	32800829	32802042	1214	*	6.21	6.81	5.16	1.65	0.00203	0.03
chr8	86195784	86196519	736	*	5.43	6.03	4.38	1.65	0.00232	0.0327
chr2	119157694	119158532	839	*	6.36	6.96	5.33	1.63	0.000527	0.0123
chr19	39322442	39323850	1409	*	5.9	6.49	4.87	1.62	0.00142	0.0238
chr12	102041348	102042073	726	*	5.61	6.2	4.59	1.61	0.00266	0.0356
chr3	43995493	43996806	1314	*	5.91	6.5	4.9	1.6	0.00197	0.0293
chr8	114237329	114238363	1035	*	5.8	6.39	4.8	1.59	0.00181	0.0278
chr18	85344942	85346045	1104	*	5.9	6.49	4.9	1.59	0.00265	0.0355
chr7	133589515	133590306	792	*	5.55	6.14	4.56	1.58	0.00275	0.0363
chr5	67529898	67531163	1266	*	5.35	5.94	4.36	1.58	0.00387	0.0451
chr3	159337325	159338548	1224	*	5.57	6.16	4.58	1.57	0.00333	0.041
chr4	49479069	49480524	1456	*	7.58	8.16	6.61	1.56	2.16e-07	4e-05
chr17	25380290	25383348	3059	*	7.28	7.86	6.31	1.55	6.6e-05	0.00294
chr3	128727906	128729484	1579	*	6.92	7.49	5.95	1.55	0.000553	0.0127
chr3	89744859	89745729	871	*	5.75	6.33	4.78	1.55	0.00161	0.0258
chr19	44723867	44724815	949	*	5.95	6.53	4.98	1.54	0.000762	0.0158
chr5	134503584	134505518	1935	*	5.76	6.34	4.8	1.54	0.00218	0.0314
chr4	69089748	69090651	904	*	5.75	6.32	4.78	1.54	0.00282	0.0369
chr8	123596990	123600614	3625	*	7.68	8.25	6.71	1.53	6.79e-08	1.69e-05
chr18	34708805	34712279	3475	*	6.06	6.63	5.09	1.53	0.00296	0.0381
chr17	27250212	27253913	3702	*	7.25	7.81	6.3	1.51	5.24e-05	0.00248
chr12	110849481	110851971	2491	*	6.92	7.48	5.97	1.51	8.16e-05	0.00341
chr4	134101063	134102072	1010	*	6.17	6.74	5.23	1.51	0.00178	0.0275
chr8	87120692	87121791	1100	*	5.84	6.4	4.89	1.51	0.00438	0.0487
chr5	143201090	143202230	1141	*	5.9	6.46	4.96	1.5	0.00272	0.0361
chr5	143192277	143195516	3240	*	6.44	7	5.51	1.49	0.00124	0.0217
chr19	42108209	42110721	2513	*	6.95	7.51	6.02	1.49	0.00187	0.0284
chr9	63766609	63767559	951	*	5.65	6.21	4.72	1.49	0.00322	0.0401
chr4	133160170	133163386	3217	*	6.02	6.57	5.09	1.48	0.0018	0.0277
chr1	85043814	85045302	1489	*	5.85	6.4	4.93	1.47	0.00274	0.0363
chr8	3606279	3606972	694	*	5.74	6.3	4.83	1.47	0.00336	0.0412
chr3	18871765	18872908	1144	*	6.57	7.13	5.66	1.46	0.000201	0.00637
chr4	3975344	3976790	1447	*	6.56	7.11	5.65	1.46	0.000515	0.0121
chr15	102223973	102227250	3278	*	6.39	6.94	5.5	1.45	0.000852	0.017
chr4	118241599	118242617	1019	*	6.03	6.58	5.14	1.45	0.0015	0.0247
chr7	12595679	12602912	7234	*	6.87	7.42	5.97	1.44	0.000124	0.00454
chr4	155628402	155630077	1676	*	5.8	6.35	4.91	1.44	0.00355	0.0428
chr8	91336600	91337500	901	*	6.49	7.04	5.61	1.42	0.00447	0.0493
chr12	110987838	110988500	663	*	6.03	6.57	5.15	1.41	0.00275	0.0363
chr11	98181486	98183042	1557	*	6.62	7.15	5.76	1.4	0.000522	0.0122
chr8	19044186	19045899	1714	*	6.14	6.67	5.28	1.4	0.00169	0.0267
chr2	59612937	59618407	5471	*	7.61	8.14	6.75	1.39	1.96e-06	0.000224
chr2	32714475	32717214	2740	*	7.63	8.17	6.77	1.39	0.000123	0.00451
chr5	33015094	33016400	1307	*	6.55	7.09	5.69	1.39	0.00144	0.0239
chr11	96186489	96189541	3053	*	7.07	7.6	6.22	1.38	8.39e-05	0.00348
chr19	11166261	11167481	1221	*	6.59	7.13	5.74	1.38	0.000363	0.00952
chr18	44894588	44901249	6662	*	6.43	6.96	5.58	1.38	0.00308	0.0391
chr19	9828115	9829259	1145	*	7.25	7.77	6.4	1.37	3.84e-05	0.002
chr8	72349997	72350777	781	*	6.28	6.81	5.44	1.37	0.00114	0.0207
chr15	100617362	100618649	1288	*	6	6.53	5.16	1.37	0.00263	0.0353
chr10	80734510	80735587	1078	*	6.02	6.54	5.17	1.37	0.00354	0.0427
chr2	152757102	152759157	2056	*	6.85	7.38	6.01	1.37	0.00427	0.0478
chr11	96201604	96204143	2540	*	7.73	8.25	6.9	1.36	1.53e-05	0.00102
chr19	53771826	53773276	1451	*	6.36	6.89	5.53	1.36	0.00136	0.0232
chr6	54709372	54712772	3401	*	6.49	7.02	5.66	1.36	0.0021	0.0305
chr17	25518570	25520523	1954	*	6.47	7	5.64	1.36	0.00284	0.037
chr5	15175975	15177029	1055	*	6.51	7.02	5.69	1.34	0.00124	0.0218
chr7	25716208	25719426	3219	*	7.06	7.57	6.25	1.33	0.000163	0.00551
chr8	73247968	73250888	2921	*	6.54	7.06	5.73	1.33	0.000925	0.0179
chr5	28487915	28489151	1237	*	6.28	6.8	5.47	1.33	0.00209	0.0305
chr5	115560511	115563493	2983	*	7.2	7.72	6.39	1.33	0.00214	0.031
chr15	89181753	89183412	1660	*	6.41	6.93	5.6	1.33	0.00299	0.0384
chr8	123651197	123653472	2276	*	8.45	8.96	7.65	1.32	1.65e-10	1.38e-07
chr8	11437362	11438723	1362	*	7.03	7.54	6.22	1.32	0.000148	0.00514
chr2	80671847	80674357	2511	*	6.96	7.47	6.16	1.32	0.000284	0.00804
chr14	43644501	43646512	2012	*	6.28	6.79	5.47	1.32	0.0025	0.0342
chr9	119474504	119477438	2935	*	6.98	7.49	6.17	1.31	0.000256	0.00748
chr18	39077385	39079718	2334	*	6.67	7.18	5.88	1.3	0.00357	0.0429
chr8	46061941	46066595	4655	*	7.2	7.7	6.42	1.29	7.4e-05	0.00316
chr19	4984127	4984942	816	*	6.52	7.02	5.73	1.29	0.00159	0.0256
chr8	28429637	28431108	1472	*	7.4	7.91	6.62	1.28	1.15e-05	0.00083
chr5	124569911	124574208	4298	*	7.12	7.62	6.34	1.28	0.000164	0.00553
chr9	108012288	108015064	2777	*	8.17	8.67	7.41	1.26	1.57e-06	0.00019
chr19	7231255	7232585	1331	*	6.9	7.4	6.14	1.26	0.000712	0.0151
chr5	130126529	130130142	3614	*	6.55	7.04	5.78	1.26	0.00116	0.0208
chr13	23404473	23406064	1592	*	8.02	8.51	7.26	1.25	1.98e-06	0.000226
chr8	120501825	120502868	1044	*	6.22	6.72	5.47	1.25	0.00332	0.0409
chr9	123842846	123844767	1922	*	7.82	8.32	7.07	1.24	2.13e-05	0.00131
chr14	49123012	49125745	2734	*	6.65	7.14	5.91	1.24	0.00214	0.031
chr19	34747915	34750247	2333	*	6.61	7.1	5.86	1.24	0.00237	0.0331
chr5	135222664	135223872	1209	*	6.71	7.2	5.96	1.24	0.00302	0.0386
chr19	43673400	43676474	3075	*	8.35	8.84	7.61	1.23	6.14e-06	0.00053
chr6	6804704	6807367	2664	*	7.07	7.56	6.33	1.23	0.000515	0.0121
chr7	52571977	52574181	2205	*	6.31	6.8	5.57	1.23	0.00307	0.039
chr8	59810474	59813777	3304	*	8.06	8.55	7.33	1.22	8.19e-08	1.99e-05
chr3	128923152	128931071	7920	*	8.6	9.09	7.87	1.22	9.69e-07	0.00013
chr18	42557351	42558831	1481	*	6.55	7.04	5.81	1.22	0.00182	0.0279
chr19	59541405	59546487	5083	*	8.42	8.9	7.7	1.21	1.44e-06	0.000177
chr4	41639958	41646310	6353	*	6.97	7.45	6.24	1.21	0.00108	0.02
chr8	73271403	73273493	2091	*	6.72	7.2	5.99	1.21	0.00305	0.0388
chr13	37530750	37534999	4250	*	6.96	7.45	6.24	1.21	0.00415	0.0473
chr10	24550659	24556613	5955	*	8.62	9.1	7.9	1.2	2.27e-06	0.000252
chr11	115640325	115642490	2166	*	6.53	7.01	5.81	1.2	0.00283	0.037
chr8	113410707	113411854	1148	*	6.83	7.3	6.11	1.19	0.0009	0.0176
chr5	148085733	148086837	1105	*	6.65	7.13	5.94	1.19	0.0015	0.0247
chr8	124276495	124278177	1683	*	8.21	8.68	7.51	1.17	3.8e-07	6.31e-05
chr8	87295618	87301097	5480	*	8.91	9.37	8.22	1.15	2.5e-11	2.69e-08
chr7	51697105	51701228	4124	*	8.3	8.76	7.62	1.15	5.22e-05	0.00248
chr8	74047383	74053059	5677	*	8.55	9.01	7.87	1.14	5.76e-08	1.52e-05
chr2	33484252	33488182	3931	*	8.25	8.7	7.57	1.13	8.2e-06	0.00065
chr7	149849210	149851316	2107	*	7.22	7.67	6.55	1.13	0.0013	0.0225
chr19	59531616	59537467	5852	*	9.52	9.97	8.85	1.12	2.22e-09	1.1e-06
chrX	136314639	136318008	3370	*	7.35	7.8	6.68	1.12	0.000173	0.00572
chr19	5553623	5555352	1730	*	7	7.45	6.34	1.12	0.00347	0.0421
chr4	140565890	140567278	1389	*	6.92	7.37	6.26	1.12	0.00357	0.0429
chr14	52945427	52949353	3927	*	8.02	8.47	7.36	1.11	1.62e-05	0.00107
chr8	122973422	122974656	1235	*	7	7.45	6.34	1.11	0.00131	0.0226
chr10	14642537	14643769	1233	*	6.61	7.06	5.95	1.11	0.0038	0.0446
chr18	35834545	35836841	2297	*	6.72	7.17	6.07	1.1	0.00382	0.0448
chr15	98627104	98629178	2075	*	6.78	7.23	6.13	1.1	0.00387	0.0451
chr4	151498149	151501158	3010	*	8.58	9.02	7.93	1.09	6.89e-06	0.000576
chr14	63886394	63888786	2393	*	7.74	8.19	7.09	1.09	7.87e-05	0.00331
chr13	22105526	22108314	2789	*	7.94	8.39	7.29	1.09	0.000116	0.00437
chr8	73010338	73020138	9801	*	10.59	11.03	9.95	1.08	1.86e-11	2.13e-08
chr11	97382530	97385591	3062	*	7.68	8.12	7.04	1.08	0.000635	0.0139
chr7	133966463	133968245	1783	*	7.61	8.05	6.97	1.08	0.000813	0.0165
chr5	98608479	98610823	2345	*	7.44	7.88	6.8	1.08	0.00146	0.0243
chr6	28400628	28402375	1748	*	7.26	7.7	6.62	1.08	0.00284	0.0371
chr8	73435825	73439510	3686	*	8.91	9.34	8.28	1.07	6.19e-08	1.59e-05
chr17	86019522	86025869	6348	*	8.66	9.1	8.03	1.07	1.76e-06	0.000205
chr17	34807603	34809990	2388	*	8.72	9.15	8.1	1.06	1.09e-05	0.000802
chr7	150630756	150632722	1967	*	7.8	8.23	7.17	1.06	2.88e-05	0.00163
chr10	79480473	79485171	4699	*	8.06	8.49	7.43	1.06	7.27e-05	0.00313
chr8	116161935	116163480	1546	*	7.47	7.9	6.84	1.06	0.00061	0.0136
chr9	91271742	91274258	2517	*	7.59	8.02	6.96	1.06	0.000636	0.0139
chr19	3929171	3931213	2043	*	7.35	7.78	6.72	1.06	0.000883	0.0174
chr2	164225785	164226843	1059	*	7.48	7.92	6.86	1.06	0.00102	0.0192
chr8	42124211	42127640	3430	*	8.07	8.5	7.45	1.05	1.05e-05	0.000778
chr5	144054017	144056270	2254	*	8.54	8.97	7.92	1.05	1.56e-05	0.00104
chr15	102820829	102823248	2420	*	7.75	8.18	7.13	1.05	4.66e-05	0.00229
chr2	155211211	155213274	2064	*	7.36	7.79	6.74	1.05	0.00389	0.0453
chr7	25216894	25218650	1757	*	8.25	8.67	7.64	1.04	1.9e-05	0.0012
chr8	74107734	74109034	1301	*	7.69	8.11	7.08	1.04	0.000177	0.00583
chr6	52197864	52200077	2214	*	7.22	7.64	6.61	1.04	0.0013	0.0224
chr8	111315691	111319205	3515	*	9.1	9.52	8.5	1.03	4.94e-10	3.42e-07
chr10	56093308	56102240	8933	*	9.9	10.32	9.3	1.03	5.67e-07	8.68e-05
chr19	44814231	44817454	3224	*	8.37	8.79	7.76	1.03	6.18e-05	0.0028
chr8	106666148	106667127	980	*	7.43	7.86	6.83	1.03	0.000308	0.00847
chr4	148144637	148146351	1715	*	7.33	7.75	6.72	1.03	0.00136	0.0232
chr19	46388122	46389681	1560	*	7.57	7.99	6.96	1.03	0.00249	0.0341
chr8	111244888	111257775	12888	*	8.8	9.22	8.2	1.02	3.84e-07	6.36e-05
chr11	96193142	96195549	2408	*	8.1	8.52	7.5	1.02	6.51e-06	0.000553
chr8	113260800	113263447	2648	*	8.61	9.03	8.01	1.02	4.48e-05	0.00223
chr8	95200972	95203042	2071	*	7.73	8.15	7.13	1.02	0.000196	0.00625
chr10	62551963	62553646	1684	*	6.93	7.36	6.34	1.02	0.004	0.0461
chr8	47610323	47611576	1254	*	6.87	7.29	6.27	1.02	0.00431	0.0481
chr6	52117100	52121281	4182	*	7.86	8.28	7.27	1.01	2.18e-05	0.00133
chr8	107902304	107904855	2552	*	8	8.42	7.41	1.01	2.43e-05	0.00143
chr5	29797407	29802043	4637	*	7.93	8.34	7.34	1.01	0.000167	0.00557
chr5	143646897	143649050	2154	*	7.76	8.18	7.17	1.01	0.000808	0.0164
chr5	92820797	92822769	1973	*	7.56	7.98	6.96	1.01	0.00181	0.0277
chr2	167384267	167385963	1697	*	7.01	7.43	6.42	1.01	0.00351	0.0424
chr8	72404410	72415368	10959	*	10.93	11.34	10.35	0.99	5.78e-10	3.81e-07
chr6	52124787	52130939	6153	*	8.85	9.26	8.27	0.99	8.93e-08	2.11e-05
chr6	52192666	52197149	4484	*	8.63	9.04	8.05	0.99	3.38e-06	0.000336
chr19	47522824	47533356	10533	*	8.02	8.43	7.44	0.99	3.47e-05	0.00184
chr2	36057322	36060151	2830	*	8.11	8.52	7.53	0.99	0.000144	0.00504
chr5	148032536	148035717	3182	*	7.97	8.39	7.39	0.99	0.000326	0.00883
chr2	26056866	26059262	2397	*	8.49	8.9	7.92	0.98	7.85e-06	0.000631
chr13	48763607	48765343	1737	*	7.62	8.03	7.05	0.98	0.00103	0.0192
chr19	10296482	10300352	3871	*	7.98	8.39	7.4	0.98	0.00166	0.0264
chr8	12399561	12403141	3581	*	9.02	9.42	8.45	0.97	3.08e-08	9.16e-06
chr8	126415151	126417328	2178	*	9.05	9.46	8.49	0.97	3.63e-08	1.06e-05
chr11	100269475	100278183	8709	*	10.19	10.6	9.62	0.97	2.64e-07	4.7e-05
chr10	79956815	79960292	3478	*	9.1	9.5	8.54	0.97	2.96e-07	5.19e-05
chr13	21997744	22000411	2668	*	8.06	8.47	7.5	0.97	0.00124	0.0217
chr4	151920377	151922946	2570	*	7.43	7.83	6.87	0.97	0.00382	0.0448
chr11	96152233	96158434	6202	*	8.61	9.01	8.06	0.96	6.94e-06	0.000579
chr19	45113661	45116032	2372	*	8.12	8.52	7.56	0.96	5.72e-05	0.00266
chr8	123090573	123096862	6290	*	7.68	8.08	7.13	0.96	0.000488	0.0117
chr19	37951139	37953784	2646	*	7.53	7.93	6.98	0.96	0.000918	0.0178
chr5	42145495	42147477	1983	*	7.44	7.85	6.88	0.96	0.00266	0.0356
chr19	43680263	43682479	2217	*	7.57	7.97	7.01	0.96	0.00304	0.0387
chr19	45814717	45818465	3749	*	9.23	9.63	8.68	0.95	4.98e-07	7.84e-05
chr5	139295442	139297726	2285	*	8.36	8.76	7.8	0.95	0.000156	0.00534
chr19	8752440	8755194	2755	*	7.88	8.28	7.33	0.95	0.000174	0.00575
chr13	22016288	22018038	1751	*	7.94	8.34	7.38	0.95	0.000689	0.0148
chr8	125153333	125155005	1673	*	7.65	8.05	7.1	0.95	0.000853	0.017
chr11	96138180	96141575	3396	*	7.28	7.67	6.73	0.95	0.00204	0.0301
chr15	31097412	31099145	1734	*	7.17	7.56	6.62	0.95	0.00451	0.0496
chr8	111469962	111474511	4550	*	8.49	8.89	7.95	0.94	1.49e-06	0.000182
chr8	59804094	59808404	4311	*	8.32	8.72	7.78	0.94	7.43e-06	0.000605
chr15	102805637	102808449	2813	*	8.26	8.65	7.72	0.94	4.88e-05	0.00236
chr13	73399971	73403514	3544	*	8.31	8.71	7.76	0.94	9.07e-05	0.00366
chr8	73213908	73216672	2765	*	8.1	8.5	7.56	0.94	0.000117	0.0044
chr10	79952278	79955442	3165	*	7.92	8.32	7.37	0.94	0.000714	0.0151
chr5	67485099	67493907	8809	*	9.13	9.53	8.59	0.93	7.59e-06	0.000615
chr15	83609643	83611252	1610	*	8.25	8.64	7.71	0.93	1.51e-05	0.00102
chr12	9585947	9589645	3699	*	8.08	8.47	7.54	0.93	5.42e-05	0.00254
chr7	25727253	25735324	8072	*	8.94	9.33	8.4	0.93	8.3e-05	0.00346
chr10	22535554	22540267	4714	*	8.39	8.78	7.85	0.93	0.000422	0.0106
chr8	13337482	13341668	4187	*	9.45	9.83	8.91	0.92	2.65e-09	1.29e-06
chr2	104962428	104969222	6795	*	10.05	10.44	9.52	0.92	2.94e-08	8.83e-06
chr8	67556498	67561943	5446	*	9.65	10.03	9.11	0.92	1.29e-07	2.87e-05
chr19	5081269	5086544	5276	*	9.8	10.19	9.26	0.92	2.54e-07	4.57e-05
chr6	52112747	52116339	3593	*	8.38	8.77	7.85	0.92	2.14e-05	0.00131
chr7	25738487	25740769	2283	*	8.47	8.85	7.93	0.92	4.35e-05	0.00219
chr4	136511965	136513506	1542	*	7.98	8.37	7.45	0.92	6.69e-05	0.00296
chr2	122120636	122125603	4968	*	8.63	9.02	8.1	0.92	0.000121	0.00449
chr4	88918129	88923194	5066	*	8.63	9.02	8.1	0.92	0.000346	0.0092
chr19	6921774	6924719	2946	*	7.86	8.25	7.33	0.92	0.000461	0.0113
chr8	97393585	97395376	1792	*	7.71	8.1	7.19	0.92	0.000819	0.0166
chr4	134695956	134698124	2169	*	7.39	7.77	6.86	0.92	0.00232	0.0327
chr13	23616715	23619309	2595	*	8.07	8.46	7.54	0.92	0.00319	0.0398
chr5	115060290	115063121	2832	*	8.31	8.69	7.78	0.91	0.00066	0.0143
chr4	122793061	122794917	1857	*	7.86	8.24	7.33	0.91	0.00208	0.0304
chr8	87306688	87311451	4764	*	9.23	9.6	8.71	0.9	1.31e-07	2.89e-05
chr2	105506399	105524537	18139	*	10.82	11.2	10.3	0.9	1.61e-06	0.000194
chr19	10311831	10315872	4042	*	9.23	9.61	8.71	0.9	1.63e-06	0.000195
chr19	5558300	5561687	3388	*	9.51	9.89	8.99	0.9	9.58e-06	0.000727
chr4	148323515	148327647	4133	*	8.81	9.19	8.29	0.9	1.33e-05	0.000928
chr8	93618434	93622949	4516	*	8.72	9.1	8.19	0.9	0.0001	0.00391
chr19	46601907	46607943	6037	*	8.49	8.88	7.97	0.9	0.000329	0.00888
chr5	140027194	140031973	4780	*	8	8.38	7.49	0.9	0.00187	0.0284
chr19	44820349	44836646	16298	*	10.87	11.24	10.35	0.89	3.22e-06	0.000325
chr4	125963059	125966270	3212	*	8.66	9.03	8.14	0.89	8.16e-06	0.000648
chrX	11703342	11707392	4051	*	8.75	9.12	8.23	0.89	2.93e-05	0.00164
chr12	112683281	112685054	1774	*	7.99	8.36	7.48	0.89	0.000126	0.0046
chr19	47387776	47390285	2510	*	8.43	8.81	7.92	0.89	0.000144	0.00505
chr19	4989278	4991517	2240	*	8.45	8.82	7.93	0.89	0.000287	0.0081
chr9	37261677	37265310	3634	*	7.63	8.01	7.12	0.89	0.000814	0.0165
chr8	3475512	3476617	1106	*	7.59	7.97	7.08	0.89	0.00106	0.0197
chr13	55936873	55939503	2631	*	7.74	8.11	7.23	0.89	0.00109	0.0201
chr7	20053112	20056366	3255	*	7.68	8.06	7.17	0.89	0.00202	0.0299
chr4	41466711	41469148	2438	*	7.39	7.77	6.88	0.89	0.00368	0.0437
chr11	119016293	119019133	2841	*	7.69	8.06	7.17	0.89	0.00376	0.0443
chr8	74207977	74214580	6604	*	9.65	10.03	9.14	0.88	6.98e-08	1.74e-05
chr8	72975129	72977061	1933	*	8.52	8.89	8.01	0.88	4.45e-06	0.000415
chr19	5756063	5758976	2914	*	8.96	9.33	8.46	0.88	3e-05	0.00167
chr5	106879693	106885151	5459	*	8.54	8.91	8.03	0.88	0.000198	0.00629
chr11	117267958	117273738	5781	*	8.41	8.78	7.9	0.88	0.000367	0.00958
chr2	147862749	147867397	4649	*	8.25	8.62	7.74	0.88	0.000627	0.0138
chr8	123069921	123074826	4906	*	8.13	8.5	7.62	0.88	0.000953	0.0183
chr8	37209147	37212433	3287	*	8.31	8.68	7.81	0.87	0.000115	0.00434
chr1	169426144	169429636	3493	*	7.25	7.62	6.76	0.87	0.00436	0.0485
chr8	12382852	12387679	4828	*	9.63	10	9.14	0.86	9.13e-08	2.15e-05
chr7	149841083	149847459	6377	*	9.57	9.93	9.08	0.86	1.43e-06	0.000177
chr8	4204819	4207422	2604	*	8.74	9.11	8.25	0.86	1.46e-06	0.00018
chr8	114148334	114154668	6335	*	8.76	9.13	8.27	0.86	2.93e-06	0.000305
chr19	6495900	6499559	3660	*	9.26	9.63	8.77	0.86	3.34e-06	0.000334
chr5	123434098	123446312	12215	*	10.41	10.77	9.91	0.86	1.65e-05	0.00108
chr6	92191600	92198942	7343	*	9.76	10.13	9.27	0.86	2.37e-05	0.00141
chr15	102839517	102843232	3716	*	8.56	8.93	8.07	0.86	0.000127	0.00461
chr15	102889140	102892363	3224	*	7.74	8.11	7.25	0.86	0.000758	0.0157
chr19	10496061	10497865	1805	*	8.09	8.45	7.59	0.86	0.0015	0.0247
chr19	45811196	45812373	1178	*	7.74	8.1	7.24	0.86	0.00162	0.0259
chr8	97226481	97228933	2453	*	9.15	9.51	8.66	0.85	2.78e-06	0.000293
chr7	51716183	51718681	2499	*	8.97	9.33	8.48	0.85	5.03e-06	0.000456
chr19	5066965	5069183	2219	*	8.79	9.15	8.3	0.85	2.16e-05	0.00132
chr2	147190173	147194417	4245	*	8.48	8.84	7.99	0.85	2.38e-05	0.00141
chr16	17796759	17799285	2527	*	8.79	9.16	8.3	0.85	3.12e-05	0.00171
chr15	53172136	53179005	6870	*	10.41	10.78	9.93	0.85	3.96e-05	0.00204
chr19	53443177	53447299	4123	*	7.79	8.15	7.3	0.85	0.00119	0.0212
chr17	56566911	56568929	2019	*	8.16	8.53	7.67	0.85	0.00181	0.0278
chr7	52422157	52425797	3641	*	8.18	8.54	7.69	0.85	0.00234	0.033
chr17	34816386	34818449	2064	*	7.66	8.03	7.18	0.85	0.00282	0.0369
chr10	80350725	80353640	2916	*	7.87	8.23	7.39	0.85	0.00379	0.0445
chr2	28763162	28768264	5103	*	9.2	9.56	8.72	0.84	7.08e-06	0.000586
chr19	59242879	59247137	4259	*	9.55	9.91	9.07	0.84	8.86e-06	0.00069
chr15	98606134	98611745	5612	*	9.09	9.45	8.61	0.84	2.14e-05	0.00131
chr19	41817144	41818672	1529	*	8.64	9	8.15	0.84	4.46e-05	0.00223
chr12	111425003	111428056	3054	*	8.93	9.29	8.44	0.84	8.61e-05	0.00353
chr8	109150990	109161668	10679	*	8.82	9.18	8.34	0.84	0.000186	0.00602
chr2	115900246	115902353	2108	*	7.74	8.1	7.26	0.84	0.000885	0.0174
chr5	136707143	136708647	1505	*	7.81	8.17	7.33	0.84	0.0009	0.0176
chr19	37766829	37768251	1423	*	7.78	8.14	7.3	0.84	0.00129	0.0223
chr8	122961374	122965102	3729	*	7.82	8.18	7.34	0.84	0.0015	0.0247
chr8	72688608	72691322	2715	*	7.63	7.99	7.15	0.84	0.00231	0.0326
chr6	52161157	52163796	2640	*	7.84	8.2	7.36	0.84	0.00292	0.0377
chr8	122222221	122224455	2235	*	7.8	8.16	7.32	0.84	0.00349	0.0422
chr8	117533385	117538112	4728	*	7.35	7.72	6.87	0.84	0.00447	0.0493
chr4	82181825	82185612	3788	*	8.72	9.07	8.24	0.83	2.27e-05	0.00137
chr14	29317218	29326840	9623	*	10.36	10.72	9.89	0.83	2.69e-05	0.00154
chr15	10965177	10968578	3402	*	8.89	9.25	8.42	0.83	3.04e-05	0.00168
chr7	51590472	51593448	2977	*	9	9.36	8.53	0.83	0.000102	0.00398
chr5	113004698	113007257	2560	*	8.68	9.04	8.21	0.83	0.000149	0.00517
chr5	140021927	140026288	4362	*	8.39	8.75	7.92	0.83	0.000221	0.00678
chr7	26572660	26574497	1838	*	7.67	8.03	7.2	0.83	0.00246	0.0339
chr15	89287311	89288814	1504	*	7.76	8.12	7.29	0.83	0.00302	0.0386
chr9	108016536	108018641	2106	*	7.61	7.96	7.14	0.83	0.00339	0.0415
chr15	80225234	80226409	1176	*	7.84	8.2	7.37	0.83	0.00365	0.0435
chr11	100354187	100356393	2207	*	7.79	8.15	7.31	0.83	0.00387	0.0451
chr17	70865165	70866945	1781	*	7.5	7.86	7.03	0.83	0.00426	0.0478
chr17	86011396	86018897	7502	*	9.88	10.24	9.42	0.82	5.13e-05	0.00245
chr13	120276010	120278080	2071	*	8.34	8.69	7.87	0.82	5.16e-05	0.00246
chr15	94459221	94460164	944	*	8.23	8.58	7.76	0.82	0.000124	0.00455
chr8	87322510	87324862	2353	*	9.08	9.43	8.61	0.82	0.000184	0.00598
chr17	46754681	46761988	7308	*	8.53	8.88	8.07	0.82	0.000628	0.0138
chr12	110270905	110272916	2012	*	8.56	8.91	8.09	0.82	0.000742	0.0155
chr9	62524849	62526987	2139	*	8.2	8.55	7.73	0.82	0.00076	0.0157
chr6	114080769	114081919	1151	*	7.95	8.3	7.48	0.82	0.00083	0.0167
chr7	148301845	148304569	2725	*	8.11	8.46	7.64	0.82	0.002	0.0297
chr13	83852558	83856632	4075	*	7.69	8.04	7.22	0.82	0.00375	0.0442
chr3	151871285	151877072	5788	*	10.3	10.65	9.84	0.81	6.47e-08	1.65e-05
chr7	20108050	20110654	2605	*	9.09	9.43	8.63	0.81	2.11e-06	0.000238
chr5	136343309	136346168	2860	*	8.96	9.31	8.5	0.81	2.46e-06	0.000267
chr8	113584831	113587108	2278	*	8.82	9.17	8.36	0.81	9.33e-06	0.000712
chr5	35739467	35743020	3554	*	8.63	8.98	8.17	0.81	0.000122	0.00451
chr7	150622286	150625440	3155	*	8.15	8.49	7.68	0.81	0.000251	0.00738
chr4	154416529	154418054	1526	*	8.35	8.7	7.89	0.81	0.000275	0.00785
chr13	22117606	22119157	1552	*	7.9	8.25	7.44	0.81	0.00198	0.0295
chr10	80699915	80703817	3903	*	8.49	8.84	8.03	0.81	0.00232	0.0327
chr7	19649738	19653753	4016	*	8.31	8.66	7.84	0.81	0.00362	0.0433
chr7	38408937	38410339	1403	*	7.69	8.04	7.22	0.81	0.00413	0.0471
chr8	124253017	124256528	3512	*	9.84	10.19	9.38	0.8	4.72e-08	1.31e-05
chr12	25390418	25399891	9474	*	10.4	10.75	9.95	0.8	2.45e-05	0.00144
chr5	140387502	140390386	2885	*	8.78	9.12	8.32	0.8	3.17e-05	0.00173
chr8	74003928	74006010	2083	*	8.36	8.71	7.91	0.8	8.88e-05	0.00362
chr4	151712031	151715955	3925	*	9.15	9.49	8.69	0.8	0.000159	0.00542
chr15	75919659	75922858	3200	*	9.23	9.57	8.78	0.8	0.000166	0.00557
chr7	65653102	65655657	2556	*	8.65	8.99	8.19	0.8	0.000797	0.0163
chr4	124251472	124253945	2474	*	8.16	8.5	7.71	0.8	0.00122	0.0216
chr13	55521337	55523276	1940	*	8.23	8.58	7.78	0.8	0.0036	0.0432
chr19	44956499	44957717	1219	*	7.73	8.07	7.27	0.8	0.00433	0.0483
chr8	69383466	69390127	6662	*	9.85	10.19	9.4	0.79	6.08e-08	1.59e-05
chr8	123603842	123609908	6067	*	10.11	10.45	9.66	0.79	9.56e-08	2.23e-05
chr8	111218809	111224517	5709	*	9.49	9.83	9.04	0.79	1.7e-07	3.45e-05
chr5	148114729	148119584	4856	*	9.68	10.02	9.23	0.79	1.43e-05	0.000977
chr8	72635065	72637072	2008	*	8.8	9.14	8.35	0.79	1.58e-05	0.00105
chr14	51417159	51425039	7881	*	10.21	10.56	9.76	0.79	2.74e-05	0.00156
chr8	3566605	3571186	4582	*	8.5	8.84	8.05	0.79	0.000134	0.00479
chr2	170320249	170323870	3622	*	9.05	9.4	8.6	0.79	0.0003	0.00833
chr8	74103014	74105202	2189	*	8.03	8.37	7.58	0.79	0.000616	0.0137
chr5	120874189	120879254	5066	*	8.23	8.57	7.78	0.79	0.00194	0.0291
chr3	55586096	55588302	2207	*	7.87	8.21	7.42	0.79	0.00326	0.0404
chr8	97651746	97669172	17427	*	10.51	10.85	10.07	0.78	1.21e-06	0.000157
chr19	5961619	5965070	3452	*	9.57	9.91	9.13	0.78	2.74e-06	0.000289
chr8	97851251	97853738	2488	*	8.97	9.31	8.53	0.78	4.74e-06	0.000437
chr9	32347507	32353791	6285	*	9.88	10.22	9.44	0.78	9.84e-06	0.000739
chr2	151966282	151974457	8176	*	10.28	10.61	9.84	0.78	2.05e-05	0.00128
chr7	86648993	86655064	6072	*	9.61	9.95	9.17	0.78	3.94e-05	0.00204
chr19	6903638	6906493	2856	*	9.36	9.7	8.92	0.78	3.98e-05	0.00205
chr19	43683929	43692004	8076	*	10.43	10.76	9.99	0.78	5.24e-05	0.00248
chr7	133902626	133908168	5543	*	8.93	9.27	8.49	0.78	9.48e-05	0.00377
chr17	56262711	56264583	1873	*	9.17	9.51	8.73	0.78	0.000144	0.00504
chr10	84217045	84224133	7089	*	10.19	10.53	9.75	0.78	0.000185	0.00599
chr19	45614425	45617154	2730	*	8.44	8.78	8	0.78	0.000199	0.00635
chr7	56887487	56896090	8604	*	9.81	10.15	9.37	0.78	0.000207	0.00649
chr2	74570510	74575084	4575	*	8.29	8.63	7.85	0.78	0.000228	0.00692
chr9	62978861	63000342	21482	*	11.4	11.74	10.96	0.78	0.000411	0.0104
chr8	86607469	86609176	1708	*	8.12	8.46	7.68	0.78	0.000505	0.0119
chr10	79652462	79654102	1641	*	8.48	8.82	8.03	0.78	0.000507	0.012
chr16	94092738	94096066	3329	*	8.39	8.73	7.95	0.78	0.00114	0.0207
chr2	28770738	28774232	3495	*	8.57	8.9	8.12	0.78	0.00121	0.0214
chr17	91486916	91488577	1662	*	8	8.34	7.56	0.78	0.00143	0.0239
chr6	90258940	90261725	2786	*	7.96	8.3	7.52	0.78	0.00149	0.0246
chr7	133467221	133470969	3749	*	8.29	8.62	7.85	0.78	0.00169	0.0267
chr15	78240072	78241439	1368	*	8.17	8.5	7.73	0.78	0.00176	0.0274
chr8	12389742	12392151	2410	*	7.72	8.06	7.28	0.78	0.00256	0.0347
chr15	82036693	82038945	2253	*	8.18	8.52	7.74	0.78	0.00262	0.0353
chr13	22005198	22008216	3019	*	8.43	8.77	7.99	0.78	0.00391	0.0455
chr14	55681225	55686087	4863	*	8.41	8.75	7.97	0.78	0.00445	0.0492
chr17	27648352	27651328	2977	*	9.63	9.96	9.19	0.77	2.11e-07	3.95e-05
chr8	107790633	107795877	5245	*	10.07	10.4	9.64	0.77	3.95e-07	6.46e-05
chr5	28491473	28498071	6599	*	10.21	10.54	9.78	0.77	4.26e-07	6.89e-05
chr8	47376398	47382594	6197	*	9.85	10.18	9.41	0.77	6.53e-07	9.64e-05
chr8	72421864	72428611	6748	*	10.24	10.58	9.81	0.77	6.56e-07	9.65e-05
chr19	14666436	14674763	8328	*	10.48	10.82	10.05	0.77	1.83e-06	0.000213
chr8	94321045	94331453	10409	*	10.92	11.25	10.48	0.77	3.04e-06	0.000314
chr4	6379481	6381933	2453	*	9.03	9.36	8.6	0.77	1.24e-05	0.000882
chr19	37769817	37774531	4715	*	9.42	9.75	8.98	0.77	1.89e-05	0.0012
chr11	96159803	96166779	6977	*	9.64	9.98	9.21	0.77	2.28e-05	0.00137
chr9	91258770	91262726	3957	*	8.79	9.12	8.36	0.77	6.68e-05	0.00296
chr11	85701569	85705133	3565	*	8.72	9.05	8.28	0.77	8.37e-05	0.00347
chr8	123612526	123617359	4834	*	8.51	8.84	8.07	0.77	0.000119	0.00445
chr19	37758738	37763077	4340	*	8.99	9.33	8.56	0.77	0.000168	0.00559
chr5	137357112	137359673	2562	*	8.99	9.33	8.55	0.77	0.000274	0.00784
chr15	74393512	74395343	1832	*	8.19	8.52	7.76	0.77	0.000359	0.00947
chr19	32284067	32286118	2052	*	8.66	9	8.23	0.77	0.000668	0.0144
chr13	21313156	21315936	2781	*	8.86	9.19	8.42	0.77	0.00107	0.0197
chrX	38753258	38756542	3285	*	7.98	8.32	7.55	0.77	0.00179	0.0277
chr19	4211605	4216573	4969	*	9.91	10.24	9.48	0.76	1.28e-06	0.000164
chr4	124333413	124338884	5472	*	10.49	10.82	10.06	0.76	7.89e-06	0.000633
chr18	55145168	55153068	7901	*	10.03	10.36	9.61	0.76	9.41e-06	0.000718
chr19	4147889	4152095	4207	*	9.03	9.36	8.6	0.76	1.18e-05	0.000844
chr19	5739912	5742975	3064	*	9.14	9.47	8.71	0.76	1.28e-05	0.000901
chr11	103631900	103637049	5150	*	9.74	10.07	9.31	0.76	2.35e-05	0.0014
chr10	79378535	79385333	6799	*	9.95	10.28	9.52	0.76	0.000112	0.00426
chr19	44766955	44772124	5170	*	9	9.33	8.57	0.76	0.000142	0.005
chr15	84274907	84277859	2953	*	8.39	8.72	7.96	0.76	0.000149	0.00516
chr17	12699358	12701067	1710	*	8.44	8.77	8.01	0.76	0.000172	0.00571
chr6	88842447	88849401	6955	*	9.43	9.76	9	0.76	0.000198	0.00632
chr15	75832239	75835686	3448	*	9.06	9.39	8.63	0.76	0.000241	0.00717
chr15	72375996	72380372	4377	*	9.25	9.58	8.82	0.76	0.000269	0.00776
chr6	6827955	6832989	5035	*	9.03	9.36	8.6	0.76	0.000274	0.00784
chr12	74139267	74142721	3455	*	8.75	9.08	8.33	0.76	0.000444	0.0109
chr8	59818768	59821531	2764	*	8.18	8.51	7.74	0.76	0.000669	0.0144
chr2	105499470	105503568	4099	*	8.56	8.89	8.13	0.76	0.000777	0.016
chr6	125262739	125264683	1945	*	8.11	8.44	7.68	0.76	0.00206	0.0303
chr8	23778663	23780517	1855	*	7.79	8.12	7.37	0.76	0.00241	0.0334
chr2	44411983	44414297	2315	*	7.91	8.24	7.48	0.76	0.00276	0.0364
chr3	88950814	88952774	1961	*	7.71	8.04	7.28	0.76	0.00367	0.0436
chr19	45750022	45751749	1728	*	7.88	8.21	7.45	0.76	0.0043	0.048
chr15	93347251	93354395	7145	*	9.4	9.73	8.98	0.75	3.46e-06	0.000343
chr19	45303594	45312512	8919	*	10.28	10.6	9.86	0.75	8.07e-06	0.000643
chr8	74216274	74218645	2372	*	8.9	9.23	8.48	0.75	1.11e-05	0.000808
chr4	124662540	124665666	3127	*	8.94	9.27	8.52	0.75	1.25e-05	0.000882
chr19	4095677	4101929	6253	*	10.51	10.84	10.09	0.75	2.56e-05	0.00149
chr8	113243618	113246787	3170	*	8.92	9.24	8.49	0.75	7.35e-05	0.00316
chr5	143572383	143586337	13955	*	11.36	11.68	10.94	0.75	7.66e-05	0.00325
chr15	100455038	100468484	13447	*	10.04	10.37	9.62	0.75	8.55e-05	0.00352
chr6	36337598	36339827	2230	*	8.47	8.8	8.05	0.75	0.000201	0.00636
chr2	18506483	18510228	3746	*	8.77	9.1	8.35	0.75	0.000349	0.00927
chr19	59239327	59241918	2592	*	8.51	8.83	8.08	0.75	0.000941	0.0181
chr19	44808397	44810135	1739	*	8.32	8.64	7.89	0.75	0.00116	0.0209
chr8	108240319	108241875	1557	*	8.15	8.48	7.73	0.75	0.00177	0.0275
chr8	72896639	72901313	4675	*	10.23	10.56	9.82	0.74	3.7e-07	6.2e-05
chr14	115438886	115446066	7181	*	10.1	10.42	9.69	0.74	7.05e-07	0.000102
chr8	111235607	111242868	7262	*	9.77	10.1	9.36	0.74	1.32e-06	0.000167
chr2	74516570	74522648	6079	*	9.27	9.59	8.85	0.74	2.31e-06	0.000254
chr8	9769957	9772943	2987	*	9.28	9.6	8.86	0.74	1.13e-05	0.000821
chr8	73288203	73296160	7958	*	9.64	9.96	9.22	0.74	2.53e-05	0.00148
chr8	108217484	108219859	2376	*	8.72	9.05	8.31	0.74	5.47e-05	0.00256
chr15	76122315	76128775	6461	*	9.26	9.58	8.84	0.74	7.27e-05	0.00313
chr15	89353525	89355456	1932	*	8.57	8.89	8.15	0.74	0.000168	0.00561
chr5	120884317	120890880	6564	*	9.79	10.11	9.37	0.74	0.000237	0.00709
chr8	4247871	4251078	3208	*	8.6	8.92	8.18	0.74	0.000288	0.00812
chr4	128813487	128815352	1866	*	8.44	8.76	8.02	0.74	0.000322	0.00876
chr13	22008914	22012885	3972	*	9.55	9.87	9.14	0.74	0.00048	0.0116
chr7	28442481	28444206	1726	*	8.24	8.57	7.83	0.74	0.000537	0.0125
chr5	144049247	144050704	1458	*	8.14	8.46	7.72	0.74	0.00173	0.0271
chr7	86687264	86690190	2927	*	8.09	8.41	7.68	0.74	0.0021	0.0306
chr11	77671537	77674991	3455	*	8.38	8.7	7.96	0.74	0.00223	0.0318
chr4	122916346	122917579	1234	*	8.08	8.4	7.66	0.74	0.00243	0.0336
chr3	128915791	128922097	6307	*	9.88	10.2	9.47	0.73	3.88e-06	0.000373
chr6	70905080	70908207	3128	*	9.25	9.57	8.84	0.73	6.04e-06	0.000526
chr16	18581198	18584735	3538	*	9.02	9.34	8.62	0.73	1.02e-05	0.00076
chr17	86082496	86092425	9930	*	9.91	10.23	9.49	0.73	1.36e-05	0.000942
chr7	146763153	146772476	9324	*	10.21	10.53	9.8	0.73	1.76e-05	0.00114
chr10	79818145	79821396	3252	*	9.29	9.61	8.88	0.73	2.08e-05	0.00129
chr2	38563358	38568637	5280	*	9.26	9.58	8.85	0.73	2.25e-05	0.00136
chr13	53556235	53562310	6076	*	9.21	9.53	8.8	0.73	2.91e-05	0.00164
chr7	148626526	148630539	4014	*	9.19	9.51	8.78	0.73	3.6e-05	0.0019
chr19	54118746	54123258	4513	*	10.09	10.41	9.68	0.73	8.08e-05	0.00338
chr9	99768518	99774481	5964	*	9.47	9.78	9.06	0.73	0.000267	0.00771
chr2	93481767	93484047	2281	*	8.51	8.83	8.1	0.73	0.000296	0.00824
chr4	139383681	139390766	7086	*	9.52	9.84	9.11	0.73	0.000366	0.00958
chr19	47909216	47912463	3248	*	8.68	8.99	8.27	0.73	0.000972	0.0185
chr8	107859811	107862162	2352	*	8.26	8.57	7.85	0.73	0.00118	0.0211
chr17	34333315	34335990	2676	*	8.6	8.92	8.19	0.73	0.00127	0.0221
chr4	147536938	147541077	4140	*	8.47	8.79	8.06	0.73	0.00236	0.0331
chr5	35733830	35735680	1851	*	7.85	8.17	7.44	0.73	0.00278	0.0365
chr19	4267643	4269660	2018	*	8.38	8.7	7.96	0.73	0.00301	0.0385
chr8	8655158	8662326	7169	*	10.56	10.88	10.16	0.72	3.06e-06	0.000315
chr19	47086950	47095180	8231	*	10.56	10.88	10.16	0.72	3.15e-05	0.00173
chr4	115608056	115613445	5390	*	9.22	9.54	8.82	0.72	3.45e-05	0.00184
chr5	141081753	141089327	7575	*	10.43	10.75	10.03	0.72	7.4e-05	0.00316
chr19	56795301	56799276	3976	*	10.19	10.51	9.79	0.72	0.000118	0.0044
chr10	42297630	42305844	8215	*	9.94	10.25	9.53	0.72	0.000124	0.00456
chr6	88143426	88156205	12780	*	10.53	10.84	10.12	0.72	0.000144	0.00504
chr2	164822148	164824020	1873	*	8.71	9.02	8.3	0.72	0.00038	0.0098
chr3	107397432	107401154	3723	*	9.07	9.39	8.67	0.72	0.000422	0.0106
chr5	91353506	91361910	8405	*	8.54	8.85	8.13	0.72	0.00056	0.0128
chr6	58544317	58549261	4945	*	8.61	8.92	8.2	0.72	0.000838	0.0168
chr17	26575466	26576651	1186	*	8.29	8.6	7.89	0.72	0.00101	0.0191
chr10	78053445	78055354	1910	*	8.24	8.55	7.83	0.72	0.00129	0.0224
chr15	75827188	75829806	2619	*	8.97	9.28	8.56	0.72	0.00167	0.0265
chr5	67618760	67624012	5253	*	8.85	9.17	8.45	0.72	0.00175	0.0273
chr5	148088044	148090161	2118	*	8.05	8.36	7.65	0.72	0.00245	0.0337
chr2	29698116	29702681	4566	*	8.64	8.95	8.24	0.72	0.00287	0.0373
chr2	74583861	74585581	1721	*	7.75	8.07	7.35	0.72	0.00402	0.0463
chr8	72606644	72609185	2542	*	9.59	9.9	9.19	0.71	2.59e-06	0.000277
chr6	52178587	52185408	6822	*	9.6	9.91	9.2	0.71	8.23e-06	0.000652
chr15	73577850	73582676	4827	*	9.16	9.47	8.77	0.71	2.71e-05	0.00155
chr19	3911293	3914193	2901	*	9.25	9.56	8.85	0.71	4.41e-05	0.00221
chr2	44963690	44969117	5428	*	9.72	10.03	9.32	0.71	4.73e-05	0.00231
chr19	4330895	4334817	3923	*	9.38	9.7	8.98	0.71	6.64e-05	0.00295
chr8	72853088	72856752	3665	*	9.32	9.63	8.92	0.71	6.85e-05	0.00301
chr2	4321503	4324035	2533	*	8.84	9.15	8.45	0.71	7.75e-05	0.00328
chr15	98619726	98624066	4341	*	9.26	9.57	8.86	0.71	0.000101	0.00396
chr19	6998757	7002950	4194	*	9.15	9.46	8.75	0.71	0.000284	0.00804
chr19	16944293	16953224	8932	*	10.22	10.53	9.82	0.71	0.000298	0.00827
chr3	153990480	153997651	7172	*	9.51	9.82	9.11	0.71	0.000379	0.00979
chr19	3902269	3907678	5410	*	9.53	9.84	9.13	0.71	0.000399	0.0101
chr19	12078972	12088274	9303	*	11.02	11.33	10.62	0.71	0.00138	0.0233
chr8	124866642	124869468	2827	*	8.21	8.52	7.81	0.71	0.00159	0.0256
chr16	18585772	18592389	6618	*	9.83	10.14	9.43	0.7	6.04e-06	0.000526
chr7	17059015	17062974	3960	*	9.66	9.97	9.26	0.7	4.1e-05	0.00209
chr18	64497432	64506581	9150	*	10.15	10.46	9.76	0.7	6.09e-05	0.00278
chr13	40796931	40808062	11132	*	9.49	9.8	9.09	0.7	6.85e-05	0.00301
chr5	77283843	77288311	4469	*	9.57	9.88	9.18	0.7	0.000101	0.00394
chr8	73391734	73394373	2640	*	8.72	9.03	8.33	0.7	0.000119	0.00444
chr7	35998975	36001075	2101	*	8.71	9.02	8.32	0.7	0.000142	0.00501
chr12	85909572	85913721	4150	*	9.54	9.85	9.15	0.7	0.000183	0.00595
chr19	46390720	46394351	3632	*	9.09	9.4	8.69	0.7	0.000253	0.0074
chr2	115679989	115686982	6994	*	9.19	9.5	8.8	0.7	0.000322	0.00875
chr7	112935312	112936978	1667	*	8.45	8.76	8.06	0.7	0.000335	0.00898
chr5	18302664	18306037	3374	*	8.57	8.88	8.18	0.7	0.000473	0.0114
chr11	115178664	115181876	3213	*	8.89	9.2	8.5	0.7	0.0008	0.0163
chr2	170233889	170238428	4540	*	8.38	8.69	7.99	0.7	0.00111	0.0202
chr4	106294353	106296165	1813	*	8.57	8.87	8.18	0.7	0.00143	0.0239
chr10	42350450	42357557	7108	*	9.1	9.41	8.71	0.7	0.00177	0.0275
chrX	94569591	94572846	3256	*	8.27	8.58	7.88	0.7	0.00225	0.032
chr10	80794634	80796228	1595	*	8.2	8.51	7.81	0.7	0.00229	0.0324
chr2	167421174	167423898	2725	*	8.1	8.41	7.7	0.7	0.00273	0.0362
chr19	45295002	45299381	4380	*	8.47	8.78	8.08	0.7	0.00338	0.0414
chr8	12394118	12398781	4664	*	10.31	10.61	9.92	0.69	5.6e-06	0.000499
chr19	18744332	18750816	6485	*	9.63	9.93	9.25	0.69	1.94e-05	0.00122
chr8	92870341	92874405	4065	*	9.4	9.7	9.02	0.69	2.04e-05	0.00127
chr2	162484428	162488184	3757	*	9.37	9.67	8.98	0.69	2.76e-05	0.00157
chr12	118389049	118395016	5968	*	9.6	9.9	9.22	0.69	3.32e-05	0.00179
chr12	110290206	110292719	2514	*	9.44	9.74	9.06	0.69	3.65e-05	0.00192
chr3	130807680	130816895	9216	*	10.81	11.12	10.43	0.69	8.37e-05	0.00347
chr8	73266043	73270489	4447	*	9.38	9.68	8.99	0.69	8.7e-05	0.00356
chr4	147241349	147244271	2923	*	8.91	9.21	8.52	0.69	0.000102	0.00398
chr2	146041894	146050314	8421	*	10.48	10.78	10.09	0.69	0.000105	0.00408
chrX	158154460	158156689	2230	*	8.56	8.86	8.17	0.69	0.000355	0.0094
chr8	10921545	10927100	5556	*	8.8	9.11	8.42	0.69	0.000711	0.0151
chr19	32797868	32803592	5725	*	8.46	8.77	8.08	0.69	0.000789	0.0162
chr6	128787189	128790195	3007	*	9.17	9.47	8.78	0.69	0.00082	0.0166
chr19	10301453	10311156	9704	*	9.08	9.38	8.7	0.69	0.00141	0.0236
chr8	73340318	73341759	1442	*	8.3	8.6	7.91	0.69	0.00141	0.0237
chr6	83036013	83038916	2904	*	8.65	8.96	8.27	0.69	0.00157	0.0254
chr10	45187596	45191180	3585	*	8.56	8.87	8.18	0.69	0.00186	0.0283
chr4	118412041	118416910	4870	*	8.2	8.51	7.82	0.69	0.00189	0.0285
chr18	37677940	37680456	2517	*	8.17	8.47	7.78	0.69	0.00289	0.0374
chr7	77512453	77516225	3773	*	8.55	8.86	8.17	0.69	0.003	0.0385
chr5	139604756	139606637	1882	*	8.17	8.48	7.79	0.69	0.00384	0.0449
chr9	32150842	32152784	1943	*	8.02	8.32	7.63	0.69	0.00385	0.045
chr8	123637045	123643384	6340	*	10.05	10.35	9.67	0.68	2.58e-06	0.000276
chr4	97441478	97445954	4477	*	9.57	9.87	9.19	0.68	4.31e-06	0.000406
chr17	83612708	83617447	4740	*	9.72	10.02	9.34	0.68	1.08e-05	0.000796
chr8	12427515	12433199	5685	*	9.39	9.69	9.01	0.68	1.64e-05	0.00108
chr8	87395415	87397710	2296	*	9.13	9.43	8.75	0.68	3.79e-05	0.00198
chr5	38549403	38551942	2540	*	9.07	9.37	8.69	0.68	4.05e-05	0.00208
chr9	119486678	119488871	2194	*	8.96	9.26	8.59	0.68	5.35e-05	0.00252
chr2	125072295	125078422	6128	*	9.55	9.85	9.17	0.68	6.89e-05	0.00302
chr17	48231645	48238559	6915	*	9.65	9.95	9.27	0.68	9.14e-05	0.00368
chr16	94083400	94089378	5979	*	9.31	9.61	8.93	0.68	0.000109	0.00418
chr13	28975203	28979694	4492	*	9.31	9.61	8.93	0.68	0.000172	0.00571
chr15	97828774	97836274	7501	*	10.07	10.37	9.69	0.68	0.000214	0.00664
chr7	137405456	137410726	5271	*	9.92	10.22	9.54	0.68	0.000221	0.00679
chr17	23815587	23821939	6353	*	9.14	9.44	8.76	0.68	0.000222	0.00682
chr19	17909928	17912960	3033	*	9.67	9.97	9.29	0.68	0.000244	0.00723
chr13	48757544	48762042	4499	*	9.01	9.3	8.63	0.68	0.000361	0.00949
chr2	18528913	18531827	2915	*	9.11	9.41	8.73	0.68	0.000526	0.0122
chr9	91275082	91279442	4361	*	8.69	8.99	8.31	0.68	0.000738	0.0154
chr8	19534749	19536312	1564	*	8.22	8.52	7.84	0.68	0.00221	0.0316
chr7	107821816	107826059	4244	*	8.9	9.2	8.53	0.68	0.00299	0.0384
chr2	56954311	56957425	3115	*	8.43	8.73	8.06	0.68	0.0038	0.0446
chr6	47600521	47602617	2097	*	8.19	8.49	7.81	0.68	0.00446	0.0492
chr13	47198350	47202804	4455	*	9.84	10.13	9.47	0.67	1.15e-05	0.00083
chr4	66063445	66066206	2762	*	9.41	9.71	9.04	0.67	1.45e-05	0.000983
chr5	124697663	124700888	3226	*	9.2	9.49	8.82	0.67	3.87e-05	0.00201
chr13	83868617	83873974	5358	*	9.56	9.85	9.19	0.67	6.36e-05	0.00286
chr19	7059285	7063236	3952	*	9.61	9.91	9.24	0.67	6.88e-05	0.00302
chr7	105982877	105988454	5578	*	10.07	10.37	9.7	0.67	9.43e-05	0.00377
chr10	79846863	79851569	4707	*	9.85	10.15	9.47	0.67	0.000109	0.00418
chr2	35957330	35961412	4083	*	9.37	9.67	9	0.67	0.000139	0.00493
chr9	77601669	77604602	2934	*	9.1	9.39	8.72	0.67	0.000147	0.00511
chr8	94878379	94891362	12984	*	11.22	11.52	10.85	0.67	0.00015	0.00517
chrX	49515305	49519213	3909	*	9.2	9.5	8.83	0.67	0.000243	0.00722
chr19	43952319	43955590	3272	*	9.14	9.44	8.77	0.67	0.000247	0.00729
chr2	160189948	160196740	6793	*	10.25	10.55	9.88	0.67	0.000288	0.00812
chr19	11890539	11895029	4491	*	9.91	10.2	9.54	0.67	0.000305	0.00842
chr11	76485586	76487608	2023	*	8.73	9.03	8.36	0.67	0.000373	0.00967
chr19	6528893	6533169	4277	*	9.5	9.8	9.13	0.67	0.000435	0.0108
chr18	46369510	46373665	4156	*	9.25	9.54	8.87	0.67	0.000446	0.011
chr5	108149627	108156404	6778	*	10	10.29	9.62	0.67	0.000709	0.015
chr19	8782239	8791808	9570	*	10.47	10.76	10.09	0.67	0.00144	0.024
chr5	102086273	102089471	3199	*	8.46	8.76	8.09	0.67	0.00239	0.0333
chr17	56258765	56260650	1886	*	8.51	8.8	8.13	0.67	0.00257	0.0348
chr3	72860378	72862233	1856	*	8.09	8.39	7.71	0.67	0.00272	0.0361
chr5	28483522	28486412	2891	*	8.49	8.79	8.11	0.67	0.00362	0.0433
chr13	21344670	21346212	1543	*	8.38	8.68	8	0.67	0.00451	0.0496
chr5	144014062	144017410	3349	*	9.8	10.09	9.43	0.66	6.75e-06	0.000569
chr8	124804525	124809330	4806	*	10.22	10.51	9.85	0.66	6.77e-06	0.00057
chr19	39002256	39009361	7106	*	10.25	10.54	9.88	0.66	4.87e-05	0.00235
chr8	114412198	114417376	5179	*	9.45	9.74	9.08	0.66	5.62e-05	0.00262
chr5	24029630	24034143	4514	*	9.46	9.75	9.09	0.66	0.000109	0.00417
chr5	130924108	130926464	2357	*	9.13	9.43	8.77	0.66	0.000124	0.00456
chr19	4304460	4306799	2340	*	8.97	9.26	8.6	0.66	0.000144	0.00504
chr10	75021520	75024011	2492	*	8.81	9.1	8.44	0.66	0.000155	0.00532
chr5	28533129	28539204	6076	*	9.82	10.12	9.46	0.66	0.000181	0.00592
chrX	11710058	11715070	5013	*	9.12	9.41	8.76	0.66	0.000188	0.00605
chr19	24247287	24250310	3024	*	9.31	9.61	8.94	0.66	0.000205	0.00644
chr10	77813624	77816679	3056	*	8.88	9.17	8.51	0.66	0.000273	0.00783
chr5	38211911	38223682	11772	*	10.18	10.47	9.81	0.66	0.000365	0.00956
chr11	68196461	68215886	19426	*	11.31	11.61	10.95	0.66	0.00062	0.0137
chr4	134066421	134070348	3928	*	8.82	9.12	8.45	0.66	0.000771	0.0159
chr7	134163767	134172407	8641	*	10.64	10.94	10.28	0.66	0.000876	0.0173
chr7	29803255	29805529	2275	*	8.42	8.71	8.05	0.66	0.00121	0.0214
chr7	149267443	149270169	2727	*	8.4	8.7	8.04	0.66	0.00123	0.0216
chr3	95029936	95040172	10237	*	10.41	10.7	10.04	0.66	0.00128	0.0222
chr1	169527699	169530131	2433	*	8.16	8.45	7.79	0.66	0.00313	0.0394
chr4	46355059	46359026	3968	*	9.82	10.11	9.46	0.65	1.24e-05	0.000882
chr6	32536376	32538909	2534	*	9.29	9.58	8.93	0.65	2.93e-05	0.00164
chr8	122751552	122755510	3959	*	9.87	10.16	9.51	0.65	3.62e-05	0.00191
chr8	74059516	74062810	3295	*	9.25	9.54	8.89	0.65	4.65e-05	0.00229
chr13	5859566	5865575	6010	*	10.01	10.3	9.65	0.65	8.83e-05	0.0036
chr12	112511621	112514514	2894	*	9.59	9.88	9.23	0.65	0.000102	0.00396
chr2	70309189	70316401	7213	*	10.44	10.73	10.08	0.65	0.000112	0.00425
chr4	131392024	131394796	2773	*	9.35	9.63	8.98	0.65	0.000144	0.00505
chr15	80116874	80119008	2135	*	8.84	9.13	8.48	0.65	0.000203	0.0064
chr19	16509475	16513145	3671	*	9.67	9.96	9.31	0.65	0.000216	0.00669
chr5	28784000	28787607	3608	*	9.25	9.54	8.89	0.65	0.000225	0.00689
chr19	45098311	45105620	7310	*	9.2	9.49	8.84	0.65	0.000519	0.0121
chr19	45088604	45093753	5150	*	10.06	10.35	9.69	0.65	0.000792	0.0162
chr4	114735046	114736886	1841	*	8.51	8.8	8.15	0.65	0.000838	0.0168
chr19	44583697	44587036	3340	*	9.02	9.31	8.66	0.65	0.000862	0.0171
chr5	137742465	137749994	7530	*	9.9	10.19	9.54	0.65	0.001	0.0189
chr4	114572850	114576504	3655	*	8.52	8.81	8.16	0.65	0.00125	0.0219
chr6	112438757	112441399	2643	*	8.88	9.17	8.52	0.65	0.00141	0.0237
chr4	153454620	153457108	2489	*	8.29	8.58	7.93	0.65	0.00185	0.0282
chr13	95476758	95481629	4872	*	9.18	9.47	8.81	0.65	0.00244	0.0336
chr19	33029867	33036937	7071	*	8.76	9.05	8.4	0.65	0.00309	0.0392
chr8	90304212	90309175	4964	*	8.33	8.62	7.97	0.65	0.00345	0.0419
chr12	57789270	57794036	4767	*	8.45	8.74	8.08	0.65	0.00386	0.0451
chr12	57633834	57639432	5599	*	9.69	9.97	9.33	0.64	3.17e-05	0.00173
chr12	111515388	111521145	5758	*	9.92	10.2	9.57	0.64	4.43e-05	0.00222
chr4	47002285	47005461	3177	*	9.21	9.49	8.85	0.64	6.25e-05	0.00283
chr19	41920615	41926284	5670	*	10.05	10.33	9.69	0.64	6.53e-05	0.00291
chr8	59798457	59803051	4595	*	9.6	9.88	9.25	0.64	8.05e-05	0.00337
chr13	40823112	40837755	14644	*	10.65	10.94	10.3	0.64	8.48e-05	0.00349
chrX	71065062	71071143	6082	*	9.66	9.94	9.31	0.64	8.61e-05	0.00353
chr6	131331705	131339248	7544	*	10.01	10.29	9.65	0.64	9.54e-05	0.00379
chr2	74534515	74539326	4812	*	8.9	9.18	8.54	0.64	0.000171	0.0057
chr5	147996689	148004261	7573	*	10.09	10.38	9.74	0.64	0.000203	0.00639
chr19	32828954	32836052	7099	*	11.08	11.37	10.73	0.64	0.000217	0.0067
chr12	54347018	54350403	3386	*	9.09	9.38	8.74	0.64	0.000272	0.00781
chr19	25676746	25687270	10525	*	10.55	10.84	10.2	0.64	0.000289	0.00813
chr11	98186665	98191521	4857	*	9.85	10.13	9.49	0.64	0.000297	0.00826
chr17	14415275	14418050	2776	*	9.09	9.37	8.73	0.64	0.000322	0.00875
chr5	102090498	102098795	8298	*	9.97	10.26	9.61	0.64	0.000341	0.00911
chr2	33490818	33501547	10730	*	9.88	10.17	9.53	0.64	0.000351	0.00932
chr9	15297238	15299376	2139	*	8.83	9.12	8.48	0.64	0.000368	0.0096
chr8	111225439	111229562	4124	*	9.68	9.97	9.33	0.64	0.000401	0.0102
chr2	147869179	147873024	3846	*	9.26	9.54	8.9	0.64	0.000428	0.0107
chr19	10462399	10465361	2963	*	9.51	9.79	9.15	0.64	0.000484	0.0116
chr6	126112431	126117756	5326	*	9.48	9.76	9.12	0.64	0.000707	0.015
chr2	37648398	37650323	1926	*	8.54	8.82	8.18	0.64	0.000901	0.0177
chr14	33409803	33413887	4085	*	9.54	9.82	9.18	0.64	0.000927	0.018
chr9	99775043	99780060	5018	*	9.1	9.39	8.75	0.64	0.00102	0.0191
chr5	14024785	14028514	3730	*	8.91	9.2	8.56	0.64	0.00109	0.02
chr9	65737722	65739991	2270	*	8.74	9.02	8.38	0.64	0.00121	0.0214
chr5	121159908	121162177	2270	*	9.24	9.52	8.88	0.64	0.00128	0.0222
chr2	61649271	61650971	1701	*	8.43	8.71	8.07	0.64	0.00131	0.0225
chr7	17529321	17533699	4379	*	9.32	9.6	8.97	0.64	0.00201	0.0298
chr13	21972658	21976795	4138	*	9.13	9.41	8.77	0.64	0.00298	0.0382
chr17	46594637	46598559	3923	*	8.51	8.8	8.16	0.64	0.00321	0.0399
chr8	11000916	11011296	10381	*	11.08	11.36	10.73	0.63	0.000116	0.00435
chrX	11653621	11660012	6392	*	9.96	10.24	9.61	0.63	0.000135	0.00483
chr19	12573975	12576754	2780	*	9.33	9.61	8.97	0.63	0.000227	0.0069
chr15	102810945	102816558	5614	*	8.82	9.11	8.47	0.63	0.000275	0.00785
chr14	49278123	49290742	12620	*	10.5	10.78	10.15	0.63	0.000282	0.00801
chr15	85688659	85698529	9871	*	10.47	10.76	10.12	0.63	0.000282	0.00801
chr4	99768058	99771037	2980	*	8.97	9.26	8.62	0.63	0.000305	0.00842
chr19	7238726	7242099	3374	*	9.66	9.94	9.31	0.63	0.000309	0.0085
chr4	154592143	154598123	5981	*	10.18	10.46	9.83	0.63	0.000356	0.00941
chr3	94975820	94978530	2711	*	9.4	9.69	9.05	0.63	0.00039	0.00999
chr8	120806794	120811925	5132	*	9.21	9.49	8.86	0.63	0.000432	0.0107
chr9	69605127	69618611	13485	*	10.48	10.77	10.13	0.63	0.000544	0.0126
chr9	89803106	89806247	3142	*	9.11	9.39	8.76	0.63	0.000719	0.0152
chr4	22404060	22408392	4333	*	8.96	9.24	8.61	0.63	0.000932	0.018
chr7	51802268	51804294	2027	*	8.73	9.01	8.38	0.63	0.00105	0.0195
chr4	41444179	41446874	2696	*	9.05	9.33	8.69	0.63	0.00129	0.0223
chr18	37911091	37913938	2848	*	8.6	8.88	8.25	0.63	0.00133	0.0229
chr5	137753933	137757190	3258	*	9.13	9.41	8.78	0.63	0.00143	0.0239
chr19	5892059	5894644	2586	*	8.67	8.96	8.32	0.63	0.00161	0.0258
chr3	96303391	96307613	4223	*	10.23	10.51	9.88	0.63	0.00185	0.0282
chr10	50619971	50625134	5164	*	8.92	9.2	8.57	0.63	0.00187	0.0284
chr7	77490366	77496984	6619	*	8.93	9.21	8.58	0.63	0.00194	0.0291
chr19	43458699	43463425	4727	*	9.21	9.48	8.86	0.63	0.00386	0.045
chr3	104591015	104594605	3591	*	9.19	9.47	8.84	0.63	0.00411	0.0469
chr2	180233648	180235959	2312	*	8.35	8.63	8.01	0.63	0.00417	0.0474
chr4	134106959	134108734	1776	*	8.08	8.36	7.73	0.63	0.00422	0.0476
chr8	123153535	123159237	5703	*	9.7	9.98	9.36	0.62	2.58e-05	0.0015
chr8	124858377	124861703	3327	*	9.75	10.03	9.41	0.62	3.35e-05	0.0018
chr2	165058462	165060982	2521	*	9.48	9.76	9.14	0.62	3.43e-05	0.00183
chr3	14885874	14890287	4414	*	9.36	9.64	9.01	0.62	4.73e-05	0.00231
chr9	64128699	64133484	4786	*	9.5	9.78	9.16	0.62	0.000116	0.00435
chr4	119939438	119944999	5562	*	9.16	9.43	8.81	0.62	0.000125	0.00456
chr2	73106282	73113134	6853	*	10.07	10.34	9.73	0.62	0.000135	0.00482
chr6	83017534	83022174	4641	*	9.79	10.07	9.45	0.62	0.000142	0.005
chr2	72312851	72318472	5622	*	9.8	10.07	9.46	0.62	0.000205	0.00644
chr17	56648825	56652458	3634	*	9.44	9.72	9.1	0.62	0.00027	0.00776
chr10	42740546	42742636	2091	*	9.05	9.33	8.71	0.62	0.000297	0.00826
chr15	87373947	87376150	2204	*	8.97	9.25	8.63	0.62	0.000333	0.00896
chr19	4125223	4127822	2600	*	9.01	9.29	8.67	0.62	0.00035	0.0093
chr19	24971148	24977584	6437	*	10.09	10.37	9.74	0.62	0.000364	0.00955
chr14	122870287	122885226	14940	*	11.24	11.52	10.9	0.62	0.000383	0.00986
chr11	58989319	58991357	2039	*	9.1	9.37	8.76	0.62	0.000624	0.0138
chr9	36950911	36955378	4468	*	9.59	9.86	9.25	0.62	0.000643	0.0141
chr4	123953931	123956335	2405	*	8.66	8.94	8.32	0.62	0.000778	0.016
chr11	57640424	57647669	7246	*	10.02	10.3	9.67	0.62	0.00108	0.0199
chr15	78672458	78678206	5749	*	9.3	9.58	8.96	0.62	0.0011	0.0202
chrX	55279961	55294036	14076	*	10.79	11.07	10.45	0.62	0.0013	0.0225
chr8	73898356	73900768	2413	*	8.47	8.74	8.12	0.62	0.00133	0.0229
chr19	24104218	24107039	2822	*	9.05	9.33	8.71	0.62	0.00135	0.0231
chr10	80305218	80307644	2427	*	8.77	9.04	8.42	0.62	0.00171	0.0269
chr19	41280053	41282091	2039	*	9.12	9.4	8.78	0.62	0.00183	0.028
chr7	50860700	50865671	4972	*	9.24	9.52	8.9	0.62	0.00184	0.0281
chr4	41585928	41587875	1948	*	8.38	8.65	8.03	0.62	0.00194	0.0291
chr2	74527382	74532582	5201	*	8.65	8.92	8.3	0.62	0.00195	0.0291
chr13	21366573	21369491	2919	*	9.43	9.71	9.09	0.62	0.00208	0.0304
chr17	15508714	15520021	11308	*	10.59	10.87	10.25	0.62	0.00215	0.031
chr1	12680009	12685053	5045	*	8.9	9.18	8.56	0.62	0.0031	0.0392
chr4	151493448	151496666	3219	*	9.02	9.3	8.68	0.62	0.00324	0.0402
chr15	98601821	98604960	3140	*	8.33	8.61	7.99	0.62	0.00402	0.0463
chr10	79433146	79434369	1224	*	8.35	8.63	8.01	0.62	0.00454	0.0499
chr12	57712064	57716504	4441	*	9.38	9.65	9.04	0.61	6.87e-05	0.00302
chr7	77502569	77507757	5189	*	9.93	10.2	9.59	0.61	8.43e-05	0.00348
chr12	40760820	40765492	4673	*	9.74	10.02	9.4	0.61	9.01e-05	0.00365
chr13	55926416	55933809	7394	*	9.88	10.15	9.54	0.61	0.000132	0.00475
chr4	128481419	128484996	3578	*	9.09	9.36	8.75	0.61	0.000194	0.00621
chr4	134705779	134711489	5711	*	9.64	9.92	9.31	0.61	0.000204	0.00641
chr2	179707937	179712563	4627	*	9.62	9.89	9.28	0.61	0.000281	0.00799
chr18	80903952	80906047	2096	*	9.07	9.34	8.73	0.61	0.000284	0.00804
chrX	49032232	49035251	3020	*	8.94	9.21	8.6	0.61	0.000284	0.00804
chr7	138691821	138701287	9467	*	10.07	10.34	9.73	0.61	0.000291	0.00815
chr2	74541411	74544956	3546	*	8.95	9.22	8.61	0.61	0.000298	0.00827
chr14	63862683	63867568	4886	*	9.41	9.68	9.07	0.61	0.000377	0.00975
chr5	140015203	140021063	5861	*	9.45	9.72	9.11	0.61	0.000472	0.0114
chr18	78243350	78246160	2811	*	9.03	9.3	8.69	0.61	0.000524	0.0122
chr8	125088226	125101554	13329	*	11.35	11.62	11.02	0.61	0.00058	0.0131
chrX	149931840	149935921	4082	*	9.18	9.45	8.85	0.61	0.000709	0.015
chr18	11047546	11055817	8272	*	10.27	10.54	9.93	0.61	0.000853	0.017
chr9	74707995	74712809	4815	*	9.61	9.89	9.27	0.61	0.000872	0.0173
chr19	6982940	6986472	3533	*	9.83	10.1	9.5	0.61	0.000877	0.0173
chr13	36821831	36828871	7041	*	9.8	10.07	9.46	0.61	0.000963	0.0185
chr13	23536144	23543172	7029	*	10.15	10.42	9.81	0.61	0.000971	0.0185
chr15	85410075	85413678	3604	*	9.72	10	9.39	0.61	0.00111	0.0203
chr19	36483168	36485715	2548	*	8.91	9.18	8.57	0.61	0.00112	0.0204
chr17	8624421	8628502	4082	*	9.49	9.77	9.16	0.61	0.00115	0.0207
chr17	45680380	45684184	3805	*	9.2	9.47	8.86	0.61	0.0013	0.0224
chr4	125977401	125979794	2394	*	8.89	9.17	8.56	0.61	0.00139	0.0235
chr18	80518811	80520243	1433	*	8.48	8.75	8.14	0.61	0.00142	0.0238
chrX	96330457	96334432	3976	*	8.9	9.18	8.56	0.61	0.00142	0.0238
chr13	23486867	23489573	2707	*	9.05	9.33	8.71	0.61	0.00185	0.0281
chr8	107153416	107156178	2763	*	8.67	8.95	8.34	0.61	0.00186	0.0283
chr13	43879760	43881385	1626	*	8.55	8.83	8.22	0.61	0.00186	0.0283
chr4	155025336	155031960	6625	*	9.89	10.16	9.56	0.61	0.00215	0.031
chr18	37964870	37968813	3944	*	9.37	9.65	9.04	0.61	0.00248	0.034
chr6	84532769	84540480	7712	*	10.42	10.7	10.09	0.61	0.00256	0.0348
chr5	120880647	120883586	2940	*	8.76	9.03	8.42	0.61	0.00309	0.0392
chr18	64490918	64495576	4659	*	8.89	9.16	8.55	0.61	0.00311	0.0393
chr19	7069277	7071592	2316	*	8.98	9.25	8.64	0.61	0.00315	0.0396
chr4	62625987	62627846	1860	*	8.23	8.5	7.89	0.61	0.00407	0.0467
chr6	52152446	52159804	7359	*	9.83	10.1	9.5	0.6	4.59e-05	0.00227
chr8	47701255	47705192	3938	*	9.91	10.18	9.57	0.6	4.64e-05	0.00229
chr2	156902950	156905925	2976	*	9.89	10.16	9.56	0.6	6.35e-05	0.00286
chr15	79633533	79635969	2437	*	9.46	9.73	9.13	0.6	6.66e-05	0.00295
chr6	85135304	85141819	6516	*	9.98	10.25	9.64	0.6	8.89e-05	0.00362
chr4	126409085	126413977	4893	*	9.65	9.92	9.32	0.6	9.29e-05	0.00373
chrX	11663614	11669467	5854	*	9.82	10.09	9.49	0.6	9.37e-05	0.00375
chr8	24084160	24086818	2659	*	9.61	9.88	9.28	0.6	0.000114	0.00432
chr2	115884895	115894374	9480	*	10.37	10.63	10.04	0.6	0.00012	0.00446
chr16	20589163	20592019	2857	*	9.63	9.9	9.29	0.6	0.000164	0.00553
chr19	6305593	6309546	3954	*	9.5	9.77	9.17	0.6	0.00017	0.00566
chr5	33772825	33778941	6117	*	10.12	10.38	9.79	0.6	0.000232	0.00702
chr8	129110890	129121018	10129	*	11.1	11.37	10.77	0.6	0.000268	0.00775
chr19	5566275	5571275	5001	*	10.06	10.33	9.73	0.6	0.000283	0.00804
chr7	19542231	19545169	2939	*	9.16	9.43	8.84	0.6	0.000315	0.00862
chr12	28022310	28029279	6970	*	10.78	11.05	10.45	0.6	0.000362	0.00951
chr19	4190749	4197072	6324	*	9.5	9.77	9.17	0.6	0.000378	0.00977
chr7	144500251	144503117	2867	*	9.07	9.34	8.73	0.6	0.000519	0.0121
chr15	37160563	37164992	4430	*	10.03	10.3	9.7	0.6	0.00053	0.0123
chr19	45224134	45231025	6892	*	9.56	9.83	9.23	0.6	0.00066	0.0143
chrX	68808399	68811383	2985	*	9	9.27	8.67	0.6	0.000708	0.015
chrX	153924083	153930865	6783	*	9.23	9.5	8.9	0.6	0.000744	0.0155
chr4	117553389	117556779	3391	*	9.03	9.3	8.7	0.6	0.00114	0.0206
chr9	118395477	118399329	3853	*	9.34	9.61	9.01	0.6	0.00118	0.021
chr6	31509443	31515796	6354	*	9.94	10.21	9.62	0.6	0.00118	0.0211
chr3	88017612	88020549	2938	*	9.13	9.4	8.8	0.6	0.0013	0.0225
chr3	87598216	87601623	3408	*	8.91	9.18	8.58	0.6	0.0014	0.0236
chr14	51682468	51686391	3924	*	9.77	10.04	9.44	0.6	0.0015	0.0247
chr7	148107347	148109863	2517	*	9.11	9.38	8.77	0.6	0.00161	0.0258
chr13	31902202	31904103	1902	*	8.62	8.88	8.28	0.6	0.00162	0.026
chr10	51746871	51749872	3002	*	8.66	8.93	8.33	0.6	0.00176	0.0274
chrX	57799982	57802027	2046	*	8.49	8.76	8.15	0.6	0.00186	0.0283
chr13	21324926	21327342	2417	*	8.97	9.24	8.64	0.6	0.00198	0.0295
chr19	29324707	29328437	3731	*	9.76	10.03	9.43	0.6	0.00198	0.0295
chr19	23966878	23968716	1839	*	9	9.27	8.67	0.6	0.00212	0.0307
chr19	5724515	5732899	8385	*	10.53	10.8	10.2	0.6	0.00235	0.033
chr18	89061958	89064013	2056	*	8.68	8.95	8.35	0.6	0.00239	0.0332
chr9	44094523	44097369	2847	*	9.04	9.31	8.71	0.6	0.00254	0.0346
chr12	112666779	112669868	3090	*	8.62	8.89	8.29	0.6	0.00263	0.0353
chr8	94983835	94985429	1595	*	9.12	9.39	8.79	0.6	0.00266	0.0356
chr2	146658761	146666463	7703	*	9.99	10.26	9.65	0.6	0.00329	0.0406
chr7	106616241	106618022	1782	*	8.37	8.64	8.04	0.6	0.00334	0.0411
chr4	119954404	119957240	2837	*	8.61	8.88	8.28	0.6	0.00398	0.0459
chr8	77631950	77636937	4988	*	10.09	10.36	9.77	0.59	4.18e-05	0.00212
chr4	149421449	149426563	5115	*	10	10.26	9.67	0.59	4.54e-05	0.00225
chr8	73926381	73931886	5506	*	10.2	10.47	9.87	0.59	4.75e-05	0.00232
chr8	59988896	59995257	6362	*	10.18	10.45	9.86	0.59	5.37e-05	0.00252
chr14	58363037	58366487	3451	*	9.77	10.04	9.45	0.59	6.18e-05	0.0028
chr4	120418386	120421770	3385	*	9.54	9.81	9.22	0.59	7.26e-05	0.00313
chr8	34762652	34766391	3740	*	9.66	9.92	9.33	0.59	9.79e-05	0.00386
chr18	84253906	84260049	6144	*	10.12	10.38	9.79	0.59	0.00012	0.00445
chr13	48964735	48968397	3663	*	9.44	9.7	9.11	0.59	0.000121	0.00449
chr13	72764323	72769816	5494	*	9.89	10.16	9.57	0.59	0.000127	0.00461
chr8	73998395	74001902	3508	*	9.35	9.61	9.02	0.59	0.000166	0.00556
chr8	80956100	80962783	6684	*	10.53	10.79	10.2	0.59	0.000172	0.00571
chr16	18126361	18128916	2556	*	9.39	9.66	9.07	0.59	0.000176	0.00579
chr2	124947026	124949975	2950	*	9.23	9.49	8.9	0.59	0.000212	0.00657
chr5	23978440	23982072	3633	*	9.3	9.57	8.98	0.59	0.000219	0.00673
chr13	29037149	29046218	9070	*	10.6	10.86	10.27	0.59	0.000242	0.00718
chr8	107816291	107825482	9192	*	10.44	10.71	10.12	0.59	0.000316	0.00864
chr7	89483310	89485389	2080	*	9.01	9.27	8.68	0.59	0.000364	0.00954
chr19	10056147	10059446	3300	*	9.81	10.07	9.48	0.59	0.000369	0.0096
chr4	154008567	154017909	9343	*	10.62	10.89	10.29	0.59	0.000407	0.0103
chrX	58142555	58150151	7597	*	9.64	9.9	9.31	0.59	0.00042	0.0105
chr4	46462977	46472776	9800	*	10.24	10.51	9.92	0.59	0.000452	0.0111
chr2	169952768	169960591	7824	*	10.28	10.55	9.95	0.59	0.000473	0.0114
chr12	114377790	114382791	5002	*	9.59	9.85	9.26	0.59	0.000475	0.0115
chr15	76485374	76488329	2956	*	9.15	9.41	8.83	0.59	0.00051	0.012
chr15	99419676	99422209	2534	*	8.86	9.12	8.53	0.59	0.000662	0.0143
chr2	180509653	180512272	2620	*	9.08	9.35	8.76	0.59	0.000733	0.0154
chr17	43765653	43767843	2191	*	9.01	9.27	8.69	0.59	0.000819	0.0166
chr19	6913352	6915927	2576	*	9.33	9.59	9	0.59	0.000983	0.0187
chr5	37632209	37641085	8877	*	10.6	10.87	10.28	0.59	0.000992	0.0188
chr4	135689749	135692441	2693	*	8.81	9.07	8.48	0.59	0.000996	0.0189
chr6	66983497	66988461	4965	*	9.99	10.25	9.66	0.59	0.00101	0.019
chr8	8618792	8621631	2840	*	8.96	9.23	8.64	0.59	0.00104	0.0194
chr14	119101358	119109613	8256	*	9.9	10.17	9.58	0.59	0.00109	0.02
chr13	36815152	36820534	5383	*	9.19	9.46	8.87	0.59	0.00129	0.0223
chr11	96205184	96208235	3052	*	8.83	9.09	8.5	0.59	0.00156	0.0253
chr9	55385974	55395015	9042	*	10.31	10.57	9.98	0.59	0.00167	0.0265
chr19	7024440	7027881	3442	*	9.87	10.14	9.55	0.59	0.00207	0.0303
chrX	45386615	45388877	2263	*	8.54	8.81	8.22	0.59	0.00221	0.0316
chr9	79564593	79569195	4603	*	9.21	9.47	8.89	0.59	0.00228	0.0323
chr19	45733458	45735467	2010	*	9.03	9.3	8.71	0.59	0.0025	0.0342
chr19	5447112	5449208	2097	*	9.4	9.67	9.08	0.59	0.0025	0.0342
chr10	126514472	126519440	4969	*	9.92	10.19	9.59	0.59	0.00269	0.0358
chr11	116081049	116086456	5408	*	9.46	9.73	9.13	0.59	0.0033	0.0408
chr7	52742239	52745364	3126	*	8.6	8.87	8.28	0.59	0.00339	0.0415
chr4	139129379	139133210	3832	*	9.74	10	9.41	0.58	0.000105	0.00406
chr8	85688545	85692313	3769	*	9.65	9.91	9.33	0.58	0.000118	0.00442
chr8	124100282	124104614	4333	*	9.69	9.95	9.37	0.58	0.000122	0.0045
chr8	125070045	125076111	6067	*	9.89	10.15	9.57	0.58	0.000133	0.00478
chr16	18620197	18624966	4770	*	9.34	9.6	9.02	0.58	0.000147	0.00511
chr7	147233240	147236036	2797	*	9.57	9.83	9.25	0.58	0.000175	0.00577
chr8	86720355	86728798	8444	*	10.85	11.11	10.54	0.58	0.000177	0.00582
chr8	87954275	87957339	3065	*	9.31	9.57	8.99	0.58	0.000178	0.00586
chr8	91044115	91046842	2728	*	9.4	9.66	9.08	0.58	0.000189	0.00611
chr8	36649954	36654679	4726	*	9.83	10.09	9.52	0.58	0.000203	0.0064
chr8	73992380	73996184	3805	*	9.23	9.49	8.92	0.58	0.00023	0.00697
chr5	35730228	35732862	2635	*	9.24	9.5	8.92	0.58	0.000312	0.00855
chr5	34063130	34067036	3907	*	9.98	10.24	9.66	0.58	0.000355	0.0094
chr6	52140175	52143099	2925	*	9.27	9.53	8.95	0.58	0.00036	0.00947
chr8	72610269	72612929	2661	*	9.04	9.3	8.72	0.58	0.00042	0.0105
chr11	44429606	44436207	6602	*	10.06	10.32	9.74	0.58	0.000457	0.0112
chr8	124425455	124434206	8752	*	10.33	10.6	10.02	0.58	0.000489	0.0117
chr19	16205694	16209099	3406	*	9.92	10.19	9.61	0.58	0.000513	0.012
chr2	163743578	163745515	1938	*	8.96	9.22	8.64	0.58	0.000523	0.0122
chr8	35867399	35875761	8363	*	11.09	11.35	10.77	0.58	0.000607	0.0135
chr19	45819665	45825090	5426	*	9.85	10.11	9.53	0.58	0.000644	0.0141
chr17	23809686	23814843	5158	*	10.01	10.27	9.69	0.58	0.000983	0.0187
chr16	93680669	93684956	4288	*	9.47	9.74	9.16	0.58	0.00144	0.024
chr11	115126171	115129121	2951	*	9.3	9.56	8.98	0.58	0.00151	0.0247
chr6	52174038	52177841	3804	*	8.68	8.94	8.36	0.58	0.00159	0.0256
chr19	7490283	7499121	8839	*	10.93	11.19	10.61	0.58	0.00175	0.0273
chrX	101014847	101018345	3499	*	8.96	9.22	8.64	0.58	0.0019	0.0286
chr17	90853524	90856249	2726	*	9.17	9.43	8.85	0.58	0.00196	0.0292
chr3	68843157	68850566	7410	*	10	10.26	9.68	0.58	0.00224	0.0319
chr8	83134360	83135988	1629	*	8.55	8.81	8.23	0.58	0.00227	0.0322
chr4	114728645	114733121	4477	*	9.19	9.45	8.87	0.58	0.00238	0.0332
chr13	99272068	99275938	3871	*	9.16	9.42	8.84	0.58	0.00254	0.0346
chr16	94346414	94348018	1605	*	8.49	8.75	8.17	0.58	0.00319	0.0398
chr8	35007492	35042485	34994	*	11.66	11.92	11.34	0.58	0.00336	0.0413
chr13	95365148	95367272	2125	*	8.47	8.73	8.16	0.58	0.00349	0.0423
chr2	38194058	38196880	2823	*	8.41	8.67	8.09	0.58	0.00357	0.0429
chr16	91219560	91229463	9904	*	10.26	10.52	9.94	0.58	0.00365	0.0435
chr6	99641543	99644472	2930	*	9.71	9.97	9.39	0.57	0.000134	0.0048
chr18	58036427	58040256	3830	*	9.64	9.89	9.33	0.57	0.000144	0.00505
chr8	128518266	128522085	3820	*	9.46	9.72	9.15	0.57	0.000184	0.00599
chr8	105306974	105311429	4456	*	9.88	10.13	9.57	0.57	0.00019	0.00611
chr5	67816586	67820081	3496	*	9.77	10.02	9.45	0.57	0.000206	0.00645
chr10	116809728	116817298	7571	*	9.86	10.12	9.54	0.57	0.000233	0.00703
chr8	28194597	28198477	3881	*	9.72	9.97	9.41	0.57	0.000234	0.00705
chr13	31715363	31719885	4523	*	9.45	9.71	9.14	0.57	0.000312	0.00855
chr10	43196172	43201664	5493	*	10.04	10.3	9.73	0.57	0.000373	0.00967
chr7	17469584	17472958	3375	*	9.26	9.52	8.94	0.57	0.000387	0.00994
chr19	36999374	37003769	4396	*	9.91	10.16	9.6	0.57	0.000416	0.0105
chr19	36907342	36911744	4403	*	9.99	10.24	9.67	0.57	0.000439	0.0108
chr19	5423294	5427263	3970	*	10.09	10.34	9.78	0.57	0.000466	0.0113
chr3	95796601	95801651	5051	*	9.32	9.57	9.01	0.57	0.000502	0.0119
chr4	114597032	114599153	2122	*	9.07	9.32	8.76	0.57	0.000553	0.0127
chr19	60860409	60867721	7313	*	10.22	10.48	9.91	0.57	0.000567	0.0129
chr2	38205441	38213763	8323	*	9.96	10.22	9.65	0.57	0.000627	0.0138
chr5	111844741	111850808	6068	*	10.55	10.81	10.24	0.57	0.000654	0.0142
chr16	59598845	59601604	2760	*	9.09	9.35	8.78	0.57	0.000663	0.0144
chr7	65913051	65915338	2288	*	8.93	9.18	8.61	0.57	0.000682	0.0147
chr12	54352259	54355498	3240	*	9.12	9.38	8.81	0.57	0.000684	0.0147
chr6	23195496	23201120	5625	*	9.87	10.12	9.56	0.57	0.000805	0.0164
chrX	152056298	152060801	4504	*	9.42	9.68	9.1	0.57	0.000908	0.0177
chr8	88223642	88225522	1881	*	9.13	9.38	8.81	0.57	0.000922	0.0179
chr10	82222602	82227684	5083	*	9.34	9.6	9.03	0.57	0.000944	0.0182
chr19	6994492	6997641	3150	*	9.5	9.76	9.18	0.57	0.00107	0.0198
chr15	102826187	102831617	5431	*	9.05	9.3	8.73	0.57	0.00109	0.02
chr14	22800667	22811393	10727	*	10.77	11.03	10.46	0.57	0.0011	0.0202
chrX	136811176	136815031	3856	*	8.92	9.17	8.6	0.57	0.00112	0.0203
chr8	108209456	108215387	5932	*	8.83	9.08	8.51	0.57	0.00117	0.0209
chr7	35969711	35972161	2451	*	9.05	9.31	8.73	0.57	0.00121	0.0214
chr19	4612029	4616784	4756	*	10.04	10.3	9.73	0.57	0.00135	0.0231
chr3	152329302	152331579	2278	*	8.83	9.09	8.52	0.57	0.00135	0.0231
chr12	113825720	113828412	2693	*	8.92	9.18	8.61	0.57	0.00141	0.0237
chr7	38553303	38558992	5690	*	10.19	10.44	9.87	0.57	0.0015	0.0247
chr2	31490089	31498290	8202	*	10.38	10.64	10.07	0.57	0.00153	0.025
chr13	54850196	54852168	1973	*	8.73	8.99	8.42	0.57	0.00159	0.0256
chr9	65237743	65239858	2116	*	8.85	9.11	8.54	0.57	0.00173	0.0271
chr10	19074648	19078042	3395	*	8.7	8.96	8.39	0.57	0.00191	0.0288
chr19	56948001	56950200	2200	*	9.19	9.45	8.87	0.57	0.00214	0.031
chr2	70395807	70407797	11991	*	10.69	10.95	10.37	0.57	0.00266	0.0357
chr18	37906324	37909683	3360	*	8.73	8.99	8.42	0.57	0.00279	0.0366
chr4	44676068	44678199	2132	*	8.55	8.8	8.24	0.57	0.00303	0.0387
chr7	137835397	137838146	2750	*	8.8	9.06	8.49	0.57	0.00309	0.0392
chr2	147003593	147017642	14050	*	10.34	10.6	10.02	0.57	0.00316	0.0396
chr19	56470218	56472752	2535	*	8.89	9.15	8.58	0.57	0.00341	0.0417
chr4	148110998	148118699	7702	*	9.23	9.49	8.92	0.57	0.00343	0.0418
chr15	61868116	61878704	10589	*	9.94	10.2	9.63	0.57	0.00362	0.0433
chr3	5217836	5220764	2929	*	8.97	9.23	8.66	0.57	0.00407	0.0467
chr19	48277947	48282365	4419	*	9.57	9.83	9.26	0.57	0.00413	0.0471
chrX	136990057	136995503	5447	*	9.12	9.38	8.81	0.57	0.00446	0.0492
chr12	112081440	112085036	3597	*	9.54	9.79	9.23	0.57	0.00447	0.0493
chr8	72344331	72348514	4184	*	9.46	9.72	9.15	0.56	0.000192	0.00616
chr8	66682701	66686120	3420	*	9.75	10.01	9.45	0.56	0.000263	0.00763
chr8	87161706	87164981	3276	*	9.31	9.57	9	0.56	0.000356	0.00941
chr7	48153274	48158476	5203	*	9.64	9.9	9.34	0.56	0.000376	0.00972
chr4	153513353	153517787	4435	*	9.8	10.05	9.49	0.56	0.000389	0.00997
chr8	77616730	77620014	3285	*	9.13	9.38	8.82	0.56	0.000458	0.0112
chr15	7759535	7766261	6727	*	10.27	10.52	9.96	0.56	0.000607	0.0135
chr4	128404081	128407790	3710	*	9.24	9.49	8.93	0.56	0.000676	0.0146
chr11	11935038	11938607	3570	*	9.33	9.58	9.02	0.56	0.000678	0.0146
chr3	133901560	133904043	2484	*	9.27	9.52	8.96	0.56	0.000783	0.0161
chr8	95196714	95199278	2565	*	9.43	9.68	9.12	0.56	0.000792	0.0162
chr18	47525133	47531235	6103	*	10.45	10.7	10.14	0.56	0.000855	0.017
chr19	6426878	6429904	3027	*	9.72	9.97	9.41	0.56	0.001	0.0189
chr7	148511597	148515031	3435	*	9.66	9.91	9.35	0.56	0.00117	0.021
chr8	125045660	125051082	5423	*	8.9	9.16	8.59	0.56	0.00121	0.0214
chr8	90977523	90980127	2605	*	9.22	9.48	8.91	0.56	0.00134	0.023
chr10	79641419	79643526	2108	*	8.94	9.19	8.63	0.56	0.0014	0.0236
chr19	47326840	47329192	2353	*	9.09	9.34	8.79	0.56	0.00143	0.0239
chrX	40779999	40784417	4419	*	8.96	9.21	8.66	0.56	0.00148	0.0244
chr2	76512798	76515219	2422	*	9.07	9.33	8.77	0.56	0.00149	0.0246
chr10	60287705	60295756	8052	*	10.36	10.62	10.05	0.56	0.00151	0.0248
chr15	78992741	78996990	4250	*	9.13	9.38	8.82	0.56	0.00161	0.0258
chr19	4199637	4203074	3438	*	9.68	9.94	9.38	0.56	0.00164	0.0261
chr4	103291647	103293321	1675	*	8.77	9.03	8.47	0.56	0.00183	0.028
chr11	97392778	97399547	6770	*	10.32	10.57	10.01	0.56	0.00192	0.0289
chr10	4539648	4546174	6527	*	10.29	10.54	9.98	0.56	0.002	0.0297
chr6	86352850	86356223	3374	*	9.57	9.82	9.26	0.56	0.00206	0.0302
chr7	150644720	150652268	7549	*	10.11	10.36	9.8	0.56	0.00209	0.0305
chr12	52446206	52451985	5780	*	9.65	9.91	9.35	0.56	0.00275	0.0363
chr13	118008255	118014616	6362	*	9.64	9.89	9.33	0.56	0.00307	0.0391
chr13	99341449	99344286	2838	*	8.66	8.91	8.36	0.56	0.00319	0.0398
chr19	45148441	45157148	8708	*	10.63	10.88	10.33	0.56	0.00333	0.041
chr8	109654369	109659996	5628	*	8.52	8.77	8.21	0.56	0.00357	0.0429
chr6	97008771	97011621	2851	*	8.95	9.2	8.64	0.56	0.00399	0.0461
chr10	75129128	75131636	2509	*	8.78	9.04	8.48	0.56	0.00409	0.0467
chr17	23682699	23689448	6750	*	10.4	10.65	10.09	0.56	0.00424	0.0477
chrX	97014472	97017835	3364	*	9.42	9.67	9.12	0.55	0.000266	0.0077
chr19	3281581	3284522	2942	*	9.79	10.03	9.49	0.55	0.000296	0.00824
chr3	30404550	30410230	5681	*	10.17	10.42	9.87	0.55	0.000323	0.00877
chr4	21611514	21617893	6380	*	9.34	9.58	9.04	0.55	0.000382	0.00983
chr2	84677207	84682180	4974	*	9.91	10.16	9.61	0.55	0.000398	0.0101
chr16	17831467	17836044	4578	*	9.35	9.59	9.05	0.55	0.000398	0.0101
chr12	59312164	59316423	4260	*	9.51	9.76	9.2	0.55	0.000419	0.0105
chr8	126176910	126180011	3102	*	9.24	9.49	8.94	0.55	0.00046	0.0112
chr18	81176037	81186823	10787	*	10.42	10.67	10.12	0.55	0.000497	0.0118
chr14	118629010	118637275	8266	*	10.57	10.82	10.27	0.55	0.000506	0.012
chr7	70901976	70904791	2816	*	9.44	9.69	9.14	0.55	0.000516	0.0121
chr7	31910014	31913415	3402	*	9.31	9.56	9.01	0.55	0.000623	0.0138
chr13	56853442	56855659	2218	*	9.1	9.35	8.79	0.55	0.00064	0.014
chr2	18608085	18612766	4682	*	9.46	9.71	9.16	0.55	0.000661	0.0143
chr18	73861440	73864660	3221	*	9.37	9.62	9.07	0.55	0.00072	0.0152
chr4	138646351	138649631	3281	*	9.29	9.54	8.99	0.55	0.000736	0.0154
chr5	138040368	138045331	4964	*	9.91	10.16	9.61	0.55	0.00076	0.0157
chr12	112722934	112725170	2237	*	9.25	9.5	8.95	0.55	0.000767	0.0158
chr5	58105373	58112130	6758	*	10.38	10.63	10.07	0.55	0.00079	0.0162
chr13	105017531	105019941	2411	*	9.36	9.61	9.06	0.55	0.000792	0.0162
chr5	140382383	140386828	4446	*	9.68	9.93	9.38	0.55	0.000845	0.0169
chr8	47823766	47827576	3811	*	10.17	10.42	9.87	0.55	0.000861	0.0171
chr8	106693868	106695820	1953	*	9.23	9.48	8.93	0.55	0.000958	0.0184
chr18	38367442	38373147	5706	*	10.17	10.42	9.87	0.55	0.00099	0.0188
chr19	41903483	41907501	4019	*	10.17	10.42	9.86	0.55	0.00105	0.0195
chr19	42221322	42224955	3634	*	9.68	9.93	9.38	0.55	0.00111	0.0203
chr8	122854938	122863085	8148	*	9.33	9.58	9.03	0.55	0.00111	0.0203
chr7	148477394	148481253	3860	*	9.35	9.6	9.05	0.55	0.00116	0.0209
chr2	116944401	116950861	6461	*	10.25	10.5	9.95	0.55	0.00125	0.0219
chr14	58688550	58696118	7569	*	10.64	10.89	10.34	0.55	0.00135	0.0231
chr8	86546931	86551902	4972	*	9.07	9.32	8.77	0.55	0.00136	0.0232
chr2	25144654	25148521	3868	*	9.82	10.06	9.52	0.55	0.00139	0.0235
chr2	148220404	148222426	2023	*	8.9	9.15	8.6	0.55	0.00148	0.0244
chr7	38797277	38805711	8435	*	9.57	9.82	9.27	0.55	0.00151	0.0248
chr15	78548187	78551075	2889	*	9.12	9.36	8.82	0.55	0.00201	0.0299
chr19	26678236	26683797	5562	*	10.66	10.91	10.36	0.55	0.00224	0.0318
chr11	96212650	96216639	3990	*	9.45	9.7	9.15	0.55	0.00224	0.0319
chr2	167013384	167016909	3526	*	9.54	9.78	9.24	0.55	0.00231	0.0326
chr11	84335330	84343678	8349	*	10.45	10.7	10.15	0.55	0.00311	0.0393
chr13	22072538	22074393	1856	*	8.76	9	8.46	0.55	0.00312	0.0394
chr17	35132960	35142598	9639	*	10.26	10.5	9.96	0.55	0.00337	0.0414
chr10	126961234	126972719	11486	*	10.46	10.71	10.16	0.55	0.00338	0.0414
chr19	10115361	10117078	1718	*	9.01	9.26	8.7	0.55	0.00348	0.0422
chr15	57806114	57808936	2823	*	9.24	9.49	8.94	0.55	0.0036	0.0432
chr11	119907359	119910092	2734	*	9.02	9.27	8.72	0.55	0.00361	0.0432
chr10	79074123	79077298	3176	*	9.22	9.47	8.92	0.55	0.00384	0.0449
chr2	74563261	74567127	3867	*	8.53	8.78	8.23	0.55	0.00423	0.0476
chr19	44743436	44747528	4093	*	9.88	10.12	9.58	0.55	0.00438	0.0486
chr8	73297424	73305525	8102	*	10.51	10.76	10.22	0.54	0.000196	0.00626
chr13	99123450	99126842	3393	*	9.74	9.99	9.45	0.54	0.000284	0.00804
chr17	4993105	4997680	4576	*	10.42	10.67	10.13	0.54	0.000321	0.00875
chr8	87355109	87358998	3890	*	9.66	9.91	9.37	0.54	0.000336	0.009
chr8	108230223	108234023	3801	*	9.43	9.68	9.14	0.54	0.000357	0.00942
chr8	86519636	86529355	9720	*	10.81	11.05	10.52	0.54	0.000467	0.0113
chr2	32482959	32487268	4310	*	9.28	9.52	8.98	0.54	0.000526	0.0122
chr12	114333506	114339403	5898	*	9.8	10.04	9.51	0.54	0.000567	0.0129
chr8	86699867	86719208	19342	*	10.86	11.1	10.56	0.54	0.000585	0.0132
chr6	6808668	6815261	6594	*	9.51	9.75	9.22	0.54	0.000607	0.0135
chr10	80216890	80221032	4143	*	9.51	9.76	9.22	0.54	0.000683	0.0147
chr8	86495646	86498356	2711	*	9.66	9.9	9.36	0.54	0.000683	0.0147
chr12	120084505	120089817	5313	*	10.23	10.47	9.93	0.54	0.000725	0.0152
chr10	86954267	86958163	3897	*	9.59	9.83	9.29	0.54	0.000762	0.0158
chr4	33117160	33119443	2284	*	9.48	9.73	9.19	0.54	0.000853	0.017
chr14	33275625	33279455	3831	*	10.01	10.26	9.71	0.54	0.00105	0.0195
chr13	113775860	113780795	4936	*	10	10.25	9.71	0.54	0.00107	0.0198
chr3	87773790	87779718	5929	*	9.91	10.16	9.62	0.54	0.00113	0.0206
chr7	51682606	51685915	3310	*	9.31	9.56	9.01	0.54	0.00117	0.021
chr2	122192290	122198366	6077	*	9.6	9.85	9.3	0.54	0.00121	0.0214
chr5	100587137	100589080	1944	*	9.09	9.33	8.79	0.54	0.00126	0.0221
chr19	53602198	53606430	4233	*	9.93	10.17	9.63	0.54	0.0014	0.0235
chr18	82574196	82577214	3019	*	9.2	9.45	8.91	0.54	0.00154	0.0251
chr5	141122853	141126226	3374	*	9.05	9.29	8.75	0.54	0.00178	0.0276
chr2	74505152	74508400	3249	*	8.93	9.18	8.64	0.54	0.00193	0.029
chr6	98974954	98982116	7163	*	9.63	9.88	9.34	0.54	0.00196	0.0293
chr2	172759050	172767121	8072	*	10.26	10.5	9.96	0.54	0.00205	0.0302
chr5	75543921	75553346	9426	*	10.4	10.64	10.1	0.54	0.00207	0.0303
chr14	70473872	70480729	6858	*	10.86	11.11	10.57	0.54	0.00233	0.0328
chrX	12856187	12863533	7347	*	10.12	10.36	9.83	0.54	0.00253	0.0345
chr13	97834014	97849211	15198	*	10.39	10.64	10.1	0.54	0.0026	0.0351
chr12	114423365	114427728	4364	*	9.85	10.09	9.55	0.54	0.00274	0.0362
chr15	55137921	55141038	3118	*	9.48	9.72	9.18	0.54	0.00305	0.0388
chr19	3934959	3936986	2028	*	9.19	9.43	8.89	0.54	0.00307	0.039
chr19	7042375	7052222	9848	*	10.8	11.04	10.5	0.54	0.00365	0.0435
chr6	22304138	22306713	2576	*	8.75	8.99	8.46	0.54	0.00396	0.0458
chr3	88004060	88005543	1484	*	8.61	8.85	8.31	0.54	0.00424	0.0477
chr19	44797634	44801493	3860	*	9.24	9.49	8.94	0.54	0.00443	0.049
chr8	72661933	72664844	2912	*	9.77	10.01	9.48	0.53	0.000294	0.00822
chr3	17951762	17956565	4804	*	9.78	10.02	9.49	0.53	0.000306	0.00844
chr8	49638694	49641954	3261	*	9.93	10.16	9.64	0.53	0.000348	0.00925
chr8	18949243	18951968	2726	*	9.44	9.68	9.15	0.53	0.000387	0.00994
chrX	130220449	130226741	6293	*	9.55	9.79	9.26	0.53	0.000394	0.0101
chr5	34161600	34165207	3608	*	10	10.23	9.71	0.53	0.000408	0.0103
chr6	47996790	47999871	3082	*	9.6	9.84	9.31	0.53	0.000429	0.0107
chr2	18597327	18600376	3050	*	9.45	9.7	9.16	0.53	0.000473	0.0114
chr8	87507958	87515649	7692	*	10.62	10.86	10.33	0.53	0.000514	0.0121
chr8	113550895	113556078	5184	*	9.67	9.91	9.38	0.53	0.00053	0.0123
chr8	74199299	74206358	7060	*	9.84	10.08	9.55	0.53	0.00056	0.0128
chr19	3684302	3688530	4229	*	9.9	10.15	9.61	0.53	0.000655	0.0143
chr4	45540240	45545345	5106	*	10.26	10.5	9.97	0.53	0.000775	0.016
chr12	66065124	66070795	5672	*	10.26	10.5	9.97	0.53	0.000808	0.0164
chr6	52259941	52268262	8322	*	9.57	9.81	9.28	0.53	0.000847	0.0169
chr3	129762383	129764910	2528	*	9.24	9.48	8.95	0.53	0.000858	0.0171
chr12	109153348	109155906	2559	*	9.3	9.54	9.01	0.53	0.000894	0.0176
chr6	65620793	65623619	2827	*	9.48	9.72	9.19	0.53	0.000913	0.0178
chr19	21345444	21350996	5553	*	10.22	10.46	9.94	0.53	0.000969	0.0185
chr10	7399597	7402351	2755	*	9.61	9.85	9.31	0.53	0.00101	0.019
chr15	98723361	98729422	6062	*	10.14	10.38	9.85	0.53	0.0011	0.0201
chr19	6274906	6280834	5929	*	10.22	10.47	9.93	0.53	0.00124	0.0217
chr8	86565289	86569454	4166	*	9.37	9.62	9.08	0.53	0.00131	0.0226
chr19	18784979	18791448	6470	*	9.97	10.21	9.68	0.53	0.00133	0.0228
chr18	38577768	38580483	2716	*	9.44	9.68	9.15	0.53	0.00139	0.0235
chr17	8532581	8535175	2595	*	9.41	9.65	9.12	0.53	0.00153	0.025
chr8	108136675	108138935	2261	*	9.28	9.52	9	0.53	0.00157	0.0254
chr19	9039553	9055784	16232	*	10.65	10.89	10.36	0.53	0.00174	0.0272
chr4	118080823	118083070	2248	*	9.33	9.57	9.04	0.53	0.00185	0.0282
chr8	124752614	124755381	2768	*	9.11	9.35	8.83	0.53	0.00203	0.03
chr7	88850551	88852688	2138	*	8.92	9.16	8.63	0.53	0.00212	0.0307
chr15	78743861	78747281	3421	*	9.25	9.49	8.96	0.53	0.00213	0.0309
chr3	82930548	82933930	3383	*	9.57	9.81	9.28	0.53	0.00224	0.0319
chr8	17534164	17536128	1965	*	9.18	9.42	8.9	0.53	0.00231	0.0326
chr6	52165349	52168581	3233	*	8.85	9.09	8.56	0.53	0.00237	0.0331
chr19	37247910	37250744	2835	*	9.77	10.01	9.49	0.53	0.00259	0.035
chr6	52209038	52213489	4452	*	8.88	9.12	8.58	0.53	0.0026	0.035
chr10	66997523	67003977	6455	*	10.51	10.75	10.22	0.53	0.00276	0.0364
chr8	91560168	91572173	12006	*	11.39	11.63	11.11	0.53	0.00282	0.0369
chr3	53457416	53462725	5310	*	9.78	10.02	9.49	0.53	0.00321	0.0399
chr15	89377633	89380216	2584	*	8.98	9.22	8.68	0.53	0.00334	0.0411
chr7	86659214	86661200	1987	*	8.78	9.02	8.49	0.53	0.00357	0.0429
chr16	18242765	18251529	8765	*	10.4	10.64	10.11	0.53	0.00378	0.0445
chr2	122200502	122204954	4453	*	9.72	9.96	9.43	0.53	0.00415	0.0473
chrX	8469154	8471324	2171	*	8.63	8.87	8.34	0.53	0.00421	0.0476
chr19	21851553	21860655	9103	*	10.3	10.54	10.01	0.53	0.00451	0.0497
chr8	72874079	72878493	4415	*	10.14	10.37	9.85	0.52	0.000322	0.00876
chr2	118525712	118530642	4931	*	9.93	10.17	9.65	0.52	0.000337	0.00901
chr6	72847510	72852434	4925	*	10.2	10.43	9.91	0.52	0.000378	0.00976
chr8	109392778	109398503	5726	*	10.11	10.35	9.83	0.52	0.000419	0.0105
chr13	69669901	69675237	5337	*	10.07	10.31	9.78	0.52	0.000431	0.0107
chr5	106886011	106889848	3838	*	9.59	9.82	9.31	0.52	0.000599	0.0134
chr14	122860014	122866132	6119	*	10.53	10.77	10.25	0.52	0.000657	0.0143
chr8	11475197	11480774	5578	*	10.02	10.26	9.74	0.52	0.000671	0.0145
chr8	34709577	34713692	4116	*	9.44	9.67	9.16	0.52	0.000693	0.0148
chr7	53084583	53090263	5681	*	10.55	10.78	10.26	0.52	0.000711	0.0151
chr9	107133135	107134990	1856	*	9.22	9.45	8.94	0.52	0.000968	0.0185
chr8	86190333	86194830	4498	*	9.12	9.36	8.84	0.52	0.00124	0.0218
chr13	55545041	55553810	8770	*	9.98	10.21	9.69	0.52	0.00135	0.0231
chr12	109511198	109516676	5479	*	10.47	10.71	10.19	0.52	0.00137	0.0233
chr7	135881437	135884537	3101	*	9.55	9.78	9.26	0.52	0.00145	0.0241
chr2	168027913	168033897	5985	*	9.94	10.18	9.66	0.52	0.00155	0.0253
chr19	21725695	21729781	4087	*	10.19	10.43	9.91	0.52	0.0016	0.0257
chr4	11311165	11317213	6049	*	10.53	10.77	10.25	0.52	0.00175	0.0273
chr2	153473958	153479286	5329	*	9.91	10.15	9.63	0.52	0.00178	0.0276
chr3	148648967	148654497	5531	*	10.79	11.02	10.51	0.52	0.00182	0.0279
chr2	147018571	147021541	2971	*	9.19	9.43	8.9	0.52	0.00191	0.0287
chr9	102254049	102257227	3179	*	9.44	9.68	9.15	0.52	0.00192	0.0289
chr5	92931456	92935763	4308	*	9.4	9.64	9.11	0.52	0.00219	0.0314
chr2	25429196	25438021	8826	*	10.29	10.53	10.01	0.52	0.00221	0.0316
chr8	23302641	23305161	2521	*	9.13	9.36	8.85	0.52	0.00232	0.0327
chr9	118515362	118518113	2752	*	9.02	9.26	8.74	0.52	0.00236	0.0331
chr19	8844775	8850347	5573	*	10.45	10.68	10.16	0.52	0.00255	0.0346
chr2	92439223	92441265	2043	*	8.92	9.16	8.63	0.52	0.00257	0.0348
chr8	26623475	26626142	2668	*	8.85	9.08	8.56	0.52	0.00277	0.0365
chr5	141715651	141720184	4534	*	9.5	9.74	9.21	0.52	0.0028	0.0366
chr3	122121725	122125439	3715	*	9.32	9.56	9.04	0.52	0.00283	0.037
chr2	71375552	71385571	10020	*	10.55	10.78	10.27	0.52	0.003	0.0385
chr2	77117710	77119594	1885	*	8.81	9.05	8.53	0.52	0.00331	0.0409
chr5	30889804	30892045	2242	*	8.81	9.05	8.53	0.52	0.00342	0.0417
chr2	151872540	151876288	3749	*	9.43	9.67	9.15	0.52	0.0035	0.0423
chr4	127662827	127667532	4706	*	9.48	9.72	9.2	0.52	0.00405	0.0465
chr19	25579585	25581892	2308	*	9.31	9.55	9.03	0.52	0.00406	0.0466
chr19	47652869	47656359	3491	*	9.7	9.94	9.42	0.52	0.00412	0.047
chr19	25744393	25749551	5159	*	9.75	9.99	9.47	0.52	0.00415	0.0473
chr8	114265788	114271289	5502	*	10.08	10.31	9.8	0.51	0.000432	0.0107
chr4	154333885	154339934	6050	*	10.41	10.64	10.13	0.51	0.000628	0.0138
chr7	131125259	131128042	2784	*	9.59	9.82	9.31	0.51	0.000654	0.0142
chr8	127315639	127319830	4192	*	10.52	10.75	10.24	0.51	0.000724	0.0152
chr8	121969357	121972352	2996	*	9.49	9.72	9.21	0.51	0.000787	0.0162
chr4	131474055	131478777	4723	*	10.09	10.32	9.81	0.51	0.000824	0.0166
chr4	129658845	129666051	7207	*	10.23	10.46	9.95	0.51	0.000921	0.0179
chr4	22413682	22419391	5710	*	10.24	10.48	9.96	0.51	0.000931	0.018
chr8	37156630	37159881	3252	*	9.74	9.98	9.46	0.51	0.00097	0.0185
chr4	117961780	117964436	2657	*	9.44	9.67	9.16	0.51	0.00101	0.0191
chr8	28086072	28093003	6932	*	10.84	11.07	10.57	0.51	0.00121	0.0214
chr2	35436621	35439159	2539	*	9.5	9.74	9.22	0.51	0.00123	0.0217
chr6	134515081	134517699	2619	*	9.37	9.6	9.09	0.51	0.00124	0.0218
chr9	110643916	110647450	3535	*	9.88	10.12	9.6	0.51	0.00139	0.0235
chr19	32785210	32787810	2601	*	9.49	9.73	9.21	0.51	0.00146	0.0243
chr5	137950885	137955907	5023	*	9.49	9.72	9.21	0.51	0.0015	0.0247
chr19	4438251	4441273	3023	*	9.75	9.98	9.47	0.51	0.00161	0.0259
chr14	58142150	58150055	7906	*	9.49	9.72	9.22	0.51	0.00169	0.0267
chr2	179757826	179762215	4390	*	9.8	10.04	9.53	0.51	0.00174	0.0272
chr10	74521704	74526269	4566	*	9.94	10.18	9.66	0.51	0.00175	0.0273
chr3	58217520	58224300	6781	*	10.75	10.98	10.47	0.51	0.00175	0.0273
chr2	109756894	109761920	5027	*	9.77	10	9.49	0.51	0.00183	0.028
chr2	104654523	104659265	4743	*	9.95	10.18	9.67	0.51	0.00187	0.0283
chr13	115245477	115251372	5896	*	10.33	10.56	10.05	0.51	0.00188	0.0284
chr8	91150327	91152606	2280	*	9.06	9.29	8.78	0.51	0.00194	0.0291
chr11	102463558	102469479	5922	*	10.6	10.83	10.32	0.51	0.00202	0.03
chr6	145810787	145815724	4938	*	10.35	10.58	10.07	0.51	0.00212	0.0307
chr8	47236076	47238618	2543	*	9.73	9.97	9.46	0.51	0.00221	0.0316
chr8	12914695	12916768	2074	*	9.05	9.28	8.77	0.51	0.00231	0.0326
chr7	151738288	151740731	2444	*	9.09	9.33	8.82	0.51	0.00237	0.0331
chr12	105708892	105717121	8230	*	9.95	10.18	9.67	0.51	0.0024	0.0333
chr17	80111389	80116014	4626	*	9.92	10.15	9.64	0.51	0.00258	0.0349
chr19	43593150	43600434	7285	*	10.21	10.44	9.94	0.51	0.00302	0.0386
chr2	77653690	77655851	2162	*	8.95	9.18	8.68	0.51	0.00305	0.0388
chr18	42553460	42555984	2525	*	9.24	9.48	8.96	0.51	0.00308	0.0391
chr7	108072908	108082127	9220	*	10.22	10.46	9.95	0.51	0.00313	0.0394
chr14	19162946	19165065	2120	*	9.03	9.26	8.75	0.51	0.00335	0.0411
chr10	12640625	12643758	3134	*	9.01	9.25	8.74	0.51	0.00344	0.0419
chr7	133990573	133992923	2351	*	9.11	9.34	8.83	0.51	0.00348	0.0422
chr4	135698385	135705291	6907	*	10.22	10.45	9.94	0.51	0.00354	0.0427
chrX	70917695	70920425	2731	*	9.04	9.27	8.77	0.51	0.00375	0.0443
chr17	26203043	26207461	4419	*	9.89	10.12	9.61	0.51	0.00384	0.0449
chr2	92853978	92856244	2267	*	8.9	9.13	8.62	0.51	0.00397	0.0459
chr8	109126113	109147276	21164	*	11.19	11.42	10.91	0.51	0.00422	0.0476
chr7	31318599	31321028	2430	*	9.02	9.25	8.75	0.51	0.00455	0.0499
chr8	26628660	26634031	5372	*	10.17	10.39	9.89	0.5	0.000613	0.0136
chr2	146909033	146911877	2845	*	9.58	9.81	9.3	0.5	0.000624	0.0138
chr8	73902944	73907957	5014	*	10.3	10.53	10.03	0.5	0.000704	0.015
chr4	100448363	100453775	5413	*	10.04	10.27	9.77	0.5	0.000755	0.0157
chr15	100882402	100885222	2821	*	9.56	9.79	9.29	0.5	0.000771	0.0159
chr18	53620128	53625516	5389	*	9.98	10.21	9.71	0.5	0.000829	0.0167
chr13	9762305	9765309	3005	*	9.59	9.82	9.32	0.5	0.000839	0.0168
chr4	152853979	152858666	4688	*	9.72	9.95	9.45	0.5	0.000983	0.0187
chr8	73889999	73893054	3056	*	9.47	9.69	9.2	0.5	0.000992	0.0188
chr8	96532993	96537323	4331	*	9.65	9.87	9.38	0.5	0.00102	0.0191
chr8	87225018	87233199	8182	*	10.49	10.72	10.22	0.5	0.00106	0.0197
chr8	23968513	23971640	3128	*	9.88	10.11	9.61	0.5	0.00107	0.0198
chr7	97590626	97595048	4423	*	10.1	10.33	9.83	0.5	0.0011	0.0202
chr4	114579642	114583007	3366	*	9.64	9.86	9.36	0.5	0.00114	0.0207
chr3	35830245	35833204	2960	*	9.58	9.81	9.31	0.5	0.00123	0.0216
chr18	16964934	16968827	3894	*	10.23	10.45	9.96	0.5	0.00153	0.025
chr9	120211845	120214396	2552	*	9.44	9.67	9.17	0.5	0.00165	0.0262
chr7	138684059	138688464	4406	*	9.84	10.07	9.57	0.5	0.00173	0.0271
chr7	35901202	35906748	5547	*	10.34	10.57	10.07	0.5	0.00179	0.0276
chr7	53651110	53653771	2662	*	9.63	9.86	9.36	0.5	0.00183	0.028
chr8	123259048	123261234	2187	*	9.15	9.38	8.88	0.5	0.00191	0.0287
chr3	94166082	94168583	2502	*	9.09	9.32	8.82	0.5	0.00218	0.0313
chr15	97076511	97079206	2696	*	9.28	9.51	9.01	0.5	0.00223	0.0318
chr7	142128219	142130985	2767	*	9.18	9.41	8.91	0.5	0.00231	0.0326
chr4	9769873	9775205	5333	*	9.81	10.04	9.54	0.5	0.00258	0.0349
chr4	34497006	34506315	9310	*	9.95	10.18	9.68	0.5	0.00262	0.0352
chr18	9209882	9217217	7336	*	10.52	10.75	10.25	0.5	0.0027	0.036
chr10	122420418	122424915	4498	*	9.49	9.72	9.22	0.5	0.0028	0.0367
chr7	144504001	144515125	11125	*	10.88	11.11	10.61	0.5	0.00306	0.039
chr5	3927259	3929548	2290	*	9.12	9.34	8.85	0.5	0.00314	0.0395
chr19	32460993	32465109	4117	*	10.51	10.73	10.23	0.5	0.00314	0.0395
chr2	158450287	158452346	2060	*	8.93	9.15	8.65	0.5	0.00327	0.0404
chr14	80167140	80174660	7521	*	10.4	10.63	10.13	0.5	0.00361	0.0432
chrX	39501509	39506475	4967	*	9.62	9.85	9.34	0.5	0.00368	0.0437
chr6	34262074	34268445	6372	*	9.34	9.57	9.07	0.5	0.00369	0.0438
chrX	102958067	102961216	3150	*	9.36	9.59	9.09	0.5	0.00371	0.0439
chr19	10530579	10533316	2738	*	9.7	9.92	9.43	0.5	0.00393	0.0456
chr15	102234939	102245025	10087	*	9.97	10.19	9.7	0.5	0.0042	0.0475
chr4	129950828	129953449	2622	*	9.24	9.46	8.97	0.5	0.00425	0.0478
chr17	82068095	82071006	2912	*	8.96	9.19	8.69	0.5	0.00431	0.0481
chr19	34951568	34954837	3270	*	9.93	10.16	9.66	0.5	0.00455	0.0499
chr8	86533597	86537315	3719	*	10.24	10.46	9.97	0.49	0.000637	0.0139
chr8	122433638	122442771	9134	*	10.25	10.48	9.98	0.49	0.00065	0.0142
chr9	118385280	118391782	6503	*	10.1	10.33	9.84	0.49	0.000716	0.0151
chr13	49241615	49243959	2345	*	9.79	10.02	9.53	0.49	0.000718	0.0152
chr8	108484726	108491417	6692	*	10.1	10.32	9.83	0.49	0.000801	0.0163
chr8	77516282	77519449	3168	*	9.62	9.85	9.36	0.49	0.000841	0.0168
chr4	136832253	136834943	2691	*	9.61	9.84	9.35	0.49	0.000881	0.0174
chr8	8685957	8691178	5222	*	9.81	10.03	9.54	0.49	0.000899	0.0176
chr2	156545006	156548918	3913	*	9.76	9.99	9.5	0.49	0.00095	0.0183
chr15	75576006	75579938	3933	*	10.02	10.24	9.75	0.49	0.000962	0.0184
chr6	115941617	115946296	4680	*	9.74	9.96	9.47	0.49	0.00106	0.0196
chr8	23586002	23590083	4082	*	9.87	10.09	9.6	0.49	0.00107	0.0198
chr8	3675888	3679868	3981	*	9.73	9.95	9.46	0.49	0.00109	0.02
chr8	73117270	73128277	11008	*	10.57	10.8	10.31	0.49	0.0011	0.0201
chr12	114164588	114169171	4584	*	9.76	9.98	9.49	0.49	0.00115	0.0208
chr8	118228805	118233504	4700	*	10.29	10.51	10.02	0.49	0.00117	0.021
chr15	27953270	27956689	3420	*	9.99	10.21	9.72	0.49	0.00121	0.0214
chr8	73385307	73391060	5754	*	10.4	10.62	10.14	0.49	0.00128	0.0222
chr7	139787928	139793732	5805	*	9.85	10.08	9.59	0.49	0.00133	0.0228
chr10	67008844	67013415	4572	*	10.03	10.25	9.76	0.49	0.00133	0.0229
chr13	34742349	34745787	3439	*	9.81	10.03	9.55	0.49	0.00144	0.024
chr11	118768047	118771634	3588	*	9.62	9.84	9.35	0.49	0.0015	0.0247
chr7	91298275	91302060	3786	*	9.5	9.73	9.24	0.49	0.0015	0.0247
chr16	46494858	46498936	4079	*	10.1	10.32	9.84	0.49	0.0016	0.0257
chr19	10598048	10601478	3431	*	9.9	10.12	9.63	0.49	0.00173	0.0271
chr8	81551319	81555653	4335	*	10.59	10.82	10.33	0.49	0.00175	0.0273
chr4	118105564	118111535	5972	*	9.98	10.2	9.71	0.49	0.00193	0.029
chr15	88889140	88891506	2367	*	9.21	9.44	8.94	0.49	0.00193	0.029
chr4	119958277	119961181	2905	*	9.36	9.58	9.09	0.49	0.00195	0.0292
chr8	46018971	46025199	6229	*	10.94	11.16	10.67	0.49	0.002	0.0297
chr3	108185060	108192703	7644	*	10.11	10.33	9.84	0.49	0.00207	0.0303
chr10	84849109	84852853	3745	*	9.95	10.18	9.69	0.49	0.00212	0.0307
chr8	97055687	97058473	2787	*	9.59	9.81	9.32	0.49	0.00215	0.031
chr8	91574015	91579640	5626	*	9.37	9.59	9.1	0.49	0.00225	0.0319
chr18	79302810	79307708	4899	*	9.66	9.88	9.39	0.49	0.00225	0.032
chr13	120217044	120219389	2346	*	9.32	9.55	9.05	0.49	0.00231	0.0326
chr18	15219578	15225479	5902	*	10.45	10.68	10.18	0.49	0.00232	0.0327
chr9	106785181	106790772	5592	*	9.99	10.21	9.73	0.49	0.00238	0.0331
chr8	33993576	33995875	2300	*	9.73	9.95	9.47	0.49	0.00239	0.0333
chr7	80534101	80538602	4502	*	9.77	9.99	9.51	0.49	0.00242	0.0335
chr7	89136187	89138247	2061	*	9.25	9.47	8.98	0.49	0.00246	0.0338
chr19	3573277	3578007	4731	*	9.88	10.11	9.62	0.49	0.00257	0.0348
chr5	124800919	124805815	4897	*	10.24	10.46	9.97	0.49	0.00261	0.0352
chr8	74124712	74127970	3259	*	9.21	9.43	8.95	0.49	0.00266	0.0356
chr8	122126206	122129740	3535	*	9.07	9.29	8.81	0.49	0.00279	0.0366
chr19	46221545	46223981	2437	*	9.55	9.77	9.28	0.49	0.00283	0.0369
chr5	140796183	140799479	3297	*	9.45	9.68	9.18	0.49	0.00285	0.0371
chr7	25962891	25967492	4602	*	9.51	9.73	9.25	0.49	0.00289	0.0375
chr15	101083807	101087622	3816	*	9.06	9.28	8.79	0.49	0.0029	0.0376
chr15	96521410	96533753	12344	*	10.69	10.91	10.42	0.49	0.00298	0.0382
chr8	107063845	107066533	2689	*	9.34	9.56	9.07	0.49	0.00302	0.0386
chr9	48642165	48646113	3949	*	9.97	10.2	9.71	0.49	0.00338	0.0414
chr14	122848829	122851151	2323	*	9	9.22	8.73	0.49	0.00344	0.0419
chr2	180623514	180629815	6302	*	10.48	10.7	10.21	0.49	0.00347	0.0421
chr19	5293596	5296700	3105	*	9.68	9.9	9.41	0.49	0.0037	0.0439
chr4	116293054	116301341	8288	*	10.28	10.51	10.02	0.49	0.00383	0.0448
chr13	49059436	49066942	7507	*	10.33	10.55	10.06	0.49	0.00387	0.0451
chr19	59417479	59421577	4099	*	10.34	10.56	10.07	0.49	0.00389	0.0453
chr7	28230596	28234208	3613	*	9.43	9.65	9.16	0.49	0.00391	0.0455
chr19	3850750	3856227	5478	*	10.09	10.31	9.82	0.49	0.00397	0.0459
chr2	143739307	143746017	6711	*	10.2	10.42	9.94	0.49	0.00408	0.0467
chr19	9970585	9975178	4594	*	9.99	10.21	9.73	0.49	0.00408	0.0467
chr17	56356675	56359361	2687	*	9.58	9.81	9.32	0.49	0.00425	0.0477
chr19	5385900	5392000	6101	*	10.38	10.6	10.12	0.49	0.00429	0.048
chr12	113909177	113914162	4986	*	9.35	9.57	9.09	0.49	0.00437	0.0486
chr2	33741814	33743765	1952	*	8.85	9.08	8.59	0.49	0.0045	0.0496
chr5	149861125	149865796	4672	*	10.09	10.31	9.82	0.48	0.000823	0.0166
chr8	87594466	87598795	4330	*	9.88	10.1	9.62	0.48	0.000898	0.0176
chr9	98854541	98858811	4271	*	10.07	10.29	9.81	0.48	0.000989	0.0188
chr6	119056966	119059623	2658	*	9.54	9.76	9.28	0.48	0.00111	0.0202
chr8	124173887	124178311	4425	*	10.14	10.36	9.88	0.48	0.00121	0.0214
chr4	105987432	105991046	3615	*	9.89	10.11	9.63	0.48	0.00121	0.0214
chr2	179176447	179179083	2637	*	9.55	9.77	9.28	0.48	0.00132	0.0227
chr13	43573842	43577887	4046	*	9.71	9.93	9.45	0.48	0.00143	0.0239
chr5	119008855	119014576	5722	*	9.91	10.13	9.65	0.48	0.00147	0.0244
chr2	167513015	167517212	4198	*	10	10.22	9.75	0.48	0.00148	0.0244
chr5	89315160	89317617	2458	*	9.4	9.62	9.14	0.48	0.00163	0.026
chr8	106917702	106920425	2724	*	9.51	9.73	9.24	0.48	0.00163	0.026
chr8	127185723	127187982	2260	*	9.67	9.89	9.41	0.48	0.00163	0.026
chr19	11020591	11024529	3939	*	9.95	10.17	9.69	0.48	0.00182	0.0279
chr8	123009180	123015395	6216	*	10.79	11.02	10.53	0.48	0.00188	0.0284
chr18	80908244	80912712	4469	*	9.99	10.21	9.73	0.48	0.00191	0.0287
chr8	77735624	77738587	2964	*	9.67	9.89	9.41	0.48	0.00193	0.0289
chr16	91268915	91272201	3287	*	9.67	9.89	9.41	0.48	0.00195	0.0291
chr5	33992412	33995821	3410	*	9.54	9.76	9.28	0.48	0.00209	0.0305
chr9	99039002	99041850	2849	*	9.53	9.75	9.27	0.48	0.00218	0.0313
chr3	33917850	33921742	3893	*	9.8	10.02	9.55	0.48	0.00235	0.033
chr5	23956914	23959829	2916	*	9.51	9.74	9.25	0.48	0.00238	0.0332
chr18	69503179	69508401	5223	*	9.66	9.88	9.4	0.48	0.00261	0.0352
chr7	128849225	128851783	2559	*	9.36	9.58	9.1	0.48	0.00273	0.0362
chr19	53750370	53752886	2517	*	9.67	9.89	9.4	0.48	0.00278	0.0366
chr15	7077434	7084956	7523	*	10.08	10.29	9.82	0.48	0.00295	0.0381
chr2	178147734	178150140	2407	*	9.21	9.43	8.95	0.48	0.00297	0.0382
chr15	78870907	78874338	3432	*	9.37	9.59	9.11	0.48	0.00301	0.0385
chr6	119492997	119495002	2006	*	9.14	9.36	8.88	0.48	0.00311	0.0393
chr6	53017149	53019441	2293	*	9.11	9.33	8.85	0.48	0.00322	0.04
chr2	19350977	19354421	3445	*	9.15	9.37	8.9	0.48	0.00335	0.0412
chr8	87499071	87506651	7581	*	11.11	11.33	10.86	0.48	0.00337	0.0413
chr19	41985566	41991428	5863	*	10.46	10.68	10.2	0.48	0.00342	0.0417
chr3	157229521	157231279	1759	*	9.22	9.44	8.97	0.48	0.00351	0.0424
chrX	137132424	137135715	3292	*	9.21	9.43	8.95	0.48	0.00351	0.0424
chr2	31700080	31702728	2649	*	9.24	9.46	8.98	0.48	0.00355	0.0428
chr4	109646497	109658217	11721	*	10.75	10.97	10.49	0.48	0.00381	0.0446
chr3	88967535	88971235	3701	*	9.5	9.72	9.24	0.48	0.00382	0.0447
chr5	31356266	31358790	2525	*	9.45	9.67	9.19	0.48	0.00412	0.047
chr7	19660568	19663572	3005	*	9.14	9.36	8.89	0.48	0.00413	0.0471
chr2	104687891	104690849	2959	*	8.97	9.19	8.71	0.48	0.00428	0.0479
chr5	30430485	30434511	4027	*	9.58	9.8	9.32	0.48	0.00429	0.048
chr19	29120620	29123753	3134	*	9.17	9.39	8.91	0.48	0.00451	0.0496
chr7	149134500	149137366	2867	*	9.59	9.8	9.33	0.47	0.00136	0.0232
chr3	152057278	152062707	5430	*	9.84	10.05	9.58	0.47	0.00157	0.0254
chr7	31740095	31743944	3850	*	9.86	10.08	9.6	0.47	0.00173	0.0271
chr13	69876343	69879984	3642	*	9.68	9.89	9.43	0.47	0.0018	0.0277
chr15	89326271	89332063	5793	*	10.14	10.35	9.89	0.47	0.0018	0.0277
chr7	56134020	56138376	4357	*	9.86	10.08	9.61	0.47	0.00185	0.0282
chr4	154864497	154869415	4919	*	9.95	10.16	9.69	0.47	0.00186	0.0283
chr8	90183579	90187529	3951	*	9.73	9.95	9.48	0.47	0.00187	0.0284
chr5	15438884	15442440	3557	*	9.62	9.84	9.37	0.47	0.0019	0.0286
chr7	87546171	87548871	2701	*	9.42	9.63	9.16	0.47	0.00212	0.0307
chr13	60275940	60280254	4315	*	10.22	10.44	9.97	0.47	0.00219	0.0314
chr17	66131061	66134378	3318	*	9.59	9.8	9.33	0.47	0.00237	0.0331
chr16	4211608	4215132	3525	*	9.67	9.89	9.42	0.47	0.00241	0.0334
chr8	101938672	101941607	2936	*	9.48	9.7	9.23	0.47	0.00248	0.034
chr15	96113692	96120222	6531	*	10.78	10.99	10.52	0.47	0.00251	0.0343
chr8	125134391	125137124	2734	*	9.31	9.53	9.05	0.47	0.00254	0.0346
chr14	103494404	103499845	5442	*	9.76	9.97	9.5	0.47	0.00263	0.0354
chr8	73920069	73922067	1999	*	9.26	9.48	9.01	0.47	0.00268	0.0358
chr8	73794875	73798033	3159	*	9.79	10	9.53	0.47	0.00271	0.0361
chr6	52106576	52111389	4814	*	9.81	10.03	9.56	0.47	0.00273	0.0361
chr13	38436179	38439865	3687	*	9.96	10.18	9.71	0.47	0.0028	0.0367
chr19	57683766	57687217	3452	*	10.18	10.4	9.93	0.47	0.00282	0.0369
chr5	28788678	28793812	5135	*	9.59	9.81	9.33	0.47	0.00302	0.0386
chr8	73152971	73157361	4391	*	9.63	9.84	9.38	0.47	0.00307	0.0391
chr8	13199220	13202931	3712	*	9.81	10.02	9.55	0.47	0.00309	0.0392
chr8	125639937	125642469	2533	*	9.46	9.68	9.21	0.47	0.00325	0.0403
chr19	7455555	7459197	3643	*	9.9	10.11	9.64	0.47	0.00327	0.0404
chr8	126037840	126040264	2425	*	9.47	9.68	9.22	0.47	0.0034	0.0416
chr15	95357067	95359546	2480	*	9.58	9.79	9.32	0.47	0.00344	0.0418
chr5	5379037	5381362	2326	*	9.18	9.4	8.93	0.47	0.00346	0.042
chr4	102886197	102888499	2303	*	9.21	9.43	8.96	0.47	0.00347	0.0421
chr8	90722245	90725298	3054	*	10	10.22	9.74	0.47	0.0036	0.0432
chr8	3492289	3494239	1951	*	9.11	9.33	8.86	0.47	0.0037	0.0439
chr2	63934893	63937558	2666	*	9.46	9.67	9.2	0.47	0.00373	0.044
chr8	87360969	87364922	3954	*	9.08	9.3	8.83	0.47	0.00397	0.0459
chr19	46833091	46840005	6915	*	10.5	10.71	10.24	0.47	0.00408	0.0467
chr4	44714279	44718540	4262	*	9.51	9.72	9.25	0.47	0.00409	0.0467
chr8	125855412	125859222	3811	*	9.21	9.42	8.95	0.47	0.00421	0.0476
chr11	66338223	66341602	3380	*	9.8	10.02	9.55	0.47	0.00435	0.0484
chr16	21245446	21249921	4476	*	9.77	9.98	9.52	0.47	0.00439	0.0488
chr8	74680627	74686590	5964	*	10.03	10.24	9.78	0.46	0.00136	0.0232
chr9	94435875	94440909	5035	*	10.15	10.36	9.9	0.46	0.00146	0.0243
chr8	96556521	96562579	6059	*	10.19	10.4	9.94	0.46	0.00146	0.0243
chr8	109030881	109037161	6281	*	10.21	10.42	9.97	0.46	0.00151	0.0248
chr8	119779771	119786245	6475	*	10.27	10.49	10.03	0.46	0.00153	0.025
chr8	87488703	87495480	6778	*	10.56	10.77	10.31	0.46	0.00158	0.0255
chr5	139229591	139233164	3574	*	9.95	10.16	9.7	0.46	0.00166	0.0263
chr8	98239063	98242281	3219	*	9.71	9.92	9.46	0.46	0.00176	0.0274
chr12	34640480	34644404	3925	*	9.79	10	9.55	0.46	0.00178	0.0275
chr8	75014934	75018412	3479	*	10.06	10.28	9.81	0.46	0.0018	0.0277
chr9	64230997	64235881	4885	*	9.78	9.99	9.53	0.46	0.00194	0.0291
chr8	109571017	109573649	2633	*	9.64	9.86	9.4	0.46	0.00203	0.03
chr8	87583285	87586217	2933	*	9.52	9.73	9.27	0.46	0.00213	0.0308
chr5	115878013	115884286	6274	*	10.33	10.55	10.09	0.46	0.00228	0.0323
chr16	98071793	98074238	2446	*	9.47	9.68	9.22	0.46	0.00243	0.0336
chr16	17913316	17915910	2595	*	9.39	9.6	9.15	0.46	0.00252	0.0344
chr8	71732308	71735108	2801	*	9.34	9.55	9.09	0.46	0.00266	0.0356
chr19	4624008	4627250	3243	*	9.81	10.02	9.56	0.46	0.0028	0.0367
chr18	24363124	24366536	3413	*	9.49	9.7	9.24	0.46	0.00285	0.0371
chr6	28210300	28213021	2722	*	9.69	9.9	9.45	0.46	0.00296	0.0381
chr2	92021741	92027021	5281	*	10.18	10.39	9.93	0.46	0.00298	0.0382
chr18	73730075	73735654	5580	*	10.19	10.4	9.94	0.46	0.00308	0.0391
chr12	113958424	113962566	4143	*	9.84	10.05	9.59	0.46	0.00324	0.0402
chr9	21047866	21050225	2360	*	9.37	9.58	9.12	0.46	0.00331	0.0408
chr5	42151306	42160133	8828	*	10	10.22	9.75	0.46	0.00331	0.0409
chr15	79333072	79338494	5423	*	9.69	9.9	9.44	0.46	0.00343	0.0418
chr8	73414747	73423006	8260	*	10.97	11.18	10.72	0.46	0.00347	0.0421
chr15	31294888	31299360	4473	*	9.65	9.86	9.4	0.46	0.00367	0.0436
chr3	135353127	135355268	2142	*	9.13	9.34	8.88	0.46	0.00371	0.0439
chr5	81448221	81452157	3937	*	9.68	9.89	9.44	0.46	0.00379	0.0445
chr10	90629245	90635575	6331	*	10.39	10.6	10.15	0.46	0.00393	0.0456
chr13	93123763	93126708	2946	*	9.49	9.7	9.24	0.46	0.00393	0.0456
chr17	44870376	44875900	5525	*	10.32	10.53	10.07	0.46	0.00408	0.0467
chr5	144285866	144290056	4191	*	9.73	9.95	9.49	0.46	0.00417	0.0474
chr4	6916299	6919205	2907	*	9.63	9.84	9.38	0.46	0.00418	0.0474
chr18	84888537	84890728	2192	*	9.28	9.49	9.04	0.46	0.00423	0.0476
chr8	73984736	73990368	5633	*	10.35	10.56	10.11	0.45	0.00188	0.0284
chr8	108859887	108864502	4616	*	9.87	10.08	9.63	0.45	0.00189	0.0285
chr8	107849108	107854396	5289	*	9.91	10.12	9.66	0.45	0.00191	0.0287
chr8	89991750	89998656	6907	*	10.58	10.78	10.33	0.45	0.00205	0.0302
chr8	127470023	127474728	4706	*	10.31	10.52	10.07	0.45	0.00211	0.0307
chr6	145196437	145200302	3866	*	9.78	9.98	9.53	0.45	0.00218	0.0313
chr2	131386511	131389445	2935	*	9.8	10.01	9.56	0.45	0.00224	0.0319
chr17	8992181	8996613	4433	*	10.17	10.37	9.92	0.45	0.00231	0.0326
chr12	3805473	3809153	3681	*	10.11	10.32	9.87	0.45	0.00234	0.033
chr8	35208330	35211017	2688	*	9.63	9.83	9.39	0.45	0.00242	0.0335
chr8	23702691	23705438	2748	*	9.76	9.97	9.51	0.45	0.00249	0.0341
chr19	3766546	3770158	3613	*	10.18	10.39	9.94	0.45	0.00258	0.0349
chr5	44616035	44619303	3269	*	9.7	9.91	9.45	0.45	0.00261	0.0352
chr12	113916008	113919206	3199	*	9.74	9.94	9.49	0.45	0.00262	0.0353
chr8	108656591	108663498	6908	*	10.66	10.87	10.42	0.45	0.00265	0.0355
chr8	129462634	129470932	8299	*	10.61	10.82	10.37	0.45	0.00267	0.0357
chr10	94404290	94408938	4649	*	10.29	10.5	10.05	0.45	0.0027	0.0359
chr8	90883661	90887096	3436	*	9.64	9.85	9.4	0.45	0.0027	0.036
chr9	106269348	106273238	3891	*	10.01	10.22	9.77	0.45	0.00281	0.0368
chr13	78336594	78343606	7013	*	10.15	10.36	9.91	0.45	0.00287	0.0373
chr8	108459539	108462476	2938	*	9.72	9.93	9.48	0.45	0.00292	0.0378
chr15	98438412	98441146	2735	*	9.59	9.79	9.34	0.45	0.00295	0.0381
chr8	124470497	124477049	6553	*	10.61	10.82	10.37	0.45	0.00297	0.0382
chr15	75735457	75742162	6706	*	10.33	10.54	10.09	0.45	0.00299	0.0384
chr8	86778700	86781905	3206	*	9.5	9.71	9.26	0.45	0.003	0.0385
chr4	148858169	148861390	3222	*	9.59	9.8	9.35	0.45	0.0031	0.0393
chr17	27339358	27343589	4232	*	9.64	9.85	9.4	0.45	0.00312	0.0394
chr16	18285098	18290778	5681	*	9.74	9.95	9.5	0.45	0.0032	0.0399
chr12	74038380	74043182	4803	*	9.7	9.91	9.45	0.45	0.00335	0.0411
chr17	13895645	13899457	3813	*	10.15	10.36	9.91	0.45	0.00357	0.0429
chr7	80519320	80522482	3163	*	9.58	9.79	9.34	0.45	0.00374	0.0442
chr4	24422569	24426041	3473	*	9.43	9.63	9.19	0.45	0.00375	0.0442
chr5	98613342	98615833	2492	*	9.31	9.52	9.07	0.45	0.00377	0.0443
chr15	30101329	30104459	3131	*	9.46	9.67	9.22	0.45	0.00382	0.0447
chr8	86419995	86429277	9283	*	10.96	11.17	10.72	0.45	0.00393	0.0456
chr17	32170599	32176502	5904	*	10.12	10.33	9.88	0.45	0.00399	0.046
chr8	11310685	11314661	3977	*	10.09	10.29	9.85	0.45	0.00406	0.0466
chr8	113493321	113496022	2702	*	9.38	9.58	9.14	0.45	0.00407	0.0467
chr8	98010168	98014164	3997	*	9.43	9.64	9.19	0.45	0.00408	0.0467
chr2	181325595	181328311	2717	*	9.4	9.6	9.16	0.45	0.00409	0.0467
chr2	25976989	25979276	2288	*	9.45	9.66	9.21	0.45	0.0041	0.0468
chr15	73251598	73255407	3810	*	9.75	9.95	9.51	0.45	0.00417	0.0474
chr2	151527029	151529134	2106	*	9.38	9.59	9.14	0.45	0.00419	0.0475
chr19	4394745	4399205	4461	*	10.67	10.88	10.43	0.45	0.00422	0.0476
chr3	119484812	119487225	2414	*	9.2	9.41	8.96	0.45	0.0044	0.0488
chr10	29080192	29083103	2912	*	9.33	9.54	9.09	0.45	0.00446	0.0492
chr8	73050388	73054339	3952	*	9.73	9.94	9.49	0.44	0.00215	0.0311
chr8	4322483	4326682	4200	*	10.16	10.36	9.92	0.44	0.00235	0.033
chr3	68672456	68675088	2633	*	9.86	10.06	9.62	0.44	0.00247	0.0339
chr5	21849183	21851775	2593	*	9.72	9.92	9.48	0.44	0.00285	0.0371
chr8	112130913	112133628	2716	*	9.7	9.91	9.46	0.44	0.00285	0.0371
chr8	126000889	126003562	2674	*	9.74	9.94	9.5	0.44	0.00302	0.0386
chr7	89077460	89080005	2546	*	9.68	9.89	9.45	0.44	0.00312	0.0394
chr8	107869550	107874501	4952	*	10.56	10.76	10.32	0.44	0.00312	0.0394
chr14	104864093	104868064	3972	*	9.68	9.88	9.45	0.44	0.00313	0.0394
chr2	133377442	133381004	3563	*	9.79	9.99	9.55	0.44	0.00316	0.0396
chr5	35620667	35624093	3427	*	9.79	10	9.55	0.44	0.00317	0.0396
chr10	26092598	26096864	4267	*	10.33	10.53	10.09	0.44	0.00319	0.0398
chr13	46763988	46766579	2592	*	9.5	9.7	9.26	0.44	0.00348	0.0422
chr8	3499697	3502483	2787	*	9.49	9.7	9.26	0.44	0.00376	0.0443
chr9	72653576	72657885	4310	*	9.64	9.85	9.41	0.44	0.00403	0.0464
chr19	60830940	60834259	3320	*	10.07	10.27	9.83	0.44	0.00414	0.0472
chrX	99444644	99449832	5189	*	9.59	9.79	9.36	0.44	0.00432	0.0482
chr15	85499913	85503140	3228	*	10.22	10.42	9.99	0.43	0.00288	0.0374
chr8	72313357	72317946	4590	*	10.2	10.4	9.97	0.43	0.00289	0.0375
chr13	31897632	31901137	3506	*	9.84	10.04	9.61	0.43	0.00302	0.0386
chr9	45237424	45241202	3779	*	9.86	10.06	9.63	0.43	0.00302	0.0386
chr8	3392450	3403361	10912	*	10.38	10.58	10.15	0.43	0.00305	0.0388
chr8	82162113	82167546	5434	*	10.32	10.52	10.09	0.43	0.00309	0.0392
chr14	35631182	35637296	6115	*	10.09	10.29	9.86	0.43	0.00332	0.0409
chr10	7674330	7677259	2930	*	9.87	10.07	9.64	0.43	0.00357	0.0429
chr15	87453871	87456723	2853	*	9.58	9.78	9.35	0.43	0.00371	0.0439
chr6	94648411	94651778	3368	*	9.8	10	9.57	0.43	0.00389	0.0453
chr4	137548326	137551909	3584	*	9.85	10.05	9.62	0.43	0.00402	0.0463
chr7	88136907	88139770	2864	*	9.79	9.99	9.56	0.43	0.00406	0.0466
chr8	87207995	87215322	7328	*	10.81	11.01	10.57	0.43	0.00414	0.0472
chr4	151367698	151371915	4218	*	10.39	10.59	10.16	0.43	0.00421	0.0476
chr8	89267849	89271100	3252	*	10.17	10.37	9.94	0.43	0.00422	0.0476
chr13	95651984	95656310	4327	*	9.73	9.93	9.5	0.43	0.00423	0.0476
chr2	55287829	55292134	4306	*	9.76	9.96	9.53	0.43	0.00426	0.0478
chr8	72653207	72657333	4127	*	9.54	9.74	9.3	0.43	0.0045	0.0496
chr4	8614862	8620051	5190	*	10.14	10.34	9.92	0.42	0.00332	0.0409
chr4	137949892	137953204	3313	*	9.88	10.07	9.65	0.42	0.00377	0.0444
chr8	108581856	108586000	4145	*	10.17	10.36	9.94	0.42	0.00379	0.0445
chr8	107812513	107815015	2503	*	9.65	9.85	9.42	0.42	0.004	0.0461
chr8	128996653	129001104	4452	*	9.95	10.14	9.72	0.42	0.00406	0.0466
chr8	125747676	125749981	2306	*	9.74	9.93	9.51	0.42	0.00411	0.0469
chr2	19577917	19582040	4124	*	10.03	10.22	9.8	0.42	0.00419	0.0475
chr5	96588679	96592671	3993	*	10.13	10.32	9.9	0.42	0.00425	0.0477
chr2	153351254	153356921	5668	*	10.42	10.61	10.19	0.42	0.00428	0.0479
chr18	14127823	14132172	4350	*	10.02	10.21	9.79	0.42	0.00432	0.0482
chr8	3514590	3518163	3574	*	10.31	10.5	10.08	0.42	0.00441	0.0489
chr8	122079934	122083832	3899	*	9.67	9.86	9.44	0.42	0.00447	0.0493
chr5	87232278	87237322	5045	*	9.66	9.85	9.43	0.42	0.00447	0.0493
chr9	96262100	96266087	3988	*	9.6	9.79	9.37	0.42	0.00452	0.0498
chr8	96909078	96912389	3312	*	9.95	10.15	9.73	0.41	0.00428	0.0479
chr8	114059443	114062544	3102	*	10.04	10.23	9.82	0.41	0.00447	0.0493
