# Supplementary material for: E2F4 regulates transcriptional activation in mouse embryonic stem cells independently of the RB family
Source: Nat Commun. 2019 Jul 3;10:2939. doi: 10.1038/s41467-019-10901-x (PMC6610666; doi:10.1038/s41467-019-10901-x)
Supplement: Supplementary file 15 — Supplementary Data 13 [file 41467_2019_10901_MOESM15_ESM.xlsx]

## Sheet: Supplementary Table 13
Supplementary Table 13: Primers for RT-qPCR and ChIP-qPCR analysis
Primer	Forward	Reverse
qRT-PCR:
Dhfr	CTGGTTCTCCATTCCTGAGAAG	GCCACCAACTATCCAGACCATG
Mcm3	CAGGACTCCCAGAAAGTGGA	TAAGAGGGCCGCCTTAAAA
Pcna	CACGTATATGCCGAGACCTTAGC	CTCCACTTGCAGAAAACTTCACC
Ccne2	GGTTCAATCCCCAGCACTACA	TGGCTTCCATCCACTATCCTTG
Atp1b2	CCATGTTCAGCCTCACCATG	GGTCGAATCATCAAGCCTGG
Mapt	GGCTCTACTGAGAACCTGAAGC	CAGCTTCTTATTAATTATCTGCACCTT
Pmaip1	AGGAAGGAAGTTCCGCCG	AGCGTTTCTCTCATCACATCACA
Gapdh	GGCATTGCTCTCAATGACAA	TGTGAGGGAGATGCTCAGTG
ChIP-qPCR:
p107	TTAGAGTCCGAGGTCCATCTTCT	GGGCTCGTCCTCGAACATATCC
B-myb	CTCGTGTCTTGTACGCTTCGCC	CACGTTCCCAGGAACTGCAGCT
Mcm3	AGCCAATCATAACGCGTCTC	CAGCTCCACATCATCCAGCA
Ccna	TGTAAGATTCCCGTCGGGCCTTC	AGGCGGGAGGAGCGTAGAGCC
Dhfr	GCGACGATGCAGTTCAATGG	CGATTTCGCGCCAAACTTGA
Pcna	CTACGCGAACCCCGTGATG	AAGGACCAATCGTACCCGTG
Ccne2	AGGGCCCGGAGTTAAGAAC	GGTTAAAGGACCTGCTGCTG
Atp1b2	GGGCGGGTCCAATCCATC	AACCCCGCCTCTTCGTTG
Pmaip1	TCTTAGCCACTCCTGACGGG	TGGGAGGGAAACTTCAACCC
Nkx1-2	TACAGCTTCACTTGGCGGGG	TGTCTTCTGCAGTGGTTTGGC
Clcf1	GTGGTTACAGCTTTACACGTCA	CATCCGCCAGGCCCAC
Actin	GCTTCTTTGCAGCTCCTTCGTTG	TTTGCACATGCCGGAGCCGTTGT
