# Supplementary material for: E2F4 regulates transcriptional activation in mouse embryonic stem cells independently of the RB family
Source: Nat Commun. 2019 Jul 3;10:2939. doi: 10.1038/s41467-019-10901-x (PMC6610666; doi:10.1038/s41467-019-10901-x)
Supplement: Supplementary file 17 — Source data [file 41467_2019_10901_MOESM17_ESM.xlsx]

## Sheet: Figure 1a
Figure 1a: Representative images of 3 independent replicates of 10cm dishes stained for alkaline phosphatase (AP) activity
after single-cell platingat low density with 2 wild-type (WT) clones and 4 E2F4 knockout (KO) clones.
Quantification of the size of AP+ colonies is in Figure 1b in the manuscript

## Sheet: Figure 1b
Figure 1b: Colony size, AP+
		Colony size area (AP+) (pixel^2)
N=1	WT1	114.337
	WT2	90.75
	KO1	32.2769
	KO2	68.6212
	KO3	60.1707
	KO4	67.3647
N=2	WT1	60.2667
	WT2	76.2985
	KO1	52.6875
	KO2	40
	KO3	41.6875
	KO4	48.9688
N=3	WT1	62.1829
	WT2	62.8125
	KO1	47.7407
	KO2	39.4483
	KO3	42.3243
	KO4	52.6667

## Sheet: Figure 1c
Figure 1c: Colony size, AP+ and Giemsa
		Colony size area (AP+) (pixel^2)	Giemsa (pixel^2)
N=1	WT1	60	48.0698
	WT2	63	46.037
	KO1	52	38.4773
	KO2	53	44.1875
	KO3	40	31.6667
	KO4	45	45.9444
N=2	WT1	69	64.02
	WT2	70	62.4098
	KO1	47	39.4694
	KO2	46	47.7778
	KO3	41	32.9091
	KO4	64	36.05
N=3	WT1	77	89.754
	WT2	69	74.7508
	KO1	33	33.175
	KO2	45	47.9437
	KO3	42	48.7584
	KO4	44	43.3614

## Sheet: Figure 1d
Figure 1d: Cell size
		Relative cell size (median fluorescence)
N=1	WT1	88704
	WT2	89344
	KO1	107264
	KO2	104832
	KO3	107468
	KO4	105024
N=2	WT1	122880
	WT2	117760
	KO1	144768
	KO2	144192
	KO3	146880
	KO4	139584

## Sheet: Figure 1e
Figure 1e: Cell count
		Cell number (x 10^6)
N=1	WT1	6.7
	WT2	6.3
	KO1	1.8
	KO2	1.9
	KO3	4.3
	KO4	2
N=2	WT1	6.5
	WT2	7.5
	KO1	2.4
	KO2	0.8
	KO3	0.09
	KO4	1.7
N=3	WT1	6
	WT2	4.7
	KO1	1.75
	KO2	0.38
	KO3	1.3
	KO4	0.95

## Sheet: Figure 2a
Figure 2a: Cell cycle
		G1-%	S-%	G2-%
N=1	WT1	14.2117	80.6099	5.17837
	WT2	20.2961	73.1801	6.52375
	KO1	29.2967	63.4532	7.2501
	KO2	34.0843	57.6137	8.30204
	KO3	28.8671	62.7023	8.43056
	KO4	26.5068	66.4074	7.08576
N=2	WT1	18.4413	74.7334	6.82527
	WT2	8.4879	87.331	4.18108
	KO1	15.5518	79.1223	5.32595
	KO2	13.3785	81.8798	4.74174
	KO3	10.2907	81.9324	7.7769
	KO4	12.5128	80.7179	6.76923

## Sheet: Figure 2b
Figure 2b: Myci arrest
		24 hrs DMSO-%	24 hrs Myci-%	48 hrs DMSO-%	48 hrs Myci-%
N=1	WT1	22.7395	51.5222	44.9573	79.0111
	WT2	21.7083	44.1473	37.443	75.7744
	KO1	23.4736	26.5762	25.8351	50.4703
	KO2	21.7088	28.983	28.9721	56.4284
	TKO1	14.8472	15.9243	19.8111	14.4012
	TKO2	18.7546	16.5674	18.3473	22.2317
N=2	WT1	17.5469	55.8496	Not tested	74.7932
	WT2	20.0677	57.0218	31.687	74.1043
	KO1	18.9491	36.9815	24.059	50.4659
	KO2	18.4699	31.3578	27.3979	55.6442
	TKO1	19.851	20.9259	20.1849	Not tested
	TKO2	17.06	20.0677	19.351	30.1546
N=3	WT1	Not tested		27.8309	48.5899
	WT2			25.6401	44.5708
	KO1			30.1584	47.958
	KO2			31.566	44.44
	TKO1			19.3868	23.6915
	TKO2			24.2122	18.1713

## Sheet: Figure 2c
Figure 2c: Myci release - cell cycle kinetics
delta G1-%		hours post-Myci release
		6	8	10	12
N=1	WT1	-5.6	-9.1	-18.9	-27.7
	WT2	-3.5	-9.4	-23.6	-34.2
	KO1	-6.4	-9.6	-14.4	-21.3
	KO2	-5.4	-0.5	-15.3	-15.2
	KO3	Not tested
	KO4
N=2	WT1	-6.3	2.7	-5.6	-7.2
	WT2	5.1	-7.9	-10.5	-16.3
	KO1	-5.2	0.7	-0.2	-0.3
	KO2	Not tested
	KO3
	KO4
N = 3	WT1	2	-5.9	-12	-22.6
	WT2	3.7	-8.4	-13.7	-25.4
	KO1	Not tested
	KO2
	KO3
	KO4
N = 4	WT1	2	-5.2	-10.7	-14.9
	WT2	1.1	-1.9	-9.8	-15
	KO1	Not tested
	KO2
	KO3	-0.2	-2.8	-3	-5.9
	KO4	0	0	-4.1	-8.3
delta S-%		hours post-Myci release
		6	8	10	12
N=1	WT1	6.7	11.2	19.3	27.4
	WT2	6	11.7	24.6	35.2
	KO1	23.5	12.9	16.3	19.3
	KO2	10.8	18.2	17.4	18.5
	KO3	Not tested
	KO4
N=2	WT1	5.4	5.8	10.3	12.4
	WT2	5.6	17	15	21.3
	KO1	4.9	12.8	14.8	17.3
	KO2	Not tested
	KO3
	KO4
N = 3	WT1	9.1	16	19.1	29.5
	WT2	3.6	13	24.3	31.7
	KO1	Not tested
	KO2
	KO3
	KO4
N = 4	WT1	0.9	9.49	15.6	20.24
	WT2	3.89	11.86	15.15	23.7
	KO1	Not tested
	KO2
	KO3	10.2	9	15.1	13.7
	KO4	5.1	12.5	16	19.4

## Sheet: Figure 2d
Figure 2d: Cell viability
		% live cells
N=1	WT1	80.4452
	WT2	77.768
	KO1	62.1431
	KO2	60.1947
	KO3	52.5264
	KO4	56.1427
N=2	WT1	74.9944
	WT2	77.4563
	KO1	59.5441
	KO2	68.7984
	KO3	53.3069
	KO4	45.6296
N=3	WT1	63.3882
	WT2	57.3027
	KO1	59.127
	KO2	47.8299
	KO3	50.0104
	KO4	45.5894

## Sheet: Figure 3d
Figure 3d: Gene expression, WT vs KO
		Normalized to Gapdh and WT avg.
		Dhfr	Mcm3	Pcna	Ccne2	Atp1b2	Mapt	Pmaip1
N=1	WT1	1.01444	Not tested	0.999573	Not tested	0.916241	0.894656	1.03308
	WT2	0.985564		1.00043		1.08376	1.10534	0.966924
	KO1	0.635789		0.779222		1.32441	1.37458	1.28436
	KO2	0.605047		0.757913		1.40379	1.85645	1.34617
N=2	WT1	0.874251	0.888905	Not tested	0.934974	Not tested
	WT2	1.12575	1.11109		1.06503
	KO1	0.476138	0.551349		0.660238
	KO2	0.766792	0.601242		0.678027
N = 3	WT1	1.36029	1.2603	1.3472	1.23238
	WT2	0.639707	0.739696	0.652795	0.767616
	KO1	0.369495	0.528117	0.572345	0.633234
	KO2	0.43291	0.627844	0.522304	0.403226
N = 4	WT1	1.11019	Not tested	1.01957	1.14061	1.1932	1.2336	0.858123
	WT2	0.889814		0.980434	0.859392	0.806798	0.766401	1.14188
	KO1	0.28717		0.30561	0.590262	2.34936	1.64333	3.5057
	KO2	0.502083		0.540313	0.466882	1.32901	2.58571	0.934968

[truncated: 31 more sheets: Figure 4b, Figure 4c, Figure 4d, Figure 4e, Figure 5a, Figure 5b, Figure 5c, Figure 5d, Figure 5e, Figure 6a, Figure 6b, Figure 6d, Figure 7b, Figure 7d, Suppl Figure 1a, Suppl Figure 2b, Suppl Figure 2d, Suppl Figure 3a, Suppl Figure 3b, Suppl Figure 3c …]
